# Supplementary material for: Genomic programming of IRF4-expressing human Langerhans cells
Source: Nat Commun. 2020 Jan 16;11:313. doi: 10.1038/s41467-019-14125-x (PMC6965086; doi:10.1038/s41467-019-14125-x)
Supplement: Supplementary file 5 — Supplementary Data 1 [file 41467_2019_14125_MOESM5_ESM.csv]

MSigDB antigen presentation in class I		Reactome cross-presentation		Artyomov et al 2015		Combined antigen-cross-prentation (Reactome + Artyomov)		Reactome_antigen_processing_ubiquitination_proteosome degradation		LC T0 >10 FPKM			LC&antigen processing &Combined cross-presentation		LC&antigen processing		LC &Combined cross-presentation
ABCB1		B2M		AAMP		AAMP		ANAPC1		CD74			RPS27A		UBE2F		ACTB
ABCB4		CALR		AARS		AARS		ANAPC10		ACTB			PSME1		UBE2D3		B2M
ABCB5		CD207		AASDHPPT		AASDHPPT		ANAPC11		B2M			RBX1		SKP1		ACTG1							2: GO: Biological Process [Display Chart]�224 input genes in category / 4428 annotations before applied cutoff / 18623 genes in category
ABCB9		CD36		ABCC4		ABCC4		ANAPC13		LOC100506583			PSMB4		FBXO2		MYL6								ID	Name	Source	pValue	FDR B&H	FDR B&Y	Bonferroni	Genes from Input	Genes in Annotation
ACE		CTSS		ACBD3		ACBD3		ANAPC2		HLA-DRA			PSMA7		SOCS1		HLA-B							1	GO:0051603	proteolysis involved in cellular protein catabolic process		0.00E+00	0.00E+00	0.00E+00	0.00E+00	224	662
AZGP1		CYBA		ACTB		ACTB		ANAPC4		CCL22			PSME2		UBE2Z		HLA-C							2	GO:0044257	cellular protein catabolic process		0.00E+00	0.00E+00	0.00E+00	0.00E+00	224	694
B2M		CYBB		ACTG1		ACTG1		ANAPC5		TXN			PSMB1		UBE2E1		RPL35A							3	GO:0030163	protein catabolic process		2.684E-315	3.962E-312	3.555E-311	1.189E-311	224	844
BCAP31		FCGR1A		ACTR2		ACTR2		ANAPC7		FTL			TCEB2		UBE2A		LCP1							4	GO:0044265	cellular macromolecule catabolic process		5.87E-299	6.50E-296	5.83E-295	2.60E-295	224	977
CALR		FCGR1B		AGFG2		AGFG2		ARIH2		TMSB10			PSMB6		TRIP12		HLA-A							5	GO:0019941	modification-dependent protein catabolic process		1.70E-283	1.51E-280	1.35E-279	7.54E-280	200	598
CANX		HLA-A		AKAP11		AKAP11		ASB1		EEF1A1			UBA52		UBE2L3		SEC61B
CD207		HLA-B		ALDH1B1		ALDH1B1		ASB11		TMSB4X			UBA1		KEAP1		RPL8
CD36		HLA-C		ANAPC11		ANAPC11		ASB12		ACTG1			PSMD4		MKRN1		OAZ1
CYBA		HLA-F		AP1M1		AP1M1		ASB13		FSCN1			PSMA6		UBE2N		RHOA
CYBB		HLA-G		APBA3		APBA3		ASB15		HLA-DPA1			PSMB3		FBXO6		HSP90AB1
ERAP1		HLA-K		APEX1		APEX1		ASB16		LOC100131754			PSMB2		SOCS3		LDHA
ERAP2		ITGAV		API5		API5		ASB17		MYL6			PSMA1		PJA2		CDC42
FCER1G		ITGB5		ARPC1A		ARPC1A		ASB2		PFN1			PSMA4		VHL		DBI
FCGR1A		LNPEP		ARPC4		ARPC4		ASB3		RPS27			PSMA3		UBE3C		ATP5B
FCGR1B		LOC648998		ATAD1		ATAD1		ASB4		HLA-DRB1			PSMA2		UBE2D2		GNG5
HFE		LOC652826		ATIC		ATIC		ASB5		HLA-B			PSMA5		ANAPC5		WDR1
HLA-A		MRC1		ATOX1		ATOX1		ASB6		FTH1			PSMD2		STUB1		ACTR2
HLA-B		MRC2		ATP5A1		ATP5A1		ASB7		LGALS1			PSMD8		CUL1		YWHAQ
HLA-C		NCF2		ATP5B		ATP5B		ASB8		IDO1			PSMC4		UBE2B		CALR
HLA-E		NCF4		ATP5D		ATP5D		ASB9		CRIP1			PSMC1		RNF4		CAPNS1
HLA-F		PDIA3		ATP5G1		ATP5G1		ATG7		RPLP1			PSMC5		UBE2M		CALM2
HLA-G		PSMA1		ATP5G2		ATP5G2		BLMH		S100A6			PSMB10		CDC34		UBL5
HLA-H		PSMA2		ATP5H		ATP5H		BTRC		CFL1			PSMB9		CDC16		ARPC4
IFI30		PSMA3		ATP5L		ATP5L		CBLB		HLA-C			ANAPC11		NPEPPS		YWHAE
ITGAV		PSMA4		ATP5O		ATP5O		CDC16		RPL35A			UBA3		UBE2E3		DYNLL1
ITGB5		PSMA5		ATP6V1E1		ATP6V1E1		CDC20		ABP1			PSMC3		UBE2Q1		ALDH1B1
LNPEP		PSMA6		BANF1		B2M		CDC23		HLA-DPB1			PSMB5		UBA2		HNRNPK
MR1		PSMA7		BRE		BANF1		CDC26		LCP1			TCEB1		UBE2J2		MORF4L1
NCF1		PSMA8		BUD31		BRE		CDC26P1		HLA-A			PSMB8		WSB1		VDAC1
NCF2		PSMB1		CACYBP		BUD31		CDC27		RPS29			PSMB7		UBE2V2		SRP14
NCF4		PSMB10		CALM2		CACYBP		CDC34		TPT1			PSMD3		UBE2S		ATOX1
PDIA3		PSMB2		CALM3		CALM2		CUL1		RPS12			PSMD13		UBR4		EIF5A
PSMA1		PSMB3		CAPNS1		CALM3		CUL2		RPL41			UBE2G2		UBE2Q2		PDIA3
PSMA2		PSMB4		CAPZA1		CALR		CUL3		VIM			PSMC2		HECTD3		SEC61G
PSMA3		PSMB5		CBX5		CAPNS1		CUL5		HLA-DQA1			PSMC6		ARIH2		ATP5G2
PSMA4		PSMB6		CCDC117		CAPZA1		CUL7		ITM2C			PSMD6		FBXO44		RAN
PSMA5		PSMB7		CCDC72		CBX5		DET1		RPLP2			SAE1		RNF34		COX17
PSMA6		PSMB8		CCNDBP1		CCDC117		DTX3L		BIRC3			PSMD11		UBE2K		HLA-F
PSMA7		PSMB9		CCT3		CCDC72		DZIP3		RPS25			PSMD1		RBCK1		TMEM14C
PSMA8		PSMC1		CCT6A		CCNDBP1		FBXO17		HLA-DQB1			PSMD14		UBA6		PARK7
PSMB1		PSMC2		CCT7		CCT3		FBXO2		RPS11			PSMD10		UBE4A		CCDC72
PSMB10		PSMC3		CCT8		CCT6A		FBXO27		RPL37A			PSMD7		UBE2E2		NDUFA1
PSMB11		PSMC4		CDC42		CCT7		FBXO3		CCR7			PSMD12		UBE3A		HMGN2
PSMB2		PSMC5		CDC42SE1		CCT8		FBXO4		ANXA2			LRRC41		UBE2W		CALM3
PSMB3		PSMC6		CDK2AP1		CD207		FBXO44		RPS8			PSMF1		FBXW11		CDC42SE1
PSMB4		PSMD1		CHCHD3		CD36		FBXO6		RPS2			PSME4		HUWE1		VAMP8
PSMB5		PSMD10		CHMP1A		CDC42		FBXW11		SYNGR2			PSMD5		UBE2J1		ATP5O
PSMB6		PSMD11		CHMP5		CDC42SE1		FBXW7		RPS28			UBE2G1		RNF6		EIF4H
PSMB7		PSMD12		CLCC1		CDK2AP1		FBXW8		COTL1			PSMD9		WWP1		DYNLRB1
PSMB8		PSMD13		CMPK1		CHCHD3		GAN		RPS6					UBE2R2		COX7A2
PSMB9		PSMD14		COPA		CHMP1A		HECTD3		SRGN					CDC26		NEDD8
PSMC1		PSMD2		COPB1		CHMP5		HERC2		ID2					CUL3		CYBA
PSMC2		PSMD3		COPG		CLCC1		HUWE1		LSP1					RNF220		PPP1CA
PSMC3		PSMD4		COPS7A		CMPK1		KEAP1		RPL21					BLMH		FLOT2
PSMC4		PSMD5		COPZ1		COPA		KLHL13		PKM2					CUL2		FDPS
PSMC5		PSMD6		COX17		COPB1		KLHL20		ENO1					TPP2		HNRNPC
PSMC6		PSMD7		COX6C		COPG		KLHL9		LAMP3					ANAPC2		NDUFA13
PSMD1		PSMD8		COX7A2		COPS7A		LNPEP		PTMA					CDC27		COX6C
PSMD10		PSMD9		CTNNBL1		COPZ1		LOC644006		RPL11					UBE3B		DBNL
PSMD11		PSME1		CWC15		COX17		LOC647654		RPS18					UBE2H		ATP5A1
PSMD12		PSME2		CYB5B		COX6C		LOC649620		RPS3A					TRIM11		SSR2
PSMD13		PSME4		CYC1		COX7A2		LOC650621		DUSP5					ANAPC7		PFKL
PSMD14		PSMF1		DARS		CTNNBL1		LOC651763		RPL9							ATP5H
PSMD2		RPS27A		DBI		CTSS		LOC652826		GSTP1							HN1
PSMD3		RPS27AP11		DBNL		CWC15		LOC730594		SEC61B							CAPZA1
PSMD4		SEC61A1		DDB1		CYB5B		LOC731049		RPL39							YWHAG
PSMD5		SEC61A2		DDX39		CYBA		LOC731429		RPL8							MAPRE1
PSMD6		SEC61B		DDX47		CYBB		LRR1		IFI30							RALY
PSMD7		SEC61G		DGUOK		CYC1		LRRC41		RPL23							TAP1
PSMD8		TAP1		DHDDS		DARS		LRSAM1		MARCKSL1							SOD1
PSMD9		TAP2		DKC1		DBI		MKRN1		RPL7A							NDUFA3
PSME1		UBA52		DPP7		DBNL		NEDD4		LOC100505479							CMPK1
PSME2				DPY30		DDB1		NPEPPS		RPS16							YWHAH
PSME3				DYNLL1		DDX39		PARK2		TAGLN2							MRPL51
PSME4				DYNLRB1		DDX47		PJA1		RPS20							SNRPD2
PSMF1				ECHS1		DGUOK		PJA2		CST7							ATP6V1E1
SAR1B				EIF1AD		DHDDS		PSMA1		TUBA1B							NDUFS5
SEC13				EIF1AX		DKC1		PSMA2		RPL19							TBCA
SEC23A				EIF2AK1		DPP7		PSMA3		GPX4							ILF2
SEC24A				EIF2B5		DPY30		PSMA4		GAPDH							PTBP1
SEC24B				EIF3B		DYNLL1		PSMA5		RPL30							CDK2AP1
SEC24C				EIF3K		DYNLRB1		PSMA6		RPS7							MTCH1
SEC24D				EIF3M		ECHS1		PSMA7		RPL12							MRPS21
SEC31A				EIF4H		EIF1AD		PSMA8		RPL31							TOMM6
TAP1				EIF5A		EIF1AX		PSMB1		RPL26							LSM4
TAP2				ELOF1		EIF2AK1		PSMB10		RPS4X							SPCS1
TAPBP				EMG1		EIF2B5		PSMB2		OAZ1							TBCB
AP3B1				ENY2		EIF3B		PSMB3		S100A11							G3BP2
AP3D1				ETFA		EIF3K		PSMB4		RPS24							SHFM1
CD1A				FAM50A		EIF3M		PSMB5		RPL3							EIF2AK1
CD1B				FBL		EIF4H		PSMB6		HLA-DQB2							SNRPB
CD1C				FDPS		EIF5A		PSMB7		SQSTM1							TAF10
CD1D				FIS1		ELOF1		PSMB8		SAT1							MDH1
CD1E				FLOT2		EMG1		PSMB9		RAC1							MRPL41
				G3BP1		ENY2		PSMC1		RPS15A							SLC25A5
				G3BP2		ETFA		PSMC2		RPS9							NDUFB7
				GLIPR1		FAM50A		PSMC3		RPL13							SNRNP70
				GNG5		FBL		PSMC4		RPL38							TCP1
				GPS1		FCGR1A		PSMC5		RPS14							CCT8
				GTF2E2		FCGR1B		PSMC6		RPS27A							DPP7
				HBXIP		FDPS		PSMD1		PABPC1							NUTF2
				HDAC1		FIS1		PSMD10		RPL4							CCT3
				HIST1H4C		FLOT2		PSMD11		RPL10							WSB2
				HMGN2		G3BP1		PSMD12		RPL17							SEC61A1
				HN1		G3BP2		PSMD13		RPS10							POMP
				HNRNPAB		GLIPR1		PSMD14		RPS13							CCT7
				HNRNPC		GNG5		PSMD2		GSN							ROMO1
				HNRNPK		GPS1		PSMD3		RPL35							SLC25A39
				HNRNPM		GTF2E2		PSMD4		EEF1G							HNRNPM
				HSD17B12		HBXIP		PSMD5		RPL36							NDUFB11
				HSP90AB1		HDAC1		PSMD6		FLNA							ILK
				HSPE1		HIST1H4C		PSMD7		RPL27							TAP2
				ICT1		HLA-A		PSMD8		RGS1							FBL
				IDH3B		HLA-B		PSMD9		CDKN1A							U2AF1
				IK		HLA-C		PSME1		NCCRP1							COPZ1
				ILF2		HLA-F		PSME2		RPL7							UXT
				ILK		HLA-G		PSME4		RPS15							SSR3
				IMMT		HLA-K		PSMF1		RPL13A							CCT6A
				IMP3		HMGN2		RBCK1		RPL18A							TWF2
				INTS9		HN1		RBX1		TUBA1A							NDUFA4
				KARS		HNRNPAB		RCHY1		RPS3							ATP5L
				KIF5B		HNRNPC		RNF123		UBC							HSPE1
				KPNA6		HNRNPK		RNF138		TYMP							NDUFB9
				KRAS		HNRNPM		RNF144B		ARPC2							DDB1
				LAP3		HSD17B12		RNF182		RPLP0							COPG
				LCP1		HSP90AB1		RNF220		ATP5E							HBXIP
				LDHA		HSPE1		RNF25		RPL5							G3BP1
				LRRC41		ICT1		RNF34		ANXA6							SNRPG
				LSM12		IDH3B		RNF4		RPS21							ATP5D
				LSM3		IK		RNF41		CD9							LAP3
				LSM4		ILF2		RNF6		RHOA							PPP2R1A
				LSM6		ILK		RPS27A		RPL18							FIS1
				LZTR1		IMMT		RPS27AP11		EEF2							COPB1
				MAPRE1		IMP3		SAE1		CTSZ							SNX17
				MARS		INTS9		SKP1		RAMP1							MARS
				MDH1		ITGAV		SKP2		CSF2RA							BANF1
				MED28		ITGB5		SMURF1		NUB1							NSA2
				MORF4L1		KARS		SMURF2		RPL6							FAM50A
				MRPL18		KIF5B		SOCS1		MYL12A							RAB2A
				MRPL3		KPNA6		SOCS3		MYO1G							UFC1
				MRPL38		KRAS		SPSB1		CSTB							KARS
				MRPL41		LAP3		SPSB2		HSP90AB1							EIF3M
				MRPL51		LCP1		SPSB4		MARCKS							VPS29
				MRPS21		LDHA		STUB1		FAU							CYC1
				MTCH1		LNPEP		TCEB1		HSPA8							UQCRFS1
				MYL6		LOC648998		TCEB1P3		LOC100287146							ROBLD3
				NDUFA1		LOC652826		TCEB2		PPDPF							VPS28
				NDUFA13		LRRC41		TMEM189-UBE2V1		YWHAZ							PIN1
				NDUFA2		LSM12		TPP2		LOC100507328							AARS
				NDUFA3		LSM3		TRIM11		GNB2L1							NRD1
				NDUFA4		LSM4		TRIM21		ANXA5							NDUFS8
				NDUFAB1		LSM6		TRIM32		RPL24							NDUFAB1
				NDUFB11		LZTR1		TRIM36		RPL14							KIF5B
				NDUFB7		MAPRE1		TRIM37		C19orf28							UBE2V1
				NDUFB9		MARS		TRIM63		ZFP36L1							EIF3K
				NDUFS3		MDH1		TRIM9		UBB							API5
				NDUFS5		MED28		TRIP12		LDHA							PEBP1
				NDUFS7		MORF4L1		UBA1		GNAS							SSNA1
				NDUFS8		MRC1		UBA2		LOC100506808							STAT1
				NDUFV1		MRC2		UBA3		HLA-DQA2							TSG101
				NEDD8		MRPL18		UBA5		CDC42							POLR1D
				NGDN		MRPL3		UBA52		RPL36A							COPA
				NHP2L1		MRPL38		UBA6		PCBP1							SNRPC
				NOMO1		MRPL41		UBA7		S100A4							ETFA
				NRD1		MRPL51		UBE2A		GRINA							NDUFA2
				NSA2		MRPS21		UBE2B		CAP1							ABCC4
				NUTF2		MTCH1		UBE2C		GPX1							PUF60
				OAZ1		MYL6		UBE2D1		EIF1							ROD1
				ODF2		NCF2		UBE2D2		HMOX1							AP1M1
				PARK7		NCF4		UBE2D3		S100A10							UBQLN1
				PARP1		NDUFA1		UBE2D4		RPL10A							PDCD6
				PDCD6		NDUFA13		UBE2E1		LOC100505604							SEC23B
				PDHB		NDUFA2		UBE2E2		DBI							NDUFV1
				PEBP1		NDUFA3		UBE2E3		COX7C							IK
				PFKL		NDUFA4		UBE2F		GADD45A							RBM42
				PHPT1		NDUFAB1		UBE2G1		RPL15							UTP6
				PIN1		NDUFB11		UBE2G2		PPIA							CHMP1A
				PKIB		NDUFB7		UBE2H		HMG20B							PHPT1
				PLCG2		NDUFB9		UBE2HP1		ATP5B							CHMP5
				POLR1D		NDUFS3		UBE2J1		RPS19							HNRNPAB
				POLR2F		NDUFS5		UBE2J2		LOC645638							RAB35
				POMP		NDUFS7		UBE2K		RPS26							PPM1G
				PPID		NDUFS8		UBE2L3		ARRB2							DARS
				PPM1G		NDUFV1		UBE2L6		GNG5							IMP3
				PPP1CA		NEDD8		UBE2M		CXCL16							PPP2CB
				PPP2CB		NGDN		UBE2N		KLF6							GTF2E2
				PPP2R1A		NHP2L1		UBE2O		WDR1							MED28
				PPP6C		NOMO1		UBE2Q1		ATF4							EIF3B
				PRKAG1		NRD1		UBE2Q2		ACADVL							LSM3
				PRPS1		NSA2		UBE2R2		GLS							RN7SK
				PRPSAP2		NUTF2		UBE2S		HLA-DRB5							AAMP
				PSMA3		OAZ1		UBE2U		ACTR2							ECHS1
				PSMA4		ODF2		UBE2V2		TSPO							DDX39
				PSMB1		PARK7		UBE2W		ATP6V0E1							STOML2
				PSMB2		PARP1		UBE2Z		YWHAQ							CTNNBL1
				PSMB3		PDCD6		UBE3A		HNRNPA1							RNF11
				PSMB4		PDHB		UBE3B		ALDOA							ZNHIT1
				PSMB6		PDIA3		UBE3C		RAB9A							CCNDBP1
				PSMB7		PEBP1		UBE4A		RPL28							SEC23A
				PSMC3		PFKL		UBOX5		TALDO1							CACYBP
				PSMC5		PHPT1		UBR1		SAMSN1							TAF15
				PSMD6		PIN1		UBR2		MYL12B							ARPC1A
				PSMD7		PKIB		UBR4		ZYX							MRPL18
				PTBP1		PLCG2		VHL		RPL29							PDHB
				PUF60		POLR1D		VPRBP		H2AFZ							RABGGTB
				RAB2A		POLR2F		WSB1		GABARAP							TRAPPC4
				RAB35		POMP		WWP1		LOC100128731							DGUOK
				RABGGTB		PPID		ZBTB16		GPR157							PARP1
				RALY		PPM1G				HINT1							SDHC
				RAN		PPP1CA				TYROBP							HSD17B12
				RBM10		PPP2CB				CD83							RQCD1
				RBM42		PPP2R1A				TPI1							GPS1
				RBX1		PPP6C				CALR							TBRG4
				RHOA		PRKAG1				RPS5							CTSS
				RN7SK		PRPS1				COX4I1							HDAC1
				RNF11		PRPSAP2				PEA15							ATP5G1
				RNF20		PSMA1				CAPNS1							NDUFS7
				ROBLD3		PSMA2				RPL37							TFDP1
				ROD1		PSMA3				TNFAIP2							NHP2L1
				ROMO1		PSMA4				SQLE							COPS7A
				RPL35A		PSMA5				EIF4G2							XRN2
				RPL8		PSMA6				GRAMD1A							IMMT
				RQCD1		PSMA7				CALM2							UFM1
				RTCD1		PSMA8				IER3							EIF1AX
				RWDD1		PSMB1				INSM1							MRPL38
				SAE1		PSMB10				HSP90AA1							TDG
				SDF2		PSMB2				RASSF2							DPY30
				SDHC		PSMB3				HLA-E							APEX1
				SEC23A		PSMB4				DDX5							WDR18
				SEC23B		PSMB5				HLA-DMA							NDUFS3
				SEC61G		PSMB6				RNU6-1							SHMT2
				SEH1L		PSMB7				RPL23A							BRE
				SENP5		PSMB8				UBL5							MRPL3
				SHFM1		PSMB9				PRDX1							APBA3
				SHMT2		PSMC1				NACA							SPG7
				SLC25A25		PSMC2				MYH9							IDH3B
				SLC25A39		PSMC3				MALT1							PRKAG1
				SLC25A5		PSMC4				H3F3A							PPID
				SLC4A7		PSMC5				ARPC4							BUD31
				SMU1		PSMC6				RPL36AL							RWDD1
				SNRNP70		PSMD1				CYTIP							SLC25A25
				SNRPB		PSMD10				CAPZB							DDX47
				SNRPC		PSMD11				TRAFD1							WBSCR22
				SNRPD2		PSMD12				RPSA							LSM12
				SNRPG		PSMD13				LY75							LSM6
				SNX17		PSMD14				TPM4							KRAS
				SOD1		PSMD2				NPM1							SDF2
				SPCS1		PSMD3				EDF1							ELOF1
				SPG7		PSMD4				PNRC1							PRPSAP2
				SRP14		PSMD5				CLPTM1							SLC4A7
				SSNA1		PSMD6				KYNU							LZTR1
				SSR2		PSMD7				LAD1							PPP6C
				SSR3		PSMD8				NME2							EMG1
				STAT1		PSMD9				ARPC5							RTCD1
				STOML2		PSME1				RAB5B							DHDDS
				STRADA		PSME2				S100B							CHCHD3
				STX2		PSME4				RPL34							TNPO2
				TAF10		PSMF1				TUBA1C							TOMM22
				TAF15		PTBP1				CMTM6							STRADA
				TBCA		PUF60				LOC100287619							CWC15
				TBCB		RAB2A				YWHAE							ITGAV
				TBRG4		RAB35				EBI3							WDFY1
				TCEB1		RABGGTB				RFTN1							STX2
				TCEB2		RALY				ISCU							KPNA6
				TCP1		RAN				DYNLL1							GLIPR1
				TDG		RBM10				PLA2G16							RBM10
				TFDP1		RBM42				GNAI2							PLCG2
				TIMM23		RBX1				ACTR3							EIF2B5
				TMEM14C		RHOA				ALDH1B1							PRPS1
				TNPO2		RN7SK				HSPB1							UBN1
				TOMM22		RNF11				BASP1							ICT1
				TOMM6		RNF20				RAPGEF1							TWSG1
				TRAPPC4		ROBLD3				RASSF4							ACBD3
				TSG101		ROD1				MAP3K14							AASDHPPT
				TWF2		ROMO1				PTMS							ATAD1
				TWSG1		RPL35A				TUBB							CLCC1
				U2AF1		RPL8				PSME1							SEH1L
				UBA1		RPS27A				TMBIM6							CYB5B
				UBA3		RPS27AP11				COX6A1							ENY2
				UBA52		RQCD1				DAPP1							DKC1
				UBE2G1		RTCD1				TPM3							CCDC117
				UBE2G2		RWDD1				BTF3							ATIC
				UBE2V1		SAE1				MIF							NGDN
				UBL5		SDF2				ITM2B
				UBN1		SDHC				HMGN1
				UBQLN1		SEC23A				IL32
				UFC1		SEC23B				H1FX
				UFM1		SEC61A1				CTSH
				UQCRFS1		SEC61A2				YBX1
				UTP6		SEC61B				SWAP70
				UXT		SEC61G				TRAF1
				VAMP8		SEH1L				CIITA
				VDAC1		SENP5				CHCHD2
				VPS28		SHFM1				TMEM176B
				VPS29		SHMT2				ARPC3
				WBSCR22		SLC25A25				FAM129A
				WDFY1		SLC25A39				FNBP1
				WDR1		SLC25A5				IER5
				WDR18		SLC4A7				MTRNR2L2
				WDR55		SMU1				PSAP
				WSB2		SNRNP70				VOPP1
				XRN2		SNRPB				C17orf49
				YWHAE		SNRPC				TUBB2C
				YWHAG		SNRPD2				HNRNPK
				YWHAH		SNRPG				ACTN4
				YWHAQ		SNX17				P4HB
				ZNHIT1		SOD1				CSDE1
						SPCS1				MORF4L1
						SPG7				PPIB
						SRP14				CDK2
						SSNA1				ALDH2
						SSR2				JUNB
						SSR3				TSPAN33
						STAT1				RHOC
						STOML2				NFKBIA
						STRADA				GPR183
						STX2				AES
						TAF10				VDAC1
						TAF15				CTNNA1
						TAP1				STARD7
						TAP2				IL8
						TBCA				GNB1
						TBCB				RTN4
						TBRG4				CD86
						TCEB1				SLC25A3
						TCEB2				NFKB1
						TCP1				COX5B
						TDG				ARHGDIA
						TFDP1				TKT
						TIMM23				IRF4
						TMEM14C				TMEM176A
						TNPO2				PFDN5
						TOMM22				SUMO2
						TOMM6				MSN
						TRAPPC4				LOC100507159
						TSG101				ARF1
						TWF2				MTSS1
						TWSG1				SRP14
						U2AF1				C11orf10
						UBA1				ARPC1B
						UBA3				SERPINB9
						UBA52				SLC25A6
						UBE2G1				RPL32
						UBE2G2				ATOX1
						UBE2V1				MVP
						UBL5				EIF5A
						UBN1				PDIA3
						UBQLN1				SEC61G
						UFC1				ARL6IP5
						UFM1				CAPG
						UQCRFS1				GDI2
						UTP6				CD63
						UXT				ATP5G2
						VAMP8				RAN
						VDAC1				COX17
						VPS28				HLA-F
						VPS29				TRMT112
						WBSCR22				LOC100506570
						WDFY1				HSP90B1
						WDR1				EEF1D
						WDR18				PGK1
						WDR55				SMAP2
						WSB2				GABARAPL2
						XRN2				RNASEK
						YWHAE				ATP5I
						YWHAG				TMEM14C
						YWHAH				ADORA2A
						YWHAQ				COX6B1
						ZNHIT1				PARK7
										TRIP10
										IL13RA1
										SPI1
										CHMP4B
										ATP5J2
										EIF4A2
										OSTF1
										MOBKL1B
										JUND
										CCDC72
										RELB
										RAP1B
										IL4I1
										RBM3
										CYTH1
										ARPP19
										TBC1D4
										RPS27L
										BHLHE40
										RBX1
										GALNT2
										MGLL
										BZW1
										MAP4K4
										NDUFA1
										MINK1
										CRLF2
										PSMB4
										HMGN2
										ANXA7
										HNRNPA2B1
										CALM3
										REPIN1
										CDC42SE1
										EDEM1
										VAMP8
										FKBP8
										BSG
										SDCBP
										EEF1B2
										PSMA7
										EIF3E
										ABCB10
										IL1R1
										DUSP1
										PTP4A2
										DAZAP2
										TMEM123
										CCNI
										MGST3
										HCLS1
										RNH1
										FAM60A
										FKBP1A
										ATP5O
										PTGES3
										EIF4H
										BCL2A1
										XRCC6
										IL10RA
										C19orf43
										BRI3
										MCL1
										DYNLRB1
										LOC100507473
										H3F3B
										SYNPO
										HMHA1
										CDC37
										COX7A2
										NDUFB4
										PRKAR1A
										SLC5A6
										HLA-DOA
										USP12
										RNF19B
										SNX3
										VCP
										LAPTM4A
										PCBP2
										DNAJA1
										UBE2F
										CANX
										EIF4A1
										SH3BGRL3
										GLTSCR2
										NEDD8
										SH3BGRL
										C1orf38
										TNFRSF1B
										ASMTL
										CYBA
										PPP1CA
										DDX17
										FYTTD1
										PSME2
										IQGAP1
										SBNO2
										COX8A
										IL2RG
										MYL9
										BAX
										RNF145
										UBE2D3
										NFKB2
										H1F0
										STK4
										CNBP
										Sep-02
										PGAM1
										PRDX5
										TSPAN13
										AP2M1
										USMG5
										SEMA7A
										PSMB1
										EIF4B
										GNA13
										PGD
										FLOT2
										FDPS
										PPP1R14B
										CNN2
										SSR4
										C3orf10
										FMNL1
										LOC100289627
										YPEL5
										HNRNPH1
										TCEB2
										RAB7A
										SKP1
										NAP1L1
										ACOT9
										ARL8B
										PSMB6
										CXCR4
										HNRNPC
										CLDND1
										ARL4C
										HSPA5
										TPP1
										ATF5
										NDUFA13
										CSTA
										DNAJB6
										UBA52
										YWHAB
										CAT
										DAD1
										UBD
										CIRBP
										COX6C
										NECAP2
										SLC15A3
										DBNL
										FABP5
										RAB13
										TNFAIP3
										BCL3
										TNIP1
										HNRNPL
										ATP5A1
										SERF2
										ENSA
										LOC100505901
										SF3B1
										CLTA
										COPE
										RAB8B
										SSR2
										CFLAR
										EIF3H
										UQCRH
										PRR13
										C6orf105
										COX5A
										DSTN
										PFKL
										ATP5H
										ANXA11
										ATP6V0C
										FBXW5
										RGS10
										HN1
										CCM2
										CSRP2
										CAPZA1
										CALM1
										C20orf3
										GRSF1
										HMGN3
										SET
										SLAMF7
										MTHFD2
										EMP3
										EIF3F
										MBNL1
										TOMM34
										LYN
										SOD2
										FAM49B
										ETV3
										C6orf62
										SFRS5
										UBA1
										TRAPPC1
										SND1
										YWHAG
										RPS23
										MAPRE1
										ARHGEF2
										SPINT2
										FDFT1
										RALY
										TIMP1
										RPL22
										C20orf30
										PSMD4
										PPP2R5C
										RHOG
										PTPN1
										HLA-DOB
										RALA
										CKB
										TAP1
										SOD1
										PSMA6
										NDUFA3
										RUNX3
										PKD1P1
										PPA1
										CMPK1
										CYB5A
										COX7B
										EZR
										LAMP1
										PSMB3
										REL
										GNA12
										XRCC5
										GRN
										CLIC1
										LPCAT1
										PIM3
										YWHAH
										RHOF
										GPR137B
										NDUFA11
										ARF6
										RAB10
										LOC100131801
										SELPLG
										LASP1
										PSMB2
										MRPL51
										KDM2B
										SELS
										EIF3L
										SNRPD2
										GNB2
										ARL6IP1
										UBE2QL1
										PNMA1
										PELP1
										PDIA6
										ATP6V1E1
										C19orf10
										CTSC
										LASS6
										NDFIP1
										NDUFS5
										TBCA
										ZFAND5
										JAK1
										HYOU1
										PTK2B
										NFE2L2
										IDH2
										DSG2
										UBE2I
										ATP1B3
										ILF2
										BTG1
										LMNB1
										NONO
										H2AFY
										NRP2
										SMS
										TLN1
										JUN
										C5orf15
										PTBP1
										HIST1H2BK
										NCL
										ERGIC1
										JOSD1
										CTSB
										NCRNA00188
										CAB39
										TRADD
										SREBF2
										ATP6V0D1
										CDK2AP1
										SERPINB1
										TMEM14B
										NEAT1
										MKNK2
										IFNGR2
										ARF3
										PSMA1
										MTCH1
										SRP9
										TANK
										PPP1R15B
										C14orf166
										APRT
										ATP5C1
										FAM118A
										OBFC2A
										HIGD2A
										MRPS21
										C5orf32
										WTAP
										SH3KBP1
										TOMM6
										LSM4
										KIAA0226
										ARL2
										SPCS1
										MCM5
										RPN1
										GRASP
										KLF13
										ATP6V0B
										MRPS6
										PPP2CA
										NPR1
										M6PR
										LGALS3
										CORO1B
										ATP6V1G1
										TBCB
										VDAC2
										ARF5
										RN7SL1
										NOP10
										CDK2AP2
										G3BP2
										NUCB1
										SHFM1
										VMO1
										EIF2AK1
										AP2S1
										SNRPB
										TAF10
										HSPD1
										EIF3G
										HMGCS1
										FLT3
										DPYSL2
										MED10
										NDUFB2
										ZFP36
										CLINT1
										SFRS9
										SLC3A2
										HDLBP
										MDH1
										CLIC2
										CD40
										TMEM149
										TMED2
										LUZP6
										ANXA1
										NR4A3
										DDOST
										PSMA4
										PDE4B
										SRRM2
										RAB11A
										H6PD
										ANKLE2
										CD80
										SF3B5
										EMD
										TES
										MRPL41
										PSMA3
										CHST2
										SLC25A5
										IL23A
										AGRN
										SIAH2
										HNRNPA0
										NDUFB7
										C11orf59
										SNRNP70
										NDUFV2
										HMGN4
										C14orf2
										TCP1
										PRMT1
										CCT8
										PADI2
										MIR1282
										CSNK2B
										FAM96B
										CTNNB1
										RPL27A
										CSDA
										PIK3R5
										H2AFV
										ITGB1
										DPP7
										MAP4
										TMC6
										ERH
										HSD17B4
										SPPL2A
										RAB5C
										HNRNPA3
										TPRA1
										NUTF2
										LITAF
										LOC100287803
										PRDX3
										XPO1
										PLEC1
										CCT3
										PBXIP1
										ZNF207
										RAD21
										PSMA2
										CAPN1
										ALG2
										EIF4G1
										WSB2
										POLR2E
										TXNRD1
										P2RY10
										MYEOV2
										HLA-DMB
										MRFAP1
										FLOT1
										KIAA0174
										C2orf24
										TMED9
										DCAF6
										SLC44A1
										CREG1
										DSE
										CSF2RB
										PSMA5
										OPN3
										GTPBP1
										FBXO2
										SF3B2
										SEC61A1
										EWSR1
										PPP1R9B
										TSPAN15
										MIIP
										POMP
										LOC100507645
										KHDRBS1
										NFIL3
										XBP1
										CHD3
										ATP5J
										NUP62
										TTYH2
										CCT7
										GRB2
										ARF4
										TYK2
										WBP2
										PSMD2
										SH2B3
										MTRNR2L9
										MYO1C
										ACTR1A
										C1orf43
										ROMO1
										PSMD8
										LOC440896
										MICAL1
										TRIM28
										SLC25A39
										C20orf199
										HNRNPD
										GUK1
										EIF6
										LOC100507375
										GHITM
										SF1
										CD70
										RN7SL2
										EIF3D
										C19orf6
										WNT5B
										CHMP2A
										PIM2
										SNHG5
										TAPBP
										CORO1C
										HNRNPM
										NDUFB11
										SERPINF1
										ORAI1
										CD58
										OS9
										ENO3
										ILK
										MAP2K1
										RTN3
										NCKAP1L
										TNFRSF11A
										IRF2
										NME4
										KRTCAP2
										PDCD5
										SLC6A6
										SLC16A3
										PHB2
										HTATIP2
										ARL6IP4
										CD55
										MVD
										RAB1B
										TMCC3
										HDGF
										DDX3X
										STAT3
										Sep-07
										CD46
										SOCS1
										OGFRL1
										ST13
										GDI1
										PTGES2
										TAP2
										TAX1BP3
										RFX5
										ADAM8
										ZDHHC7
										LOC100507591
										STMN1
										ZMIZ2
										LAPTM5
										SDF4
										ORMDL3
										PIM1
										SESN3
										HNRPDL
										SELM
										TFG
										TMEM50A
										DDAH2
										TMEM66
										FBL
										BIRC2
										GADD45GIP1
										TMEM30A
										ZDHHC18
										EIF3I
										SFT2D1
										CSRP1
										KPNB1
										RAD23A
										CCDC124
										TUBB6
										C9orf46
										NCOA4
										TRAF5
										CHCHD10
										HCK
										GLIPR2
										MAP7D1
										U2AF1
										APLP2
										CD164
										COPZ1
										KTELC1
										SHKBP1
										RSU1
										UBE2Z
										NDUFB8
										HLA-DRB6
										UXT
										HNRNPF
										ACOT7
										RAP2A
										SFRS3
										SSR3
										CYB5R3
										ZFAND6
										CCT6A
										SURF4
										RBMX
										SPINT1
										SEC11A
										PSMC4
										ESYT1
										MLF2
										MMP14
										CAPZA2
										MAD2L2
										SUMO3
										MANF
										IFNGR1
										MMP25
										DAZAP1
										TOMM7
										TWF2
										NDUFA4
										CCT4
										ATP5L
										UBXN1
										SLC2A1
										PDCL3
										HSPE1
										HAX1
										PTTG1IP
										EIF3A
										GSTK1
										MAP1LC3B
										C19orf63
										GLO1
										ACSL4
										THOC4
										RALB
										CLIC4
										EGLN2
										AKIRIN1
										PRMT2
										PSMC1
										NDUFB9
										FBXO7
										DDB1
										CST3
										DULLARD
										SNN
										PC
										PLEKHB2
										COPG
										C3orf1
										HNRNPU
										GPR153
										NDE1
										IL7R
										HNRNPH2
										DPP9
										MBD2
										HNRNPUL2
										NDUFB3
										RABAC1
										C7orf40
										GPBP1
										BCL2L1
										PSIP1
										NQO1
										RNF5
										PCNP
										SERP1
										SNAP23
										C6orf106
										HBXIP
										C19orf22
										SFRS2
										UBE2E1
										DCTN2
										STAT6
										NME3
										C20orf43
										PRKCD
										LRP10
										G3BP1
										ATP6AP2
										CHST7
										CMIP
										OGDH
										UQCRC2
										DYNLT1
										CLTC
										C17orf61
										PMAIP1
										PSMC5
										UCP2
										BRD2
										ANXA3
										C19orf50
										PPP4C
										DDX6
										LOC100507296
										MGAT1
										CD99
										SNRPG
										CREBL2
										RAB11B
										RNF114
										ATP5D
										EID1
										ARCN1
										SLC39A1
										LAP3
										PSMB10
										LOC100286988
										SIRPA
										WBP11
										PPP2R1A
										IER2
										ADD1
										ADAM19
										F11R
										NAPA
										NDUFB1
										AZIN1
										FIS1
										CASP3
										AURKAIP1
										LGALS9
										THBS2
										SERINC1
										RPN2
										PSMB9
										WAC
										ZC3H7B
										FAM49A
										SF3A1
										FAM96A
										PITPNA
										PLEKHO1
										NAV1
										BCAP31
										COX7A2L
										COPB1
										DHRS7
										CS
										SNHG6
										ATP6V1F
										SARS
										WNK1
										EIF4E2
										TNFRSF9
										SNX17
										SELT
										SUMO1
										OSTC
										TM9SF2
										GANAB
										PRKAR2B
										MARS
										UBXN6
										BANF1
										RBM39
										WARS
										NCF1
										TFRC
										NFE2L1
										CTSD
										RHEB
										NSA2
										SOX4
										RAB6A
										MYO9B
										HNRNPR
										C15orf48
										DNM2
										MTRNR2L8
										APOC1
										FAM50A
										TMEM219
										IAH1
										CDV3
										APH1A
										ARHGAP10
										RSL24D1
										ANAPC11
										CSNK1A1
										SARNP
										ACLY
										GARS
										SNORD33
										C20orf24
										FLII
										ALCAM
										PAK2
										AKT1
										RNF181
										RAB2A
										LOC100507478
										SFRS11
										MIR1260B
										UFC1
										S1PR1
										SNX8
										CCT2
										C12orf57
										ADAM12
										KDELR1
										NPC2
										ADAR
										C4orf34
										GTF3A
										MMD
										KARS
										MDH2
										UBE2A
										EIF3M
										ERAL1
										RAP1A
										TARS
										WDR82
										DCAKD
										HPS1
										SNX2
										NUDC
										FAM107B
										NCK2
										SEC31A
										ADAP1
										VPS29
										MLLT6
										ANKRD33B
										AP2A1
										TMEM160
										TRAM1
										TMSL3
										NDUFS6
										MRPL20
										STIP1
										LMAN2
										MOBKL2A
										FOXN3
										PRKCSH
										MAF1
										JTB
										NPTN
										CLIP2
										POLR2G
										CD274
										MREG
										PTGIR
										FKBP4
										MFSD10
										ABHD12
										ANKRD10
										MOBKL1A
										CYC1
										NACC1
										SF3B14
										UBA3
										LOC100507130
										ADRM1
										UQCRFS1
										VKORC1
										NET1
										NDUFB10
										AUP1
										BID
										TBC1D9B
										CYBASC3
										YME1L1
										QARS
										ROBLD3
										TMED10
										LRRFIP1
										TRIB1
										SSBP1
										RELA
										LOC647979
										HMGB1
										STRAP
										WASF2
										CSNK1D
										PAIP2
										C7orf59
										PARP4
										PSMC3
										CBX3
										ARGLU1
										NPLOC4
										VPS28
										SON
										PIN1
										NIT2
										PSMB5
										FAM101B
										RAD23B
										LYST
										TMBIM1
										VTI1B
										ATP6V1B2
										ELOVL1
										C14orf156
										KIAA1949
										DUSP22
										CASP7
										AARS
										NRD1
										FKBP2
										NDUFS8
										DENND5A
										FARP1
										EMILIN2
										SFPQ
										TBC1D8
										CAPRIN1
										PACSIN2
										TCEB1
										CDC42SE2
										PLXNB2
										PPP1R16B
										TMEM150C
										PRDX6
										PSMB8
										C11orf2
										FAM89B
										MAPKAP1
										PDLIM7
										SNX11
										XPO6
										NDUFAB1
										DDX24
										HLX
										DEK
										BCL2L11
										PVRL2
										DCTN1
										TUBB2A
										U2AF2
										ZMAT2
										BLVRA
										KIF5B
										NRBP1
										MGEA5
										NHP2
										ATP6AP1
										MRPL53
										C1orf144
										STXBP2
										GADD45B
										VDAC3
										MIR155HG
										TMEM111
										YIPF3
										MAZ
										SQRDL
										CUGBP2
										PABPN1
										ENPP4
										ST8SIA4
										MRPL33
										TRIP12
										PTOV1
										AHNAK
										SLC29A1
										KLC1
										INSIG1
										CDC123
										COMMD1
										ATP2A2
										PAPOLA
										RNPS1
										IDI1
										BAT3
										HNRNPUL1
										MAT2B
										TBC1D10A
										PAPSS1
										TUFM
										SF3B4
										PLEKHM2
										RNPEPL1
										PICALM
										UBE2V1
										FAM127A
										C18orf32
										EIF3K
										LASS2
										SCAND1
										GPR55
										NSMCE1
										AMD1
										CLNS1A
										POLR2B
										CIB1
										C19orf56
										TGIF1
										DEGS1
										MAP3K6
										COBRA1
										API5
										UQCRC1
										LOC100292409
										PSENEN
										TPD52L2
										FAM195B
										PEBP1
										OXA1L
										BTG3
										SSNA1
										FAM120A
										PGLS
										SEPW1
										ASNA1
										MATR3
										MYADM
										AHSA1
										PLD2
										CHTF8
										STAT1
										RANGAP1
										LOC100506201
										THOC7
										C7orf70
										COPB2
										SERPINB6
										ATF3
										FERMT3
										APBB1IP
										Sep-15
										PDIA4
										SDHD
										CYTSA
										TSG101
										RAB31
										STK17B
										SF3A3
										LOC100505497
										SMNDC1
										C16orf42
										MED4
										PPP1CB
										DYNC1I2
										MGAT4B
										MAPKAPK2
										RAB4B
										TAX1BP1
										RPS19BP1
										BRP44
										NAMPT
										HADHA
										NINJ1
										SMARCE1
										ZFAND3
										TMEM165
										SYN1
										AIDA
										PACS1
										SSH1
										ATPIF1
										POLR1D
										COPA
										ICAM1
										SLC25A1
										GSPT1
										Mar-07
										ALPK2
										SNRPC
										CLSTN1
										TOMM5
										NOL7
										CUEDC2
										UBE2L3
										PHF10
										ETFA
										MGRN1
										SPRED2
										SCAMP2
										HIGD1A
										SPG11
										KEAP1
										RAB8A
										OTUB1
										RPA2
										AKR1A1
										TUBB2B
										PTPN12
										SNRPD3
										CMTM7
										HOMER2
										SELK
										RASSF3
										GALC
										ILF3
										NEK6
										LAMP2
										PRPF8
										IDS
										BMP2K
										RUFY1
										C7orf50
										MAEA
										HIF1A
										SRPR
										GPR160
										NDUFA2
										MTHFS
										INF2
										RBM4
										SLC38A2
										C19orf53
										TMEM39A
										ARHGAP30
										ST3GAL2
										G6PD
										FBRS
										TMUB1
										GNPTAB
										TTRAP
										MAP3K7IP2
										SUB1
										ABCC4
										NDUFA12
										POLR2L
										TTYH3
										QSOX1
										NSF
										UBL7
										PUF60
										NAP1L4
										DEXI
										ROD1
										RPS6KA1
										GYS1
										PKN1
										RAB1A
										FPGS
										UBAP2L
										PSMB7
										CHMP1B
										ATXN2L
										ACTR1B
										SEPX1
										UGP2
										INTS3
										EPS15
										AP1M1
										NCOR2
										KDM1A
										C22orf28
										ADIPOR1
										C2orf28
										PQLC3
										MAPK1
										RRAGC
										PRDX2
										TCEA1
										UBQLN1
										IKZF1
										EIF2S2
										TRAPPC3
										PPP1R15A
										MORF4L2
										IL4R
										DHX15
										SEC24C
										PDCD6
										PAFAH1B1
										UBXN4
										GLYR1
										CAST
										RAB21
										SEC23B
										PSMD3
										CYFIP1
										ADPGK
										SLC15A4
										PCNA
										IDH1
										C1orf86
										CCDC64
										TBC1D9
										BNIP2
										VASP
										RRAS
										STK11
										LOC100505818
										FAM168B
										SLC27A3
										CRTC2
										SLC7A11
										PFKP
										KHSRP
										IPO7
										MKRN1
										DCI
										BTBD1
										PFDN6
										NDUFB5
										NAPRT1
										TBC1D17
										PREX1
										ATXN10
										KDM2A
										ARNTL2
										BUB3
										NQO2
										MAP2K2
										KCTD20
										PIGY
										USP22
										DNAJC8
										NFKBIZ
										PSMD13
										EIF2S3
										SMARCA5
										HSF1
										LOC100505492
										ACO2
										NUMA1
										NDUFV1
										RAB14
										NDUFA7
										CD151
										IGSF8
										CBX6
										IK
										UBE2N
										AXIN2
										Sep-09
										FBXO6
										LOC100289251
										DNAJC7
										CBX1
										AKAP13
										HMGA1
										NARS
										SRP19
										COL9A2
										SNRPA
										THRAP3
										RBM42
										SAR1A
										TGOLN2
										GNPTG
										FURIN
										GSDMD
										SEC22B
										ANXA4
										LOC440926
										LRPAP1
										TNIP2
										UQCR11
										BAT1
										C6orf115
										SDF2L1
										SPAG7
										GOLPH3
										DBNDD2
										UTP6
										CHMP1A
										TMEM109
										AGPAT3
										AMZ2
										CHMP4A
										CSE1L
										LOC550643
										ADRBK1
										PSME3
										HERPUD1
										BCL9L
										TXNL1
										CYP27A1
										PDCD10
										DDB2
										LSS
										PHPT1
										PHB
										SNORD13
										SMG5
										CYFIP2
										ARAF
										AK2
										N4BP2L1
										CHMP5
										DAP3
										RGS2
										MRPL28
										PIP4K2A
										SEC13
										MYO5A
										CASC3
										HSPA4
										CSNK2A1
										MT2A
										HNRNPAB
										ECE1
										TRAPPC5
										LOC100505641
										C3orf59
										OTUD5
										PDCD6IP
										EIF5
										PCNAAS
										DHX9
										PLBD2
										SLC25A11
										ZBTB38
										NDUFA6
										BECN1
										TAF7
										NAA25
										RAB35
										SEC14L1
										MPV17
										CFP
										PPHLN1
										PPT1
										VAT1
										PPM1G
										ABTB1
										PLEKHJ1
										DARS
										C12orf62
										ERGIC3
										ARAP2
										SOCS3
										PIP5K1C
										C9orf16
										ACIN1
										SFRS4
										SFRS1
										TRIM26
										MAN2B1
										GAS5
										POLR2A
										YY1
										PITPNB
										VEGFA
										LRRC59
										ARSA
										APOBEC3C
										SF3A2
										LIMCH1
										LYZ
										MRPL34
										UBE2G2
										LOC100507217
										SCD
										NMT1
										SCP2
										ZDHHC12
										PFKFB3
										RCL1
										CCDC88B
										MTHFR
										TMEM131
										KLHDC3
										NUBP1
										SNX9
										IMP3
										PPP2CB
										TSTD1
										C9orf95
										TADA3
										CDK9
										GTF2E2
										SUZ12
										TNPO3
										LSM2
										SC4MOL
										TUBGCP2
										PWP1
										MED28
										HSPH1
										POLR2K
										PRCP
										HP1BP3
										C6orf129
										C19orf12
										PPM1B
										EIF3B
										FAM32A
										NPTX2
										LOC100506488
										ZBTB17
										DDX42
										RHOT2
										HGS
										GPS2
										TBC1D13
										ABI1
										KIAA1191
										GLUD1
										PJA2
										TAF9
										BAT2
										AP2B1
										PIK3CA
										SNRNP200
										NUCKS1
										BLOC1S1
										SDC4
										PAK1
										SLC39A13
										TOR1AIP2
										CSK
										POLDIP3
										SPSB3
										C1QBP
										PARP10
										SDHB
										ANP32B
										HIST1H2AC
										LACTB
										DIAPH1
										B4GALT5
										XPNPEP1
										NBEAL2
										SNRPN
										LSM3
										RN7SK
										ACAT2
										MTMR4
										GAK
										SUMF2
										VHL
										CYP51A1
										C11orf58
										PABPC4
										DNAJC21
										VPS41
										NDNL2
										GNG8
										AAMP
										GORASP2
										TCF25
										RBBP7
										LOC100505749
										FAM108A1
										MMADHC
										CHKB
										BCAT2
										HEBP2
										YTHDF2
										GOLGA7
										CLK1
										MKL1
										SUPT4H1
										TAF5L
										ZNF710
										OGT
										S100A13
										MIA
										NGRN
										CPNE1
										ANTXR2
										BCL7C
										PANK3
										STK25
										AKNA
										HPRT1
										SNRPA1
										ECHS1
										C7orf42
										CDK17
										IMPDH1
										EFTUD2
										EHBP1L1
										CYTSB
										HNRNPH3
										DOCK10
										SFRS13A
										FAM125B
										TC2N
										ANP32A
										SNX15
										ALAS1
										TNKS1BP1
										NRAS
										RUFY3
										ATP11C
										PLP2
										PPP1R11
										DAP
										LSM14A
										PEF1
										LOC100505802
										NAT1
										ELK1
										KPNA2
										FUBP1
										DHCR24
										SSU72
										PSMC2
										HSPA1A
										DDX39
										KDELR2
										DRAP1
										GPSM3
										NAA50
										C1orf63
										AMFR
										CD81
										PYGB
										SLC7A6
										LENG8
										MAN1A1
										CHD4
										EIF1B
										CASC4
										STOML2
										PSMG2
										SRP54
										TMEM8A
										NDUFC1
										NR1H2
										IGBP1
										WIPI2
										SFRS7
										CTNNBL1
										DLD
										SDHA
										NCOA3
										ZMPSTE24
										UBE3C
										CTBP1
										LTA4H
										AIP
										C1orf128
										ATG3
										SOCS2
										SERBP1
										RNF11
										UBE2D2
										CD59
										MID1IP1
										YKT6
										ADAM9
										SNX6
										PNRC2
										ANAPC5
										BAD
										TRA2A
										C9orf30
										ARID1B
										PSMC6
										STUB1
										PPP2R5D
										DYNC1H1
										ARFGAP2
										WIPF1
										HIPK1
										RANBP9
										TACC1
										TRPC4AP
										CNOT1
										MXI1
										DERL1
										ZNF267
										ZNHIT1
										KTN1
										CUL1
										TNFAIP8
										TIPARP
										RRAGA
										DGKA
										SLC2A6
										PQBP1
										HSPB11
										CCNDBP1
										A2M
										SEC23A
										SLC38A10
										PI4KB
										USO1
										TNFRSF1A
										NDUFS2
										ABR
										TMOD3
										SSB
										OCIAD1
										STX10
										ADRBK2
										SSRP1
										CPSF3L
										FKBP5
										MRPL14
										RAVER1
										SH3PXD2A
										ADSL
										UBE2B
										NAA20
										RDH11
										SETD3
										STXBP3
										GSTO1
										PSMD6
										HEXB
										ACAA1
										PPP3R1
										MAT2A
										SUCLG1
										SIVA1
										CACYBP
										RNF115
										TMEM85
										MALAT1
										FAM162A
										KIAA0415
										URM1
										PIK3CG
										CPSF7
										MTA2
										C19orf62
										SNORA70
										IVNS1ABP
										PNPLA6
										HES4
										DUSP3
										MGAT2
										PCBD1
										MAGED2
										EPRS
										ZMAT3
										WDR45L
										PITPNM1
										STAT5A
										DCK
										APOL1
										WIBG
										LOC100505937
										C19orf71
[truncated: 2,938 more rows]
