# Supplementary material for: Genomic programming of IRF4-expressing human Langerhans cells
Source: Nat Commun. 2020 Jan 16;11:313. doi: 10.1038/s41467-019-14125-x (PMC6965086; doi:10.1038/s41467-019-14125-x)
Supplement: Supplementary file 7 — Supplementary Data 3 [file 41467_2019_14125_MOESM7_ESM.csv]

Cluster 1	Cluster 2	Cluster 3	Cluster 4	Cluster 5
PABPC1	FTH1	BTN3A2	FOS	CFAP97
FGF23	MT-ND1	ZNF302	TRBC2	TOMM20
MT-ND3	PSMB6	GPM6A	RGCC	BCAP29
RPS14	HLA-DPA1	CNNM2	CD52	SENP6
GOLGB1	HLA-DPB1	CADM1	DCT	AP3B1
GSTP1	RAMP1	APOOL	CD2	BIN1
CFLAR	ATP6V0E1	MARCH6	RPL32	KDM5A
RAB13	LYST	PAQR8	RPS6	UTP11
CD83	HNRNPDL	ZBTB20	HMGB1	ANGEL2
PDCD10	RPLP1	SP100	CD44	UBP1
RAC1	ENO1	AL356432.3	RPL11	TRAPPC3
CTNNA1	DYNLRB1	HEPACAM	TPT1	DDX21
RB1CC1	UBE2L3	ARHGEF26	JUN	PGD
COX6C	TRAF1	NEDD4L	RPL12	CENPJ
VDAC1	RPL19	SLITRK5	JAML	XPC
DPYSL2	PLEKHA5	MYO10	RPS9	LEO1
RPL39	SRGN	FSCN1	RPL34	NOSIP
WFDC21P	ANXA1	ZFP36L1	LGALS3	PRDX5
S100A6	BTF3	RAB12	RPS29	SMC4
RPS27	SSB	NCCRP1	TSC22D3	SMC5
S100A13	YWHAQ	SLC25A37	SH3BGRL3	TEDC1
SLIRP	C12orf45	MAST4	RBM39	TMEM123
RUNX3	CD63	EIF3A	TAF7	CLASP1
MT-ND6	RPL13	ATP5F1E	SARAF	PHF1
RIF1	MTRNR2L10	KCNJ2	AREG	STK38L
NAMPT	FILIP1L	CACNA1A	LMNA	ATG3
UQCRH	SQLE	NEUROD2	GMFG	S100A4
SELENOT	RHOC	SINHCAFP3	CD99	FADD
RPS2	SWAP70	FOS	SYNE2	SEL1L3
HNRNPK	HLA-DRB5	FGF23	PPP1R15A	FAM222B
EIF3J	CD74	ADNP	RPL31	WDR36
CLPTM1	RPS5	RPSAP48	BATF	STK19
CRIP1	PMAIP1	TAGLN2	RPS4X	PRKCB
MT-ATP8	ROMO1	FOXP1	RPS25	CSNK1A1
DAPP1	MAP3K8	KCNJ3	TYRP1	ZNF706
ARGLU1	PLGRKT	AP1M1	BPTF	SLC25A5
HIST1H4C	CALM3	RAPGEF1	RPS21	COMMD2
MYH9	MGST3	GBP1P1	MLANA	PACS2
RBM17	H3F3A	CHMP4B	IL32	TMEM14B
PDIA3	TPI1	NCALD	CTSD	REEP3
ATOX1	CALM1	IER5	S100A4	KRAS
TBCA	CCR7	PPIG	IL7R	RALBP1
RBM25	COPZ1	CCM2	CD96	YARS2
VPS36	PARK7	NMD3	EGR1	CMC2
TMEM258	RPL13A	RPL9P9	SCAF11	GID8
SEC62	PFDN5	KAT7	RPS28	HMGN3
VAMP8	PSMD7	ARRB2	CSDE1	ILF3
RPS25	LSM4	DSE	EEF1D	INIP
COX6A1	ANXA2	PEA15	GNLY	DYNC1LI2
NFKBIA	MT-ATP6	RASSF4	IFITM3	DCUN1D5
NMT1	ITM2C	DAZAP2	RPS27	HSD17B10
COX5B	SEM1	HSPA4	LRRC75A	SH3BGRL
RACK1	FTL	FOSB	PHLDA1	U2SURP
ZC3H13	AGFG1	DUSP1	TMX4	GALK1
WDR1	NDUFS5	RPS8	IER2	BCCIP
PDCL3	FAM129A	TRIP10	HAX1	NBR1
CCT8	APLP2	LYN	UBE2D3	ETF1
VPS35	SSBP1	ROCK1	ITGB1	PHB
GLS	ATP1B3	MYO5A	TERF2IP	RIT1
BPTF	EDF1	ACTR2	CSNK1A1	PHACTR2
SELENOS	NOP58	ANXA6	EID1	BMPR2
COL4A3BP	PAIP2	NPM1P40	NCL	PSMB1
KIAA2026	CXCL8	GRAMD1A	RPL10A	UBXN7
UBAP2	MTRNR2L12	BMPR1B	YWHAB	ILF2
CCDC50	SUCLG1	ZNF121	IQGAP1	HMGXB4
CNNM2	NARS	UPF3B	RPS2	RNASEH2C
RPL24	GRB2	PTBP1	MBP	PIN1
STK17B	COX6B1	SCAF11	ARIH2	CWC25
RAP1B	PSMB2	CNOT9	EIF1	ELOB
RPL18A	PPP1R12A	HNRNPA2B1	STK17A	CSTB
CMIP	PSMD4	PSIP1	TLN1	IFT27
S100A11	HLA-DMA	ZNF638	RPL13	PWP1
TACC1	COX5A	MTA2	RPL30	LUC7L2
G3BP1	MARCKS	CPEB2	HNRNPH1	TAB2
UBR5	PEA15	SH3GLB1	CD3D	KTN1
NQO1	RPS7	RPS10	TMA7	SF3A3
CHCHD7	LDHA	MOB1A	MT-ND5	ATXN1
RPS17	RAB3GAP1	TUBA1B	IFITM1	CRAMP1
MYSM1	DCAF6	PTMA	KLF9	VRK1
COX17	RPA2	OSBPL8	ALOX5AP	GGNBP2
SPPL2A	GTF3C6	ARID1B	PTPRC	METTL23
EIF5A	BID	PDLIM5	RSL24D1	MOB1B
RTF1	TLN1	KLF13	ZFP36	STX5
HMGN1	MT-ND5	ARHGAP10	SRSF5	BCL2L12
CBX6	MT-CO1	NECAP2	AKAP9	TRAF6
SLK	TTC17	RILPL2	CALD1	RPF1
UQCR11	TYROBP	SMARCA4	SLFN5	MAPK6
AIMP1	PRDX1	CBWD5	TMEM123	TMEM50A
DYNC1H1	CREM	ZNF268	TRAC	AKAP1
SMC1A	TPM4	COX7C	RPL28	ATP5PF
SNRPD3	RPL3	MVD	RCBTB2	AASDHPPT
SHOC2	SPG7	RPL27	RAP1GDS1	WDR43
SERF2	MYL12B	PRRG3	SYPL1	CD86
RASSF2	NACA	RDH11	JAK1	RCC1L
GTF2A2	TUBA1B	HMG20B	RSRC2	C7orf50
C8orf59	JAK1	NEUROD1	OCIAD2	THUMPD3
STIL	TPT1	TKT	MT-ND6	DDA1
DUSP4	MRPL51	RO60	FOSB	SPOP
ARPC1B	CNPPD1	EHBP1L1	WDR66	SOCS6
