# Supplementary material for: Genomic programming of IRF4-expressing human Langerhans cells
Source: Nat Commun. 2020 Jan 16;11:313. doi: 10.1038/s41467-019-14125-x (PMC6965086; doi:10.1038/s41467-019-14125-x)
Supplement: Supplementary file 8 — Supplementary Data 4 [file 41467_2019_14125_MOESM8_ESM.csv]

ID	refseq_id.x	gene_id.x	txStart.x	txEnd.x	strand.x	chrom.x	start.x	end.x	length.x	abssummit.x	pileup.x	log10p.x	foldenrich.x	log10q.x	region.x	refseq_id.y	gene_id.y	txStart.y	txEnd.y	strand.y	chrom.y	start.y	end.y	length.y	abssummit.y	pileup.y	log10p.y	foldenrich.y	log10q.y	region.y	refseq_id	gene_id	txStart	txEnd	strand	chrom	start	end	length	abssummit	pileup	log10p	foldenrich	log10q	region		region	region.y	region.x
NM_000044;AR	NM_000044	AR	66763874	66950461	+	chrX	66764920	66765068	149	NA	2.96	4.49467	3.35394	2.26564	exon	NM_000044	AR	66763874	66950461	+	chrX	66763893	66764070	178	66763969	8	9.69585	6.61873	7.41696	promoter	NM_000044	AR	66763874	66950461	+	chrX	65948826	65949005	180	65948921	12	15.4555	9.44166	13.0634	intergenic		intergenic	promoter	exon
NM_000121;EPOR	NM_000121	EPOR	11487881	11495018	-	chr19	11491385	11492231	847	NA	1.82	3.14412	2.3919	1.5672	exon	NM_000121	EPOR	11487881	11495018	-	chr19	11493978	11494126	149	11493987	4	4.42865	3.67707	2.27975	promoter	NM_000121	EPOR	11487881	11495018	-	chr19	11492058	11492366	309	11492197	12	15.4555	9.44166	13.0634	intron		intron	promoter	exon
NM_000189;HK2	NM_000189	HK2	75059782	75120481	+	chr2	74942571	74942781	211	NA	3.7	6.29483	3.98069	4.57975	intergenic	NM_000189	HK2	75059782	75120481	+	chr2	75062811	75063063	253	75062944	12	15.7108	9.56039	13.3409	intron	NM_000189	HK2	75059782	75120481	+	chr2	74942299	74942918	620	74942441	10	12.4128	7.9891	10.0661	intergenic		intergenic	intron	intergenic
NM_000283;PDE6B	NM_000283	PDE6B	619363	664681	+	chr4	657171	658201	1031	NA	2.27	4.04998	2.7754	2.59406	exon	NM_000283	PDE6B	619363	664681	+	chr4	640337	640487	151	640407	8	9.69585	6.61873	7.41696	intron	NM_000283	PDE6B	646966	664681	+	chr4	657088	658336	1249	657356	37	60.9824	27.5987	58.1274	exon		exon	intron	exon
NM_000345;SNCA	NM_000345	SNCA	90645250	90758350	-	chr4	90408745	90409105	361	NA	1.23	2.27914	1.89267	0.78845	intergenic	NM_000345	SNCA	90645250	90758350	-	chr4	90750935	90751087	153	90751006	8	9.69585	6.61873	7.41696	intron	NM_000345	SNCA	90645250	90758127	-	chr4	90408487	90409061	575	90408630	28	43.395	21.0622	40.7026	intergenic		intergenic	intron	intergenic
NM_000578;SLC11A1	NM_000578	SLC11A1	219246752	219261617	+	chr2	219260561	219261241	681	NA	2.7	4.50704	3.13464	2.78475	exon	NM_000578	SLC11A1	219246752	219261617	+	chr2	219233307	219233455	149	219233426	4	4.42865	3.67707	2.27975	upstream	NM_000578	SLC11A1	219246752	219261617	+	chr2	219252305	219252702	398	219252414	10	12.4128	7.9891	10.0661	exon		exon	upstream	exon
NM_000632;ITGAM	NM_000632	ITGAM	31271288	31344213	+	chr16	31342601	31342749	149	NA	7.65	12.279	7.33146	9.61387	intron	NM_000632	ITGAM	31271288	31344213	+	chr16	31265190	31265338	149	31265253	7	8.29585	5.88332	6.04485	upstream	NM_000632	ITGAM	31271288	31344213	+	chr16	31342370	31342771	402	31342632	18	25.2927	13.7993	22.7813	exon		exon	upstream	intron
NM_000734;CD247	NM_000734	CD247	167399877	167487847	-	chr1	167423993	167425565	1573	NA	4.24	7.1503	4.44396	5.26238	intron	NM_000734	CD247	167399877	167487847	-	chr1	167487555	167487703	149	167487618	7	8.29585	5.88332	6.04485	promoter	NM_000734	CD247	167399877	167487847	-	chr1	167408736	167409069	334	167408824	7	8.14111	5.81025	5.87469	intron		intron	promoter	intron
NM_000863;HTR1B	NM_000863	HTR1B	78171948	78173120	-	chr6	78078516	78078857	342	NA	2.22	3.65482	2.72984	1.90667	intergenic	NM_000863	HTR1B	78171948	78173120	-	chr6	78175949	78176266	318	78176193	6	6.94656	5.1479	4.72411	upstream	NM_000863	HTR1B	78171948	78173120	-	chr6	78078382	78078852	471	78078736	19	27.018	14.5256	24.4879	intergenic		intergenic	upstream	intergenic
NM_000921;PDE3A	NM_000921	PDE3A	20522179	20837041	+	chr12	20521417	20521565	149	NA	7.27	11.4134	7.00752	8.69387	promoter	NM_000921	PDE3A	20522179	20837041	+	chr12	20704312	20704534	223	20704413	8	9.69585	6.61873	7.41696	intron	NM_000921	PDE3A	20522179	20837041	+	chr12	20521218	20521752	535	20521362	9	10.9464	7.26281	8.62475	promoter		promoter	intron	promoter
NM_001001694;IL17REL	NM_001001694	IL17REL	50432942	50451055	-	chr22	50449503	50449935	433	NA	3.66	5.79264	3.95331	3.77763	intron	NM_001001694	IL17REL	50432942	50451055	-	chr22	50453149	50453359	211	50453284	6	6.94656	5.1479	4.72411	upstream	NM_001001694	IL17REL	50432942	50451055	-	chr22	50449433	50449986	554	50449596	9	10.9464	7.26281	8.62475	intron		intron	upstream	intron
NM_001004342;TRIM67	NM_001004342	TRIM67	231298674	231357314	+	chr1	231347261	231347451	191	NA	1.52	2.64288	2.13461	1.02373	intron	NM_001004342	TRIM67	231298674	231357314	+	chr1	231298093	231298325	233	231298249	4	4.42865	3.67707	2.27975	promoter	NM_001004342	TRIM67	231298674	231357314	+	chr1	231347166	231347556	391	231347382	31	49.1405	23.241	46.3947	intron		intron	promoter	intron
NM_001012419,NM_001012421;ANKRD20A2,ANKRD20A3	NM_001012419,NM_001012421	ANKRD20A2,ANKRD20A3	42368303	42411863	+	chr9	42250840	42252103	1264	NA	3.15	5.08263	3.51769	3.19668	intergenic	NM_001012419,NM_001012421	ANKRD20A2,ANKRD20A3	43089972	43133544	-	chr9	43133939	43134147	209	43134018	7	8.29585	5.88332	6.04485	promoter	NM_001012419,NM_001012421	ANKRD20A2,ANKRD20A3	42368303	42411410	+	chr9	42250709	42252159	1451	42250849	21	30.5309	15.9782	27.9641	intergenic		intergenic	promoter	intergenic
NM_001017975;HFM1	NM_001017975	HFM1	91726323	91870426	-	chr1	91852748	91853182	435	NA	7.62	13.1145	7.30604	10.6902	intron	NM_001017975	HFM1	91726323	91870426	-	chr1	91869816	91870078	263	91869962	6	6.94656	5.1479	4.72411	promoter	NM_001017975	HFM1	91726323	91870426	-	chr1	91852729	91853148	420	91853000	30	47.2114	22.5147	44.4835	intron		intron	promoter	intron
NM_001018060;AIFM3	NM_001018060	AIFM3	21319418	21335649	+	chr22	21319200	21319744	545	NA	1.23	2.56036	1.89058	1.43611	promoter	NM_001018060	AIFM3	21319418	21335649	+	chr22	21311100	21312562	1463	21311345	14	18.9224	11.0312	16.5129	upstream	NM_001018060	AIFM3	21319418	21335649	+	chr22	21319084	21319313	230	21319202	6	6.81187	5.08397	4.57478	promoter		promoter	upstream	promoter
NM_001025087;CELF4	NM_001025087	CELF4	34823008	35146000	-	chr18	34833813	34834355	543	NA	2.12	3.51836	2.64541	1.8219	exon	NM_001025087	CELF4	34823008	35146000	-	chr18	34833062	34833619	558	34833211	9	11.1413	7.35414	8.83808	intron	NM_001025087	CELF4	34823008	35146000	-	chr18	34823905	34824053	149	34824015	5	5.53995	4.35769	3.34281	exon		exon	intron	exon
NM_001034845;GALNTL6	NM_001034845	GALNTL6	172734575	173961558	+	chr4	173495825	173495973	149	NA	4.15	7.61175	4.3657	5.98795	intron	NM_001034845	GALNTL6	172734575	173961558	+	chr4	172734149	172734323	175	172734246	6	6.94656	5.1479	4.72411	promoter	NM_001034845	GALNTL6	172734575	173961558	+	chr4	173541660	173541808	149	173541722	4	4.33396	3.63141	2.17517	intron		intron	promoter	intron
NM_001037325;CEP112	NM_001037325	CEP112	63631658	63822661	-	chr17	63590353	63590621	269	NA	14.5	25.0596	13.1405	21.4115	intergenic	NM_001037325	CEP112	63631658	64188212	-	chr17	63746958	63747106	149	63747064	7	8.29585	5.88332	6.04485	intron	NM_001037325	CEP112	63631658	64188212	-	chr17	63590158	63590440	283	63590338	6	6.81187	5.08397	4.57478	intergenic		intergenic	intron	intergenic
NM_001039888;ANKRD34A	NM_001039888	ANKRD34A	145470508	145475647	+	chr1	145472697	145472906	210	NA	0.97	2.12055	1.67178	1.01682	intron	NM_001039888	ANKRD34A	145470508	145475647	+	chr1	145472002	145472406	405	145472236	15	20.571	11.7666	18.1428	exon	NM_001039888	ANKRD34A	145470508	145475647	+	chr1	145449590	145449738	149	145449633	4	4.33396	3.63141	2.17517	upstream		upstream	exon	intron
NM_001083536;FGD3	NM_001083536	FGD3	95709601	95798518	+	chr9	95726304	95727167	864	NA	2.46	4.25892	2.93008	2.74211	intron	NM_001083536	FGD3	95709601	95798518	+	chr9	95709771	95709919	149	95709895	7	8.29585	5.88332	6.04485	promoter	NM_001083536	FGD3	95709601	95798518	+	chr9	95726069	95727744	1676	95726370	11	13.9169	8.71538	11.5472	intron		intron	promoter	intron
NM_001097642;GJB1	NM_001097642	GJB1	70435062	70445065	+	chrX	70401489	70402545	1057	NA	8.11	13.7839	7.71694	11.2503	intergenic	NM_001097642	GJB1	70435062	70445065	+	chrX	70417241	70417834	594	70417550	13	17.3016	10.2958	14.9116	upstream	NM_001097642	GJB1	70435062	70445065	+	chrX	70401337	70401878	542	70401609	26	39.6374	19.6096	36.9809	intergenic		intergenic	upstream	intergenic
NM_001099338;FAM22A	NM_001099338	FAM22A	88985205	88994733	+	chr10	88963472	88963971	500	NA	8.4	14.286	7.96956	11.7191	intergenic	NM_001099338	FAM22A	88985205	88994733	+	chr10	88975776	88976027	252	88975938	6	6.94656	5.1479	4.72411	upstream	NM_001099338	FAM22A	88985205	88994733	+	chr10	88963443	88964054	612	88963562	47	81.5967	34.8615	78.5522	intergenic		intergenic	upstream	intergenic
NM_001100398;RAP1GAP2	NM_001100398	RAP1GAP2	2699732	2941035	+	chr17	2756379	2756527	149	NA	1.07	2.1388	1.75188	0.8667	intron	NM_001100398	RAP1GAP2	2699732	2941035	+	chr17	2694191	2694339	149	2694272	6	6.94656	5.1479	4.72411	upstream	NM_001100398	RAP1GAP2	2699732	2941035	+	chr17	2705577	2705725	149	2705650	4	4.33396	3.63141	2.17517	intron		intron	upstream	intron
NM_001123168;FAM72A	NM_001123168	FAM72A	206138911	206155074	+	chr1	206136257	206137775	1519	NA	2.86	4.67224	3.27477	2.85221	upstream	NM_001123168	FAM72A	206138911	206155074	+	chr1	206137959	206138107	149	206138037	6	6.94656	5.1479	4.72411	promoter	NM_001123168	FAM72A	206138911	206155074	+	chr1	206135431	206135579	149	206135560	6	6.81187	5.08397	4.57478	upstream		upstream	promoter	upstream
NM_001123383;BCOR	NM_001123383	BCOR	39910499	40036582	-	chrX	39968570	39969200	631	NA	0.81	1.81763	1.53699	0.66347	intron	NM_001123383	BCOR	39910499	40036582	-	chrX	40035478	40035873	396	40035757	13	17.3016	10.2958	14.9116	promoter	NM_001123383	BCOR	39910499	40036582	-	chrX	39472677	39473161	485	39472768	13	17.0263	10.1679	14.6128	intergenic		intergenic	promoter	intron
NM_001127173;CADM3	NM_001127173	CADM3	159141414	159172932	+	chr1	159157425	159158682	1258	NA	3.41	5.67951	3.73694	3.87111	intron	NM_001127173	CADM3	159141377	159172932	+	chr1	159141783	159141931	149	159141848	4	4.42865	3.67707	2.27975	promoter	NM_001127173	CADM3	159141377	159172932	+	chr1	159157456	159157604	149	159157509	4	4.33396	3.63141	2.17517	intron		intron	promoter	intron
NM_001127384;CTNNA3	NM_001127384	CTNNA3	67679725	69425416	-	chr10	67330285	67330704	420	NA	3.23	5.26309	3.58189	3.42732	intergenic	NM_001127384	CTNNA3	67679725	69425416	-	chr10	68990485	68991030	546	68990751	20	29.1807	15.4437	26.665	intron	NM_001127384	CTNNA3	67679725	69455949	-	chr10	67330264	67330785	522	67330401	17	23.5897	13.0731	21.0971	intergenic		intergenic	intron	intergenic
NM_001128325;SPON2	NM_001128325	SPON2	1160721	1202750	-	chr4	1161197	1161383	187	NA	2.99	4.74181	3.37979	2.80419	exon	NM_001128325	SPON2	1160721	1166657	-	chr4	1165850	1166071	222	1165990	5	5.65462	4.41249	3.46881	promoter	NM_001128325	SPON2	1160721	1166657	-	chr4	1161048	1161700	653	1161278	24	35.943	18.157	33.3224	exon		exon	promoter	exon
NM_001136152;ALG1L2	NM_001136152	ALG1L2	129800674	129817233	+	chr3	129721658	129721903	246	NA	1.01	2.22923	1.70568	1.15429	intergenic	NM_001136152	ALG1L2	129800674	129817233	+	chr3	129812807	129813077	271	129812991	5	5.65462	4.41249	3.46881	intron	NM_001136152	ALG1L2	129800674	129817233	+	chr3	129721539	129721957	419	129721669	10	12.4128	7.9891	10.0661	intergenic		intergenic	intron	intergenic
NM_001144950;SSC5D	NM_001144950	SSC5D	55999870	56030466	+	chr19	56028708	56028858	151	NA	74.54	178.561	64.0172	174.116	exon	NM_001144950	SSC5D	55999870	56015691	+	chr19	56014876	56015228	353	56015106	14	18.9224	11.0312	16.5129	intron	NM_001144950	SSC5D	55999870	56030466	+	chr19	56028550	56028967	418	56028698	28	43.395	21.0622	40.7026	exon		exon	intron	exon
NM_001145279;OPRM1	NM_001145279	OPRM1	154331631	154440594	+	chr6	153578267	153578415	149	NA	5.92	8.87513	5.86425	6.1023	intergenic	NM_001145279	OPRM1	154331631	154440594	+	chr6	154357878	154358026	149	154357965	6	6.94656	5.1479	4.72411	intron	NM_001145279	OPRM1	154331631	154440594	+	chr6	153539144	153539292	149	153539214	4	4.33396	3.63141	2.17517	intergenic		intergenic	intron	intergenic
NM_001145311;PLIN1	NM_001145311	PLIN1	90207600	90222648	-	chr15	90208865	90209140	276	NA	5.71	10.0373	5.68255	8.07238	exon	NM_001145311	PLIN1	90207600	90222648	-	chr15	90209744	90209892	149	90209747	4	4.42865	3.67707	2.27975	intron	NM_001145311	PLIN1	90207600	90222648	-	chr15	90208548	90209263	716	90208699	12	15.4555	9.44166	13.0634	exon		exon	intron	exon
NM_001145845;ROBO1	NM_001145845	ROBO1	78646388	79068609	-	chr3	79068006	79068439	434	NA	4.26	6.40896	4.45389	3.9914	promoter	NM_001145845	ROBO1	78646388	79068609	-	chr3	79067180	79067328	149	79067241	4	4.42865	3.67707	2.27975	intron	NM_001145845	ROBO1	78646388	79068609	-	chr3	79067728	79068594	867	79068067	19	27.018	14.5256	24.4879	promoter		promoter	intron	promoter
NM_001161415;GPR17	NM_001161415	GPR17	128403439	128410213	+	chr2	128404206	128404488	283	NA	2.55	3.87942	3.01086	1.63198	promoter	NM_001161415	GPR17	128403439	128410213	+	chr2	128408692	128408846	155	128408751	5	5.65462	4.41249	3.46881	exon	NM_001161415	GPR17	128403439	128410213	+	chr2	128404157	128404640	484	128404267	22	32.3167	16.7045	29.7318	promoter		promoter	exon	promoter
NM_001161546;C5orf65	NM_001161546	C5orf65	138727635	138730885	-	chr5	138727789	138729337	1549	NA	1.2	2.28597	1.8645	0.90942	exon	NM_001161546	C5orf65	138727635	138730885	-	chr5	138728513	138730015	1503	138728618	30	47.8293	22.7978	45.1543	promoter	NM_001161546	C5orf65	138727635	138730885	-	chr5	138727605	138728149	545	138727732	15	20.2554	11.6205	17.8015	exon		exon	promoter	exon
NM_001166278;DLG3	NM_001166278	DLG3	69674946	69725339	+	chrX	69654071	69654589	519	NA	5.19	8.63582	5.24607	6.59977	upstream	NM_001166278	DLG3	69674946	69725339	+	chrX	69674948	69675281	334	69675048	10	12.6278	8.08956	10.301	promoter	NM_001166278	DLG3	69672155	69725339	+	chrX	69653920	69654709	790	69654094	15	20.2554	11.6205	17.8015	upstream		upstream	promoter	upstream
NM_001174069;LMX1A	NM_001174069	LMX1A	165171104	165325952	-	chr1	165345525	165345983	459	NA	4.15	6.78075	4.36789	4.84688	upstream	NM_001174069	LMX1A	165171104	165325952	-	chr1	165325484	165325632	149	165325555	5	5.65462	4.41249	3.46881	promoter	NM_001174069	LMX1A	165171104	165325478	-	chr1	165345234	165346318	1085	165345469	15	20.2554	11.6205	17.8015	upstream		upstream	promoter	upstream
NM_001184986;NDUFC1	NM_001184986	NDUFC1	140211071	140223705	-	chr4	140216152	140216937	786	NA	4.68	8.02228	4.81329	6.15295	exon	NM_001184986	NDUFC1	140211071	140222388	-	chr4	140221509	140221657	149	140221525	4	4.42865	3.67707	2.27975	promoter	NM_001184986	NDUFC1	140211071	140223705	-	chr4	140216182	140216959	778	140216477	43	73.2319	31.9564	70.2643	exon		exon	promoter	exon
NM_001202473,NR_037805;ZNF321P,ZNF816-ZNF321P	NM_001202473,NR_037805	ZNF321P,ZNF816-ZNF321P	53430388	53445847	-	chr19	53426324	53427370	1047	NA	5.54	9.37663	5.53891	7.17441	intergenic	NM_001202473,NR_037805	ZNF321P,ZNF816-ZNF321P	53430388	53466164	-	chr19	53443992	53444255	264	53444022	4	4.42865	3.67707	2.27975	intron	NM_001202473,NR_037805	ZNF321P,ZNF816-ZNF321P	53430388	53445847	-	chr19	53425943	53426714	772	53426149	19	27.018	14.5256	24.4879	intergenic		intergenic	intron	intergenic
NM_001204065;ANKS1B	NM_001204065	ANKS1B	99137752	99548577	-	chr12	99139498	99139646	149	NA	5.54	9.02515	5.54573	6.83655	exon	NM_001204065	ANKS1B	99128569	99288674	-	chr12	99139974	99140161	188	99140081	6	6.94656	5.1479	4.72411	intron	NM_001204065	ANKS1B	99137752	99548577	-	chr12	99139365	99139680	316	99139570	14	18.6269	10.8942	16.1928	exon		exon	intron	exon
NM_001204139;MBD1	NM_001204139	MBD1	47793252	47808144	-	chr18	47794275	47794897	623	NA	11.58	21.4987	10.6643	18.674	intron	NM_001204139	MBD1	47793252	47808144	-	chr18	47794018	47794968	951	47794631	49	86.8345	36.7707	83.8589	exon	NM_001204139	MBD1	47793252	47808144	-	chr18	47794218	47794965	748	47794633	48	83.7107	35.5878	80.6466	intron		intron	exon	intron
NM_001206673;ABHD12B	NM_001206673	ABHD12B	51338878	51371688	+	chr14	51326235	51327196	962	NA	2.3	3.78383	2.79312	2.0278	upstream	NM_001206673	ABHD12B	51338878	51371688	+	chr14	51338555	51338722	168	51338640	8	9.69585	6.61873	7.41696	promoter	NM_001206673	ABHD12B	51338878	51371688	+	chr14	51326273	51327286	1014	51326358	8	9.52102	6.53653	7.225	upstream		upstream	promoter	upstream
NM_001243476;STARD13	NM_001243476	STARD13	33677272	34250932	-	chr13	34116180	34117521	1342	NA	2.68	4.41833	3.12168	2.64192	intron	NM_001243476	STARD13	33677272	34250932	-	chr13	34250752	34250900	149	34250883	4	4.42865	3.67707	2.27975	promoter	NM_001243476	STARD13	33677272	34250932	-	chr13	34253301	34253457	157	34253434	6	6.81187	5.08397	4.57478	upstream		upstream	promoter	intron
NM_001244701;ZFP36L1	NM_001244701	ZFP36L1	69254372	69262960	-	chr14	69282827	69283515	689	NA	4.34	7.31358	4.5294	5.45978	upstream	NM_001244701	ZFP36L1	69254372	69262960	-	chr14	69262027	69263113	1087	69262285	64	119.928	47.8019	116.687	promoter	NM_001244701	ZFP36L1	69254372	69262960	-	chr14	69282276	69283502	1227	69282525	14	18.6269	10.8942	16.1928	upstream		upstream	promoter	upstream
NM_001252641;URI1	NM_001252641	URI1	30414551	30507519	+	chr19	30335427	30336797	1371	NA	3.76	6.31289	4.03686	4.50958	intergenic	NM_001252641	URI1	30433146	30507519	+	chr19	30469042	30469216	175	30469126	7	8.29585	5.88332	6.04485	intron	NM_001252641	URI1	30414551	30507519	+	chr19	30335191	30335339	149	30335254	7	8.14111	5.81025	5.87469	intergenic		intergenic	intron	intergenic
NM_001256416;NBPF3	NM_001256416	NBPF3	21766621	21811393	+	chr1	21766356	21766839	484	NA	5.13	8.49905	5.19686	6.45433	promoter	NM_001256416	NBPF3	21766621	21811393	+	chr1	21724220	21724368	149	21724293	6	6.94656	5.1479	4.72411	intergenic	NM_001256416	NBPF3	21766621	21811393	+	chr1	21766388	21766536	149	21766482	6	6.81187	5.08397	4.57478	promoter		promoter	intergenic	promoter
NM_001257408;IKZF3	NM_001257408	IKZF3	37913968	38020441	-	chr17	37910050	37911211	1162	NA	3.99	6.42439	4.2311	4.42698	intergenic	NM_001257408	IKZF3	37913968	38020441	-	chr17	38020579	38020755	177	38020672	6	6.94656	5.1479	4.72411	promoter	NM_001257408	IKZF3	37913968	38020441	-	chr17	37909844	37910184	341	37910044	13	17.0263	10.1679	14.6128	intergenic		intergenic	promoter	intergenic
NM_001258211;FBXO16	NM_001258211	FBXO16	28285926	28347835	-	chr8	28269772	28269920	149	NA	1.27	2.40391	1.92783	1.03955	intergenic	NM_001258211	FBXO16	28285926	28347835	-	chr8	28325897	28326045	149	28325965	6	6.94656	5.1479	4.72411	intron	NM_001258211	FBXO16	28285926	28347835	-	chr8	28269179	28269564	386	28269424	17	23.5897	13.0731	21.0971	intergenic		intergenic	intron	intergenic
NM_001258290;PRSS36	NM_001258290	PRSS36	31150247	31161415	-	chr16	31152929	31153535	607	NA	4.39	7.16295	4.5644	5.19178	exon	NM_001258290	PRSS36	31150247	31161415	-	chr16	31161237	31161544	308	31161448	8	9.69585	6.61873	7.41696	promoter	NM_001258290	PRSS36	31150247	31161415	-	chr16	31153453	31153601	149	31153549	6	6.81187	5.08397	4.57478	intron		intron	promoter	exon
NM_001524;HCRT	NM_001524	HCRT	40336078	40337470	-	chr17	40335887	40336159	273	NA	5.37	8.05063	5.39724	5.3873	exon	NM_001524	HCRT	40336078	40337470	-	chr17	40336385	40336664	280	40336535	6	6.94656	5.1479	4.72411	promoter	NM_001524	HCRT	40336078	40337470	-	chr17	40335832	40336452	621	40336129	24	35.943	18.157	33.3224	exon		exon	promoter	exon
NM_001561;TNFRSF9	NM_001561	TNFRSF9	7975931	8003225	-	chr1	7962782	7962930	149	NA	3.4	5.08447	3.73128	2.70043	intergenic	NM_001561	TNFRSF9	7975931	8003225	-	chr1	7989460	7989608	149	7989511	4	4.42865	3.67707	2.27975	intron	NM_001561	TNFRSF9	7975931	8003225	-	chr1	8002289	8002666	378	8002365	12	15.4555	9.44166	13.0634	promoter		promoter	intron	intergenic
NM_002111;HTT	NM_002111	HTT	3076408	3245687	+	chr4	3042963	3043273	311	NA	2.59	4.21368	3.03838	2.39171	intergenic	NM_002111	HTT	3076408	3245687	+	chr4	3077452	3077625	174	3077536	10	12.6278	8.08956	10.301	intron	NM_002111	HTT	3076408	3245687	+	chr4	3042815	3044061	1247	3043256	16	21.9102	12.3468	19.4366	intergenic		intergenic	intron	intergenic
NM_002145;HOXB2	NM_002145	HOXB2	46620019	46622393	-	chr17	46621895	46622043	149	NA	1.68	2.87172	2.26948	1.23351	promoter	NM_002145	HOXB2	46620019	46622393	-	chr17	46619839	46620052	214	46619871	4	4.42865	3.67707	2.27975	exon	NM_002145	HOXB2	46620019	46622393	-	chr17	46621718	46622205	488	46621836	14	18.6269	10.8942	16.1928	promoter		promoter	exon	promoter
NM_002226;JAG2	NM_002226	JAG2	105607318	105635161	-	chr14	105559967	105560290	324	NA	2.29	3.90765	2.78883	2.34094	intergenic	NM_002226	JAG2	105607318	105635161	-	chr14	105635373	105635565	193	105635529	5	5.65462	4.41249	3.46881	promoter	NM_002226	JAG2	105607318	105635161	-	chr14	105552781	105553945	1165	105552905	15	20.2554	11.6205	17.8015	intergenic		intergenic	promoter	intergenic
NM_002501;NFIX	NM_002501	NFIX	13106584	13209610	+	chr19	13209351	13209697	347	NA	1.43	2.60467	2.05822	1.17751	exon	NM_002501	NFIX	13106584	13209610	+	chr19	13123885	13124076	192	13123987	11	14.152	8.82497	11.8034	intron	NM_002501	NFIX	13106584	13209610	+	chr19	13105960	13106108	149	13106052	6	6.81187	5.08397	4.57478	promoter		promoter	intron	exon
NM_002847;PTPRN2	NM_002847	PTPRN2	157331750	158380482	-	chr7	157405854	157406002	149	NA	3.91	5.9382	4.15957	3.63751	intron	NM_002847	PTPRN2	157331750	158380482	-	chr7	158380157	158380305	149	158380235	6	6.94656	5.1479	4.72411	promoter	NM_002847	PTPRN2	157331750	158380482	-	chr7	157361954	157362102	149	157362041	6	6.81187	5.08397	4.57478	intron		intron	promoter	intron
NM_002912;REV3L	NM_002912	REV3L	111620234	111804414	-	chr6	111727248	111727951	704	NA	6.93	11.7468	6.71671	9.46031	intron	NM_002912	REV3L	111620234	111804414	-	chr6	111592237	111592385	149	111592310	6	6.94656	5.1479	4.72411	intergenic	NM_002912	REV3L	111620234	111804414	-	chr6	111626471	111626619	149	111626606	4	4.33396	3.63141	2.17517	intron		intron	intergenic	intron
NM_002975;CLEC11A	NM_002975	CLEC11A	51226605	51228981	+	chr19	51228026	51228669	644	NA	4.13	6.24386	4.34805	3.87426	exon	NM_002975	CLEC11A	51226605	51228981	+	chr19	51227892	51228078	187	51227974	11	14.152	8.82497	11.8034	intron	NM_002975	CLEC11A	51226605	51228981	+	chr19	51227842	51228056	215	51227965	10	12.4128	7.9891	10.0661	exon		exon	intron	exon
NM_003179;SYP	NM_003179	SYP	49044265	49056661	-	chrX	49047950	49048283	334	NA	1.6	2.78571	2.20249	1.21231	exon	NM_003179	SYP	49044265	49056661	-	chrX	49056842	49057031	190	49056927	12	15.7108	9.56039	13.3409	promoter	NM_003179	SYP	49044265	49056661	-	chrX	49047017	49047388	372	49047270	16	21.9102	12.3468	19.4366	intron		intron	promoter	exon
NM_003413;ZIC3	NM_003413	ZIC3	136648346	136654259	+	chrX	136510271	136510471	201	NA	9.91	16.8417	9.24387	14.0039	intergenic	NM_003413	ZIC3	136648346	136654259	+	chrX	136647744	136647920	177	136647837	7	8.29585	5.88332	6.04485	promoter	NM_003413	ZIC3	136648346	136654259	+	chrX	136509829	136510040	212	136509949	13	17.0263	10.1679	14.6128	intergenic		intergenic	promoter	intergenic
NM_004181;UCHL1	NM_004181	UCHL1	41258898	41270446	+	chr4	41259238	41259386	149	NA	1.67	2.81871	2.26614	1.08551	promoter	NM_004181	UCHL1	41258898	41270446	+	chr4	41259925	41260086	162	41260001	6	6.94656	5.1479	4.72411	intron	NM_004181	UCHL1	41258898	41270446	+	chr4	41259013	41259220	208	41259100	8	9.52102	6.53653	7.225	promoter		promoter	intron	promoter
NM_004274;AKAP6	NM_004274	AKAP6	32798479	33302268	+	chr14	32670286	32671179	894	NA	2.34	3.97811	2.8289	2.38205	intergenic	NM_004274	AKAP6	32798479	33302268	+	chr14	32986930	32987078	149	32986989	4	4.42865	3.67707	2.27975	intron	NM_004274	AKAP6	32798479	33302268	+	chr14	32670159	32671659	1501	32670377	39	65.0234	29.0513	62.1313	intergenic		intergenic	intron	intergenic
NM_004370;COL12A1	NM_004370	COL12A1	75794042	75915623	-	chr6	75125436	75125584	149	NA	1.1	2.1403	1.78032	0.76991	intergenic	NM_004370	COL12A1	75794042	75915623	-	chr6	75917698	75917846	149	75917784	6	6.94656	5.1479	4.72411	upstream	NM_004370	COL12A1	75794042	75915623	-	chr6	75914939	75915087	149	75915016	6	6.81187	5.08397	4.57478	promoter		promoter	upstream	intergenic
NM_004745;DLGAP2	NM_004745	DLGAP2	1449569	1656642	+	chr8	1321412	1321659	248	NA	6.6	10.0919	6.43758	7.33388	intergenic	NM_004745	DLGAP2	1449569	1656642	+	chr8	1430865	1431296	432	1431098	9	11.1413	7.35414	8.83808	upstream	NM_004745	DLGAP2	1449569	1656642	+	chr8	1649096	1649907	812	1649449	14	18.6269	10.8942	16.1928	exon		exon	upstream	intergenic
NM_005026;PIK3CD	NM_005026	PIK3CD	9711790	9789172	+	chr1	9711691	9712482	792	NA	1.84	3.20246	2.41087	1.6354	promoter	NM_005026	PIK3CD	9711790	9789172	+	chr1	9715687	9715835	149	9715753	6	6.94656	5.1479	4.72411	intron	NM_005026	PIK3CD	9711790	9789172	+	chr1	9711559	9713191	1633	9712350	18	25.2927	13.7993	22.7813	promoter		promoter	intron	promoter
NM_005909;MAP1B	NM_005909	MAP1B	71403118	71505397	+	chr5	71146703	71146937	235	NA	2.6	4.18702	3.051	2.31019	intergenic	NM_005909	MAP1B	71403118	71505397	+	chr5	71403086	71403378	293	71403238	6	6.94656	5.1479	4.72411	promoter	NM_005909	MAP1B	71403118	71505397	+	chr5	71146671	71146905	235	71146788	10	12.4128	7.9891	10.0661	intergenic		intergenic	promoter	intergenic
NM_005982;SIX1	NM_005982	SIX1	61111417	61116155	-	chr14	61123995	61124523	529	NA	7.67	13.3875	7.34446	11.0417	upstream	NM_005982	SIX1	61111417	61116155	-	chr14	61115437	61115630	194	61115548	9	11.1413	7.35414	8.83808	promoter	NM_005982	SIX1	61111417	61116155	-	chr14	61123066	61123360	295	61123154	9	10.9464	7.26281	8.62475	upstream		upstream	promoter	upstream
NM_006206;PDGFRA	NM_006206	PDGFRA	55095264	55164412	+	chr4	55099702	55100400	699	NA	2.37	4.00756	2.85474	2.40332	intron	NM_006206	PDGFRA	55095264	55164412	+	chr4	55093719	55094492	774	55094289	19	27.4142	14.7083	24.9153	promoter	NM_006206	PDGFRA	55095264	55164412	+	chr4	55092389	55093028	640	55092483	8	9.52102	6.53653	7.225	upstream		upstream	promoter	intron
NM_006516;SLC2A1	NM_006516	SLC2A1	43391046	43424847	-	chr1	43390096	43390449	354	NA	1.78	3.02071	2.35539	1.35378	intergenic	NM_006516	SLC2A1	43391046	43424847	-	chr1	43419010	43419388	379	43419126	7	8.29585	5.88332	6.04485	intron	NM_006516	SLC2A1	43391046	43424847	-	chr1	43329123	43329271	149	43329193	6	6.81187	5.08397	4.57478	intergenic		intergenic	intron	intergenic
NM_007368;RASA3	NM_007368	RASA3	114747194	114898095	-	chr13	114897561	114898040	480	NA	2.58	4.30248	3.03017	2.65221	promoter	NM_007368	RASA3	114747194	114898095	-	chr13	114829826	114830096	271	114830009	4	4.42865	3.67707	2.27975	intron	NM_007368	RASA3	114747194	114898095	-	chr13	114897683	114897831	149	114897732	4	4.33396	3.63141	2.17517	promoter		promoter	intron	promoter
NM_012301;MAGI2	NM_012301	MAGI2	77646374	79082890	-	chr7	77649034	77649637	604	NA	6.07	10.0736	5.99193	7.85767	exon	NM_012301	MAGI2	77646374	79082890	-	chr7	78560444	78560592	149	78560511	4	4.42865	3.67707	2.27975	intron	NM_012301	MAGI2	77646374	79082890	-	chr7	77648449	77648671	223	77648525	9	10.9464	7.26281	8.62475	exon		exon	intron	exon
NM_012304;FBXL7	NM_012304	FBXL7	15500305	15939900	+	chr5	14993144	14993504	361	NA	4.18	6.87116	4.38643	4.9581	intergenic	NM_012304	FBXL7	15500305	15939900	+	chr5	15689243	15689393	151	15689317	11	14.152	8.82497	11.8034	intron	NM_012304	FBXL7	15500305	15939900	+	chr5	14992959	14993762	804	14993091	15	20.2554	11.6205	17.8015	intergenic		intergenic	intron	intergenic
NM_014367;FAM162A	NM_014367	FAM162A	122103023	122128961	+	chr3	122128424	122128572	149	NA	5.19	8.5885	5.24995	6.52742	intron	NM_014367	FAM162A	122103023	122128961	+	chr3	122128095	122128639	545	122128222	9	11.1413	7.35414	8.83808	exon	NM_014367	FAM162A	122103023	122128961	+	chr3	122128052	122128360	309	122128105	6	6.81187	5.08397	4.57478	intron		intron	exon	intron
NM_014485;HPGDS	NM_014485	HPGDS	95219707	95264027	-	chr4	95260859	95261347	489	NA	7.29	12.1667	7.02589	9.75158	intron	NM_014485	HPGDS	95219707	95264027	-	chr4	95266607	95266755	149	95266717	7	8.29585	5.88332	6.04485	upstream	NM_014485	HPGDS	95219707	95264027	-	chr4	95263846	95264203	358	95263939	5	5.53995	4.35769	3.34281	promoter		promoter	upstream	intron
NM_014577;BRD1	NM_014577	BRD1	50166937	50218452	-	chr22	50219828	50221012	1185	NA	4.72	8.0002	4.85153	6.0046	upstream	NM_014577	BRD1	50166937	50218452	-	chr22	50219328	50219476	149	50219415	5	5.65462	4.41249	3.46881	promoter	NM_014577	BRD1	50166937	50218452	-	chr22	50219650	50221050	1401	50220069	35	56.9866	26.1461	54.1682	upstream		upstream	promoter	upstream
NM_015894;STMN3	NM_015894	STMN3	62271061	62284780	-	chr20	62272293	62273145	853	NA	2.34	3.9805	2.83364	2.35277	exon	NM_015894	STMN3	62271061	62284780	-	chr20	62280340	62280488	149	62280410	6	6.94656	5.1479	4.72411	intron	NM_015894	STMN3	62271061	62284780	-	chr20	62284510	62284659	150	62284629	7	8.14111	5.81025	5.87469	promoter		promoter	intron	exon
NM_018318;CCDC91	NM_018318	CCDC91	28410133	28703099	+	chr12	28343219	28344321	1103	NA	1.88	3.1761	2.4436	1.49544	intergenic	NM_018318	CCDC91	28410133	28703099	+	chr12	28396115	28396263	149	28396155	4	4.42865	3.67707	2.27975	upstream	NM_018318	CCDC91	28410133	28703099	+	chr12	28566563	28566711	149	28566685	4	4.33396	3.63141	2.17517	intron		intron	upstream	intergenic
NM_019887;DIABLO	NM_019887	DIABLO	122692209	122712068	-	chr12	122709997	122710557	561	NA	2.66	4.30727	3.10146	2.46066	exon	NM_019887	DIABLO	122692209	122712068	-	chr12	122711167	122711343	177	122711264	6	6.94656	5.1479	4.72411	promoter	NM_019887	DIABLO	122692209	122712068	-	chr12	122709687	122710589	903	122710236	108	222.516	79.1647	217.744	exon		exon	promoter	exon
NM_021946;BCORL1	NM_021946	BCORL1	129139164	129192058	+	chrX	129091368	129091899	532	NA	2.97	5.00139	3.36385	3.32548	intergenic	NM_021946	BCORL1	129139164	129192058	+	chrX	129118401	129118604	204	129118499	10	12.6278	8.08956	10.301	upstream	NM_021946	BCORL1	129139164	129192058	+	chrX	129065190	129065493	304	129065336	22	32.3167	16.7045	29.7318	intergenic		intergenic	upstream	intergenic
NM_022051;EGLN1	NM_022051	EGLN1	231499497	231560790	-	chr1	231555875	231559206	3332	NA	3.87	6.48491	4.12325	4.62637	exon	NM_022051	EGLN1	231499497	231560790	-	chr1	231564561	231564709	149	231564629	4	4.42865	3.67707	2.27975	upstream	NM_022051	EGLN1	231499497	231560790	-	chr1	231555942	231557974	2033	231556031	10	12.4128	7.9891	10.0661	exon		exon	upstream	exon
NM_024105;ALG12	NM_024105	ALG12	50296854	50312106	-	chr22	50328453	50328774	322	NA	2.88	4.68296	3.2903	2.88515	upstream	NM_024105	ALG12	50296854	50312106	-	chr22	50311081	50311229	149	50311150	4	4.42865	3.67707	2.27975	promoter	NM_024105	ALG12	50296854	50312106	-	chr22	50328060	50328989	930	50328299	25	37.782	18.8833	35.1436	upstream		upstream	promoter	upstream
NM_024817;THSD4	NM_024817	THSD4	71433788	72075722	+	chr15	71929232	71929380	149	NA	3.15	5.2242	3.52083	3.48908	intron	NM_024817	THSD4	71433788	72075722	+	chr15	72072793	72072941	149	72072855	6	6.94656	5.1479	4.72411	exon	NM_024817	THSD4	71433788	72075722	+	chr15	71600025	71600173	149	71600043	4	4.33396	3.63141	2.17517	intron		intron	exon	intron
NM_024901;DENND2D	NM_024901	DENND2D	111729801	111743281	-	chr1	111746811	111747119	309	NA	5.94	10.0652	5.88039	7.93778	upstream	NM_024901	DENND2D	111729801	111743281	-	chr1	111742920	111743186	267	111743075	8	9.69585	6.61873	7.41696	promoter	NM_024901	DENND2D	111729801	111743281	-	chr1	111746548	111747355	808	111746835	20	28.7643	15.2519	26.2158	upstream		upstream	promoter	upstream
NM_025268;TMEM121	NM_025268	TMEM121	105992953	105996539	+	chr14	105994670	105995086	417	NA	1.86	3.05257	2.42397	1.22867	exon	NM_025268	TMEM121	105992953	105996539	+	chr14	105993173	105993321	149	105993246	5	5.65462	4.41249	3.46881	promoter	NM_025268	TMEM121	105992953	105996539	+	chr14	105994443	105994824	382	105994549	14	18.6269	10.8942	16.1928	intron		intron	promoter	exon
NM_052947;ALPK2	NM_052947	ALPK2	56148482	56296189	-	chr18	56244482	56247039	2558	NA	4.37	7.59097	4.55126	5.63829	exon	NM_052947	ALPK2	56148482	56296189	-	chr18	56243490	56243648	159	56243560	5	5.65462	4.41249	3.46881	intron	NM_052947	ALPK2	56148482	56296189	-	chr18	56243977	56247007	3031	56244337	15	20.2554	11.6205	17.8015	exon		exon	intron	exon
NM_054021;GPR101	NM_054021	GPR101	136112307	136113833	-	chrX	135991069	135992225	1157	NA	4.42	7.37174	4.5958	5.40082	intergenic	NM_054021	GPR101	136112307	136113833	-	chrX	136114296	136114444	149	136114356	7	8.29585	5.88332	6.04485	promoter	NM_054021	GPR101	136112307	136113833	-	chrX	135991095	135992643	1549	135991360	30	47.2114	22.5147	44.4835	intergenic		intergenic	promoter	intergenic
NM_080622;ABHD16B	NM_080622	ABHD16B	62492566	62494341	+	chr20	62460501	62462125	1625	NA	5.48	9.38834	5.48758	7.30166	intergenic	NM_080622	ABHD16B	62492566	62494341	+	chr20	62491868	62492016	149	62491934	4	4.42865	3.67707	2.27975	promoter	NM_080622	ABHD16B	62492566	62494341	+	chr20	62459926	62461872	1947	62460032	9	10.9464	7.26281	8.62475	intergenic		intergenic	promoter	intergenic
NM_080879;RAB40A	NM_080879	RAB40A	102754681	102774417	-	chrX	102659710	102659903	194	NA	4.94	7.8226	5.03792	5.6012	intergenic	NM_080879	RAB40A	102754681	102774417	-	chrX	102788544	102788806	263	102788657	14	18.9224	11.0312	16.5129	upstream	NM_080879	RAB40A	102754681	102774417	-	chrX	102659660	102659996	337	102659794	20	28.7643	15.2519	26.2158	intergenic		intergenic	upstream	intergenic
NM_130786;A1BG	NM_130786	A1BG	58858172	58864865	-	chr19	58858237	58859678	1442	NA	2.34	3.93187	2.83183	2.27472	exon	NM_130786	A1BG	58858172	58864865	-	chr19	58859968	58860116	149	58860041	4	4.42865	3.67707	2.27975	intron	NM_130786	A1BG	58858172	58864865	-	chr19	58858027	58859654	1628	58858517	38	62.9974	28.325	60.124	exon		exon	intron	exon
NM_145640;APOL3	NM_145640	APOL3	36536371	36556977	-	chr22	36520004	36520152	149	NA	6.43	9.84838	6.29653	7.13017	intergenic	NM_145640	APOL3	36536371	36556977	-	chr22	36552751	36553294	544	36552865	27	42.066	20.5916	39.4377	intron	NM_145640	APOL3	36536371	36556977	-	chr22	36556280	36556428	149	36556376	6	6.81187	5.08397	4.57478	promoter		promoter	intron	intergenic
NM_152219;GJD3	NM_152219	GJD3	38516905	38520945	-	chr17	38519133	38519373	241	NA	7.42	12.2154	7.13838	9.71912	exon	NM_152219	GJD3	38516905	38520945	-	chr17	38519823	38520065	243	38519979	8	9.69585	6.61873	7.41696	promoter	NM_152219	GJD3	38516905	38520945	-	chr17	38514980	38515340	361	38515249	9	10.9464	7.26281	8.62475	intergenic		intergenic	promoter	exon
NM_152503;C20orf132	NM_152503	C20orf132	35729629	35807974	-	chr20	35772123	35772706	584	NA	2.22	3.47281	2.72674	1.41765	exon	NM_152503	C20orf132	35757224	35807974	-	chr20	35808748	35808896	149	35808841	6	6.94656	5.1479	4.72411	promoter	NM_152503	C20orf132	35757224	35807974	-	chr20	35758446	35758594	149	35758512	6	6.81187	5.08397	4.57478	intron		intron	promoter	exon
NM_152688;KHDRBS2	NM_152688	KHDRBS2	62389865	62996100	-	chr6	58340216	58340364	149	NA	5.68	9.19293	5.66517	6.94309	intergenic	NM_152688	KHDRBS2	62389865	62996100	-	chr6	62996254	62996516	263	62996385	4	4.42865	3.67707	2.27975	promoter	NM_152688	KHDRBS2	62389865	62996100	-	chr6	58773776	58773924	149	58773844	4	4.33396	3.63141	2.17517	intergenic		intergenic	promoter	intergenic
NM_153006;NAGS	NM_153006	NAGS	42082032	42086436	+	chr17	42084447	42085266	820	NA	4.27	7.01474	4.46532	5.04714	exon	NM_153006	NAGS	42082032	42086436	+	chr17	42084110	42084305	196	42084199	8	9.69585	6.61873	7.41696	intron	NM_153006	NAGS	42082032	42086436	+	chr17	42083441	42085161	1721	42083700	11	13.9169	8.71538	11.5472	exon		exon	intron	exon
NM_178539;FAM19A2	NM_178539	FAM19A2	62102029	62586620	-	chr12	61865715	61865878	164	NA	0.9	2.09565	1.61232	1.06633	intergenic	NM_178539	FAM19A2	62102029	62586620	-	chr12	62500614	62500810	197	62500689	4	4.42865	3.67707	2.27975	intron	NM_178539	FAM19A2	62102029	62586620	-	chr12	62586378	62586653	276	62586494	6	6.81187	5.08397	4.57478	promoter		promoter	intron	intergenic
NM_178547;ZBTB8OS	NM_178547	ZBTB8OS	33087307	33116185	-	chr1	33077616	33078151	536	NA	2.74	4.57702	3.17144	2.88515	intergenic	NM_178547	ZBTB8OS	33087307	33116185	-	chr1	33107851	33108114	264	33108028	4	4.42865	3.67707	2.27975	intron	NM_178547	ZBTB8OS	33087307	33116185	-	chr1	33077668	33078291	624	33077775	12	15.4555	9.44166	13.0634	intergenic		intergenic	intron	intergenic
NM_181809;BMP8A	NM_181809	BMP8A	39957318	39995541	+	chr1	39956754	39957185	432	NA	1.65	3.03215	2.24178	1.69587	promoter	NM_181809	BMP8A	39957318	39995541	+	chr1	39980590	39980786	197	39980694	8	9.69585	6.61873	7.41696	intron	NM_181809	BMP8A	39957318	39995541	+	chr1	39956823	39957484	662	39957342	11	13.9169	8.71538	11.5472	promoter		promoter	intron	promoter
NM_199259;TPTE	NM_199259	TPTE	10906743	10990920	-	chr21	10701693	10703693	2001	NA	7.5	12.8631	7.20447	10.5007	intergenic	NM_199259	TPTE	10906743	10990920	-	chr21	10941425	10941573	149	10941498	4	4.42865	3.67707	2.27975	intron	NM_199259	TPTE	10906743	10990920	-	chr21	10085835	10085983	149	10085900	6	6.81187	5.08397	4.57478	intergenic		intergenic	intron	intergenic
NM_213602;SIGLEC15	NM_213602	SIGLEC15	43405545	43422521	+	chr18	43355289	43355759	471	NA	3.09	5.00451	3.4637	3.1475	intergenic	NM_213602	SIGLEC15	43405545	43422521	+	chr18	43408748	43409003	256	43408872	6	6.94656	5.1479	4.72411	intron	NM_213602	SIGLEC15	43405545	43422521	+	chr18	43355265	43355920	656	43355433	34	55.0064	25.4198	52.2064	intergenic		intergenic	intron	intergenic
NR_002720;TRPC2	NR_002720	TRPC2	3647690	3658789	+	chr11	3443543	3444597	1055	NA	2.65	4.36067	3.09501	2.61399	intergenic	NR_002720	TRPC2	3647690	3658789	+	chr11	3638454	3638809	356	3638754	6	6.94656	5.1479	4.72411	upstream	NR_002720	TRPC2	3647690	3658789	+	chr11	3443148	3443722	575	3443441	8	9.52102	6.53653	7.225	intergenic		intergenic	upstream	intergenic
NR_002753;RNU5F-1	NR_002753	RNU5F-1	220046619	220292777	+	chr1	219834237	219834528	292	NA	4.03	6.33503	4.26618	4.22718	intergenic	NR_002753	RNU5F-1	220046619	220292777	+	chr1	220129871	220130020	150	220129945	8	9.69585	6.61873	7.41696	intron	NR_002753	RNU5F-1	220046619	220292777	+	chr1	219615166	219615314	149	219615211	4	4.33396	3.63141	2.17517	intergenic		intergenic	intron	intergenic
NR_003187;NCF1C	NR_003187	NCF1C	74572384	74587816	-	chr7	74573068	74573563	496	NA	7.37	11.5694	7.09367	8.82704	exon	NR_003187	NCF1C	74572384	74587816	-	chr7	74587010	74587158	149	74587077	5	5.65462	4.41249	3.46881	promoter	NR_003187	NCF1C	74572384	74587816	-	chr7	74586610	74586758	149	74586679	7	8.14111	5.81025	5.87469	intron		intron	promoter	exon
NR_003923;GUCY1B2	NR_003923	GUCY1B2	51568647	51640293	-	chr13	51640367	51640776	410	NA	1.37	2.68707	2.00858	1.46939	promoter	NR_003923	GUCY1B2	51568647	51640293	-	chr13	51620284	51620432	149	51620348	6	6.94656	5.1479	4.72411	intron	NR_003923	GUCY1B2	51568647	51640293	-	chr13	51566559	51566707	149	51566631	6	6.81187	5.08397	4.57478	intergenic		intergenic	intron	promoter
NR_015375;FLJ35024	NR_015375	FLJ35024	2535655	2622373	-	chr9	2242129	2242546	418	NA	3.09	4.72542	3.46946	2.50061	intergenic	NR_015375	FLJ35024	2535655	2622373	-	chr9	2622828	2622976	149	2622959	7	8.29585	5.88332	6.04485	promoter	NR_015375	FLJ35024	2535655	2622373	-	chr9	2241862	2242612	751	2242159	17	23.5897	13.0731	21.0971	intergenic		intergenic	promoter	intergenic
NR_024330;LINC00085	NR_024330	LINC00085	52196593	52208443	+	chr19	52207347	52207941	595	NA	1.37	2.51006	2.00673	1.05916	exon	NR_024330	LINC00085	52196593	52208443	+	chr19	52205945	52206093	149	52206018	4	4.42865	3.67707	2.27975	intron	NR_024330	LINC00085	52196593	52208443	+	chr19	52206295	52207461	1167	52207103	21	30.5309	15.9782	27.9641	exon		exon	intron	exon
NR_024377;FER1L4	NR_024377	FER1L4	34146507	34195484	-	chr20	34189257	34189731	475	NA	0.91	1.9078	1.61637	0.65266	exon	NR_024377	FER1L4	34146507	34195484	-	chr20	34189086	34189436	351	34189308	7	8.29585	5.88332	6.04485	intron	NR_024377	FER1L4	34146507	34195484	-	chr20	34188983	34189823	841	34189242	14	18.6269	10.8942	16.1928	exon		exon	intron	exon
NR_024380;LOC441666	NR_024380	LOC441666	42827314	42863493	-	chr10	42382713	42386173	3461	NA	6.1	10.4196	6.01513	8.19968	intergenic	NR_024380	LOC441666	42827314	42863493	-	chr10	42862689	42863472	784	42863327	28	43.9726	21.327	41.3287	promoter	NR_024380	LOC441666	42827314	42863493	-	chr10	42356655	42356803	149	42356735	6	6.81187	5.08397	4.57478	intergenic		intergenic	promoter	intergenic
NR_026857;FLJ90757	NR_026857	FLJ90757	79002933	79008519	-	chr17	79005694	79005842	149	NA	2.4	3.857	2.88378	2.00276	exon	NR_026857	FLJ90757	79002933	79008519	-	chr17	79007454	79007602	149	79007573	6	6.94656	5.1479	4.72411	promoter	NR_026857	FLJ90757	79002933	79008519	-	chr17	79005471	79006050	580	79005918	7	8.14111	5.81025	5.87469	exon		exon	promoter	exon
NR_026858,NR_027470;ULK4P1,ULK4P2	NR_026858,NR_027470	ULK4P1,ULK4P2	30864758	30892911	+	chr15	30865111	30865259	149	NA	2.79	4.50328	3.21368	2.67861	promoter	NR_026858,NR_027470	ULK4P1,ULK4P2	30864758	30892911	+	chr15	30763329	30763481	153	30763408	8	9.69585	6.61873	7.41696	intergenic	NR_026858,NR_027470	ULK4P1,ULK4P2	30864758	30892911	+	chr15	30865072	30865287	216	30865180	34	55.0064	25.4198	52.2064	promoter		promoter	intergenic	promoter
NR_026975;LOC286467	NR_026975	LOC286467	130836678	130964671	-	chrX	130886742	130887043	302	NA	5.79	9.85924	5.75049	7.78801	intron	NR_026975	LOC286467	130836678	130964671	-	chrX	130964732	130964961	230	130964845	20	29.1807	15.4437	26.665	promoter	NR_026975	LOC286467	130836678	130964671	-	chrX	130838416	130839514	1099	130838550	30	47.2114	22.5147	44.4835	intron		intron	promoter	intron
NR_027238;LOC654342	NR_027238	LOC654342	91824709	91847975	-	chr2	89867927	89868075	149	NA	10.85	17.6182	10.0392	14.3773	intergenic	NR_027238	LOC654342	91824709	91847975	-	chr2	91847850	91848261	412	91847981	17	23.9457	13.2375	21.4813	promoter	NR_027238	LOC654342	91824709	91847975	-	chr2	89165687	89166089	403	89165970	8	9.52102	6.53653	7.225	intergenic		intergenic	promoter	intergenic
NR_029495,NR_029497,NR_029501,NR_036515;LOC284454,MIR23A,MIR24-2,MIR27A	NR_029495,NR_029497,NR_029501,NR_036515	LOC284454,MIR23A,MIR24-2,MIR27A	13947254	13947331	-	chr19	13949613	13954561	4949	NA	6.91	11.6826	6.70793	9.35614	upstream	NR_029495,NR_029497,NR_029501,NR_036515	LOC284454,MIR23A,MIR24-2,MIR27A	13947401	13947473	-	chr19	13948040	13948583	544	13948276	8	9.69585	6.61873	7.41696	promoter	NR_029495,NR_029497,NR_029501,NR_036515	LOC284454,MIR23A,MIR24-2,MIR27A	13947101	13947173	-	chr19	13948671	13948819	149	13948744	6	6.81187	5.08397	4.57478	upstream		upstream	promoter	upstream
NR_030284;MIR557	NR_030284	MIR557	168344762	168344859	+	chr1	168317558	168317865	308	NA	9.38	15.8496	8.80071	13.0861	intergenic	NR_030284	MIR557	168344762	168344859	+	chr1	168328758	168328906	149	168328825	4	4.42865	3.67707	2.27975	upstream	NR_030284	MIR557	168344762	168344859	+	chr1	168317390	168317951	562	168317614	16	21.9102	12.3468	19.4366	intergenic		intergenic	upstream	intergenic
NR_033907;LOC642236	NR_033907	LOC642236	68427783	68454375	-	chr9	68455617	68455807	191	NA	9.08	15.7791	8.54156	13.1693	upstream	NR_033907	LOC642236	68427783	68454375	-	chr9	68455182	68455388	207	68455273	11	14.152	8.82497	11.8034	promoter	NR_033907	LOC642236	68427783	68454375	-	chr9	68455595	68455875	281	68455717	50	87.965	37.0404	84.8609	upstream		upstream	promoter	upstream
NR_034031;LOC389906	NR_034031	LOC389906	3735576	3761935	-	chrX	3732511	3734459	1949	NA	2.06	3.39444	2.58996	1.63627	intergenic	NR_034031	LOC389906	3735576	3761935	-	chrX	3761024	3761172	149	3761103	6	6.94656	5.1479	4.72411	promoter	NR_034031	LOC389906	3735576	3761935	-	chrX	3732318	3732943	626	3732400	18	25.2927	13.7993	22.7813	intergenic		intergenic	promoter	intergenic
NR_040084;LOC100133286	NR_040084	LOC100133286	37441940	37498938	-	chr21	37485337	37485688	352	NA	10.56	18.9313	9.79901	16.1246	intron	NR_040084	LOC100133286	37441940	37498938	-	chr21	37498150	37498298	149	37498221	5	5.65462	4.41249	3.46881	promoter	NR_040084	LOC100133286	37441940	37498938	-	chr21	37476790	37477829	1040	37476899	7	8.14111	5.81025	5.87469	intron		intron	promoter	intron
NR_046198;LOC339622	NR_046198	LOC339622	26212864	26430056	+	chr21	26324830	26324978	149	NA	2.25	4.40743	2.75296	3.15339	intron	NR_046198	LOC339622	26212864	26430056	+	chr21	25801082	25801254	173	25801171	11	14.152	8.82497	11.8034	intergenic	NR_046198	LOC339622	26212864	26430056	+	chr21	26238112	26238260	149	26238124	4	4.33396	3.63141	2.17517	intron		intron	intergenic	intron
NR_047568;LINC00578	NR_047568	LINC00578	177159709	177470492	+	chr3	177248634	177248782	149	NA	1.87	3.60464	2.43275	2.36631	intron	NR_047568	LINC00578	177159709	177470492	+	chr3	177150161	177150309	149	177150305	5	5.65462	4.41249	3.46881	upstream	NR_047568	LINC00578	177159709	177470492	+	chr3	177161072	177161220	149	177161109	5	5.53995	4.35769	3.34281	intron		intron	upstream	intron
NM_000202;IDS	NM_000202	IDS	148560295	148586884	-	chrX	148586250	148586727	478	NA	2.16	3.86035	2.67657	2.4491	promoter	NM_000202	IDS	148560295	148586884	-	chrX	148585995	148586781	787	148586638	37	61.7415	27.9457	58.9577	promoter	NM_000202	IDS	148560295	148586884	-	chrX	148585251	148585423	173	148585337	8	9.52102	6.53653	7.225	intron		intron	promoter	promoter
NM_000206;IL2RG	NM_000206	IL2RG	70327254	70331481	-	chrX	70330284	70331746	1463	NA	4.39	7.47686	4.56935	5.57586	promoter	NM_000206	IL2RG	70327254	70331481	-	chrX	70330103	70331952	1850	70331293	55	99.8674	41.1832	96.7904	promoter	NM_000206	IL2RG	70327254	70331481	-	chrX	70329938	70330086	149	70330015	5	5.53995	4.35769	3.34281	exon		exon	promoter	promoter
NM_000240;MAOA	NM_000240	MAOA	43514155	43606071	+	chrX	43514321	43514797	477	NA	4.34	7.5793	4.5243	5.8291	promoter	NM_000240	MAOA	43514155	43606071	+	chrX	43514195	43515177	983	43514418	37	61.7415	27.9457	58.9577	promoter	NM_000240	MAOA	43514155	43606071	+	chrX	42659702	42659850	149	42659775	6	6.81187	5.08397	4.57478	intergenic		intergenic	promoter	promoter
NM_000242;MBL2	NM_000242	MBL2	54525140	54531460	-	chr10	54514031	54515207	1177	NA	4.58	7.36496	4.72489	5.28042	intergenic	NM_000242	MBL2	54525140	54531460	-	chr10	54513839	54514717	879	54513933	10	12.6278	8.08956	10.301	intergenic	NM_000242	MBL2	54525140	54531460	-	chr10	54534955	54535103	149	54535002	4	4.33396	3.63141	2.17517	upstream		upstream	intergenic	intergenic
NM_000252;MTM1	NM_000252	MTM1	149737047	149841616	+	chrX	149737133	149737461	329	NA	3.53	5.87195	3.84338	4.08855	promoter	NM_000252	MTM1	149737047	149841616	+	chrX	149737063	149737963	901	149737291	30	47.8293	22.7978	45.1543	promoter	NM_000252	MTM1	149737047	149841616	+	chrX	149715967	149716574	608	149716099	8	9.52102	6.53653	7.225	upstream		upstream	promoter	promoter
NM_000275;OCA2	NM_000275	OCA2	28000023	28344458	-	chr15	28341245	28341748	504	NA	5.7	8.57475	5.67826	5.8757	intron	NM_000275	OCA2	28000023	28344458	-	chr15	28340079	28340227	149	28340114	4	4.42865	3.67707	2.27975	intron	NM_000275	OCA2	28000023	28344458	-	chr15	28351734	28352096	363	28352052	5	5.53995	4.35769	3.34281	upstream		upstream	intron	intron
NM_000832;GRIN1	NM_000832	GRIN1	140033609	140063214	+	chr9	140051216	140051461	246	NA	2.55	4.06499	3.01104	2.15388	exon	NM_000832	GRIN1	140033609	140063214	+	chr9	140050569	140051482	914	140050703	11	14.152	8.82497	11.8034	exon	NM_000832	GRIN1	140033609	140063214	+	chr9	140050505	140050653	149	140050558	4	4.33396	3.63141	2.17517	intron		intron	exon	exon
NM_000950;PRRG1	NM_000950	PRRG1	37208583	37316548	+	chrX	37208209	37209221	1013	NA	2.64	4.44184	3.08229	2.77051	promoter	NM_000950	PRRG1	37208583	37316548	+	chrX	37208105	37209631	1527	37209159	41	69.9469	30.8874	67.1002	promoter	NM_000950	PRRG1	37208528	37316548	+	chrX	37158198	37158346	149	37158304	6	6.81187	5.08397	4.57478	intergenic		intergenic	promoter	promoter
NM_000964;RARA	NM_000964	RARA	38465423	38513895	+	chr17	38501703	38501982	280	NA	6.15	10.0836	6.05979	7.81279	intron	NM_000964	RARA	38474473	38513895	+	chr17	38477198	38477346	149	38477230	4	4.42865	3.67707	2.27975	intron	NM_000964	RARA	38465423	38513895	+	chr17	38465467	38465622	156	38465565	9	10.9464	7.26281	8.62475	promoter		promoter	intron	intron
NM_001003927;EVI2A	NM_001003927	EVI2A	29643428	29648767	-	chr17	29645458	29646121	664	NA	1.67	2.98926	2.26125	1.5302	exon	NM_001003927	EVI2A	29643428	29648767	-	chr17	29645365	29646309	945	29645532	16	22.246	12.502	19.7994	exon	NM_001003927	EVI2A	29643428	29648767	-	chr17	29648072	29648220	149	29648117	6	6.81187	5.08397	4.57478	promoter		promoter	exon	exon
NM_001006935;TCEAL4	NM_001006935	TCEAL4	102840419	102842655	+	chrX	102840223	102841290	1068	NA	2.06	3.41528	2.59483	1.68604	promoter	NM_001006935	TCEAL4	102840419	102842655	+	chrX	102840060	102841371	1312	102840726	51	91.1462	38.2416	88.137	promoter	NM_001006935	TCEAL4	102840419	102842655	+	chrX	102809634	102810159	526	102809772	25	37.782	18.8833	35.1436	intergenic		intergenic	promoter	promoter
NM_001007088;ZNF182	NM_001007088	ZNF182	47834250	47863377	-	chrX	47880514	47881117	604	NA	2.39	3.8652	2.86905	2.03632	upstream	NM_001007088	ZNF182	47834250	47863377	-	chrX	47880248	47881184	937	47880340	9	11.1413	7.35414	8.83808	upstream	NM_001007088	ZNF182	47834250	47863377	-	chrX	47795760	47795974	215	47795889	6	6.81187	5.08397	4.57478	intergenic		intergenic	upstream	upstream
NM_001008537;KIAA2022	NM_001008537	KIAA2022	73952691	74145287	-	chrX	74143920	74145232	1313	NA	1.91	3.3084	2.46621	1.76732	promoter	NM_001008537	KIAA2022	73952691	74145287	-	chrX	74144333	74145674	1342	74144633	20	29.1807	15.4437	26.665	promoter	NM_001008537	KIAA2022	73952691	74145287	-	chrX	74143755	74143952	198	74143837	9	10.9464	7.26281	8.62475	intron		intron	promoter	promoter
NM_001009185;ACSL6	NM_001009185	ACSL6	131285667	131347607	-	chr5	131347310	131347468	159	NA	2.86	4.68321	3.272	2.92307	promoter	NM_001009185	ACSL6	131285667	131347607	-	chr5	131347182	131347330	149	131347281	6	6.94656	5.1479	4.72411	promoter	NM_001009185	ACSL6	131285667	131347355	-	chr5	131202081	131202336	256	131202170	5	5.53995	4.35769	3.34281	intergenic		intergenic	promoter	promoter
NM_001012968;SPIN4	NM_001012968	SPIN4	62567107	62571218	-	chrX	62570741	62571463	723	NA	14.32	26.0701	12.9797	22.6452	promoter	NM_001012968	SPIN4	62567107	62571218	-	chrX	62570879	62571513	635	62571086	28	43.9726	21.327	41.3287	promoter	NM_001012968	SPIN4	62567107	62571218	-	chrX	61687327	61687549	223	61687440	17	23.5897	13.0731	21.0971	intergenic		intergenic	promoter	promoter
NM_001015881;TSC22D3	NM_001015881	TSC22D3	106956452	106959711	-	chrX	106958803	106960204	1402	NA	3.15	5.17925	3.51514	3.39158	promoter	NM_001015881	TSC22D3	106956452	106959711	-	chrX	106959811	106960304	494	106960009	43	74.1119	32.3582	71.2334	promoter	NM_001015881	TSC22D3	106956452	107019017	-	chrX	106919046	106919252	207	106919172	7	8.14111	5.81025	5.87469	intergenic		intergenic	promoter	promoter
NM_001017970;TMEM30B	NM_001017970	TMEM30B	61744089	61748530	-	chr14	61655623	61655800	178	NA	4.53	6.9821	4.68494	4.68121	intergenic	NM_001017970	TMEM30B	61744089	61748530	-	chr14	61655177	61656153	977	61655259	9	11.1413	7.35414	8.83808	intergenic	NM_001017970	TMEM30B	61744089	61748530	-	chr14	61747579	61747727	149	61747696	7	8.14111	5.81025	5.87469	promoter		promoter	intergenic	intergenic
NM_001017980;VMA21	NM_001017980	VMA21	150565657	150577836	+	chrX	150564931	150566241	1311	NA	2.4	4.00969	2.8787	2.32285	promoter	NM_001017980	VMA21	150565657	150577836	+	chrX	150565675	150566522	848	150565998	45	78.3159	33.8291	75.4056	promoter	NM_001017980	VMA21	150565657	150577836	+	chrX	150428341	150428489	149	150428412	4	4.33396	3.63141	2.17517	intergenic		intergenic	promoter	promoter
NM_001032396;PJA1	NM_001032396	PJA1	68380581	68385365	-	chrX	68384948	68385096	149	NA	5.56	9.0215	5.56043	6.81451	promoter	NM_001032396	PJA1	68380581	68385365	-	chrX	68384594	68385302	709	68385154	25	38.2992	19.1208	35.7023	promoter	NM_001032396	PJA1	68380581	68385365	-	chrX	68115100	68115248	149	68115167	6	6.81187	5.08397	4.57478	intergenic		intergenic	promoter	promoter
NM_001033583;ACOT9	NM_001033583	ACOT9	23721777	23761407	-	chrX	23759533	23761345	1813	NA	2.86	4.84806	3.27245	3.19526	promoter	NM_001033583	ACOT9	23721777	23761407	-	chrX	23759341	23761395	2055	23760748	53	95.4909	39.7124	92.448	promoter	NM_001033583	ACOT9	23721777	23761407	-	chrX	23758607	23758953	347	23758830	9	10.9464	7.26281	8.62475	intron		intron	promoter	promoter
NM_001033602;MTUS2	NM_001033602	MTUS2	29598748	30080084	+	chr13	29329347	29329516	170	NA	2.6	4.74607	3.051	3.3466	intergenic	NM_001033602	MTUS2	29598748	30080084	+	chr13	29328961	29329703	743	29329271	43	74.1119	32.3582	71.2334	intergenic	NM_001033602	MTUS2	29598748	30080084	+	chr13	29745920	29746068	149	29745993	6	6.81187	5.08397	4.57478	intron		intron	intergenic	intergenic
NM_001037131;AGAP1	NM_001037131	AGAP1	236402733	237040444	+	chr2	236798195	236798343	149	NA	6.48	9.8956	6.33635	7.15396	intron	NM_001037131	AGAP1	236402733	237040444	+	chr2	236676434	236676582	149	236676508	7	8.29585	5.88332	6.04485	intron	NM_001037131	AGAP1	236402733	236761846	+	chr2	236401889	236402037	149	236401926	4	4.33396	3.63141	2.17517	promoter		promoter	intron	intron
NM_001039590;USP9X	NM_001039590	USP9X	40944888	41095832	+	chrX	40943518	40947065	3548	NA	2.11	3.50949	2.63316	1.80976	promoter	NM_001039590	USP9X	40944888	41095832	+	chrX	40944052	40947051	3000	40945521	54	97.6752	40.4478	94.6153	promoter	NM_001039590	USP9X	40944888	41095832	+	chrX	40856706	40856854	149	40856775	4	4.33396	3.63141	2.17517	intergenic		intergenic	promoter	promoter
NM_001040061;C3orf72	NM_001040061	C3orf72	138666076	138672830	+	chr3	138552218	138554388	2171	NA	5.41	9.23502	5.43233	7.17605	intergenic	NM_001040061	C3orf72	138666076	138672830	+	chr3	138505771	138505919	149	138505838	4	4.42865	3.67707	2.27975	intergenic	NM_001040061	C3orf72	138666076	138672830	+	chr3	138655009	138655187	179	138655112	8	9.52102	6.53653	7.225	upstream		upstream	intergenic	intergenic
NM_001042413;GLIS3	NM_001042413	GLIS3	3824128	4300035	-	chr9	4297641	4298097	457	NA	5.5	8.83392	5.50875	6.58574	intron	NM_001042413	GLIS3	3824128	4300035	-	chr9	4297393	4298238	846	4297803	22	32.7734	16.9145	30.2246	intron	NM_001042413	GLIS3	3824128	4300035	-	chr9	4299667	4299920	254	4299810	8	9.52102	6.53653	7.225	promoter		promoter	intron	intron
NM_001042646;TRAK1	NM_001042646	TRAK1	42132746	42254118	+	chr3	42054601	42056403	1803	NA	2.27	3.78226	2.77377	2.05274	intergenic	NM_001042646	TRAK1	42132746	42267382	+	chr3	42054570	42055026	457	42054833	57	104.275	42.654	101.162	intergenic	NM_001042646	TRAK1	42132746	42254118	+	chr3	42131681	42131829	149	42131750	4	4.33396	3.63141	2.17517	promoter		promoter	intergenic	intergenic
NM_001078171;FAM127A	NM_001078171	FAM127A	134166333	134167575	+	chrX	134165818	134167135	1318	NA	2.13	3.4791	2.65217	1.67525	promoter	NM_001078171	FAM127A	134166333	134167575	+	chrX	134165797	134167312	1516	134166653	61	113.178	45.5957	109.992	promoter	NM_001078171	FAM127A	134166333	134167575	+	chrX	134137807	134138185	379	134138082	19	27.018	14.5256	24.4879	intergenic		intergenic	promoter	promoter
NM_001079843;CASZ1	NM_001079843	CASZ1	10696666	10856733	-	chr1	10855021	10855245	225	NA	4.49	8.13224	4.65702	6.43038	intron	NM_001079843	CASZ1	10696666	10856733	-	chr1	10755293	10755441	149	10755416	7	8.29585	5.88332	6.04485	intron	NM_001079843	CASZ1	10696666	10856733	-	chr1	10856577	10856870	294	10856778	7	8.14111	5.81025	5.87469	promoter		promoter	intron	intron
NM_001080396;FAM155A	NM_001080396	FAM155A	107820879	108519460	-	chr13	107570161	107570461	301	NA	1.03	2.04462	1.72284	0.68605	intergenic	NM_001080396	FAM155A	107820879	108519460	-	chr13	107569977	107570529	553	107570422	24	36.44	18.3854	33.8592	intergenic	NM_001080396	FAM155A	107820879	108519460	-	chr13	108373340	108373488	149	108373415	5	5.53995	4.35769	3.34281	intron		intron	intergenic	intergenic
NM_001080509;TSPAN11	NM_001080509	TSPAN11	31079838	31149537	+	chr12	31004336	31004484	149	NA	3.52	5.29506	3.82797	2.9666	intergenic	NM_001080509	TSPAN11	31079838	31149537	+	chr12	30975447	30976233	787	30975605	17	23.9457	13.2375	21.4813	intergenic	NM_001080509	TSPAN11	31079838	31149537	+	chr12	31079338	31079486	149	31079385	4	4.33396	3.63141	2.17517	promoter		promoter	intergenic	intergenic
NM_001080975;REPS2	NM_001080975	REPS2	16964814	17171403	+	chrX	16965274	16966202	929	NA	2.88	4.67783	3.28639	2.86886	promoter	NM_001080975	REPS2	16964814	17171403	+	chrX	16965217	16966045	829	16965342	30	47.8293	22.7978	45.1543	promoter	NM_001080975	REPS2	16964814	17171403	+	chrX	16914746	16914894	149	16914818	6	6.81187	5.08397	4.57478	intergenic		intergenic	promoter	promoter
NM_001081573;GAB3	NM_001081573	GAB3	153903527	153979348	-	chrX	153978818	153979871	1054	NA	1.29	2.37835	1.94318	0.90778	promoter	NM_001081573	GAB3	153903527	153979348	-	chrX	153978548	153979286	739	153978824	18	25.6688	13.9729	23.187	promoter	NM_001081573	GAB3	153903527	153979348	-	chrX	153961129	153961277	149	153961202	4	4.33396	3.63141	2.17517	intron		intron	promoter	promoter
NM_001110556;FLNA	NM_001110556	FLNA	153576900	153603006	-	chrX	153601902	153602923	1022	NA	2.91	4.58065	3.3099	2.60751	promoter	NM_001110556	FLNA	153576900	153603006	-	chrX	153601878	153602885	1008	153602646	34	55.7049	25.7395	52.9678	promoter	NM_001110556	FLNA	153576900	153603006	-	chrX	153596824	153596972	149	153596866	4	4.33396	3.63141	2.17517	intron		intron	promoter	promoter
NM_001111125;IQSEC2	NM_001111125	IQSEC2	53262058	53350522	-	chrX	53349792	53350570	779	NA	2.23	3.78474	2.74037	2.19473	promoter	NM_001111125	IQSEC2	53262058	53350522	-	chrX	53349365	53350509	1145	53349963	24	36.44	18.3854	33.8592	promoter	NM_001111125	IQSEC2	53262058	53310796	-	chrX	53309396	53309544	149	53309525	4	4.33396	3.63141	2.17517	intron		intron	promoter	promoter
NM_001122679;ODZ2	NM_001122679	ODZ2	166711843	167691162	+	chr5	164891806	164891954	149	NA	6.73	11.4064	6.55249	9.15209	intergenic	NM_001122679	ODZ2	166711843	167691162	+	chr5	164891186	164892084	899	164891621	25	38.2992	19.1208	35.7023	intergenic	NM_001122679	ODZ2	166711843	167691162	+	chr5	166915171	166915319	149	166915298	6	6.81187	5.08397	4.57478	intron		intron	intergenic	intergenic
NM_001126334;FOXD4L5	NM_001126334	FOXD4L5	70175707	70178815	-	chr9	69786445	69786827	383	NA	2.09	3.41837	2.61469	1.63725	intergenic	NM_001126334	FOXD4L5	70175707	70178815	-	chr9	69785370	69785518	149	69785466	6	6.94656	5.1479	4.72411	intergenic	NM_001126334	FOXD4L5	70175707	70178815	-	chr9	70177622	70177858	237	70177744	10	12.4128	7.9891	10.0661	promoter		promoter	intergenic	intergenic
NM_001127197;ELF4	NM_001127197	ELF4	129198895	129244475	-	chrX	129243467	129245373	1907	NA	2.22	3.61124	2.72734	1.78723	promoter	NM_001127197	ELF4	129198895	129244475	-	chrX	129242835	129244472	1638	129243719	52	93.3145	38.977	90.2884	promoter	NM_001127197	ELF4	129198895	129244688	-	chrX	129194112	129194586	475	129194464	10	12.4128	7.9891	10.0661	intergenic		intergenic	promoter	promoter
NM_001129898;ZNF673	NM_001129898	ZNF673	46306624	46334074	+	chrX	46306234	46307364	1131	NA	3.28	5.54333	3.62863	3.83377	promoter	NM_001129898	ZNF673	46306624	46334074	+	chrX	46306105	46307319	1215	46306370	34	55.7049	25.7395	52.9678	promoter	NM_001129898	ZNF673	46306624	46334074	+	chrX	45628333	45629154	822	45628554	11	13.9169	8.71538	11.5472	intergenic		intergenic	promoter	promoter
NM_001134363;RBM20	NM_001134363	RBM20	112404155	112599227	+	chr10	112432065	112432457	393	NA	6.59	11.3306	6.43306	9.14612	intron	NM_001134363	RBM20	112404155	112599227	+	chr10	112432018	112432502	485	112432150	33	53.7168	25.0041	50.9952	intron	NM_001134363	RBM20	112404155	112599227	+	chr10	112403254	112404063	810	112403444	12	15.4555	9.44166	13.0634	promoter		promoter	intron	intron
NM_001134875,NM_001134876;C14orf80,CRIP1	NM_001134875,NM_001134876	C14orf80,CRIP1	105953257	105955124	+	chr14	105952484	105956759	4276	NA	4.06	6.8411	4.28598	4.99901	promoter	NM_001134875,NM_001134876	C14orf80,CRIP1	105957586	105965585	+	chr14	105952649	105957058	4410	105954292	121	257.313	89.7206	252.646	promoter	NM_001134875,NM_001134876	C14orf80,CRIP1	105957586	105965585	+	chr14	105947480	105947993	514	105947609	14	18.6269	10.8942	16.1928	upstream		upstream	promoter	promoter
NM_001135862;PHF21B	NM_001135862	PHF21B	45277043	45405809	-	chr22	45406141	45406289	149	NA	3.77	6.09045	4.04088	4.17178	promoter	NM_001135862	PHF21B	45277043	45405809	-	chr22	45406041	45406360	320	45406157	13	17.3016	10.2958	14.9116	promoter	NM_001135862	PHF21B	45277043	45405809	-	chr22	45279903	45280051	149	45279939	4	4.33396	3.63141	2.17517	intron		intron	promoter	promoter
NM_001142386;PDK3	NM_001142386	PDK3	24483344	24568583	+	chrX	24482980	24484019	1040	NA	2.2	3.64219	2.71511	1.92008	promoter	NM_001142386	PDK3	24483344	24552542	+	chrX	24483442	24484161	720	24483736	44	76.2091	33.0937	73.3147	promoter	NM_001142386	PDK3	24483344	24552542	+	chrX	24397042	24397309	268	24397126	4	4.33396	3.63141	2.17517	intergenic		intergenic	promoter	promoter
NM_001144002;CTPS2	NM_001144002	CTPS2	16606122	16731059	-	chrX	16729619	16731048	1430	NA	4.65	7.59648	4.7881	5.55035	promoter	NM_001144002	CTPS2	16606122	16731059	-	chrX	16729606	16731397	1792	16730402	53	95.4909	39.7124	92.448	promoter	NM_001144002	CTPS2	16606122	16731059	-	chrX	16206127	16206275	149	16206191	4	4.33396	3.63141	2.17517	intergenic		intergenic	promoter	promoter
NM_001144072;UBAC2	NM_001144072	UBAC2	99853163	100038753	+	chr13	99890678	99890877	200	NA	4.02	6.36482	4.25721	4.29834	exon	NM_001144072	UBAC2	99853163	100038753	+	chr13	99890480	99890933	454	99890830	9	11.1413	7.35414	8.83808	exon	NM_001144072	UBAC2	99853163	100038753	+	chr13	99840611	99840764	154	99840684	9	10.9464	7.26281	8.62475	upstream		upstream	exon	exon
NM_001146077;CLDN14	NM_001146077	CLDN14	37832920	37915117	-	chr21	37802348	37802747	400	NA	2.7	4.1179	3.13756	1.89999	intergenic	NM_001146077	CLDN14	37832920	37852388	-	chr21	37801722	37803215	1494	37801989	6	6.94656	5.1479	4.72411	intergenic	NM_001146077	CLDN14	37832920	37948867	-	chr21	37959743	37959891	149	37959773	4	4.33396	3.63141	2.17517	upstream		upstream	intergenic	intergenic
NM_001146216;TACC1	NM_001146216	TACC1	38585704	38710546	+	chr8	38614493	38614945	453	NA	5.22	8.00608	5.27334	5.53865	intron	NM_001146216	TACC1	38585704	38710546	+	chr8	38614377	38614650	274	38614490	13	17.3016	10.2958	14.9116	intron	NM_001146216	TACC1	38585704	38710546	+	chr8	38578298	38578463	166	38578396	9	10.9464	7.26281	8.62475	upstream		upstream	intron	intron
NM_001146702;KDM5C	NM_001146702	KDM5C	53220503	53254604	-	chrX	53253256	53254919	1664	NA	2.66	4.35264	3.1021	2.56927	promoter	NM_001146702	KDM5C	53220503	53254604	-	chrX	53253238	53255060	1823	53253981	107	222.225	79.4248	217.98	promoter	NM_001146702	KDM5C	53220503	53254604	-	chrX	53118042	53118552	511	53118212	12	15.4555	9.44166	13.0634	intergenic		intergenic	promoter	promoter
NM_001159522;ZNF727	NM_001159522	ZNF727	63505821	63538927	+	chr7	63505863	63506199	337	NA	3.92	6.17193	4.17164	4.07829	promoter	NM_001159522	ZNF727	63505821	63538927	+	chr7	63505791	63506956	1166	63505960	43	74.1119	32.3582	71.2334	promoter	NM_001159522	ZNF727	63505821	63538927	+	chr7	63512417	63512565	149	63512450	4	4.33396	3.63141	2.17517	intron		intron	promoter	promoter
NM_001161354;PLEKHA4	NM_001161354	PLEKHA4	49340354	49371884	-	chr19	49362418	49362930	513	NA	8.31	13.7758	7.88828	11.1432	exon	NM_001161354	PLEKHA4	49340354	49371884	-	chr19	49362134	49362579	446	49362288	13	17.3016	10.2958	14.9116	exon	NM_001161354	PLEKHA4	49340354	49371884	-	chr19	49379770	49379949	180	49379861	10	12.4128	7.9891	10.0661	upstream		upstream	exon	exon
NM_001166018;POU6F2	NM_001166018	POU6F2	39017609	39504390	+	chr7	39122409	39122557	149	NA	4.92	8.19029	5.01675	6.20413	intron	NM_001166018	POU6F2	39017609	39504390	+	chr7	39453521	39454214	694	39453758	18	25.6688	13.9729	23.187	intron	NM_001166018	POU6F2	39017609	39504390	+	chr7	39015724	39015970	247	39015877	8	9.52102	6.53653	7.225	upstream		upstream	intron	intron
NM_001168241;FAM59B	NM_001168241	FAM59B	26395960	26412532	+	chr2	26401725	26401950	226	NA	10.41	17.4371	9.67302	14.4379	intron	NM_001168241	FAM59B	26395960	26412532	+	chr2	26401543	26402238	696	26401946	9	11.1413	7.35414	8.83808	intron	NM_001168241	FAM59B	26395960	26412532	+	chr2	26395459	26395607	149	26395522	6	6.81187	5.08397	4.57478	promoter		promoter	intron	intron
NM_001170704;MBNL3	NM_001170704	MBNL3	131503343	131623996	-	chrX	131622313	131624571	2259	NA	2.38	3.91064	2.86875	2.10647	promoter	NM_001170704	MBNL3	131503343	131623996	-	chrX	131622573	131623658	1086	131623218	42	72.0244	31.6228	69.1618	promoter	NM_001170704	MBNL3	131503343	131623996	-	chrX	131614508	131615047	540	131614601	10	12.4128	7.9891	10.0661	intron		intron	promoter	promoter
NM_001170747;PIN4	NM_001170747	PIN4	71401526	71418194	+	chrX	71401256	71401994	739	NA	1.64	2.89258	2.23669	1.37748	promoter	NM_001170747	PIN4	71401526	71483814	+	chrX	71401559	71402260	702	71401724	38	63.7766	28.6812	60.9771	promoter	NM_001170747	PIN4	71401526	71483814	+	chrX	71389070	71389422	353	71389195	6	6.81187	5.08397	4.57478	upstream		upstream	promoter	promoter
NM_001171080;RBM41	NM_001171080	RBM41	106305118	106362057	-	chrX	106361476	106362042	567	NA	2.79	4.54074	3.21512	2.70465	promoter	NM_001171080	RBM41	106305118	106362057	-	chrX	106361434	106362393	960	106361913	35	57.7053	26.4749	54.9528	promoter	NM_001171080	RBM41	106309533	106362057	-	chrX	106312968	106313116	149	106313042	6	6.81187	5.08397	4.57478	intron		intron	promoter	promoter
NM_001174101;PRR7	NM_001174101	PRR7	176873796	176883287	+	chr5	176882698	176882971	274	NA	4.24	6.73994	4.44474	4.6537	exon	NM_001174101	PRR7	176873796	176883287	+	chr5	176882540	176883154	615	176882682	11	14.152	8.82497	11.8034	exon	NM_001174101	PRR7	176873796	176883287	+	chr5	176873563	176873715	153	176873698	8	9.52102	6.53653	7.225	promoter		promoter	exon	exon
NM_001177465;MAMLD1	NM_001177465	MAMLD1	149531551	149682448	+	chrX	149530860	149535264	4405	NA	3.71	6.13179	3.9948	4.2243	promoter	NM_001177465	MAMLD1	149531551	149682448	+	chrX	149531711	149533721	2011	149532592	24	36.44	18.3854	33.8592	promoter	NM_001177465	MAMLD1	149531551	149682448	+	chrX	149529598	149530050	453	149529679	8	9.52102	6.53653	7.225	upstream		upstream	promoter	promoter
NM_001177478;HDX	NM_001177478	HDX	83572882	83757487	-	chrX	83757030	83757651	622	NA	1.8	3.05715	2.37366	1.4117	promoter	NM_001177478	HDX	83572882	83757487	-	chrX	83756936	83757581	646	83757311	36	59.7176	27.2103	56.9495	promoter	NM_001177478	HDX	83572882	83757487	-	chrX	83641251	83641399	149	83641382	6	6.81187	5.08397	4.57478	intron		intron	promoter	promoter
NM_001178137;CPEB3	NM_001178137	CPEB3	93808397	94003036	-	chr10	94003098	94003246	149	NA	4.82	8.12746	4.92889	6.20484	promoter	NM_001178137	CPEB3	93808397	94003036	-	chr10	94003091	94003239	149	94003196	6	6.94656	5.1479	4.72411	promoter	NM_001178137	CPEB3	93808397	94003036	-	chr10	93998965	93999113	149	93999035	4	4.33396	3.63141	2.17517	exon		exon	promoter	promoter
NM_001184896;PHF8	NM_001184896	PHF8	53963113	54070607	-	chrX	54071135	54071287	153	NA	2.52	3.97742	2.9801	2.03121	promoter	NM_001184896	PHF8	53963113	54070607	-	chrX	54069038	54070819	1782	54070218	41	69.9469	30.8874	67.1002	promoter	NM_001184896	PHF8	53963113	54070607	-	chrX	53741660	53741808	149	53741732	6	6.81187	5.08397	4.57478	intergenic		intergenic	promoter	promoter
NM_001190987;SRSF11	NM_001190987	SRSF11	70671365	70717701	+	chr1	70686804	70687986	1183	NA	2.42	3.94394	2.90022	2.13735	exon	NM_001190987	SRSF11	70671365	70717701	+	chr1	70686621	70688128	1508	70686844	16	22.246	12.502	19.7994	exon	NM_001190987	SRSF11	70671365	70717701	+	chr1	70676700	70676848	149	70676825	4	4.33396	3.63141	2.17517	intron		intron	exon	exon
NM_001193416;DDX3X	NM_001193416	DDX3X	41192651	41209524	+	chrX	41191970	41194795	2826	NA	2.27	3.83541	2.77202	2.1768	promoter	NM_001193416	DDX3X	41192651	41209524	+	chrX	41191439	41195003	3565	41193628	136	295.678	100.752	290.491	promoter	NM_001193416	DDX3X	41192651	41209524	+	chrX	41112839	41113133	295	41112922	10	12.4128	7.9891	10.0661	intergenic		intergenic	promoter	promoter
NM_001204402;PRPS1	NM_001204402	PRPS1	106871654	106894256	+	chrX	106871792	106872458	667	NA	2.8	4.55442	3.22397	2.73191	promoter	NM_001204402	PRPS1	106871654	106894256	+	chrX	106871713	106872541	829	106872053	74	142.846	55.1561	139.413	promoter	NM_001204402	PRPS1	106871654	106894256	+	chrX	106692397	106692632	236	106692557	4	4.33396	3.63141	2.17517	intergenic		intergenic	promoter	promoter
NM_001205252;RNF223	NM_001205252	RNF223	1007126	1009687	-	chr1	994421	997960	3540	NA	3.52	5.98586	3.83072	4.1152	intergenic	NM_001205252	RNF223	1007126	1009687	-	chr1	994153	997435	3283	994304	6	6.94656	5.1479	4.72411	intergenic	NM_001205252	RNF223	1007126	1009687	-	chr1	1015029	1015177	149	1015161	4	4.33396	3.63141	2.17517	upstream		upstream	intergenic	intergenic
NM_001243998;SPIB	NM_001243998	SPIB	50922195	50934309	+	chr19	50921927	50922742	816	NA	2.93	4.73346	3.33236	2.90309	promoter	NM_001243998	SPIB	50922195	50934309	+	chr19	50922151	50922576	426	50922442	15	20.571	11.7666	18.1428	promoter	NM_001243998	SPIB	50922195	50934309	+	chr19	50931178	50931602	425	50931324	10	12.4128	7.9891	10.0661	exon		exon	promoter	promoter
NM_001256196;ARAF	NM_001256196	ARAF	47420499	47425373	+	chrX	47420651	47421367	717	NA	2.37	3.91598	2.85639	2.198	promoter	NM_001256196	ARAF	47420499	47431320	+	chrX	47420910	47421858	949	47421046	55	99.8674	41.1832	96.7904	promoter	NM_001256196	ARAF	47420499	47425373	+	chrX	47383018	47383360	343	47383123	23	34.121	17.4308	31.5184	intergenic		intergenic	promoter	promoter
NM_001256312;STK3	NM_001256312	STK3	99466859	99954799	-	chr8	99952443	99953665	1223	NA	8.65	14.8173	8.17443	12.243	intron	NM_001256312	STK3	99466859	99954799	-	chr8	99951786	99952786	1001	99952432	12	15.7108	9.56039	13.3409	intron	NM_001256312	STK3	99466859	99954799	-	chr8	99953403	99954121	719	99953558	8	9.52102	6.53653	7.225	promoter		promoter	intron	intron
NM_001256850;TTN	NM_001256850	TTN	179390717	179672150	-	chr2	179549095	179549755	661	NA	7.3	12.1264	7.03375	9.69346	exon	NM_001256850	TTN	179390718	179672150	-	chr2	179395798	179396037	240	179395879	4	4.42865	3.67707	2.27975	exon	NM_001256850	TTN	179390717	179672150	-	chr2	179693148	179693296	149	179693210	6	6.81187	5.08397	4.57478	upstream		upstream	exon	exon
NM_001257291;SLC9A7	NM_001257291	SLC9A7	46458686	46618607	-	chrX	46617347	46618720	1374	NA	4.8	7.7232	4.91786	5.6007	promoter	NM_001257291	SLC9A7	46458686	46618607	-	chrX	46617338	46618627	1290	46617903	29	45.8938	22.0624	43.2343	promoter	NM_001257291	SLC9A7	46458686	46618607	-	chrX	46489826	46489974	149	46489881	4	4.33396	3.63141	2.17517	intron		intron	promoter	promoter
NM_001267868;HSD11B1L	NM_001267868	HSD11B1L	5680776	5688534	+	chr19	5686665	5687027	363	NA	9.16	14.7457	8.60931	11.794	exon	NM_001267868	HSD11B1L	5680776	5688534	+	chr19	5686423	5687111	689	5686593	16	22.246	12.502	19.7994	exon	NM_001267868	HSD11B1L	5680776	5688534	+	chr19	5682685	5682834	150	5682759	8	9.52102	6.53653	7.225	intron		intron	exon	exon
NM_001289;CLIC2	NM_001289	CLIC2	154505500	154563986	-	chrX	154561330	154564139	2810	NA	2.96	4.87693	3.3595	3.09037	promoter	NM_001289	CLIC2	154505500	154563986	-	chrX	154561994	154563965	1972	154563770	37	61.7415	27.9457	58.9577	promoter	NM_001289	CLIC2	154505500	154563986	-	chrX	154560525	154560779	255	154560652	5	5.53995	4.35769	3.34281	intron		intron	promoter	promoter
NM_001409;MEGF6	NM_001409	MEGF6	3404506	3528059	-	chr1	3447408	3447928	521	NA	3.66	5.90435	3.94518	3.95823	intron	NM_001409	MEGF6	3404506	3528059	-	chr1	3446879	3447942	1064	3447435	20	29.1807	15.4437	26.665	intron	NM_001409	MEGF6	3404506	3528059	-	chr1	3528377	3528525	149	3528444	6	6.81187	5.08397	4.57478	promoter		promoter	intron	intron
NM_001415;EIF2S3	NM_001415	EIF2S3	24073065	24096927	+	chrX	24072154	24073615	1462	NA	4.93	8.22472	5.0256	6.14862	promoter	NM_001415	EIF2S3	24073065	24096927	+	chrX	24072820	24073694	875	24073217	110	229.681	81.631	225.352	promoter	NM_001415	EIF2S3	24073065	24096927	+	chrX	24070017	24070165	149	24070080	5	5.53995	4.35769	3.34281	upstream		upstream	promoter	promoter
NM_001543;NDST1	NM_001543	NDST1	149887674	149937773	+	chr5	149865496	149866413	918	NA	4.73	8.53308	4.85604	6.78461	intergenic	NM_001543	NDST1	149887674	149937773	+	chr5	149865152	149865300	149	149865219	7	8.29585	5.88332	6.04485	intergenic	NM_001543	NDST1	149887674	149937773	+	chr5	149866120	149866719	600	149866233	19	27.018	14.5256	24.4879	upstream		upstream	intergenic	intergenic
NM_001546;ID4	NM_001546	ID4	19837601	19842431	+	chr6	19805126	19805274	149	NA	2.44	3.77588	2.91222	1.67108	intergenic	NM_001546	ID4	19837601	19842431	+	chr6	18814978	18815126	149	18815036	4	4.42865	3.67707	2.27975	intergenic	NM_001546	ID4	19837601	19842431	+	chr6	19838208	19838356	149	19838303	7	8.14111	5.81025	5.87469	promoter		promoter	intergenic	intergenic
NM_001560;IL13RA1	NM_001560	IL13RA1	117861559	117928496	+	chrX	117860961	117863257	2297	NA	2.32	3.94047	2.81663	2.29181	promoter	NM_001560	IL13RA1	117861559	117928496	+	chrX	117860771	117864678	3908	117861925	51	91.1462	38.2416	88.137	promoter	NM_001560	IL13RA1	117861559	117928496	+	chrX	117849342	117849546	205	117849441	9	10.9464	7.26281	8.62475	upstream		upstream	promoter	promoter
NM_001657;AREG	NM_001657	AREG	75310853	75320726	+	chr4	75263804	75264330	527	NA	1.49	2.60306	2.11312	0.98016	intergenic	NM_001657	AREG	75310853	75320726	+	chr4	75263736	75264578	843	75264068	52	93.3145	38.977	90.2884	intergenic	NM_001657	AREG	75310853	75320726	+	chr4	75311007	75311237	231	75311120	14	18.6269	10.8942	16.1928	promoter		promoter	intergenic	intergenic
NM_001669;ARSD	NM_001669	ARSD	2822011	2847416	-	chrX	2846258	2847691	1434	NA	3.33	5.69121	3.66619	3.93582	promoter	NM_001669	ARSD	2822011	2847416	-	chrX	2845940	2847731	1792	2847043	57	104.275	42.654	101.162	promoter	NM_001669	ARSD	2822011	2847416	-	chrX	2807470	2807877	408	2807571	9	10.9464	7.26281	8.62475	intergenic		intergenic	promoter	promoter
NM_002193;INHBB	NM_002193	INHBB	121103719	121109383	+	chr2	121070478	121070879	402	NA	1.9	3.22823	2.46028	1.59349	intergenic	NM_002193	INHBB	121103719	121109383	+	chr2	121070541	121070888	348	121070657	8	9.69585	6.61873	7.41696	intergenic	NM_002193	INHBB	121103719	121109383	+	chr2	121103299	121103498	200	121103395	9	10.9464	7.26281	8.62475	promoter		promoter	intergenic	intergenic
NM_002338;LSAMP	NM_002338	LSAMP	115521210	116164385	-	chr3	115502858	115503426	569	NA	3.38	5.36534	3.71266	3.39462	intergenic	NM_002338	LSAMP	115521210	116164385	-	chr3	115502890	115503482	593	115503339	41	69.9469	30.8874	67.1002	intergenic	NM_002338	LSAMP	115521210	116164385	-	chr3	116163771	116163919	149	116163836	7	8.14111	5.81025	5.87469	promoter		promoter	intergenic	intergenic
NM_002588,NM_003735,NM_003736,NM_018912,NM_018913,NM_018914,NM_018915,NM_018916,NM_018917,NM_018918,NM_018919,NM_018920,NM_018921,NM_018922,NM_018923,NM_018924,NM_018925,NM_018926,NM_018927,NM_018928,NM_018929,NM_032088;PCDHGA1,PCDHGA10,PCDHGA11,PCDHGA12,PCDHGA2,PCDHGA3,PCDHGA4,PCDHGA5,PCDHGA6,PCDHGA7,PCDHGA8,PCDHGA9,PCDHGB1,PCDHGB2,PCDHGB3,PCDHGB4,PCDHGB5,PCDHGB6,PCDHGB7,PCDHGC3,PCDHGC4,PCDHGC5	NM_002588,NM_003735,NM_003736,NM_018912,NM_018913,NM_018914,NM_018915,NM_018916,NM_018917,NM_018918,NM_018919,NM_018920,NM_018921,NM_018922,NM_018923,NM_018924,NM_018925,NM_018926,NM_018927,NM_018928,NM_018929,NM_032088	PCDHGA1,PCDHGA10,PCDHGA11,PCDHGA12,PCDHGA2,PCDHGA3,PCDHGA4,PCDHGA5,PCDHGA6,PCDHGA7,PCDHGA8,PCDHGA9,PCDHGB1,PCDHGB2,PCDHGB3,PCDHGB4,PCDHGB5,PCDHGB6,PCDHGB7,PCDHGC3,PCDHGC4,PCDHGC5	140855569	140892546	+	chr5	140892139	140893614	1476	NA	4.73	7.8106	4.85438	5.77671	exon	NM_002588,NM_003735,NM_003736,NM_018912,NM_018913,NM_018914,NM_018915,NM_018916,NM_018917,NM_018918,NM_018919,NM_018920,NM_018921,NM_018922,NM_018923,NM_018924,NM_018925,NM_018926,NM_018927,NM_018928,NM_018929,NM_032088	PCDHGA1,PCDHGA10,PCDHGA11,PCDHGA12,PCDHGA2,PCDHGA3,PCDHGA4,PCDHGA5,PCDHGA6,PCDHGA7,PCDHGA8,PCDHGA9,PCDHGB1,PCDHGB2,PCDHGB3,PCDHGB4,PCDHGB5,PCDHGB6,PCDHGB7,PCDHGC3,PCDHGC4,PCDHGC5	140792743	140892546	+	chr5	140892110	140893503	1394	140892219	17	23.9457	13.2375	21.4813	exon	NM_002588,NM_003735,NM_003736,NM_018912,NM_018913,NM_018914,NM_018915,NM_018916,NM_018917,NM_018918,NM_018919,NM_018920,NM_018921,NM_018922,NM_018923,NM_018924,NM_018925,NM_018926,NM_018927,NM_018928,NM_018929,NM_032088	PCDHGA1,PCDHGA10,PCDHGA11,PCDHGA12,PCDHGA2,PCDHGA3,PCDHGA4,PCDHGA5,PCDHGA6,PCDHGA7,PCDHGA8,PCDHGA9,PCDHGB1,PCDHGB2,PCDHGB3,PCDHGB4,PCDHGB5,PCDHGB6,PCDHGB7,PCDHGC3,PCDHGC4,PCDHGC5	140718354	140892546	+	chr5	140871865	140872013	149	140871874	6	6.81187	5.08397	4.57478	intron		intron	exon	exon
NM_002739;PRKCG	NM_002739	PRKCG	54385467	54410901	+	chr19	54382335	54383061	727	NA	1.25	2.58468	1.90486	1.45235	upstream	NM_002739	PRKCG	54385467	54410901	+	chr19	54382247	54382677	431	54382561	42	72.0244	31.6228	69.1618	upstream	NM_002739	PRKCG	54385467	54410901	+	chr19	54385385	54385533	149	54385419	5	5.53995	4.35769	3.34281	promoter		promoter	upstream	upstream
NM_002924;RGS7	NM_002924	RGS7	240938817	241520478	-	chr1	241520341	241520527	187	NA	1.84	3.38504	2.40454	2.05581	promoter	NM_002924	RGS7	240938817	241520478	-	chr1	241520321	241520469	149	241520393	6	6.94656	5.1479	4.72411	promoter	NM_002924	RGS7	240938817	241520478	-	chr1	241260786	241260934	149	241260857	4	4.33396	3.63141	2.17517	intron		intron	promoter	promoter
NM_002970;SAT1	NM_002970	SAT1	23801275	23804327	+	chrX	23800854	23803528	2675	NA	3.39	5.57169	3.71789	3.70657	promoter	NM_002970	SAT1	23801275	23804327	+	chrX	23801246	23803873	2628	23801970	70	133.605	52.2144	130.252	promoter	NM_002970	SAT1	23801275	23804327	+	chrX	23784973	23785121	149	23785076	6	6.81187	5.08397	4.57478	upstream		upstream	promoter	promoter
NM_003069;SMARCA1	NM_003069	SMARCA1	128580478	128657460	-	chrX	128656645	128657255	611	NA	3.65	5.72061	3.94182	3.65241	promoter	NM_003069	SMARCA1	128580478	128657460	-	chrX	128656525	128657522	998	128656726	62	115.421	46.3311	112.217	promoter	NM_003069	SMARCA1	128580478	128657460	-	chrX	128481929	128482077	149	128482001	4	4.33396	3.63141	2.17517	intergenic		intergenic	promoter	promoter
NM_003657;BCAS1	NM_003657	BCAS1	52560079	52687304	-	chr20	52532039	52532471	433	NA	9.38	17.2391	8.80063	14.7058	intergenic	NM_003657	BCAS1	52560079	52687304	-	chr20	52531782	52532468	687	52532135	39	65.8227	29.4166	63.0075	intergenic	NM_003657	BCAS1	52560079	52687304	-	chr20	52565832	52566015	184	52565920	4	4.33396	3.63141	2.17517	intron		intron	intergenic	intergenic
NM_003658;BARX2	NM_003658	BARX2	129245881	129322174	+	chr11	129149597	129149745	149	NA	5.65	9.84358	5.63673	7.86467	intergenic	NM_003658	BARX2	129245881	129322174	+	chr11	129148399	129148650	252	129148529	17	23.9457	13.2375	21.4813	intergenic	NM_003658	BARX2	129245881	129322174	+	chr11	129265690	129265838	149	129265754	4	4.33396	3.63141	2.17517	intron		intron	intergenic	intergenic
NM_003660;PPFIA3	NM_003660	PPFIA3	49622663	49654280	+	chr19	49653153	49653910	758	NA	1.17	2.24505	1.84029	0.87226	exon	NM_003660	PPFIA3	49622663	49654280	+	chr19	49636594	49637194	601	49637067	10	12.6278	8.08956	10.301	exon	NM_003660	PPFIA3	49622663	49654280	+	chr19	49623701	49623849	149	49623774	7	8.14111	5.81025	5.87469	intron		intron	exon	exon
NM_003807;TNFSF14	NM_003807	TNFSF14	6663148	6670599	-	chr19	6660896	6661058	163	NA	5.38	8.32341	5.41015	5.87992	intergenic	NM_003807	TNFSF14	6663148	6670599	-	chr19	6660004	6660369	366	6660045	6	6.94656	5.1479	4.72411	intergenic	NM_003807	TNFSF14	6663148	6670599	-	chr19	6669989	6670267	279	6670245	5	5.53995	4.35769	3.34281	promoter		promoter	intergenic	intergenic
NM_003890;FCGBP	NM_003890	FCGBP	40353963	40440533	-	chr19	40438190	40439247	1058	NA	5.18	8.6363	5.23956	6.57022	intron	NM_003890	FCGBP	40353963	40440533	-	chr19	40436904	40437071	168	40436983	7	8.29585	5.88332	6.04485	intron	NM_003890	FCGBP	40353963	40440533	-	chr19	40438591	40439587	997	40438742	45	77.3956	33.409	74.3897	promoter		promoter	intron	intron
NM_004090;DUSP3	NM_004090	DUSP3	41843489	41856368	-	chr17	41855456	41856621	1166	NA	3.1	5.14886	3.47115	3.35356	promoter	NM_004090	DUSP3	41843489	41856368	-	chr17	41855339	41856306	968	41856192	37	61.7415	27.9457	58.9577	promoter	NM_004090	DUSP3	41843489	41856368	-	chr17	41867903	41868051	149	41868000	6	6.81187	5.08397	4.57478	upstream		upstream	promoter	promoter
NM_004185;WNT2B	NM_004185	WNT2B	113010040	113063910	+	chr1	113044398	113045146	749	NA	6.94	11.1893	6.73177	8.67159	intron	NM_004185	WNT2B	113010040	113063910	+	chr1	113044397	113045137	741	113044695	18	25.6688	13.9729	23.187	intron	NM_004185	WNT2B	113010040	113063910	+	chr1	113008909	113009092	184	113009001	9	10.9464	7.26281	8.62475	promoter		promoter	intron	intron
NM_004229;MED14	NM_004229	MED14	40508795	40594804	-	chrX	40593623	40595893	2271	NA	2.03	3.41922	2.56911	1.74924	promoter	NM_004229	MED14	40508795	40594804	-	chrX	40593878	40595837	1960	40595013	37	61.7415	27.9457	58.9577	promoter	NM_004229	MED14	40508795	40594804	-	chrX	40592945	40593093	149	40592987	5	5.53995	4.35769	3.34281	intron		intron	promoter	promoter
NM_004458;ACSL4	NM_004458	ACSL4	108884564	108976621	-	chrX	108975115	108977069	1955	NA	2.38	4.06444	2.8615	2.45552	promoter	NM_004458	ACSL4	108884564	108976621	-	chrX	108974920	108976464	1545	108976007	64	119.928	47.8019	116.687	promoter	NM_004458	ACSL4	108884564	108976621	-	chrX	108950743	108950891	149	108950813	6	6.81187	5.08397	4.57478	intron		intron	promoter	promoter
NM_004560;ROR2	NM_004560	ROR2	94484878	94712444	-	chr9	94476720	94476868	149	NA	1.22	2.43794	1.8827	1.22797	intergenic	NM_004560	ROR2	94484878	94712444	-	chr9	94443799	94444160	362	94444048	11	14.152	8.82497	11.8034	intergenic	NM_004560	ROR2	94484878	94712444	-	chr9	94668416	94668604	189	94668506	4	4.33396	3.63141	2.17517	intron		intron	intergenic	intergenic
NM_004700;KCNQ4	NM_004700	KCNQ4	41249684	41306124	+	chr1	41284160	41284381	222	NA	4.51	7.40267	4.66576	5.4361	exon	NM_004700	KCNQ4	41249684	41306124	+	chr1	41283734	41284673	940	41284179	14	18.9224	11.0312	16.5129	exon	NM_004700	KCNQ4	41249684	41306124	+	chr1	41249008	41249409	402	41249154	7	8.14111	5.81025	5.87469	promoter		promoter	exon	exon
NM_004840;ARHGEF6	NM_004840	ARHGEF6	135747712	135863503	-	chrX	135862141	135862729	589	NA	0.77	1.80471	1.49902	0.73152	promoter	NM_004840	ARHGEF6	135747712	135863503	-	chrX	135862191	135862529	339	135862441	10	12.6278	8.08956	10.301	promoter	NM_004840	ARHGEF6	135747712	135863503	-	chrX	135848880	135850329	1450	135849215	40	67.06	29.7775	64.1494	intron		intron	promoter	promoter
NM_004994;MMP9	NM_004994	MMP9	44637547	44645200	+	chr20	44639360	44641214	1855	NA	2.89	4.72805	3.29542	2.87709	exon	NM_004994	MMP9	44637547	44645200	+	chr20	44639203	44639351	149	44639237	7	8.29585	5.88332	6.04485	exon	NM_004994	MMP9	44637547	44645200	+	chr20	44637581	44637980	400	44637669	6	6.81187	5.08397	4.57478	promoter		promoter	exon	exon
NM_005044;PRKX	NM_005044	PRKX	3522384	3631675	-	chrX	3630759	3632086	1328	NA	3.73	6.1968	4.00459	4.36678	promoter	NM_005044	PRKX	3522384	3631675	-	chrX	3630072	3632312	2241	3631070	24	36.44	18.3854	33.8592	promoter	NM_005044	PRKX	3522384	3631675	-	chrX	3617606	3618453	848	3617700	9	10.9464	7.26281	8.62475	intron		intron	promoter	promoter
NM_005244;EYA2	NM_005244	EYA2	45523263	45817492	+	chr20	45524046	45524234	189	NA	6.32	10.2294	6.20155	7.87024	promoter	NM_005244	EYA2	45523263	45817492	+	chr20	45523626	45524731	1106	45523835	13	17.3016	10.2958	14.9116	promoter	NM_005244	EYA2	45523263	45817492	+	chr20	45795791	45795939	149	45795866	8	9.52102	6.53653	7.225	intron		intron	promoter	promoter
NM_005765;ATP6AP2	NM_005765	ATP6AP2	40440216	40465888	+	chrX	40438791	40440744	1954	NA	3.18	5.17062	3.54165	3.34163	promoter	NM_005765	ATP6AP2	40440216	40465888	+	chrX	40440206	40440908	703	40440647	39	65.8227	29.4166	63.0075	promoter	NM_005765	ATP6AP2	40440216	40465888	+	chrX	40126122	40126345	224	40126217	9	10.9464	7.26281	8.62475	intergenic		intergenic	promoter	promoter
NM_006375;ENOX2	NM_006375	ENOX2	129757357	130037208	-	chrX	130036414	130037210	797	NA	1.91	3.23046	2.46885	1.58257	promoter	NM_006375	ENOX2	129757357	130037208	-	chrX	130036392	130037247	856	130036893	44	76.2091	33.0937	73.3147	promoter	NM_006375	ENOX2	129757357	130037208	-	chrX	129657875	129658023	149	129657950	6	6.81187	5.08397	4.57478	intergenic		intergenic	promoter	promoter
NM_006521;TFE3	NM_006521	TFE3	48886242	48900990	-	chrX	48899936	48900758	823	NA	2.21	3.564	2.72011	1.69896	promoter	NM_006521	TFE3	48886242	48900990	-	chrX	48899553	48900905	1353	48900576	49	86.8345	36.7707	83.8589	promoter	NM_006521	TFE3	48886242	48900990	-	chrX	48897474	48897754	281	48897614	6	6.81187	5.08397	4.57478	intron		intron	promoter	promoter
NM_006526;ZNF217	NM_006526	ZNF217	52183610	52199636	-	chr20	52208503	52211733	3231	NA	6.06	10.5315	5.98485	8.3726	upstream	NM_006526	ZNF217	52183610	52199636	-	chr20	52205083	52205231	149	52205091	5	5.65462	4.41249	3.46881	upstream	NM_006526	ZNF217	52183610	52199636	-	chr20	52198771	52198919	149	52198898	4	4.33396	3.63141	2.17517	promoter		promoter	upstream	upstream
NM_006687;ACTL7A	NM_006687	ACTL7A	111624603	111626035	+	chr9	110400352	110400500	149	NA	2.79	4.26188	3.20799	2.08339	intergenic	NM_006687	ACTL7A	111624603	111626035	+	chr9	110399740	110399888	149	110399811	6	6.94656	5.1479	4.72411	intergenic	NM_006687	ACTL7A	111624603	111626035	+	chr9	111605252	111605484	233	111605339	8	9.52102	6.53653	7.225	upstream		upstream	intergenic	intergenic
NM_006875;PIM2	NM_006875	PIM2	48770459	48776413	-	chrX	48774823	48776254	1432	NA	3.91	6.47514	4.15912	4.54431	promoter	NM_006875	PIM2	48770459	48776413	-	chrX	48774779	48776277	1499	48775767	67	126.738	50.0082	123.442	promoter	NM_006875	PIM2	48770459	48776413	-	chrX	48774047	48774504	458	48774268	11	13.9169	8.71538	11.5472	intron		intron	promoter	promoter
NM_007115;TNFAIP6	NM_007115	TNFAIP6	152214106	152236562	+	chr2	152220569	152221036	468	NA	1.48	2.60159	2.09791	1.02992	exon	NM_007115	TNFAIP6	152214106	152236562	+	chr2	152220519	152220890	372	152220697	12	15.7108	9.56039	13.3409	exon	NM_007115	TNFAIP6	152214106	152236562	+	chr2	152219987	152220290	304	152220180	7	8.14111	5.81025	5.87469	intron		intron	exon	exon
NM_012360;OR1F1	NM_012360	OR1F1	3254247	3255185	+	chr16	3199863	3201124	1262	NA	3.12	4.98593	3.49309	3.03508	intergenic	NM_012360	OR1F1	3254247	3255185	+	chr16	3199583	3200477	895	3199723	12	15.7108	9.56039	13.3409	intergenic	NM_012360	OR1F1	3254247	3255185	+	chr16	3233086	3233387	302	3233300	10	12.4128	7.9891	10.0661	upstream		upstream	intergenic	intergenic
NM_014209;ETV2	NM_014209	ETV2	36132647	36135773	+	chr19	36134283	36135763	1481	NA	4.66	8.2821	4.8008	6.50599	exon	NM_014209	ETV2	36132647	36135773	+	chr19	36134083	36135336	1254	36134361	13	17.3016	10.2958	14.9116	exon	NM_014209	ETV2	36132647	36135773	+	chr19	36132571	36132719	149	36132681	6	6.81187	5.08397	4.57478	promoter		promoter	exon	exon
NM_014363;SACS	NM_014363	SACS	23902965	24007841	-	chr13	23949291	23949487	197	NA	2.22	3.50067	2.73033	1.48892	exon	NM_014363	SACS	23902965	24007841	-	chr13	23949143	23949471	329	23949343	33	53.7168	25.0041	50.9952	exon	NM_014363	SACS	23902965	24007841	-	chr13	23949959	23950125	167	23950029	6	6.81187	5.08397	4.57478	intron		intron	exon	exon
NM_014437;SLC39A1	NM_014437	SLC39A1	153931588	153940188	-	chr1	153935019	153936920	1902	NA	4.43	7.30299	4.6027	5.34919	exon	NM_014437	SLC39A1	153931588	153940188	-	chr1	153934761	153936965	2205	153935034	19	27.4142	14.7083	24.9153	exon	NM_014437	SLC39A1	153931588	153940188	-	chr1	153938847	153939235	389	153938930	4	4.33396	3.63141	2.17517	promoter		promoter	exon	exon
NM_014519;ZNF232	NM_014519	ZNF232	5009031	5026397	-	chr17	5000800	5001010	211	NA	4.47	7.08749	4.63916	4.95803	intergenic	NM_014519	ZNF232	5009031	5026397	-	chr17	5000339	5001143	805	5000823	38	63.7766	28.6812	60.9771	intergenic	NM_014519	ZNF232	5009031	5026397	-	chr17	5026058	5026475	418	5026299	13	17.0263	10.1679	14.6128	promoter		promoter	intergenic	intergenic
NM_014817;TRIL	NM_014817	TRIL	28992974	28998029	-	chr7	28893408	28893922	515	NA	4.22	7.19447	4.42559	5.38994	intergenic	NM_014817	TRIL	28992974	28998029	-	chr7	28893249	28893960	712	28893482	44	76.2091	33.0937	73.3147	intergenic	NM_014817	TRIL	28992974	28998029	-	chr7	28997840	28998186	347	28998099	9	10.9464	7.26281	8.62475	promoter		promoter	intergenic	intergenic
NM_015059;TLN2	NM_015059	TLN2	62939510	63136829	+	chr15	62682256	62684296	2041	NA	2.86	4.69794	3.27176	2.82547	intergenic	NM_015059	TLN2	62939510	63136829	+	chr15	62642865	62643207	343	62643094	11	14.152	8.82497	11.8034	intergenic	NM_015059	TLN2	62939510	63136829	+	chr15	63121759	63121907	149	63121832	4	4.33396	3.63141	2.17517	intron		intron	intergenic	intergenic
NM_015129;38961	NM_015129	Sep-06	118749688	118827333	-	chrX	118826031	118828337	2307	NA	1.81	3.06975	2.3839	1.40562	promoter	NM_015129	Sep-06	118750909	118827333	-	chrX	118825543	118828638	3096	118826970	48	84.6915	36.0353	81.7324	promoter	NM_015129	Sep-06	118750909	118827333	-	chrX	118812508	118812832	325	118812604	9	10.9464	7.26281	8.62475	intron		intron	promoter	promoter
NM_015149;RGL1	NM_015149	RGL1	183605208	183897666	+	chr1	183774378	183774864	487	NA	2.13	3.62215	2.65667	2.02949	intron	NM_015149	RGL1	183605208	183897666	+	chr1	183773508	183773656	149	183773551	4	4.42865	3.67707	2.27975	intron	NM_015149	RGL1	183605208	183897666	+	chr1	183594001	183594149	149	183594051	4	4.33396	3.63141	2.17517	upstream		upstream	intron	intron
NM_015320;ARHGEF4	NM_015320	ARHGEF4	131674224	131804836	+	chr2	131555313	131555461	149	NA	2.34	3.91584	2.82732	2.2825	intergenic	NM_015320	ARHGEF4	131674224	131804836	+	chr2	131555245	131556087	843	131555432	25	38.2992	19.1208	35.7023	intergenic	NM_015320	ARHGEF4	131674224	131804836	+	chr2	131677952	131678100	149	131678054	6	6.81187	5.08397	4.57478	intron		intron	intergenic	intergenic
NM_015349;KIAA0240	NM_015349	KIAA0240	42788794	42836296	+	chr6	42749185	42752016	2832	NA	4.01	6.47473	4.24253	4.4605	intergenic	NM_015349	KIAA0240	42788794	42836296	+	chr6	42738647	42738950	304	42738848	15	20.571	11.7666	18.1428	intergenic	NM_015349	KIAA0240	42788794	42836296	+	chr6	42777634	42777782	149	42777705	4	4.33396	3.63141	2.17517	upstream		upstream	intergenic	intergenic
NM_015626;WSB1	NM_015626	WSB1	25621106	25640645	+	chr17	22261448	22261704	257	NA	3.75	6.02301	4.02393	4.06579	intergenic	NM_015626	WSB1	25621106	25640645	+	chr17	22245080	22245228	149	22245191	7	8.29585	5.88332	6.04485	intergenic	NM_015626	WSB1	25621106	25640645	+	chr17	25623785	25623933	149	25623919	4	4.33396	3.63141	2.17517	intron		intron	intergenic	intergenic
NM_015691;WWC3	NM_015691	WWC3	9983795	10112518	+	chrX	9982666	9983191	526	NA	2.56	4.26779	3.01575	2.60667	promoter	NM_015691	WWC3	9983795	10112518	+	chrX	9982537	9983181	645	9983079	25	38.2992	19.1208	35.7023	promoter	NM_015691	WWC3	9983795	10112518	+	chrX	9975671	9975819	149	9975760	6	6.81187	5.08397	4.57478	upstream		upstream	promoter	promoter
NM_015946;PELO	NM_015946	PELO	52083774	52098452	+	chr5	52094982	52096878	1897	NA	3.93	6.45353	4.18213	4.51088	exon	NM_015946	PELO	52083774	52098452	+	chr5	52095086	52095850	765	52095374	29	45.8938	22.0624	43.2343	exon	NM_015946	PELO	52083774	52098452	+	chr5	51126946	51127094	149	51127019	6	6.81187	5.08397	4.57478	intergenic		intergenic	exon	exon
NM_016120;RLIM	NM_016120	RLIM	73802811	73834461	-	chrX	73833188	73834921	1734	NA	2.17	3.53118	2.68447	1.71877	promoter	NM_016120	RLIM	73802811	73834461	-	chrX	73833137	73835241	2105	73834219	46	80.432	34.5645	77.5055	promoter	NM_016120	RLIM	73802811	73834461	-	chrX	73755438	73755651	214	73755573	5	5.53995	4.35769	3.34281	intergenic		intergenic	promoter	promoter
NM_016321;RHCG	NM_016321	RHCG	90014638	90039799	-	chr15	89942989	89943137	149	NA	6.6	10.0002	6.44318	7.15919	intergenic	NM_016321	RHCG	90014638	90039799	-	chr15	89942745	89943207	463	89942820	8	9.69585	6.61873	7.41696	intergenic	NM_016321	RHCG	90014638	90039799	-	chr15	90039622	90039834	213	90039740	9	10.9464	7.26281	8.62475	promoter		promoter	intergenic	intergenic
NM_016500;CXorf26	NM_016500	CXorf26	75392771	75398033	+	chrX	75392580	75393686	1107	NA	2.59	4.33974	3.04552	2.66664	promoter	NM_016500	CXorf26	75392771	75398033	+	chrX	75392883	75393723	841	75393347	70	133.605	52.2144	130.252	promoter	NM_016500	CXorf26	75392771	75398033	+	chrX	75368328	75368476	149	75368390	6	6.81187	5.08397	4.57478	intergenic		intergenic	promoter	promoter
NM_017518;HAUS7	NM_017518	HAUS7	152713123	152736603	-	chrX	152735719	152736004	286	NA	3.21	4.96481	3.56987	2.853	promoter	NM_017518	HAUS7	152713123	152736603	-	chrX	152735434	152736024	591	152735890	34	55.7049	25.7395	52.9678	promoter	NM_017518	HAUS7	152713123	152736603	-	chrX	152722172	152722320	149	152722242	4	4.33396	3.63141	2.17517	intron		intron	promoter	promoter
NM_017698;TMEM164	NM_017698	TMEM164	109246342	109421016	+	chrX	109246190	109246888	699	NA	3.67	5.65832	3.9602	3.43922	promoter	NM_017698	TMEM164	109245863	109421016	+	chrX	109246125	109247110	986	109246334	43	74.1119	32.3582	71.2334	promoter	NM_017698	TMEM164	109245863	109421016	+	chrX	109134098	109134246	149	109134173	6	6.81187	5.08397	4.57478	intergenic		intergenic	promoter	promoter
NM_017848;FAM120C	NM_017848	FAM120C	54200222	54209714	-	chrX	54209082	54209959	878	NA	1.38	2.48356	2.0171	0.96076	promoter	NM_017848	FAM120C	54200222	54209714	-	chrX	54208548	54210046	1499	54209570	33	53.7168	25.0041	50.9952	promoter	NM_017848	FAM120C	54094757	54209714	-	chrX	54120405	54120553	149	54120446	4	4.33396	3.63141	2.17517	intron		intron	promoter	promoter
NM_018273;TMEM143	NM_018273	TMEM143	48835616	48867186	-	chr19	48837058	48837219	162	NA	2.44	3.79118	2.91394	1.71112	intron	NM_018273	TMEM143	48835616	48867186	-	chr19	48837465	48837613	149	48837539	7	8.29585	5.88332	6.04485	intron	NM_018273	TMEM143	48835616	48867186	-	chr19	48866271	48866419	149	48866340	4	4.33396	3.63141	2.17517	promoter		promoter	intron	intron
NM_018426;TMEM63B	NM_018426	TMEM63B	44095376	44123256	+	chr6	44040955	44041754	800	NA	17.41	32.7821	15.6033	29.099	intergenic	NM_018426	TMEM63B	44095376	44123256	+	chr6	44040830	44041124	295	44040967	37	61.7415	27.9457	58.9577	intergenic	NM_018426	TMEM63B	44095376	44123256	+	chr6	44096294	44096519	226	44096390	5	5.53995	4.35769	3.34281	promoter		promoter	intergenic	intergenic
NM_019556;MOSPD1	NM_019556	MOSPD1	134021662	134049297	-	chrX	134048629	134049265	637	NA	2.39	3.94393	2.87512	2.18998	promoter	NM_019556	MOSPD1	134021662	134049297	-	chrX	134048328	134049345	1018	134048805	44	76.2091	33.0937	73.3147	promoter	NM_019556	MOSPD1	134021662	134049297	-	chrX	134020577	134020725	149	134020631	4	4.33396	3.63141	2.17517	intergenic		intergenic	promoter	promoter
NM_020959;ANO8	NM_020959	ANO8	17434032	17445638	-	chr19	17439002	17439506	505	NA	7.16	12.0875	6.91762	9.73388	exon	NM_020959	ANO8	17434032	17445638	-	chr19	17434677	17434905	229	17434793	8	9.69585	6.61873	7.41696	exon	NM_020959	ANO8	17434032	17445638	-	chr19	17434710	17434954	245	17434808	11	13.9169	8.71538	11.5472	intron		intron	exon	exon
NM_021038;MBNL1	NM_021038	MBNL1	152017194	152183569	+	chr3	152099973	152100249	277	NA	0.94	2.08188	1.64299	0.98972	intron	NM_021038	MBNL1	151985829	152183568	+	chr3	151990002	151990195	194	151990103	8	9.69585	6.61873	7.41696	intron	NM_021038	MBNL1	151985829	152183568	+	chr3	151985595	151985743	149	151985651	6	6.81187	5.08397	4.57478	promoter		promoter	intron	intron
NM_021109;TMSB4X	NM_021109	TMSB4X	12993226	12995346	+	chrX	12992154	12995851	3698	NA	2.37	3.96853	2.8568	2.26268	promoter	NM_021109	TMSB4X	12993226	12995346	+	chrX	12992177	12994927	2751	12993724	109	227.192	80.8956	222.89	promoter	NM_021109	TMSB4X	12993226	12995346	+	chrX	12989177	12989325	149	12989249	4	4.33396	3.63141	2.17517	upstream		upstream	promoter	promoter
NM_023010;UPF3B	NM_023010	UPF3B	118967989	118986991	-	chrX	118986459	118987428	970	NA	2.2	3.51349	2.71538	1.58087	promoter	NM_023010	UPF3B	118967989	118986991	-	chrX	118986103	118987009	907	118986812	66	124.462	49.2728	121.184	promoter	NM_023010	UPF3B	118967989	118986991	-	chrX	118976566	118976714	149	118976636	8	9.52102	6.53653	7.225	intron		intron	promoter	promoter
NM_024522;NKAIN1	NM_024522	NKAIN1	31652592	31712734	-	chr1	31627475	31628376	902	NA	4.59	7.56065	4.73475	5.51417	intergenic	NM_024522	NKAIN1	31652592	31712734	-	chr1	31627445	31627808	364	31627681	36	59.7176	27.2103	56.9495	intergenic	NM_024522	NKAIN1	31652592	31712734	-	chr1	31725556	31725705	150	31725630	9	10.9464	7.26281	8.62475	upstream		upstream	intergenic	intergenic
NM_025159;CXorf21	NM_025159	CXorf21	30576941	30596033	-	chrX	30594946	30596352	1407	NA	2.65	4.19101	3.09561	2.23268	promoter	NM_025159	CXorf21	30576941	30596033	-	chrX	30594897	30595948	1052	30595583	34	55.7049	25.7395	52.9678	promoter	NM_025159	CXorf21	30576941	30596033	-	chrX	30588986	30589308	323	30589249	7	8.14111	5.81025	5.87469	intron		intron	promoter	promoter
NM_030624;KLHL15	NM_030624	KLHL15	24001833	24045303	-	chrX	24042559	24044844	2286	NA	1.45	2.7226	2.07821	1.38045	promoter	NM_030624	KLHL15	24001833	24045303	-	chrX	24043907	24045016	1110	24044097	39	65.8227	29.4166	63.0075	promoter	NM_030624	KLHL15	24001833	24045303	-	chrX	24042073	24042221	149	24042184	6	6.81187	5.08397	4.57478	intron		intron	promoter	promoter
NM_031407;HUWE1	NM_031407	HUWE1	53559057	53713697	-	chrX	53712892	53713712	821	NA	1.74	2.91387	2.3198	1.1814	promoter	NM_031407	HUWE1	53559057	53713697	-	chrX	53712726	53713701	976	53713199	59	108.712	44.1249	105.563	promoter	NM_031407	HUWE1	53559057	53713697	-	chrX	53603129	53603277	149	53603202	4	4.33396	3.63141	2.17517	intron		intron	promoter	promoter
NM_031413;CECR2	NM_031413	CECR2	17956628	18033845	+	chr22	17850008	17850663	656	NA	2.09	3.36348	2.6168	1.47952	intergenic	NM_031413	CECR2	17956628	18033845	+	chr22	17848853	17849001	149	17848924	4	4.42865	3.67707	2.27975	intergenic	NM_031413	CECR2	17956628	18033845	+	chr22	18017687	18017835	149	18017761	7	8.14111	5.81025	5.87469	intron		intron	intergenic	intergenic
NM_031892;SH3KBP1	NM_031892	SH3KBP1	19552083	19905744	-	chrX	19903917	19906254	2338	NA	2.68	4.34738	3.11591	2.50828	promoter	NM_031892	SH3KBP1	19552083	19905744	-	chrX	19903746	19905720	1975	19905015	39	65.8227	29.4166	63.0075	promoter	NM_031892	SH3KBP1	19552083	19905744	-	chrX	19859120	19859268	149	19859194	6	6.81187	5.08397	4.57478	intron		intron	promoter	promoter
NM_032134;QRICH2	NM_032134	QRICH2	74270130	74303761	-	chr17	74267853	74268388	536	NA	4.54	7.63161	4.69575	5.7183	intergenic	NM_032134	QRICH2	74270130	74303761	-	chr17	74267818	74268779	962	74268206	25	38.2992	19.1208	35.7023	intergenic	NM_032134	QRICH2	74270130	74303761	-	chr17	74293041	74293189	149	74293112	6	6.81187	5.08397	4.57478	intron		intron	intergenic	intergenic
NM_032932;RAB11FIP4	NM_032932	RAB11FIP4	29718642	29865232	+	chr17	29814583	29815741	1159	NA	2.45	4.1595	2.92183	2.53664	intron	NM_032932	RAB11FIP4	29718642	29865232	+	chr17	29803800	29803948	149	29803913	7	8.29585	5.88332	6.04485	intron	NM_032932	RAB11FIP4	29718642	29865232	+	chr17	29718227	29718476	250	29718397	4	4.33396	3.63141	2.17517	promoter		promoter	intron	intron
NM_033071;SYNE1	NM_033071	SYNE1	152442819	152957986	-	chr6	152622738	152623511	774	NA	4.12	6.5728	4.33515	4.53443	exon	NM_033071	SYNE1	152442819	152958534	-	chr6	152473184	152473354	171	152473278	9	11.1413	7.35414	8.83808	exon	NM_033071	SYNE1	152442819	152958534	-	chr6	152958070	152958218	149	152958131	7	8.14111	5.81025	5.87469	promoter		promoter	exon	exon
NM_052928;SMYD4	NM_052928	SMYD4	1682829	1733175	-	chr17	1686312	1686792	481	NA	3.86	6.99622	4.11806	5.40237	exon	NM_052928	SMYD4	1682829	1733175	-	chr17	1686185	1686802	618	1686529	14	18.9224	11.0312	16.5129	exon	NM_052928	SMYD4	1682829	1733175	-	chr17	1685734	1686045	312	1685910	10	12.4128	7.9891	10.0661	intron		intron	exon	exon
NM_058164;OLFM2	NM_058164	OLFM2	9964394	10047070	-	chr19	10023488	10025267	1780	NA	7.18	12.7229	6.93117	10.4997	intron	NM_058164	OLFM2	9964394	10047070	-	chr19	9973550	9973790	241	9973668	8	9.69585	6.61873	7.41696	intron	NM_058164	OLFM2	9964394	10047070	-	chr19	10047301	10047580	280	10047395	7	8.14111	5.81025	5.87469	promoter		promoter	intron	intron
NM_080625;C20orf160	NM_080625	C20orf160	30598245	30619984	+	chr20	30606410	30606729	320	NA	5.83	9.85799	5.78462	7.76377	intron	NM_080625	C20orf160	30598245	30619984	+	chr20	30606360	30606698	339	30606507	20	29.1807	15.4437	26.665	intron	NM_080625	C20orf160	30598245	30619984	+	chr20	30606276	30606808	533	30606486	19	27.018	14.5256	24.4879	exon		exon	intron	intron
NM_080744;SRCRB4D	NM_080744	SRCRB4D	76018646	76039012	-	chr7	76022282	76022982	701	NA	2.7	4.55727	3.13191	2.92894	exon	NM_080744	SRCRB4D	76018646	76039012	-	chr7	76022620	76022870	251	76022736	31	49.7786	23.5333	47.088	exon	NM_080744	SRCRB4D	76018646	76039012	-	chr7	76022115	76022501	387	76022410	10	12.4128	7.9891	10.0661	intron		intron	exon	exon
NM_144970;CXorf38	NM_144970	CXorf38	40486173	40506819	-	chrX	40505554	40507184	1631	NA	2.5	4.05788	2.96674	2.24962	promoter	NM_144970	CXorf38	40486173	40506819	-	chrX	40505523	40506809	1287	40506324	56	102.067	41.9186	98.9727	promoter	NM_144970	CXorf38	40486173	40506819	-	chrX	40503523	40503671	149	40503590	4	4.33396	3.63141	2.17517	intron		intron	promoter	promoter
NM_145260;OSR1	NM_145260	OSR1	19551246	19558372	-	chr2	19562061	19562667	607	NA	1.62	2.82395	2.22328	1.24792	upstream	NM_145260	OSR1	19551246	19558372	-	chr2	19561910	19562898	989	19562120	12	15.7108	9.56039	13.3409	upstream	NM_145260	OSR1	19551246	19558372	-	chr2	19557889	19558037	149	19558024	4	4.33396	3.63141	2.17517	promoter		promoter	upstream	upstream
NM_145305;SLC25A43	NM_145305	SLC25A43	118533258	118588437	+	chrX	118533719	118534285	567	NA	2.09	3.42029	2.61604	1.65363	promoter	NM_145305	SLC25A43	118533258	118588437	+	chrX	118533424	118534460	1037	118533829	54	97.6752	40.4478	94.6153	promoter	NM_145305	SLC25A43	118533258	118588437	+	chrX	118521241	118521389	149	118521310	6	6.81187	5.08397	4.57478	upstream		upstream	promoter	promoter
NM_145867;LTC4S	NM_145867	LTC4S	179220986	179223513	+	chr5	179222871	179223537	667	NA	2.9	5.16136	3.30146	3.67597	exon	NM_145867	LTC4S	179220986	179223513	+	chr5	179222580	179222996	417	179222885	22	32.7734	16.9145	30.2246	exon	NM_145867	LTC4S	179220986	179223513	+	chr5	179222232	179222380	149	179222298	6	6.81187	5.08397	4.57478	intron		intron	exon	exon
NM_152424;FAM123B	NM_152424	FAM123B	63404997	63425624	-	chrX	63425277	63426437	1161	NA	2	3.31939	2.53957	1.59988	promoter	NM_152424	FAM123B	63404997	63425624	-	chrX	63425236	63426479	1244	63425605	28	43.9726	21.327	41.3287	promoter	NM_152424	FAM123B	63404997	63425624	-	chrX	63036175	63036323	149	63036248	8	9.52102	6.53653	7.225	intergenic		intergenic	promoter	promoter
NM_152468;TMC8	NM_152468	TMC8	76126859	76139049	+	chr17	76136848	76137341	494	NA	6	9.74905	5.92833	7.46515	exon	NM_152468	TMC8	76126859	76139049	+	chr17	76133884	76134200	317	76133953	6	6.94656	5.1479	4.72411	exon	NM_152468	TMC8	76126859	76139049	+	chr17	76135809	76136070	262	76135915	8	9.52102	6.53653	7.225	intron		intron	exon	exon
NM_152695;ZNF449	NM_152695	ZNF449	134478696	134497338	+	chrX	134477059	134479224	2166	NA	3.24	5.33906	3.59403	3.42266	promoter	NM_152695	ZNF449	134478696	134497338	+	chrX	134476959	134478023	1065	134477468	51	91.1462	38.2416	88.137	promoter	NM_152695	ZNF449	134478696	134497338	+	chrX	134476133	134476281	149	134476205	4	4.33396	3.63141	2.17517	upstream		upstream	promoter	promoter
NM_153252;BRWD3	NM_153252	BRWD3	79924987	80065233	-	chrX	80063260	80065767	2508	NA	2.53	4.14333	2.98972	2.3534	promoter	NM_153252	BRWD3	79924987	80065233	-	chrX	80063674	80065228	1555	80063825	57	104.275	42.654	101.162	promoter	NM_153252	BRWD3	79924987	80065233	-	chrX	80063284	80063566	283	80063450	16	21.9102	12.3468	19.4366	intron		intron	promoter	promoter
NM_153354;TMEM161B	NM_153354	TMEM161B	87491023	87564665	-	chr5	87465605	87465918	314	NA	4.34	7.05014	4.52601	5.06459	intergenic	NM_153354	TMEM161B	87491023	87564665	-	chr5	87436808	87437202	395	87437079	12	15.7108	9.56039	13.3409	intergenic	NM_153354	TMEM161B	87491023	87564665	-	chr5	87529164	87529312	149	87529287	5	5.53995	4.35769	3.34281	intron		intron	intergenic	intergenic
NM_174912;FAAH2	NM_174912	FAAH2	57313110	57515629	+	chrX	57313266	57313499	234	NA	1.57	2.8379	2.18139	1.39091	promoter	NM_174912	FAAH2	57313110	57515629	+	chrX	57312899	57313699	801	57313409	34	55.7049	25.7395	52.9678	promoter	NM_174912	FAAH2	57313110	57515629	+	chrX	57309430	57309578	149	57309493	4	4.33396	3.63141	2.17517	upstream		upstream	promoter	promoter
NM_174941;CD163L1	NM_174941	CD163L1	7507557	7596749	-	chr12	7592590	7592855	266	NA	6.5	10.6852	6.35626	8.35987	intron	NM_174941	CD163L1	7507557	7596749	-	chr12	7592281	7592854	574	7592582	17	23.9457	13.2375	21.4813	intron	NM_174941	CD163L1	7507557	7596749	-	chr12	7605050	7605198	149	7605156	6	6.81187	5.08397	4.57478	upstream		upstream	intron	intron
NR_001564;XIST	NR_001564	XIST	73040486	73072588	-	chrX	73071395	73072490	1096	NA	2.88	4.66982	3.28561	2.77087	promoter	NR_001564	XIST	73040486	73072588	-	chrX	73071226	73072531	1306	73071832	56	102.067	41.9186	98.9727	promoter	NR_001564	XIST	73040486	73072588	-	chrX	73070707	73070855	149	73070777	6	6.81187	5.08397	4.57478	exon		exon	promoter	promoter
NR_002798;NAPSB	NR_002798	NAPSB	50837057	50848005	-	chr19	50835817	50837333	1517	NA	5.26	8.53093	5.30417	6.3442	exon	NR_002798	NAPSB	50837057	50848005	-	chr19	50836897	50837366	470	50837004	27	42.066	20.5916	39.4377	exon	NR_002798	NAPSB	50837057	50848005	-	chr19	50847987	50848135	149	50847998	4	4.33396	3.63141	2.17517	promoter		promoter	exon	exon
NR_003064;PYY2	NR_003064	PYY2	26553589	26555085	+	chr17	26554678	26555327	650	NA	1.83	3.09485	2.40219	1.41897	exon	NR_003064	PYY2	26553589	26555085	+	chr17	26554626	26555365	740	26554771	22	32.7734	16.9145	30.2246	exon	NR_003064	PYY2	26553589	26555085	+	chr17	26554261	26554514	254	26554381	12	15.4555	9.44166	13.0634	promoter		promoter	exon	exon
NR_024360;ZFHX4-AS1	NR_024360	ZFHX4-AS1	77523114	77595510	-	chr8	77585933	77586617	685	NA	2.35	3.82513	2.84115	2.02615	intron	NR_024360	ZFHX4-AS1	77523114	77595510	-	chr8	77589622	77590942	1321	77589791	20	29.1807	15.4437	26.665	intron	NR_024360	ZFHX4-AS1	77523114	77595510	-	chr8	77595749	77596134	386	77596024	8	9.52102	6.53653	7.225	promoter		promoter	intron	intron
NR_027020,NR_031608;ANKRD30BL,MIR663B	NR_027020,NR_031608	ANKRD30BL,MIR663B	132905164	133015542	-	chr2	133020920	133021068	149	NA	13.89	23.4064	12.6215	19.7648	upstream	NR_027020,NR_031608	ANKRD30BL,MIR663B	133014539	133014653	-	chr2	133016793	133016941	149	133016823	4	4.42865	3.67707	2.27975	upstream	NR_027020,NR_031608	ANKRD30BL,MIR663B	133014539	133014653	-	chr2	133015158	133015405	248	133015271	8	9.52102	6.53653	7.225	promoter		promoter	upstream	upstream
NR_028379;FTX	NR_028379	FTX	73247971	73513409	-	chrX	73509915	73513341	3427	NA	2.88	4.70753	3.28699	2.88347	promoter	NR_028379	FTX	73247971	73513409	-	chrX	73510306	73512444	2139	73511162	56	102.067	41.9186	98.9727	promoter	NR_028379	FTX	73247971	73513409	-	chrX	73491113	73491261	149	73491217	4	4.33396	3.63141	2.17517	intron		intron	promoter	promoter
NR_033880;LOC339822	NR_033880	LOC339822	779837	864112	-	chr2	740095	740811	717	NA	6.69	11.2554	6.51418	8.84504	intergenic	NR_033880	LOC339822	779837	864112	-	chr2	730570	730780	211	730691	7	8.29585	5.88332	6.04485	intergenic	NR_033880	LOC339822	779837	864112	-	chr2	865059	865207	149	865171	6	6.81187	5.08397	4.57478	promoter		promoter	intergenic	intergenic
NR_037446;MIR3675	NR_037446	MIR3675	16875409	16875482	+	chr1	16840861	16841424	564	NA	7.36	11.4151	7.08819	8.59219	intergenic	NR_037446	MIR3675	16875409	16875482	+	chr1	16840782	16841009	228	16840905	27	42.066	20.5916	39.4377	intergenic	NR_037446	MIR3675	17185444	17185516	-	chr1	17185846	17185994	149	17185919	6	6.81187	5.08397	4.57478	promoter		promoter	intergenic	intergenic
NR_039963;MIR3688-2	NR_039963	MIR3688-2	160049957	160050043	+	chr4	160023745	160025941	2197	NA	3.13	5.11953	3.49882	3.29265	intergenic	NR_039963	MIR3688-2	160049957	160050043	+	chr4	160023601	160024076	476	160023823	33	53.7168	25.0041	50.9952	intergenic	NR_039963	MIR3688-2	160049957	160050043	+	chr4	160033082	160033230	149	160033145	4	4.33396	3.63141	2.17517	upstream		upstream	intergenic	intergenic
NR_040039;LOC157273	NR_040039	LOC157273	9182561	9192590	+	chr8	9107150	9107397	248	NA	5.92	10.5863	5.86285	8.6178	intergenic	NR_040039	LOC157273	9182561	9192590	+	chr8	9106608	9107525	918	9106780	11	14.152	8.82497	11.8034	intergenic	NR_040039	LOC157273	9182561	9192590	+	chr8	9183873	9184021	149	9183899	4	4.33396	3.63141	2.17517	intron		intron	intergenic	intergenic
NR_046928;RNU6-53	NR_046928	RNU6-53	110930415	110999490	+	chr10	109546082	109546230	149	NA	2.64	4.06742	3.08854	1.92234	intergenic	NR_046928	RNU6-53	110930415	110999490	+	chr10	109413613	109413908	296	109413837	8	9.69585	6.61873	7.41696	intergenic	NR_046928	RNU6-53	110930415	110999490	+	chr10	110947160	110947308	149	110947272	4	4.33396	3.63141	2.17517	intron		intron	intergenic	intergenic
NM_000071;CBS	NM_000071	CBS	44473301	44496040	-	chr21	44494789	44495027	239	NA	5.17	8.32665	5.22685	6.15364	intron	NM_000071	CBS	44473301	44496040	-	chr21	44494772	44495915	1144	44495307	21	30.9674	16.1791	28.4351	promoter	NM_000071	CBS	44473301	44496472	-	chr21	44494734	44495995	1262	44495867	26	39.6374	19.6096	36.9809	promoter		promoter	promoter	intron
NM_000209;PDX1	NM_000209	PDX1	28494168	28500451	+	chr13	28495399	28495547	149	NA	5.02	7.78935	5.10207	5.43994	intron	NM_000209	PDX1	28494168	28500451	+	chr13	28494114	28494361	248	28494230	10	12.6278	8.08956	10.301	promoter	NM_000209	PDX1	28494168	28500451	+	chr13	28494941	28495774	834	28495265	19	27.018	14.5256	24.4879	promoter		promoter	promoter	intron
NM_000213;ITGB4	NM_000213	ITGB4	73717516	73753899	+	chr17	73749661	73749809	149	NA	0.45	1.33467	1.23273	0.29061	intron	NM_000213	ITGB4	73717516	73753899	+	chr17	73749715	73749871	157	73749793	13	17.3016	10.2958	14.9116	exon	NM_000213	ITGB4	73717516	73753899	+	chr17	73749698	73749915	218	73749805	13	17.0263	10.1679	14.6128	exon		exon	exon	intron
NM_000239;LYZ	NM_000239	LYZ	69742134	69748013	+	chr12	69724492	69725265	774	NA	4.61	7.59833	4.7505	5.62713	upstream	NM_000239	LYZ	69742134	69748013	+	chr12	69742329	69742672	344	69742391	10	12.6278	8.08956	10.301	promoter	NM_000239	LYZ	69742134	69748013	+	chr12	69742092	69742932	841	69742343	14	18.6269	10.8942	16.1928	promoter		promoter	promoter	upstream
NM_000333;ATXN7	NM_000333	ATXN7	63850233	63989136	+	chr3	63897524	63899111	1588	NA	4.43	7.26272	4.59819	5.24372	exon	NM_000333	ATXN7	63850233	63989136	+	chr3	63946160	63946412	253	63946240	7	8.29585	5.88332	6.04485	intron	NM_000333	ATXN7	63850233	63989136	+	chr3	63899340	63899488	149	63899408	5	5.53995	4.35769	3.34281	intron		intron	intron	exon
NM_000514;GDNF	NM_000514	GDNF	37812779	37839782	-	chr5	37837419	37838385	967	NA	3.23	4.79798	3.58477	2.35819	intron	NM_000514	GDNF	37812779	37839782	-	chr5	37838157	37838888	732	37838486	13	17.3016	10.2958	14.9116	promoter	NM_000514	GDNF	37812779	37839782	-	chr5	37838539	37839831	1293	37839673	13	17.0263	10.1679	14.6128	promoter		promoter	promoter	intron
NM_000615;NCAM1	NM_000615	NCAM1	112831969	113149158	+	chr11	112160968	112161164	197	NA	1.75	2.95649	2.3317	1.26213	intergenic	NM_000615	NCAM1	112831969	113149158	+	chr11	112832892	112833148	257	112833002	12	15.7108	9.56039	13.3409	promoter	NM_000615	NCAM1	112831969	113149158	+	chr11	112832805	112833256	452	112833181	7	8.14111	5.81025	5.87469	promoter		promoter	promoter	intergenic
NM_000675;ADORA2A	NM_000675	ADORA2A	24823530	24838325	+	chr22	24819600	24821572	1973	NA	3.51	5.86042	3.82037	4.0433	upstream	NM_000675	ADORA2A	24823530	24838325	+	chr22	24823608	24824462	855	24824011	13	17.3016	10.2958	14.9116	promoter	NM_000675	ADORA2A	24823530	24838325	+	chr22	24821343	24823529	2187	24821516	18	25.2927	13.7993	22.7813	promoter		promoter	promoter	upstream
NM_000693;ALDH1A3	NM_000693	ALDH1A3	101420009	101456830	+	chr15	101389720	101390175	456	NA	2.84	4.56902	3.25323	2.64244	intergenic	NM_000693	ALDH1A3	101420009	101456830	+	chr15	101420067	101420215	149	101420185	5	5.65462	4.41249	3.46881	promoter	NM_000693	ALDH1A3	101420009	101456830	+	chr15	101420013	101420161	149	101420092	6	6.81187	5.08397	4.57478	promoter		promoter	promoter	intergenic
NM_000746;CHRNA7	NM_000746	CHRNA7	32322686	32462384	+	chr15	32162706	32163325	620	NA	2.46	4.37917	2.93618	2.93283	intergenic	NM_000746	CHRNA7	32322686	32462384	+	chr15	32322163	32322490	328	32322263	8	9.69585	6.61873	7.41696	promoter	NM_000746	CHRNA7	32322686	32462384	+	chr15	32322787	32322935	149	32322881	7	8.14111	5.81025	5.87469	promoter		promoter	promoter	intergenic
NM_000785;CYP27B1	NM_000785	CYP27B1	58156117	58160976	-	chr12	58159062	58159610	549	NA	4.38	6.69968	4.55557	4.3453	exon	NM_000785	CYP27B1	58156117	58160976	-	chr12	58158557	58160703	2147	58159310	27	42.066	20.5916	39.4377	promoter	NM_000785	CYP27B1	58156117	58160976	-	chr12	58158435	58160821	2387	58159685	33	53.0384	24.6936	50.2565	promoter		promoter	promoter	exon
NM_000919;PAM	NM_000919	PAM	102201527	102366808	+	chr5	102090706	102091624	919	NA	2.86	4.71742	3.27416	2.97051	intergenic	NM_000919	PAM	102201527	102366808	+	chr5	102201407	102202223	817	102201932	22	32.7734	16.9145	30.2246	promoter	NM_000919	PAM	102201527	102366808	+	chr5	102201394	102202172	779	102201925	18	25.2927	13.7993	22.7813	promoter		promoter	promoter	intergenic
NM_000934;SERPINF2	NM_000934	SERPINF2	1646130	1658559	+	chr17	1655977	1656217	241	NA	3.31	6.02282	3.65485	4.51886	exon	NM_000934	SERPINF2	1646130	1658559	+	chr17	1655328	1655549	222	1655431	8	9.69585	6.61873	7.41696	intron	NM_000934	SERPINF2	1646130	1658559	+	chr17	1655441	1655656	216	1655560	10	12.4128	7.9891	10.0661	intron		intron	intron	exon
NM_000939;POMC	NM_000939	POMC	25383722	25391559	-	chr2	25384192	25384340	149	NA	1.35	2.55639	1.98978	1.24293	exon	NM_000939	POMC	25383722	25391559	-	chr2	25391112	25391378	267	25391230	8	9.69585	6.61873	7.41696	promoter	NM_000939	POMC	25383722	25391559	-	chr2	25391201	25391595	395	25391314	9	10.9464	7.26281	8.62475	promoter		promoter	promoter	exon
NM_000962;PTGS1	NM_000962	PTGS1	125133229	125157981	+	chr9	125109155	125109725	571	NA	5.64	9.39017	5.63117	7.26961	intergenic	NM_000962	PTGS1	125133229	125157981	+	chr9	125133006	125133765	760	125133440	30	47.8293	22.7978	45.1543	promoter	NM_000962	PTGS1	125133229	125157981	+	chr9	125132865	125133967	1103	125133463	30	47.2114	22.5147	44.4835	promoter		promoter	promoter	intergenic
NM_000990;RPL27A	NM_000990	RPL27A	8703995	8711419	+	chr11	8710085	8711055	971	NA	1.86	3.22475	2.42111	1.69434	exon	NM_000990	RPL27A	8703995	8711419	+	chr11	8703362	8704202	841	8703904	78	152.179	58.0977	148.662	promoter	NM_000990	RPL27A	8703995	8711419	+	chr11	8703365	8704188	824	8704040	85	166.993	62.4602	163.026	promoter		promoter	promoter	exon
NM_001001290;SLC2A9	NM_001001290	SLC2A9	9827848	10041872	-	chr4	10020635	10020909	275	NA	1.63	2.81848	2.22585	1.21661	exon	NM_001001290	SLC2A9	9827848	10041872	-	chr4	10020323	10020551	229	10020426	10	12.6278	8.08956	10.301	intron	NM_001001290	SLC2A9	9827848	10023114	-	chr4	10020315	10020518	204	10020414	12	15.4555	9.44166	13.0634	intron		intron	intron	exon
NM_001001655;ALKBH2	NM_001001655	ALKBH2	109525993	109531293	-	chr12	109548972	109549303	332	NA	2.91	4.79771	3.31597	2.97501	upstream	NM_001001655	ALKBH2	109525993	109531293	-	chr12	109531001	109531224	224	109531125	10	12.6278	8.08956	10.301	promoter	NM_001001655	ALKBH2	109525993	109531293	-	chr12	109530922	109531266	345	109531166	18	25.2927	13.7993	22.7813	promoter		promoter	promoter	upstream
NM_001001891;ANO7	NM_001001891	ANO7	242127924	242164791	+	chr2	242157084	242158473	1390	NA	2.93	4.72247	3.32731	2.84719	exon	NM_001001891	ANO7	242127924	242164791	+	chr2	242157917	242158600	684	242158019	17	23.9457	13.2375	21.4813	intron	NM_001001891	ANO7	242127924	242164791	+	chr2	242157972	242158499	528	242158137	26	39.6374	19.6096	36.9809	intron		intron	intron	exon
NM_001005336;DNM1	NM_001005336	DNM1	130965663	131017527	+	chr9	131012504	131013261	758	NA	3.11	4.82129	3.48468	2.72016	exon	NM_001005336	DNM1	130965663	131017527	+	chr9	130965352	130965565	214	130965453	15	20.571	11.7666	18.1428	promoter	NM_001005336	DNM1	130965663	131017527	+	chr9	130965343	130965543	201	130965437	16	21.9102	12.3468	19.4366	promoter		promoter	promoter	exon
NM_001005340;GPNMB	NM_001005340	GPNMB	23286316	23314729	+	chr7	23287560	23287708	149	NA	2.94	5.08836	3.33881	3.5253	intron	NM_001005340	GPNMB	23286316	23314729	+	chr7	23287307	23287712	406	23287419	16	22.246	12.502	19.7994	promoter	NM_001005340	GPNMB	23286316	23314729	+	chr7	23287313	23287807	495	23287553	13	17.0263	10.1679	14.6128	promoter		promoter	promoter	intron
NM_001005505;CACNA2D2	NM_001005505	CACNA2D2	50400231	50540892	-	chr3	50402711	50403173	463	NA	7.77	14.1072	7.43445	11.8311	exon	NM_001005505	CACNA2D2	50400231	50540892	-	chr3	50487839	50488148	310	50488069	9	11.1413	7.35414	8.83808	intron	NM_001005505	CACNA2D2	50400231	50540892	-	chr3	50487957	50488135	179	50488050	10	12.4128	7.9891	10.0661	intron		intron	intron	exon
NM_001007026;ATN1	NM_001007026	ATN1	7033626	7051484	+	chr12	7046468	7047148	681	NA	4.56	7.78782	4.71059	5.86599	exon	NM_001007026	ATN1	7033626	7051484	+	chr12	7033708	7033973	266	7033802	6	6.94656	5.1479	4.72411	promoter	NM_001007026	ATN1	7033626	7051484	+	chr12	7033699	7033906	208	7033782	10	12.4128	7.9891	10.0661	promoter		promoter	promoter	exon
NM_001008493;ENAH	NM_001008493	ENAH	225674534	225840845	-	chr1	225655051	225655634	584	NA	5.48	9.16309	5.49271	7.08807	intergenic	NM_001008493	ENAH	225674534	225840845	-	chr1	225841374	225841947	574	225841513	16	22.246	12.502	19.7994	promoter	NM_001008493	ENAH	225674534	225840845	-	chr1	225840417	225840663	247	225840535	17	23.5897	13.0731	21.0971	promoter		promoter	promoter	intergenic
NM_001008528;MXRA7	NM_001008528	MXRA7	74671809	74707056	-	chr17	74667605	74668491	887	NA	3.04	5.21259	3.4226	3.51874	intergenic	NM_001008528	MXRA7	74671809	74707056	-	chr17	74706270	74706621	352	74706455	12	15.7108	9.56039	13.3409	promoter	NM_001008528	MXRA7	74675651	74707056	-	chr17	74706248	74706607	360	74706513	11	13.9169	8.71538	11.5472	promoter		promoter	promoter	intergenic
NM_001009812;LBX2	NM_001009812	LBX2	74724644	74730443	-	chr2	74725173	74726315	1143	NA	2.9	4.81737	3.30451	3.10576	exon	NM_001009812	LBX2	74724644	74730443	-	chr2	74726542	74727091	550	74726634	9	11.1413	7.35414	8.83808	intron	NM_001009812	LBX2	74724644	74730443	-	chr2	74726530	74726906	377	74726632	6	6.81187	5.08397	4.57478	intron		intron	intron	exon
NM_001010878;C16orf91	NM_001010878	C16orf91	1469944	1479345	-	chr16	1470330	1471430	1101	NA	2.53	4.19845	2.9878	2.48164	exon	NM_001010878	C16orf91	1469944	1479345	-	chr16	1470908	1471648	741	1471039	25	38.2992	19.1208	35.7023	intron	NM_001010878	C16orf91	1469944	1479345	-	chr16	1470916	1471594	679	1471204	27	41.5086	20.3359	38.8342	intron		intron	intron	exon
NM_001011666;CREB5	NM_001011666	CREB5	28452144	28865511	+	chr7	28811917	28812065	149	NA	2.19	4.05722	2.70176	2.72925	intron	NM_001011666	CREB5	28725721	28865511	+	chr7	28725654	28726593	940	28726058	16	22.246	12.502	19.7994	promoter	NM_001011666	CREB5	28725721	28865511	+	chr7	28725763	28726469	707	28726155	19	27.018	14.5256	24.4879	promoter		promoter	promoter	intron
NM_001012715;C9orf106	NM_001012715	C9orf106	132083295	132084882	+	chr9	131965234	131965682	449	NA	2.83	4.52298	3.24459	2.62337	intergenic	NM_001012715	C9orf106	132083295	132084882	+	chr9	132082889	132083072	184	132082967	10	12.6278	8.08956	10.301	promoter	NM_001012715	C9orf106	132083295	132084882	+	chr9	132082937	132083428	492	132083321	11	13.9169	8.71538	11.5472	promoter		promoter	promoter	intergenic
NM_001012970;C1orf100	NM_001012970	C1orf100	244515937	244552393	+	chr1	244463040	244463188	149	NA	3.97	6.48095	4.20906	4.57887	intergenic	NM_001012970	C1orf100	244515937	244552393	+	chr1	244504835	244505056	222	244504955	7	8.29585	5.88332	6.04485	upstream	NM_001012970	C1orf100	244515937	244552393	+	chr1	244504887	244505248	362	244504970	6	6.81187	5.08397	4.57478	upstream		upstream	upstream	intergenic
NM_001013622;FAM53A	NM_001013622	FAM53A	1641608	1685718	-	chr4	1581073	1582239	1167	NA	2.05	3.50672	2.58739	1.90424	intergenic	NM_001013622	FAM53A	1641608	1685718	-	chr4	1685358	1685783	426	1685606	10	12.6278	8.08956	10.301	promoter	NM_001013622	FAM53A	1641608	1685718	-	chr4	1685241	1685760	520	1685516	14	18.6269	10.8942	16.1928	promoter		promoter	promoter	intergenic
NM_001013638;PRR25	NM_001013638	PRR25	855443	863861	+	chr16	857104	858260	1157	NA	2.34	3.90296	2.83396	2.2172	exon	NM_001013638	PRR25	855443	863861	+	chr16	857966	858293	328	858077	21	30.9674	16.1791	28.4351	intron	NM_001013638	PRR25	855443	863861	+	chr16	857950	858353	404	858048	26	39.6374	19.6096	36.9809	intron		intron	intron	exon
NM_001013693;LDLRAD2	NM_001013693	LDLRAD2	22138758	22151714	+	chr1	22147021	22147169	149	NA	0.21	1.06964	1.02383	0.21795	intron	NM_001013693	LDLRAD2	22138758	22151714	+	chr1	22140721	22141120	400	22140837	10	12.6278	8.08956	10.301	exon	NM_001013693	LDLRAD2	22138758	22151714	+	chr1	22140780	22140928	149	22140848	4	4.33396	3.63141	2.17517	exon		exon	exon	intron
NM_001025234;TSPAN4	NM_001025234	TSPAN4	842824	867116	+	chr11	849410	850250	841	NA	1.98	3.66392	2.52472	2.3456	intron	NM_001025234	TSPAN4	842941	867116	+	chr11	843886	844100	215	843981	5	5.65462	4.41249	3.46881	promoter	NM_001025234	TSPAN4	844446	867116	+	chr11	844255	844480	226	844329	4	4.33396	3.63141	2.17517	promoter		promoter	promoter	intron
NM_001030288;SPN	NM_001030288	SPN	29674540	29681823	+	chr16	29676278	29676452	175	NA	2.08	3.56529	2.60646	2.02558	exon	NM_001030288	SPN	29674540	29681823	+	chr16	29675054	29675202	149	29675116	6	6.94656	5.1479	4.72411	promoter	NM_001030288	SPN	29674540	29681823	+	chr16	29674550	29674845	296	29674740	8	9.52102	6.53653	7.225	promoter		promoter	promoter	exon
NM_001038;SCNN1A	NM_001038	SCNN1A	6456009	6484390	-	chr12	6472597	6473371	775	NA	3.52	6.04777	3.82961	4.36363	exon	NM_001038	SCNN1A	6456009	6484905	-	chr12	6503416	6504411	996	6503526	12	15.7108	9.56039	13.3409	upstream	NM_001038	SCNN1A	6456009	6484905	-	chr12	6503533	6503681	149	6503602	6	6.81187	5.08397	4.57478	upstream		upstream	upstream	exon
NM_001039111;TRIM71	NM_001039111	TRIM71	32859510	32933771	+	chr3	32822523	32823357	835	NA	6.21	11.3566	6.11215	9.37128	intergenic	NM_001039111	TRIM71	32859510	32933771	+	chr3	32857865	32858592	728	32858473	11	14.152	8.82497	11.8034	promoter	NM_001039111	TRIM71	32859510	32933771	+	chr3	32858100	32858606	507	32858205	15	20.2554	11.6205	17.8015	promoter		promoter	promoter	intergenic
NM_001039360;ZBTB7C	NM_001039360	ZBTB7C	45553639	45663680	-	chr18	45663105	45663253	149	NA	0.99	1.97997	1.68363	0.63075	promoter	NM_001039360	ZBTB7C	45553639	45663680	-	chr18	45534404	45534661	258	45534557	13	17.3016	10.2958	14.9116	intergenic	NM_001039360	ZBTB7C	45553639	45663680	-	chr18	45513394	45513542	149	45513414	5	5.53995	4.35769	3.34281	intergenic		intergenic	intergenic	promoter
NM_001039538;MAP2	NM_001039538	MAP2	210288771	210598834	+	chr2	209472846	209472994	149	NA	7.79	12.0358	7.45118	9.09541	intergenic	NM_001039538	MAP2	210288771	210598834	+	chr2	210288340	210288506	167	210288423	12	15.7108	9.56039	13.3409	promoter	NM_001039538	MAP2	210288771	210598834	+	chr2	210288811	210289191	381	210288916	20	28.7643	15.2519	26.2158	promoter		promoter	promoter	intergenic
NM_001077182;FSCN2	NM_001077182	FSCN2	79495417	79504156	+	chr17	79455392	79455540	149	NA	4.28	6.80957	4.4768	4.73227	intergenic	NM_001077182	FSCN2	79495417	79504156	+	chr17	79475434	79475701	268	79475612	10	12.6278	8.08956	10.301	upstream	NM_001077182	FSCN2	79495417	79504156	+	chr17	79475321	79475713	393	79475554	11	13.9169	8.71538	11.5472	upstream		upstream	upstream	intergenic
NM_001079670;CAB39L	NM_001079670	CAB39L	49882786	49975735	-	chr13	49925405	49925555	151	NA	0.83	1.79544	1.55469	0.53348	intron	NM_001079670	CAB39L	49882786	49975735	-	chr13	49875494	49875713	220	49875602	14	18.9224	11.0312	16.5129	intergenic	NM_001079670	CAB39L	49882786	49975735	-	chr13	49875492	49875663	172	49875572	13	17.0263	10.1679	14.6128	intergenic		intergenic	intergenic	intron
NM_001080424;KDM6B	NM_001080424	KDM6B	7743235	7758118	+	chr17	7745232	7748459	3228	NA	3.87	6.6385	4.12611	4.85081	exon	NM_001080424	KDM6B	7743235	7758118	+	chr17	7744794	7747270	2477	7744947	14	18.9224	11.0312	16.5129	intron	NM_001080424	KDM6B	7743235	7758118	+	chr17	7744787	7744935	149	7744883	6	6.81187	5.08397	4.57478	intron		intron	intron	exon
NM_001080855;PXN	NM_001080855	PXN	120648242	120687964	-	chr12	120662292	120663787	1496	NA	2.27	3.69147	2.76928	1.88625	intron	NM_001080855	PXN	120648242	120703574	-	chr12	120703110	120703511	402	120703422	15	20.571	11.7666	18.1428	promoter	NM_001080855	PXN	120648242	120703574	-	chr12	120703188	120703528	341	120703433	22	32.3167	16.7045	29.7318	promoter		promoter	promoter	intron
NM_001098816;ODZ4	NM_001098816	ODZ4	78364328	79151695	-	chr11	79148355	79148738	384	NA	6.99	10.8685	6.76736	8.15047	intron	NM_001098816	ODZ4	78364328	79151695	-	chr11	79151538	79152043	506	79151669	11	14.152	8.82497	11.8034	promoter	NM_001098816	ODZ4	78364328	79151695	-	chr11	79151417	79151607	191	79151495	6	6.81187	5.08397	4.57478	promoter		promoter	promoter	intron
NM_001099221;TIFAB	NM_001099221	TIFAB	134784558	134788089	-	chr5	134786703	134787056	354	NA	2.57	4.17462	3.02152	2.40612	intron	NM_001099221	TIFAB	134784558	134788089	-	chr5	134786697	134787916	1220	134787143	11	14.152	8.82497	11.8034	promoter	NM_001099221	TIFAB	134784558	134788089	-	chr5	134786629	134787939	1311	134787638	15	20.2554	11.6205	17.8015	promoter		promoter	promoter	intron
NM_001099403;PRDM8	NM_001099403	PRDM8	81118657	81125482	+	chr4	81123685	81124245	561	NA	2.18	3.55446	2.69347	1.78125	exon	NM_001099403	PRDM8	81118657	81125482	+	chr4	81118117	81118529	413	81118397	14	18.9224	11.0312	16.5129	promoter	NM_001099403	PRDM8	81118657	81125482	+	chr4	81118241	81118639	399	81118418	13	17.0263	10.1679	14.6128	promoter		promoter	promoter	exon
NM_001100878;C8orf73	NM_001100878	C8orf73	144648363	144654928	-	chr8	144650929	144651077	149	NA	2.28	3.54289	2.77571	1.45459	intron	NM_001100878	C8orf73	144648363	144654928	-	chr8	144653702	144654374	673	144653792	15	20.571	11.7666	18.1428	promoter	NM_001100878	C8orf73	144648363	144654928	-	chr8	144654029	144654416	388	144654159	10	12.4128	7.9891	10.0661	promoter		promoter	promoter	intron
NM_001101391;LINGO3	NM_001101391	LINGO3	2289774	2308156	-	chr19	2289899	2290587	689	NA	5.45	9.27604	5.46815	7.22431	exon	NM_001101391	LINGO3	2289774	2308156	-	chr19	2302596	2302744	149	2302668	6	6.94656	5.1479	4.72411	intron	NM_001101391	LINGO3	2289774	2308156	-	chr19	2294352	2294511	160	2294434	9	10.9464	7.26281	8.62475	intron		intron	intron	exon
NM_001105206;LAMA4	NM_001105206	LAMA4	112429134	112575917	-	chr6	112445058	112445595	538	NA	3.51	5.25006	3.82521	2.86531	intron	NM_001105206	LAMA4	112429134	112575917	-	chr6	112574955	112575237	283	112575077	5	5.65462	4.41249	3.46881	promoter	NM_001105206	LAMA4	112429134	112575917	-	chr6	112575107	112575289	183	112575192	10	12.4128	7.9891	10.0661	promoter		promoter	promoter	intron
NM_001111061;NHLH2	NM_001111061	NHLH2	116378999	116383333	-	chr1	116370902	116371249	348	NA	3.58	6.27831	3.87732	4.66641	intergenic	NM_001111061	NHLH2	116378999	116383333	-	chr1	116381666	116381930	265	116381828	6	6.94656	5.1479	4.72411	intron	NM_001111061	NHLH2	116378999	116383333	-	chr1	116381389	116381537	149	116381487	5	5.53995	4.35769	3.34281	intron		intron	intron	intergenic
NM_001114106;SLC44A3	NM_001114106	SLC44A3	95286100	95360803	+	chr1	95320225	95320382	158	NA	1.91	3.49187	2.46204	2.15055	intron	NM_001114106	SLC44A3	95286100	95360803	+	chr1	95286031	95286362	332	95286171	7	8.29585	5.88332	6.04485	promoter	NM_001114106	SLC44A3	95285898	95360803	+	chr1	95285656	95285865	210	95285752	10	12.4128	7.9891	10.0661	promoter		promoter	promoter	intron
NM_001128636;ELFN1	NM_001128636	ELFN1	1748798	1787590	+	chr7	1706329	1706827	499	NA	4.15	6.55752	4.36618	4.4621	intergenic	NM_001128636	ELFN1	1748798	1787590	+	chr7	1781655	1782094	440	1781795	5	5.65462	4.41249	3.46881	intron	NM_001128636	ELFN1	1748798	1787590	+	chr7	1781740	1782139	400	1782052	9	10.9464	7.26281	8.62475	intron		intron	intron	intergenic
NM_001130049;DOCK9	NM_001130049	DOCK9	99512435	99738660	-	chr13	99739707	99740212	506	NA	1.01	2.0025	1.69937	0.64263	upstream	NM_001130049	DOCK9	99512435	99738660	-	chr13	99739548	99739867	320	99739721	8	9.69585	6.61873	7.41696	promoter	NM_001130049	DOCK9	99512435	99738660	-	chr13	99739376	99739870	495	99739713	6	6.81187	5.08397	4.57478	promoter		promoter	promoter	upstream
NM_001130721;ELOVL6	NM_001130721	ELOVL6	110970229	111119771	-	chr4	111117420	111118414	995	NA	4.19	7.25	4.40186	5.49853	intron	NM_001130721	ELOVL6	110970229	111119771	-	chr4	111119204	111119411	208	111119311	7	8.29585	5.88332	6.04485	promoter	NM_001130721	ELOVL6	110970229	111119771	-	chr4	111119745	111120018	274	111119871	16	21.9102	12.3468	19.4366	promoter		promoter	promoter	intron
NM_001134285;ESRRG	NM_001134285	ESRRG	216676588	217311097	-	chr1	217308908	217309064	157	NA	3.2	5.66201	3.56274	4.11786	intron	NM_001134285	ESRRG	216676588	217311097	-	chr1	217309897	217310227	331	217309980	8	9.69585	6.61873	7.41696	promoter	NM_001134285	ESRRG	216676588	217311097	-	chr1	217309549	217310319	771	217310149	15	20.2554	11.6205	17.8015	promoter		promoter	promoter	intron
NM_001134435;IQCG	NM_001134435	IQCG	197615946	197686886	-	chr3	197638520	197639874	1355	NA	4.71	7.82079	4.83587	5.8522	exon	NM_001134435	IQCG	197615946	197686886	-	chr3	197637239	197637543	305	197637316	7	8.29585	5.88332	6.04485	intron	NM_001134435	IQCG	197615946	197686886	-	chr3	197637529	197637929	401	197637815	8	9.52102	6.53653	7.225	intron		intron	intron	exon
NM_001134462;NOTO	NM_001134462	NOTO	73429386	73438340	+	chr2	73403827	73404543	717	NA	1.98	3.39091	2.5273	1.81389	intergenic	NM_001134462	NOTO	73429386	73438340	+	chr2	73429506	73429654	149	73429579	6	6.94656	5.1479	4.72411	promoter	NM_001134462	NOTO	73429386	73438340	+	chr2	73429954	73430102	149	73430027	6	6.81187	5.08397	4.57478	promoter		promoter	promoter	intergenic
NM_001134473;KIAA0182	NM_001134473	KIAA0182	85645029	85709812	+	chr16	85588501	85588907	407	NA	5.32	8.3345	5.35696	5.96654	intergenic	NM_001134473	KIAA0182	85645029	85709812	+	chr16	85645548	85645742	195	85645641	12	15.7108	9.56039	13.3409	promoter	NM_001134473	KIAA0182	85645029	85709812	+	chr16	85645549	85645788	240	85645689	10	12.4128	7.9891	10.0661	promoter		promoter	promoter	intergenic
NM_001135053;SIGIRR	NM_001135053	SIGIRR	405716	417397	-	chr11	407006	407154	149	NA	2.88	4.93523	3.28762	3.35085	exon	NM_001135053	SIGIRR	405716	417397	-	chr11	416943	417149	207	417045	11	14.152	8.82497	11.8034	promoter	NM_001135053	SIGIRR	405716	417397	-	chr11	416928	417085	158	417005	6	6.81187	5.08397	4.57478	promoter		promoter	promoter	exon
NM_001135811;FAM60A	NM_001135811	FAM60A	31433520	31479159	-	chr12	31473617	31474153	537	NA	2.18	3.69658	2.69103	2.11788	intron	NM_001135811	FAM60A	31433520	31479121	-	chr12	31479276	31479599	324	31479451	27	42.066	20.5916	39.4377	promoter	NM_001135811	FAM60A	31433520	31479159	-	chr12	31479252	31479610	359	31479462	34	55.0064	25.4198	52.2064	promoter		promoter	promoter	intron
NM_001136021;NFATC2	NM_001136021	NFATC2	50003494	50179370	-	chr20	50141952	50142144	193	NA	15.42	28.391	13.9157	24.839	intron	NM_001136021	NFATC2	50003494	50179370	-	chr20	50178757	50179526	770	50179217	10	12.6278	8.08956	10.301	promoter	NM_001136021	NFATC2	50003494	50179370	-	chr20	50178977	50179718	742	50179160	9	10.9464	7.26281	8.62475	promoter		promoter	promoter	intron
NM_001142640;TNRC6C	NM_001142640	TNRC6C	76000318	76104916	+	chr17	75954314	75954775	462	NA	7.3	13.1943	7.03815	10.995	intergenic	NM_001142640	TNRC6C	76000318	76104916	+	chr17	76036882	76037258	377	76037074	12	15.7108	9.56039	13.3409	intron	NM_001142640	TNRC6C	76000318	76104916	+	chr17	76036918	76037299	382	76037202	9	10.9464	7.26281	8.62475	intron		intron	intron	intergenic
NM_001143820;ETS1	NM_001143820	ETS1	128328656	128392205	-	chr11	128020156	128020692	537	NA	14.32	25.5944	12.9874	22.0916	intergenic	NM_001143820	ETS1	128328656	128457453	-	chr11	128390482	128390630	149	128390552	6	6.94656	5.1479	4.72411	intron	NM_001143820	ETS1	128328656	128392205	-	chr11	128390757	128390905	149	128390889	7	8.14111	5.81025	5.87469	intron		intron	intron	intergenic
NM_001143829;CCDC68	NM_001143829	CCDC68	52568740	52626739	-	chr18	52613500	52613705	206	NA	19.52	41.7247	17.3943	39.1606	intron	NM_001143829	CCDC68	52568740	52626739	-	chr18	52625881	52626702	822	52626481	29	45.8938	22.0624	43.2343	promoter	NM_001143829	CCDC68	52568740	52625279	-	chr18	52625955	52626672	718	52626472	35	56.9866	26.1461	54.1682	promoter		promoter	promoter	intron
NM_001145118;GRID2IP	NM_001145118	GRID2IP	6536409	6591067	-	chr7	6543446	6544529	1084	NA	2.17	3.68998	2.68814	2.05353	exon	NM_001145118	GRID2IP	6536409	6591067	-	chr7	6544822	6544970	149	6544888	6	6.94656	5.1479	4.72411	intron	NM_001145118	GRID2IP	6536409	6591067	-	chr7	6556200	6556519	320	6556413	8	9.52102	6.53653	7.225	intron		intron	intron	exon
NM_001145250;SP9	NM_001145250	SP9	175199821	175202268	+	chr2	175201493	175201873	381	NA	10	17.3486	9.32251	14.5625	exon	NM_001145250	SP9	175199821	175202268	+	chr2	175200382	175200530	149	175200459	6	6.94656	5.1479	4.72411	promoter	NM_001145250	SP9	175199821	175202268	+	chr2	175200040	175200188	149	175200110	6	6.81187	5.08397	4.57478	promoter		promoter	promoter	exon
NM_001145354;MKLN1	NM_001145354	MKLN1	130794855	131181398	+	chr7	130794581	130795730	1150	NA	6.05	10.2665	5.97847	8.11192	promoter	NM_001145354	MKLN1	130794855	131181398	+	chr7	130916294	130916559	266	130916413	6	6.94656	5.1479	4.72411	intron	NM_001145354	MKLN1	131012595	131181398	+	chr7	131013802	131013950	149	131013833	4	4.33396	3.63141	2.17517	intron		intron	intron	promoter
NM_001146202;RASGRP4	NM_001146202	RASGRP4	38899698	38916945	-	chr19	38908453	38909022	570	NA	6.86	11.5274	6.65772	9.19424	intron	NM_001146202	RASGRP4	38899698	38916945	-	chr19	38916467	38916768	302	38916598	13	17.3016	10.2958	14.9116	promoter	NM_001146202	RASGRP4	38899698	38916945	-	chr19	38916634	38916793	160	38916715	9	10.9464	7.26281	8.62475	promoter		promoter	promoter	intron
NM_001146274;TCF7L2	NM_001146274	TCF7L2	114710009	114927436	+	chr10	114711609	114712112	504	NA	4.28	6.86419	4.47812	4.80242	intron	NM_001146274	TCF7L2	114710009	114927436	+	chr10	114710519	114711381	863	114710959	25	38.2992	19.1208	35.7023	promoter	NM_001146274	TCF7L2	114710009	114927436	+	chr10	114710018	114711045	1028	114710952	17	23.5897	13.0731	21.0971	promoter		promoter	promoter	intron
NM_001159531;BEGAIN	NM_001159531	BEGAIN	101003484	101036131	-	chr14	101012612	101012975	364	NA	9.23	15.5645	8.67237	12.8221	exon	NM_001159531	BEGAIN	101003484	101034407	-	chr14	101034736	101034979	244	101034853	12	15.7108	9.56039	13.3409	promoter	NM_001159531	BEGAIN	101003484	101034407	-	chr14	101033406	101033721	316	101033611	16	21.9102	12.3468	19.4366	promoter		promoter	promoter	exon
NM_001160100;CLDN10	NM_001160100	CLDN10	96085853	96232010	+	chr13	96055889	96056634	746	NA	2.34	3.95192	2.82959	2.32281	intergenic	NM_001160100	CLDN10	96085853	96232010	+	chr13	96130990	96131347	358	96131092	28	43.9726	21.327	41.3287	intron	NM_001160100	CLDN10	96085853	96232010	+	chr13	96130943	96131304	362	96131113	19	27.018	14.5256	24.4879	intron		intron	intron	intergenic
NM_001161440;PTPRH	NM_001161440	PTPRH	55692615	55720874	-	chr19	55718257	55718802	546	NA	5.2	8.20226	5.25688	5.91375	exon	NM_001161440	PTPRH	55692615	55720874	-	chr19	55728100	55728264	165	55728176	10	12.6278	8.08956	10.301	upstream	NM_001161440	PTPRH	55692615	55720874	-	chr19	55722017	55722165	149	55722090	4	4.33396	3.63141	2.17517	upstream		upstream	upstream	exon
NM_001161576;SAMD4A	NM_001161576	SAMD4A	55034330	55260033	+	chr14	55032397	55032596	200	NA	6.19	9.39663	6.09181	6.66394	upstream	NM_001161576	SAMD4A	55034330	55260033	+	chr14	55033511	55033952	442	55033675	8	9.69585	6.61873	7.41696	promoter	NM_001161576	SAMD4A	55034330	55260033	+	chr14	55033425	55034477	1053	55033655	16	21.9102	12.3468	19.4366	promoter		promoter	promoter	upstream
NM_001164446;C6orf132	NM_001164446	C6orf132	42068857	42110715	-	chr6	42072387	42072678	292	NA	9.87	17.3087	9.21512	14.571	exon	NM_001164446	C6orf132	42068857	42110715	-	chr6	42109957	42110486	530	42110285	12	15.7108	9.56039	13.3409	promoter	NM_001164446	C6orf132	42068857	42110715	-	chr6	42109814	42110499	686	42110109	18	25.2927	13.7993	22.7813	promoter		promoter	promoter	exon
NM_001164741;ARHGAP4	NM_001164741	ARHGAP4	153172830	153191714	-	chrX	153193096	153193642	547	NA	3.96	6.65698	4.20219	4.86487	upstream	NM_001164741	ARHGAP4	153172830	153191714	-	chrX	153191772	153192792	1021	153192116	20	29.1807	15.4437	26.665	promoter	NM_001164741	ARHGAP4	153172830	153191714	-	chrX	153191955	153192325	371	153192238	15	20.2554	11.6205	17.8015	promoter		promoter	promoter	upstream
NM_001164754;ASPH	NM_001164754	ASPH	62536269	62627199	-	chr8	62624564	62625226	663	NA	2.13	3.46741	2.65438	1.62575	intron	NM_001164754	ASPH	62536269	62627199	-	chr8	62646315	62646463	149	62646381	6	6.94656	5.1479	4.72411	upstream	NM_001164754	ASPH	62536269	62627199	-	chr8	62646238	62646427	190	62646340	9	10.9464	7.26281	8.62475	upstream		upstream	upstream	intron
NM_001165960,NM_001165967;ALOXE3,HES7	NM_001165960,NM_001165967	ALOXE3,HES7	7999218	8021860	-	chr17	8022300	8026660	4361	NA	3.49	5.59136	3.80734	3.60918	promoter	NM_001165960,NM_001165967	ALOXE3,HES7	7999218	8021860	-	chr17	8029146	8029873	728	8029249	13	17.3016	10.2958	14.9116	upstream	NM_001165960,NM_001165967	ALOXE3,HES7	7999218	8022234	-	chr17	8028730	8029030	301	8028863	9	10.9464	7.26281	8.62475	upstream		upstream	upstream	promoter
NM_001166116;TMOD1	NM_001166116	TMOD1	100263921	100364025	+	chr9	100337372	100337648	277	NA	6.86	11.4247	6.66514	9.07114	intron	NM_001166116	TMOD1	100263462	100364025	+	chr9	100263980	100264297	318	100264170	17	23.9457	13.2375	21.4813	promoter	NM_001166116	TMOD1	100263921	100364025	+	chr9	100263588	100263773	186	100263683	13	17.0263	10.1679	14.6128	promoter		promoter	promoter	intron
NM_001166133;FRAS1	NM_001166133	FRAS1	78978724	79367787	+	chr4	78980208	78980356	149	NA	3.84	6.00346	4.10567	3.89073	intron	NM_001166133	FRAS1	78978724	79465423	+	chr4	78977941	78978127	187	78978043	10	12.6278	8.08956	10.301	promoter	NM_001166133	FRAS1	78978724	79465423	+	chr4	78979283	78979431	149	78979320	6	6.81187	5.08397	4.57478	promoter		promoter	promoter	intron
NM_001166222;CARNS1	NM_001166222	CARNS1	67183149	67193078	+	chr11	67188459	67188970	512	NA	0.93	1.92667	1.63543	0.64168	exon	NM_001166222	CARNS1	67183149	67193078	+	chr11	67188839	67189117	279	67188924	6	6.94656	5.1479	4.72411	intron	NM_001166222	CARNS1	67183149	67193078	+	chr11	67188808	67189109	302	67188885	6	6.81187	5.08397	4.57478	intron		intron	intron	exon
NM_001166271;SPATA13	NM_001166271	SPATA13	24734861	24881212	+	chr13	24844982	24846378	1397	NA	1.16	2.21202	1.82899	0.81283	intron	NM_001166271	SPATA13	24734861	24881212	+	chr13	24734587	24734768	182	24734670	10	12.6278	8.08956	10.301	promoter	NM_001166271	SPATA13	24734861	24881212	+	chr13	24734316	24734755	440	24734456	20	28.7643	15.2519	26.2158	promoter		promoter	promoter	intron
NM_001166425;GNAI2	NM_001166425	GNAI2	50273647	50296786	+	chr3	50264721	50265424	704	NA	5.91	10.1647	5.85709	8.09855	upstream	NM_001166425	GNAI2	50284326	50296786	+	chr3	50283252	50283749	498	50283658	18	25.6688	13.9729	23.187	promoter	NM_001166425	GNAI2	50284326	50296786	+	chr3	50283389	50284245	857	50283485	13	17.0263	10.1679	14.6128	promoter		promoter	promoter	upstream
NM_001166696;SLC1A3	NM_001166696	SLC1A3	36606457	36688436	+	chr5	36606708	36607388	681	NA	3.12	5.05926	3.49522	3.18949	promoter	NM_001166696	SLC1A3	36606457	36609399	+	chr5	36431441	36431589	149	36431568	4	4.42865	3.67707	2.27975	intergenic	NM_001166696	SLC1A3	36606457	36609399	+	chr5	36528177	36528325	149	36528273	6	6.81187	5.08397	4.57478	intergenic		intergenic	intergenic	promoter
NM_001167674;CADM2	NM_001167674	CADM2	85008133	86123579	+	chr3	85444652	85444800	149	NA	3.03	5.05987	3.41173	3.3752	intron	NM_001167674	CADM2	85008133	86123579	+	chr3	85008139	85008287	149	85008212	6	6.94656	5.1479	4.72411	promoter	NM_001167674	CADM2	85008133	86123579	+	chr3	85007762	85008047	286	85007933	12	15.4555	9.44166	13.0634	promoter		promoter	promoter	intron
NM_001170585;PLB1	NM_001170585	PLB1	28718938	28866653	+	chr2	28789541	28790077	537	NA	2.09	3.65278	2.61905	2.16642	exon	NM_001170585	PLB1	28718938	28866653	+	chr2	28789860	28790276	417	28790151	41	69.9469	30.8874	67.1002	intron	NM_001170585	PLB1	28718938	28866653	+	chr2	28789873	28790349	477	28790162	31	49.1405	23.241	46.3947	intron		intron	intron	exon
NM_001170755;NBPF15	NM_001170755	NBPF15	148558188	148596267	+	chr1	148247611	148247984	374	NA	5.07	8.53213	5.14479	6.5522	intergenic	NM_001170755	NBPF15	148560847	148596267	+	chr1	148555444	148555755	312	148555648	21	30.9674	16.1791	28.4351	upstream	NM_001170755	NBPF15	148560847	148596267	+	chr1	148555487	148555751	265	148555644	19	27.018	14.5256	24.4879	upstream		upstream	upstream	intergenic
NM_001171930;CDH23	NM_001171930	CDH23	73156691	73492481	+	chr10	73136916	73137224	309	NA	3.52	5.61346	3.83432	3.58628	upstream	NM_001171930	CDH23	73156691	73467264	+	chr10	73156227	73156450	224	73156367	6	6.94656	5.1479	4.72411	promoter	NM_001171930	CDH23	73156691	73575704	+	chr10	73156171	73156479	309	73156311	6	6.81187	5.08397	4.57478	promoter		promoter	promoter	upstream
NM_001190482;PCSK5	NM_001190482	PCSK5	78505560	78808346	+	chr9	78533881	78534029	149	NA	5.67	9.00033	5.65	6.66751	intron	NM_001190482	PCSK5	78505560	78977255	+	chr9	78504867	78505955	1089	78505173	14	18.9224	11.0312	16.5129	promoter	NM_001190482	PCSK5	78505560	78977255	+	chr9	78504836	78505918	1083	78505160	23	34.121	17.4308	31.5184	promoter		promoter	promoter	intron
NM_001193329;C9orf3	NM_001193329	C9orf3	97488951	97849500	+	chr9	97766652	97767495	844	NA	4.77	7.88865	4.88959	5.89874	exon	NM_001193329	C9orf3	97521931	97849500	+	chr9	97766239	97766387	149	97766311	4	4.42865	3.67707	2.27975	intron	NM_001193329	C9orf3	97521931	97849500	+	chr9	97647857	97648005	149	97647969	6	6.81187	5.08397	4.57478	intron		intron	intron	exon
NM_001193511;MAP3K12	NM_001193511	MAP3K12	53874276	53893444	-	chr12	53893314	53893558	245	NA	2.15	3.77757	2.66848	2.32022	promoter	NM_001193511	MAP3K12	53874276	53893444	-	chr12	53886536	53886885	350	53886668	17	23.9457	13.2375	21.4813	intron	NM_001193511	MAP3K12	53874276	53893444	-	chr12	53886551	53886915	365	53886662	22	32.3167	16.7045	29.7318	intron		intron	intron	promoter
NM_001197293;DPYSL2	NM_001197293	DPYSL2	26371709	26515693	+	chr8	26306045	26307696	1652	NA	7.76	13.2781	7.42724	10.8545	intergenic	NM_001197293	DPYSL2	26371709	26515693	+	chr8	26439835	26439983	149	26439896	4	4.42865	3.67707	2.27975	intron	NM_001197293	DPYSL2	26371709	26515693	+	chr8	26466287	26466481	195	26466382	8	9.52102	6.53653	7.225	intron		intron	intron	intergenic
NM_001198999;SEMA6D	NM_001198999	SEMA6D	47476403	48066420	+	chr15	47712377	47712525	149	NA	2.78	4.40156	3.19975	2.48007	intron	NM_001198999	SEMA6D	47476403	48066420	+	chr15	47476259	47477658	1400	47476871	14	18.9224	11.0312	16.5129	promoter	NM_001198999	SEMA6D	47476403	48066420	+	chr15	47476429	47476695	267	47476601	9	10.9464	7.26281	8.62475	promoter		promoter	promoter	intron
NM_001199180;ATP2C1	NM_001199180	ATP2C1	130569369	130735555	+	chr3	130576426	130576595	170	NA	3.31	5.39821	3.65422	3.57586	intron	NM_001199180	ATP2C1	130569369	130735555	+	chr3	130569193	130569946	754	130569479	14	18.9224	11.0312	16.5129	promoter	NM_001199180	ATP2C1	130569369	130735555	+	chr3	130569146	130570105	960	130569662	16	21.9102	12.3468	19.4366	promoter		promoter	promoter	intron
NM_001199201;ZBBX	NM_001199201	ZBBX	166958077	167098071	-	chr3	165627448	165628077	630	NA	1.45	2.54524	2.07861	0.92872	intergenic	NM_001199201	ZBBX	166958077	167098071	-	chr3	167097924	167098085	162	167098014	8	9.69585	6.61873	7.41696	promoter	NM_001199201	ZBBX	166958077	167098085	-	chr3	167097897	167098147	251	167098018	15	20.2554	11.6205	17.8015	promoter		promoter	promoter	intergenic
NM_001199880;EGR3	NM_001199880	EGR3	22545174	22550093	-	chr8	22552823	22553258	436	NA	1.7	2.88157	2.28923	1.1929	upstream	NM_001199880	EGR3	22545174	22550815	-	chr8	22550290	22550438	149	22550369	7	8.29585	5.88332	6.04485	promoter	NM_001199880	EGR3	22545174	22550093	-	chr8	22550860	22551697	838	22550952	14	18.6269	10.8942	16.1928	promoter		promoter	promoter	upstream
NM_001242413;PRKCQ	NM_001242413	PRKCQ	6469105	6622254	-	chr10	6443712	6443860	149	NA	2.46	5.15336	2.92928	3.92293	intergenic	NM_001242413	PRKCQ	6469105	6622254	-	chr10	6516080	6516228	149	6516196	8	9.69585	6.61873	7.41696	intron	NM_001242413	PRKCQ	6469105	6622254	-	chr10	6516114	6516262	149	6516182	7	8.14111	5.81025	5.87469	intron		intron	intron	intergenic
NM_001242690;ERVMER34-1	NM_001242690	ERVMER34-1	53609684	53617807	-	chr4	53588134	53588976	843	NA	5.02	8.30711	5.09999	6.16457	intergenic	NM_001242690	ERVMER34-1	53609684	53617807	-	chr4	53617133	53617633	501	53617423	11	14.152	8.82497	11.8034	promoter	NM_001242690	ERVMER34-1	53609684	53617807	-	chr4	53617445	53617640	196	53617532	14	18.6269	10.8942	16.1928	promoter		promoter	promoter	intergenic
NM_001247996;ASAP1	NM_001247996	ASAP1	131064351	131455906	-	chr8	131368537	131371239	2703	NA	2.64	4.28696	3.08397	2.46127	exon	NM_001247996	ASAP1	131064351	131455906	-	chr8	131454966	131455339	374	131455220	10	12.6278	8.08956	10.301	promoter	NM_001247996	ASAP1	131064351	131455906	-	chr8	131454930	131455253	324	131455071	11	13.9169	8.71538	11.5472	promoter		promoter	promoter	exon
NM_001252195;C9orf24	NM_001252195	C9orf24	34379017	34381598	-	chr9	34379658	34380150	493	NA	3.54	5.51859	3.84594	3.43842	exon	NM_001252195	C9orf24	34379017	34381598	-	chr9	34380891	34381120	230	34381016	16	22.246	12.502	19.7994	promoter	NM_001252195	C9orf24	34379017	34381598	-	chr9	34380178	34381207	1030	34381006	16	21.9102	12.3468	19.4366	promoter		promoter	promoter	exon
NM_001253846;GMDS	NM_001253846	GMDS	1624035	2245868	-	chr6	1624707	1625636	930	NA	5.8	9.77738	5.76546	7.6562	exon	NM_001253846	GMDS	1624035	2176225	-	chr6	2127844	2127992	149	2127845	4	4.42865	3.67707	2.27975	intron	NM_001253846	GMDS	1624035	2176225	-	chr6	2127906	2128107	202	2127940	4	4.33396	3.63141	2.17517	intron		intron	intron	exon
NM_001258206;VAV1	NM_001258206	VAV1	6772679	6857377	+	chr19	6801170	6802233	1064	NA	3.86	6.64131	4.11581	4.88764	intron	NM_001258206	VAV1	6772679	6857377	+	chr19	6772800	6773639	840	6773004	45	78.3159	33.8291	75.4056	promoter	NM_001258206	VAV1	6772679	6857377	+	chr19	6772773	6773513	741	6773036	20	28.7643	15.2519	26.2158	promoter		promoter	promoter	intron
NM_001426;EN1	NM_001426	EN1	119599747	119605759	-	chr2	119067544	119068414	871	NA	6.14	10.3734	6.04977	8.20964	intergenic	NM_001426	EN1	119599747	119605759	-	chr2	119613211	119613359	149	119613285	7	8.29585	5.88332	6.04485	upstream	NM_001426	EN1	119599747	119605759	-	chr2	119613192	119613340	149	119613263	7	8.14111	5.81025	5.87469	upstream		upstream	upstream	intergenic
NM_001704;BAI3	NM_001704	BAI3	69345632	70099403	+	chr6	67284803	67284951	149	NA	3.37	5.71097	3.70284	4.02868	intergenic	NM_001704	BAI3	69345632	70099403	+	chr6	69344443	69345011	569	69344727	27	42.066	20.5916	39.4377	promoter	NM_001704	BAI3	69345632	70099403	+	chr6	69344426	69344966	541	69344719	31	49.1405	23.241	46.3947	promoter		promoter	promoter	intergenic
NM_001782;CD72	NM_001782	CD72	35609976	35618424	-	chr9	35617256	35617412	157	NA	3.65	5.64045	3.94061	3.48848	intron	NM_001782	CD72	35609976	35618424	-	chr9	35616902	35617686	785	35617311	27	42.066	20.5916	39.4377	promoter	NM_001782	CD72	35609976	35618424	-	chr9	35616880	35617683	804	35617256	32	51.083	23.9673	48.3192	promoter		promoter	promoter	intron
NM_001848;COL6A1	NM_001848	COL6A1	47401663	47424963	+	chr21	47393521	47393965	445	NA	2.08	3.45166	2.6103	1.73103	upstream	NM_001848	COL6A1	47401663	47424963	+	chr21	47401155	47401432	278	47401311	9	11.1413	7.35414	8.83808	promoter	NM_001848	COL6A1	47401663	47424963	+	chr21	47401008	47401445	438	47401366	8	9.52102	6.53653	7.225	promoter		promoter	promoter	upstream
NM_002001;FCER1A	NM_002001	FCER1A	159259504	159278014	+	chr1	159274185	159274658	474	NA	5.81	8.72853	5.7736	5.99167	intron	NM_002001	FCER1A	159259504	159278014	+	chr1	159250360	159250622	263	159250472	6	6.94656	5.1479	4.72411	upstream	NM_002001	FCER1A	159259504	159278014	+	chr1	159251901	159252415	515	159252294	7	8.14111	5.81025	5.87469	upstream		upstream	upstream	intron
NM_002030;FPR3	NM_002030	FPR3	52298411	52329334	+	chr19	52302152	52302718	567	NA	3.46	5.66618	3.78302	3.82013	intron	NM_002030	FPR3	52298411	52329334	+	chr19	52299253	52299512	260	52299408	16	22.246	12.502	19.7994	promoter	NM_002030	FPR3	52298411	52329334	+	chr19	52299196	52299998	803	52299382	11	13.9169	8.71538	11.5472	promoter		promoter	promoter	intron
NM_002086;GRB2	NM_002086	GRB2	73314157	73401790	-	chr17	73389547	73390573	1027	NA	4.11	7.08536	4.33029	5.31728	exon	NM_002086	GRB2	73314157	73401789	-	chr17	73422648	73423160	513	73422741	8	9.69585	6.61873	7.41696	upstream	NM_002086	GRB2	73314157	73401790	-	chr17	73402884	73403058	175	73402981	7	8.14111	5.81025	5.87469	upstream		upstream	upstream	exon
NM_002180;IGHMBP2	NM_002180	IGHMBP2	68671319	68708069	+	chr11	68637428	68638063	636	NA	3.24	5.57509	3.59214	3.94971	intergenic	NM_002180	IGHMBP2	68671319	68708069	+	chr11	68672343	68672559	217	68672450	5	5.65462	4.41249	3.46881	intron	NM_002180	IGHMBP2	68671319	68708069	+	chr11	68672324	68672472	149	68672391	5	5.53995	4.35769	3.34281	intron		intron	intron	intergenic
NM_002271;IPO5	NM_002271	IPO5	98605929	98676550	+	chr13	98627928	98629439	1512	NA	3.02	5.04682	3.40738	3.29612	exon	NM_002271	IPO5	98605929	98676550	+	chr13	98627712	98628649	938	98628008	20	29.1807	15.4437	26.665	intron	NM_002271	IPO5	98605929	98676550	+	chr13	98627677	98628671	995	98627987	28	43.395	21.0622	40.7026	intron		intron	intron	exon
NM_002615;SERPINF1	NM_002615	SERPINF1	1665259	1680859	+	chr17	1676784	1676932	149	NA	8.79	14.2787	8.29868	11.4498	intron	NM_002615	SERPINF1	1665259	1680859	+	chr17	1665652	1666286	635	1665983	12	15.7108	9.56039	13.3409	promoter	NM_002615	SERPINF1	1665259	1680859	+	chr17	1665930	1666825	896	1666247	20	28.7643	15.2519	26.2158	promoter		promoter	promoter	intron
NM_002756;MAP2K3	NM_002756	MAP2K3	21187968	21218551	+	chr17	21178899	21179401	503	NA	2.84	4.63159	3.25795	2.8221	upstream	NM_002756	MAP2K3	21191348	21218551	+	chr17	21191429	21191625	197	21191510	8	9.69585	6.61873	7.41696	promoter	NM_002756	MAP2K3	21191348	21218551	+	chr17	21191478	21191754	277	21191576	6	6.81187	5.08397	4.57478	promoter		promoter	promoter	upstream
NM_003247;THBS2	NM_003247	THBS2	169615875	169654137	-	chr6	169651787	169652782	996	NA	2.81	4.69144	3.22649	3.02093	intron	NM_003247	THBS2	169615875	169654137	-	chr6	169653100	169653912	813	169653190	14	18.9224	11.0312	16.5129	promoter	NM_003247	THBS2	169615875	169654137	-	chr6	169652713	169653862	1150	169653113	11	13.9169	8.71538	11.5472	promoter		promoter	promoter	intron
NM_003268;TLR5	NM_003268	TLR5	223282748	223316624	-	chr1	223254484	223254673	190	NA	5.66	8.9785	5.64026	6.64429	intergenic	NM_003268	TLR5	223282748	223316624	-	chr1	223316393	223316558	166	223316475	6	6.94656	5.1479	4.72411	promoter	NM_003268	TLR5	223282748	223316624	-	chr1	223316355	223316611	257	223316505	22	32.3167	16.7045	29.7318	promoter		promoter	promoter	intergenic
NM_003269;NR2E1	NM_003269	NR2E1	108487215	108510013	+	chr6	108438840	108439333	494	NA	5.14	8.56743	5.20227	6.5422	intergenic	NM_003269	NR2E1	108487215	108510013	+	chr6	108478759	108478907	149	108478842	6	6.94656	5.1479	4.72411	upstream	NM_003269	NR2E1	108487215	108510013	+	chr6	108478721	108478986	266	108478834	9	10.9464	7.26281	8.62475	upstream		upstream	upstream	intergenic
NM_003323;TULP2	NM_003323	TULP2	49384222	49401996	-	chr19	49399208	49399513	306	NA	7.19	12.0414	6.94488	9.65361	intron	NM_003323	TULP2	49384222	49401996	-	chr19	49398852	49399832	981	49399439	30	47.8293	22.7978	45.1543	exon	NM_003323	TULP2	49384222	49401996	-	chr19	49398888	49399967	1080	49399173	23	34.121	17.4308	31.5184	exon		exon	exon	intron
NM_003713;PPAP2B	NM_003713	PPAP2B	56960419	57045257	-	chr1	57007503	57007651	149	NA	2.94	4.34877	3.33881	1.87938	intron	NM_003713	PPAP2B	56960419	57045257	-	chr1	57044469	57044617	149	57044542	7	8.29585	5.88332	6.04485	promoter	NM_003713	PPAP2B	56960419	57045257	-	chr1	57044992	57045140	149	57045075	6	6.81187	5.08397	4.57478	promoter		promoter	promoter	intron
NM_003845;DYRK4	NM_003845	DYRK4	4699244	4723041	+	chr12	4714013	4714389	377	NA	4.7	7.99296	4.83323	6.10496	exon	NM_003845	DYRK4	4699244	4723041	+	chr12	4671418	4671566	149	4671522	6	6.94656	5.1479	4.72411	intergenic	NM_003845	DYRK4	4699244	4723041	+	chr12	4671369	4671532	164	4671448	11	13.9169	8.71538	11.5472	intergenic		intergenic	intergenic	exon
NM_004346;CASP3	NM_004346	CASP3	185548850	185570629	-	chr4	185458008	185458971	964	NA	6.09	10.2423	6.01147	8.0516	intergenic	NM_004346	CASP3	185548850	185570629	-	chr4	185568391	185568539	149	185568517	6	6.94656	5.1479	4.72411	intron	NM_004346	CASP3	185548850	185570629	-	chr4	185568508	185568656	149	185568531	4	4.33396	3.63141	2.17517	intron		intron	intron	intergenic
NM_004392;DACH1	NM_004392	DACH1	72012098	72441330	-	chr13	72439346	72439811	466	NA	5.08	7.94903	5.15518	5.63885	intron	NM_004392	DACH1	72012098	72441330	-	chr13	72440705	72441158	454	72440803	14	18.9224	11.0312	16.5129	promoter	NM_004392	DACH1	72012098	72441330	-	chr13	72440663	72441732	1070	72440822	20	28.7643	15.2519	26.2158	promoter		promoter	promoter	intron
NM_004405;DLX2	NM_004405	DLX2	172964166	172967478	-	chr2	172960012	172960542	531	NA	2.42	3.75039	2.8949	1.6559	intergenic	NM_004405	DLX2	172964166	172967478	-	chr2	172966887	172967910	1024	172967751	10	12.6278	8.08956	10.301	promoter	NM_004405	DLX2	172964166	172967478	-	chr2	172967211	172967397	187	172967303	9	10.9464	7.26281	8.62475	promoter		promoter	promoter	intergenic
NM_004440;EPHA7	NM_004440	EPHA7	93949740	94129300	-	chr6	94020377	94020525	149	NA	6.03	10.2175	5.96094	8.09036	intron	NM_004440	EPHA7	93949740	94129300	-	chr6	94128954	94129316	363	94129051	8	9.69585	6.61873	7.41696	promoter	NM_004440	EPHA7	93949740	94129300	-	chr6	94128686	94129310	625	94128775	9	10.9464	7.26281	8.62475	promoter		promoter	promoter	intron
NM_004522;KIF5C	NM_004522	KIF5C	149632792	149883273	+	chr2	149684213	149684869	657	NA	4.88	8.20621	4.98297	6.25892	intron	NM_004522	KIF5C	149632792	149883273	+	chr2	149632884	149633481	598	149633281	17	23.9457	13.2375	21.4813	promoter	NM_004522	KIF5C	149632792	149883273	+	chr2	149633587	149634036	450	149633733	13	17.0263	10.1679	14.6128	promoter		promoter	promoter	intron
NM_004573;PLCB2	NM_004573	PLCB2	40580098	40600174	-	chr15	40615762	40617022	1261	NA	3.96	6.88722	4.20459	5.18511	upstream	NM_004573	PLCB2	40580098	40600174	-	chr15	40600686	40601258	573	40600926	10	12.6278	8.08956	10.301	promoter	NM_004573	PLCB2	40580098	40600174	-	chr15	40600646	40600816	171	40600729	13	17.0263	10.1679	14.6128	promoter		promoter	promoter	upstream
NM_004789;LHX2	NM_004789	LHX2	126773889	126795442	+	chr9	126761519	126761737	219	NA	9.19	15.8123	8.63279	13.1527	upstream	NM_004789	LHX2	126773889	126795442	+	chr9	126773940	126774175	236	126774076	11	14.152	8.82497	11.8034	promoter	NM_004789	LHX2	126773889	126795442	+	chr9	126773952	126774261	310	126774084	9	10.9464	7.26281	8.62475	promoter		promoter	promoter	upstream
NM_004815;ARHGAP29	NM_004815	ARHGAP29	94634463	94703307	-	chr1	94713245	94713393	149	NA	1.77	3.20487	2.34648	1.8303	upstream	NM_004815	ARHGAP29	94634463	94703307	-	chr1	94702868	94703184	317	94703093	12	15.7108	9.56039	13.3409	promoter	NM_004815	ARHGAP29	94634463	94703307	-	chr1	94702787	94703297	511	94703153	10	12.4128	7.9891	10.0661	promoter		promoter	promoter	upstream
NM_004819;SYMPK	NM_004819	SYMPK	46318700	46366548	-	chr19	46380057	46380205	149	NA	3.29	5.08594	3.63458	2.97226	upstream	NM_004819	SYMPK	46318700	46366548	-	chr19	46365330	46366435	1106	46365760	62	115.421	46.3311	112.217	promoter	NM_004819	SYMPK	46318700	46366548	-	chr19	46365487	46366449	963	46365690	37	60.9824	27.5987	58.1274	promoter		promoter	promoter	upstream
NM_004952;EFNA3	NM_004952	EFNA3	155051348	155060014	+	chr1	155057477	155058234	758	NA	2	3.20914	2.5425	1.27867	exon	NM_004952	EFNA3	155051348	155060014	+	chr1	155051343	155051491	149	155051452	6	6.94656	5.1479	4.72411	promoter	NM_004952	EFNA3	155051348	155060014	+	chr1	155051500	155051648	149	155051565	6	6.81187	5.08397	4.57478	promoter		promoter	promoter	exon
NM_004973;JARID2	NM_004973	JARID2	15246206	15522273	+	chr6	14211130	14212096	967	NA	1.12	2.17207	1.79432	0.81069	intergenic	NM_004973	JARID2	15246206	15522273	+	chr6	15245715	15246128	414	15245824	71	135.907	52.9498	132.534	promoter	NM_004973	JARID2	15246206	15522273	+	chr6	15245691	15246157	467	15245817	104	212.695	76.2596	208.081	promoter		promoter	promoter	intergenic
NM_005029;PITX3	NM_005029	PITX3	103989946	104001231	-	chr10	103990345	103991550	1206	NA	3.76	6.28793	4.03804	4.41697	exon	NM_005029	PITX3	103989946	104001231	-	chr10	104000827	104001819	993	104001591	23	34.5978	17.65	32.033	promoter	NM_005029	PITX3	103989946	104001231	-	chr10	104000718	104001686	969	104001059	22	32.3167	16.7045	29.7318	promoter		promoter	promoter	exon
NM_005040;PRCP	NM_005040	PRCP	82535409	82611557	-	chr11	82578783	82579014	232	NA	1.4	2.54833	2.03734	1.08505	intron	NM_005040	PRCP	82535409	82611557	-	chr11	82610788	82611490	703	82611326	67	126.738	50.0082	123.442	promoter	NM_005040	PRCP	82535409	82611557	-	chr11	82610355	82610574	220	82610477	8	9.52102	6.53653	7.225	promoter		promoter	promoter	intron
NM_005357;LIPE	NM_005357	LIPE	42905666	42931578	-	chr19	42905621	42905775	155	NA	4.97	8.55663	5.05767	6.66872	exon	NM_005357	LIPE	42905666	42931578	-	chr19	42927242	42927880	639	42927408	9	11.1413	7.35414	8.83808	intron	NM_005357	LIPE	42905666	42931578	-	chr19	42927423	42928367	945	42927626	18	25.2927	13.7993	22.7813	intron		intron	intron	exon
NM_005442;EOMES	NM_005442	EOMES	27757886	27763785	-	chr3	27753903	27755551	1649	NA	3.36	5.54756	3.69296	3.74612	intergenic	NM_005442	EOMES	27757886	27763785	-	chr3	27762427	27764462	2036	27763272	16	22.246	12.502	19.7994	promoter	NM_005442	EOMES	27757886	27763785	-	chr3	27762913	27763508	596	27763361	15	20.2554	11.6205	17.8015	promoter		promoter	promoter	intergenic
NM_005524;HES1	NM_005524	HES1	193853931	193856401	+	chr3	193852240	193852611	372	NA	1.02	2.01613	1.70889	0.64981	upstream	NM_005524	HES1	193853931	193856401	+	chr3	193854773	193855405	633	193855010	13	17.3016	10.2958	14.9116	promoter	NM_005524	HES1	193853931	193856401	+	chr3	193854561	193855635	1075	193854758	28	43.395	21.0622	40.7026	promoter		promoter	promoter	upstream
NM_005540;INPP5B	NM_005540	INPP5B	38326369	38412729	-	chr1	38396722	38397725	1004	NA	3.33	5.51223	3.66942	3.66211	exon	NM_005540	INPP5B	38326369	38412729	-	chr1	38412106	38413045	940	38412613	41	69.9469	30.8874	67.1002	promoter	NM_005540	INPP5B	38326369	38412729	-	chr1	38412073	38413039	967	38412628	47	81.5967	34.8615	78.5522	promoter		promoter	promoter	exon
NM_005683;GPR55	NM_005683	GPR55	231772043	231789941	-	chr2	231808532	231808881	350	NA	2.42	3.89591	2.89949	2.04759	upstream	NM_005683	GPR55	231772043	231789941	-	chr2	231789669	231789947	279	231789818	23	34.5978	17.65	32.033	promoter	NM_005683	GPR55	231772043	231789941	-	chr2	231789729	231789877	149	231789818	6	6.81187	5.08397	4.57478	promoter		promoter	promoter	upstream
NM_005860;FSTL3	NM_005860	FSTL3	676389	683392	+	chr19	680068	680879	812	NA	3.09	4.96717	3.4631	3.1032	exon	NM_005860	FSTL3	676389	683392	+	chr19	679818	680020	203	679966	5	5.65462	4.41249	3.46881	intron	NM_005860	FSTL3	676389	683392	+	chr19	679566	679957	392	679821	8	9.52102	6.53653	7.225	intron		intron	intron	exon
NM_005957;MTHFR	NM_005957	MTHFR	11845787	11866160	-	chr1	11861165	11863954	2790	NA	3.85	6.5245	4.11413	4.69727	exon	NM_005957	MTHFR	11845787	11866160	-	chr1	11864127	11864433	307	11864366	7	8.29585	5.88332	6.04485	intron	NM_005957	MTHFR	11845787	11866160	-	chr1	11860705	11861012	308	11860886	8	9.52102	6.53653	7.225	intron		intron	intron	exon
NM_006039;MRC2	NM_006039	MRC2	60704762	60770962	+	chr17	60729786	60730413	628	NA	3.7	6.38437	3.98155	4.71085	intron	NM_006039	MRC2	60704762	60770962	+	chr17	60704603	60706065	1463	60705352	19	27.4142	14.7083	24.9153	promoter	NM_006039	MRC2	60704762	60770962	+	chr17	60705620	60705861	242	60705732	17	23.5897	13.0731	21.0971	promoter		promoter	promoter	intron
NM_006041;HS3ST3B1	NM_006041	HS3ST3B1	14204506	14249492	+	chr17	14205715	14205953	239	NA	4.53	7.19784	4.68785	5.029	intron	NM_006041	HS3ST3B1	14204506	14249492	+	chr17	14205118	14205937	820	14205843	12	15.7108	9.56039	13.3409	promoter	NM_006041	HS3ST3B1	14204506	14249492	+	chr17	14205016	14205923	908	14205706	26	39.6374	19.6096	36.9809	promoter		promoter	promoter	intron
NM_006091;CORO2B	NM_006091	CORO2B	68871308	69020144	+	chr15	68819849	68820055	207	NA	5.04	8.46248	5.12088	6.48112	intergenic	NM_006091	CORO2B	68871308	69020144	+	chr15	68870580	68871144	565	68870831	12	15.7108	9.56039	13.3409	promoter	NM_006091	CORO2B	68871308	69020144	+	chr15	68871202	68871381	180	68871300	13	17.0263	10.1679	14.6128	promoter		promoter	promoter	intergenic
NM_006162;NFATC1	NM_006162	NFATC1	77155772	77289323	+	chr18	77153944	77154114	171	NA	0.61	1.53605	1.36294	0.43417	upstream	NM_006162	NFATC1	77155772	77228177	+	chr18	77156193	77156356	164	77156276	10	12.6278	8.08956	10.301	promoter	NM_006162	NFATC1	77155772	77289323	+	chr18	77156180	77156580	401	77156305	10	12.4128	7.9891	10.0661	promoter		promoter	promoter	upstream
NM_006168;NKX6-1	NM_006168	NKX6-1	85414436	85419387	-	chr4	84991888	84992039	152	NA	1.3	2.4335	1.95148	1.04255	intergenic	NM_006168	NKX6-1	85414436	85419387	-	chr4	85420366	85420603	238	85420474	18	25.6688	13.9729	23.187	promoter	NM_006168	NKX6-1	85414436	85419387	-	chr4	85419419	85419870	452	85419748	17	23.5897	13.0731	21.0971	promoter		promoter	promoter	intergenic
NM_006763;BTG2	NM_006763	BTG2	203274664	203278729	+	chr1	203236597	203236787	191	NA	5.15	8.45148	5.21368	6.36126	intergenic	NM_006763	BTG2	203274664	203278729	+	chr1	203259107	203259599	493	203259237	10	12.6278	8.08956	10.301	upstream	NM_006763	BTG2	203274664	203278729	+	chr1	203256209	203256547	339	203256443	7	8.14111	5.81025	5.87469	upstream		upstream	upstream	intergenic
NM_006772;SYNGAP1	NM_006772	SYNGAP1	33387847	33421466	+	chr6	33393155	33394068	914	NA	1.98	3.31974	2.52748	1.63282	exon	NM_006772	SYNGAP1	33387847	33421466	+	chr6	33387633	33387945	313	33387737	16	22.246	12.502	19.7994	promoter	NM_006772	SYNGAP1	33387847	33421466	+	chr6	33387578	33387794	217	33387686	5	5.53995	4.35769	3.34281	promoter		promoter	promoter	exon
NM_006775;QKI	NM_006775	QKI	163835675	163999628	+	chr6	163827038	163827402	365	NA	5.13	8.42606	5.19878	6.33025	upstream	NM_006775	QKI	163835675	163999628	+	chr6	163836107	163837959	1853	163836325	81	159.237	60.304	155.655	promoter	NM_006775	QKI	163835675	163999628	+	chr6	163836589	163837954	1366	163836887	73	139.042	53.7448	135.409	promoter		promoter	promoter	upstream
NM_007028;TRIM31	NM_007028	TRIM31	30070674	30080867	-	chr6	30082736	30082885	150	NA	13	22.0418	11.865	18.603	upstream	NM_007028	TRIM31	30070674	30080867	-	chr6	30068423	30068910	488	30068591	8	9.69585	6.61873	7.41696	intergenic	NM_007028	TRIM31	30070674	30080867	-	chr6	30068538	30068839	302	30068729	7	8.14111	5.81025	5.87469	intergenic		intergenic	intergenic	upstream
NM_007050;PTPRT	NM_007050	PTPRT	40701392	41818557	-	chr20	40321455	40322846	1392	NA	2.35	3.9277	2.84003	2.25198	intergenic	NM_007050	PTPRT	40701392	41818557	-	chr20	40959926	40960076	151	40959999	8	9.69585	6.61873	7.41696	intron	NM_007050	PTPRT	40701392	41818557	-	chr20	41817145	41817293	149	41817239	6	6.81187	5.08397	4.57478	intron		intron	intron	intergenic
NM_007155;ZP3	NM_007155	ZP3	76026841	76071388	+	chr7	76009606	76009754	149	NA	6.48	10.8411	6.34204	8.58591	upstream	NM_007155	ZP3	76026841	76071388	+	chr7	76026837	76027074	238	76026952	17	23.9457	13.2375	21.4813	promoter	NM_007155	ZP3	76026841	76071388	+	chr7	76026822	76027026	205	76026923	16	21.9102	12.3468	19.4366	promoter		promoter	promoter	upstream
NM_012395;CDK14	NM_012395	CDK14	90338712	90839904	+	chr7	90224943	90226595	1653	NA	1.65	2.85196	2.24837	1.23912	intergenic	NM_012395	CDK14	90338712	90839904	+	chr7	90330246	90330668	423	90330362	12	15.7108	9.56039	13.3409	upstream	NM_012395	CDK14	90338712	90839904	+	chr7	90325856	90326004	149	90325957	4	4.33396	3.63141	2.17517	upstream		upstream	upstream	intergenic
NM_012454;TIAM2	NM_012454	TIAM2	155411423	155578857	+	chr6	155316022	155317314	1293	NA	2.95	4.82293	3.34384	3.01923	intergenic	NM_012454	TIAM2	155411423	155578857	+	chr6	155429012	155429160	149	155429093	6	6.94656	5.1479	4.72411	intron	NM_012454	TIAM2	155411423	155578857	+	chr6	155442900	155443193	294	155443063	20	28.7643	15.2519	26.2158	intron		intron	intron	intergenic
NM_012455;PSD4	NM_012455	PSD4	113931560	113960677	+	chr2	113956215	113956808	594	NA	2.22	3.80447	2.72752	2.22705	exon	NM_012455	PSD4	113931560	113960677	+	chr2	113931181	113932755	1575	113931674	18	25.6688	13.9729	23.187	promoter	NM_012455	PSD4	113931560	113960677	+	chr2	113931179	113932254	1076	113931834	18	25.2927	13.7993	22.7813	promoter		promoter	promoter	exon
NM_014207;CD5	NM_014207	CD5	60869930	60895323	+	chr11	60858816	60859685	870	NA	6.04	10.6281	5.96348	8.5957	upstream	NM_014207	CD5	60869930	60895323	+	chr11	60870513	60870828	316	60870682	4	4.42865	3.67707	2.27975	promoter	NM_014207	CD5	60869930	60895323	+	chr11	60870319	60871324	1006	60870420	8	9.52102	6.53653	7.225	promoter		promoter	promoter	upstream
NM_014228;SLC6A7	NM_014228	SLC6A7	149569520	149590635	+	chr5	149566534	149566684	151	NA	0.64	1.77805	1.38631	0.85311	upstream	NM_014228	SLC6A7	149569520	149590635	+	chr5	149588619	149589187	569	149589093	11	14.152	8.82497	11.8034	exon	NM_014228	SLC6A7	149569520	149590635	+	chr5	149588755	149589197	443	149588881	13	17.0263	10.1679	14.6128	exon		exon	exon	upstream
NM_014247;RAPGEF2	NM_014247	RAPGEF2	160188998	160281301	+	chr4	160227609	160227757	149	NA	4.74	7.27907	4.86318	4.91919	intron	NM_014247	RAPGEF2	160188998	160281301	+	chr4	160099571	160099767	197	160099662	10	12.6278	8.08956	10.301	intergenic	NM_014247	RAPGEF2	160188998	160281301	+	chr4	160099561	160099734	174	160099636	9	10.9464	7.26281	8.62475	intergenic		intergenic	intergenic	intron
NM_014470;RND1	NM_014470	RND1	49250916	49259653	-	chr12	49270273	49270421	149	NA	3.62	6.13778	3.91898	4.41958	upstream	NM_014470	RND1	49250916	49259653	-	chr12	49258826	49259880	1055	49259554	29	45.8938	22.0624	43.2343	promoter	NM_014470	RND1	49250916	49259653	-	chr12	49259069	49259652	584	49259493	19	27.018	14.5256	24.4879	promoter		promoter	promoter	upstream
NM_014578;RHOD	NM_014578	RHOD	66824289	66839488	+	chr11	66838876	66839293	418	NA	5.28	8.49756	5.31964	6.30063	exon	NM_014578	RHOD	66824289	66839488	+	chr11	66824058	66824718	661	66824177	18	25.6688	13.9729	23.187	promoter	NM_014578	RHOD	66824289	66839488	+	chr11	66823929	66824719	791	66824176	20	28.7643	15.2519	26.2158	promoter		promoter	promoter	exon
NM_014620,NM_153693,NR_003084;HOXC4,HOXC5,HOXC6	NM_014620,NM_153693,NR_003084	HOXC4,HOXC5,HOXC6	54410642	54449814	+	chr12	54411800	54411976	177	NA	4.62	7.11052	4.76416	4.78244	intron	NM_014620,NM_153693,NR_003084	HOXC4,HOXC5,HOXC6	54410642	54429144	+	chr12	54411195	54411648	454	54411515	7	8.29585	5.88332	6.04485	promoter	NM_014620,NM_153693,NR_003084	HOXC4,HOXC5,HOXC6	54410642	54424607	+	chr12	54411269	54412225	957	54412101	17	23.5897	13.0731	21.0971	promoter		promoter	promoter	intron
NM_014654;SDC3	NM_014654	SDC3	31342313	31381480	-	chr1	31270510	31270658	149	NA	24.58	46.626	21.6767	41.9732	intergenic	NM_014654	SDC3	31342313	31381480	-	chr1	31381842	31382133	292	31381912	5	5.65462	4.41249	3.46881	promoter	NM_014654	SDC3	31342313	31381480	-	chr1	31381985	31382133	149	31382050	4	4.33396	3.63141	2.17517	promoter		promoter	promoter	intergenic
NM_014714;IFT140	NM_014714	IFT140	1560428	1662109	-	chr16	1660423	1660662	240	NA	4.98	8.29103	5.07088	6.27232	intron	NM_014714	IFT140	1560428	1662109	-	chr16	1662358	1663447	1090	1662820	52	93.3145	38.977	90.2884	promoter	NM_014714	IFT140	1560428	1662109	-	chr16	1662416	1663559	1144	1662899	35	56.9866	26.1461	54.1682	promoter		promoter	promoter	intron
NM_014765;TOMM20	NM_014765	TOMM20	235272658	235292256	-	chr1	234878088	234878236	149	NA	10.03	16.4736	9.3503	13.457	intergenic	NM_014765	TOMM20	235272658	235292256	-	chr1	235292264	235292572	309	235292417	28	43.9726	21.327	41.3287	promoter	NM_014765	TOMM20	235272658	235292256	-	chr1	235292265	235292629	365	235292413	28	43.395	21.0622	40.7026	promoter		promoter	promoter	intergenic
NM_015001;SPEN	NM_015001	SPEN	16174359	16266950	+	chr1	16212796	16213225	430	NA	2.55	4.06848	3.00588	2.19145	intron	NM_015001	SPEN	16174359	16266950	+	chr1	16156363	16156678	316	16156562	10	12.6278	8.08956	10.301	upstream	NM_015001	SPEN	16174359	16266950	+	chr1	16159752	16159957	206	16159853	22	32.3167	16.7045	29.7318	upstream		upstream	upstream	intron
NM_015016;MAST3	NM_015016	MAST3	18208603	18262499	+	chr19	18228839	18229136	298	NA	4.28	6.64407	4.47158	4.42767	intron	NM_015016	MAST3	18208603	18262499	+	chr19	18208590	18208886	297	18208692	18	25.6688	13.9729	23.187	promoter	NM_015016	MAST3	18208603	18262499	+	chr19	18208587	18208935	349	18208722	29	45.2961	21.7884	42.586	promoter		promoter	promoter	intron
NM_015042;ZNF609	NM_015042	ZNF609	64791619	64978266	+	chr15	64752487	64753704	1218	NA	8.51	14.8696	8.0637	12.3506	intergenic	NM_015042	ZNF609	64791619	64978266	+	chr15	64932158	64932306	149	64932279	6	6.94656	5.1479	4.72411	intron	NM_015042	ZNF609	64791619	64978266	+	chr15	64932005	64932237	233	64932092	7	8.14111	5.81025	5.87469	intron		intron	intron	intergenic
NM_015124;GRAMD4	NM_015124	GRAMD4	47022658	47075688	+	chr22	46973085	46973732	648	NA	4.85	8.20448	4.95919	6.26962	intergenic	NM_015124	GRAMD4	47022658	47075688	+	chr22	47010228	47010376	149	47010268	4	4.42865	3.67707	2.27975	upstream	NM_015124	GRAMD4	47022658	47075688	+	chr22	47010460	47010969	510	47010657	9	10.9464	7.26281	8.62475	upstream		upstream	upstream	intergenic
NM_015177;DTX4	NM_015177	DTX4	58939812	58976060	+	chr11	58925902	58926050	149	NA	2.61	4.56291	3.0601	3.06219	upstream	NM_015177	DTX4	58939812	58976060	+	chr11	58939344	58939596	253	58939455	9	11.1413	7.35414	8.83808	promoter	NM_015177	DTX4	58939812	58976060	+	chr11	58939142	58939467	326	58939249	18	25.2927	13.7993	22.7813	promoter		promoter	promoter	upstream
NM_015278;SASH1	NM_015278	SASH1	148663729	148873184	+	chr6	148831998	148832620	623	NA	9.51	15.0469	8.9088	11.9104	intron	NM_015278	SASH1	148663729	148873184	+	chr6	148663795	148663943	149	148663860	6	6.94656	5.1479	4.72411	promoter	NM_015278	SASH1	148663729	148873184	+	chr6	148663700	148663848	149	148663772	7	8.14111	5.81025	5.87469	promoter		promoter	promoter	intron
NM_015310;PSD3	NM_015310	PSD3	18384813	18871196	-	chr8	18709126	18712498	3373	NA	5.35	9.05474	5.38449	6.95905	intron	NM_015310	PSD3	18384813	18871196	-	chr8	18871489	18871720	232	18871579	13	17.3016	10.2958	14.9116	promoter	NM_015310	PSD3	18384813	18871196	-	chr8	18871513	18872016	504	18871629	14	18.6269	10.8942	16.1928	promoter		promoter	promoter	intron
NM_015417;SPEF1	NM_015417	SPEF1	3758151	3762102	-	chr20	3758307	3758646	340	NA	7.58	11.9801	7.27066	9.24184	exon	NM_015417	SPEF1	3758151	3762102	-	chr20	3761906	3762073	168	3761986	17	23.9457	13.2375	21.4813	promoter	NM_015417	SPEF1	3758151	3762102	-	chr20	3761786	3762090	305	3761989	8	9.52102	6.53653	7.225	promoter		promoter	promoter	exon
NM_015651;PHF19	NM_015651	PHF19	123617931	123639606	-	chr9	123631380	123631604	225	NA	2.52	4.23396	2.97944	2.60064	exon	NM_015651	PHF19	123617931	123639606	-	chr9	123630694	123631108	415	123630818	7	8.29585	5.88332	6.04485	intron	NM_015651	PHF19	123617931	123639606	-	chr9	123630761	123631111	351	123630862	15	20.2554	11.6205	17.8015	intron		intron	intron	exon
NM_015717;CD207	NM_015717	CD207	71057343	71062953	-	chr2	71060077	71060733	657	NA	5.28	8.41603	5.32262	6.1711	exon	NM_015717	CD207	71057343	71062953	-	chr2	71062205	71062353	149	71062244	4	4.42865	3.67707	2.27975	promoter	NM_015717	CD207	71057343	71062953	-	chr2	71062830	71063041	212	71062961	8	9.52102	6.53653	7.225	promoter		promoter	promoter	exon
NM_016201;AMOTL2	NM_016201	AMOTL2	134074190	134093406	-	chr3	134032067	134032554	488	NA	3.09	5.24826	3.46744	3.60954	intergenic	NM_016201	AMOTL2	134074190	134093406	-	chr3	134093327	134093480	154	134093397	11	14.152	8.82497	11.8034	promoter	NM_016201	AMOTL2	134074190	134093406	-	chr3	134093698	134093846	149	134093762	4	4.33396	3.63141	2.17517	promoter		promoter	promoter	intergenic
NM_016734;PAX5	NM_016734	PAX5	36838531	37034476	-	chr9	37036746	37037731	986	NA	3.57	5.76206	3.86996	3.84229	upstream	NM_016734	PAX5	36838531	37034476	-	chr9	37034364	37034769	406	37034531	6	6.94656	5.1479	4.72411	promoter	NM_016734	PAX5	36838531	37034476	-	chr9	37034531	37034684	154	37034604	8	9.52102	6.53653	7.225	promoter		promoter	promoter	upstream
NM_017519;ARID1B	NM_017519	ARID1B	157099064	157531913	+	chr6	157341814	157343241	1428	NA	6.06	10.129	5.98564	7.9302	intron	NM_017519	ARID1B	157099064	157531913	+	chr6	157097695	157098777	1083	157098604	44	76.2091	33.0937	73.3147	promoter	NM_017519	ARID1B	157099064	157531913	+	chr6	157097754	157098772	1019	157098179	38	62.9974	28.325	60.124	promoter		promoter	promoter	intron
NM_017729;EPS8L1	NM_017729	EPS8L1	55587221	55599291	+	chr19	55598226	55598782	557	NA	4.6	8.30551	4.746	6.58254	exon	NM_017729	EPS8L1	55591760	55599291	+	chr19	55592358	55592863	506	55592773	14	18.9224	11.0312	16.5129	promoter	NM_017729	EPS8L1	55591760	55599291	+	chr19	55592156	55592956	801	55592767	26	39.6374	19.6096	36.9809	promoter		promoter	promoter	exon
NM_017797;BTBD2	NM_017797	BTBD2	1985447	2015702	-	chr19	2032428	2032916	489	NA	5.69	9.34842	5.67174	7.17019	upstream	NM_017797	BTBD2	1985447	2015702	-	chr19	2015159	2015417	259	2015248	4	4.42865	3.67707	2.27975	promoter	NM_017797	BTBD2	1985447	2015702	-	chr19	2015285	2015456	172	2015361	6	6.81187	5.08397	4.57478	promoter		promoter	promoter	upstream
NM_017805;RASIP1	NM_017805	RASIP1	49223842	49243970	-	chr19	49224137	49224590	454	NA	3.74	6.25539	4.01573	4.47423	exon	NM_017805	RASIP1	49223842	49243970	-	chr19	49242860	49243012	153	49242928	10	12.6278	8.08956	10.301	promoter	NM_017805	RASIP1	49223842	49243970	-	chr19	49242707	49243002	296	49242901	13	17.0263	10.1679	14.6128	promoter		promoter	promoter	exon
NM_018423;STYK1	NM_018423	STYK1	10771538	10826891	-	chr12	10820966	10821502	537	NA	2.34	3.96593	2.82683	2.38199	intron	NM_018423	STYK1	10771538	10826891	-	chr12	10826273	10827061	789	10826667	11	14.152	8.82497	11.8034	promoter	NM_018423	STYK1	10771538	10826891	-	chr12	10826567	10826942	376	10826715	24	35.943	18.157	33.3224	promoter		promoter	promoter	intron
NM_018660;ZNF395	NM_018660	ZNF395	28203102	28243977	-	chr8	28205170	28206077	908	NA	1.12	2.1844	1.79572	0.84808	exon	NM_018660	ZNF395	28203102	28243977	-	chr8	28243864	28244384	521	28244091	20	29.1807	15.4437	26.665	promoter	NM_018660	ZNF395	28203102	28243977	-	chr8	28243847	28244462	616	28244087	22	32.3167	16.7045	29.7318	promoter		promoter	promoter	exon
NM_019020;TBC1D16	NM_019020	TBC1D16	77913819	78009647	-	chr17	78009046	78009318	273	NA	4.82	7.82715	4.93599	5.73287	promoter	NM_019020	TBC1D16	77913819	78009647	-	chr17	77965705	77965996	292	77965828	10	12.6278	8.08956	10.301	intron	NM_019020	TBC1D16	77913819	78009647	-	chr17	77970890	77971196	307	77970968	6	6.81187	5.08397	4.57478	intron		intron	intron	promoter
NM_020338;ZMIZ1	NM_020338	ZMIZ1	80828792	81076285	+	chr10	81002126	81004174	2049	NA	55.13	135.618	47.5741	132.453	intron	NM_020338	ZMIZ1	80828792	81076285	+	chr10	80828652	80831465	2814	80829512	79	154.526	58.8331	150.988	promoter	NM_020338	ZMIZ1	80828792	81076285	+	chr10	80828930	80831438	2509	80829496	86	169.356	63.1865	165.358	promoter		promoter	promoter	intron
NM_020405;PLXDC1	NM_020405	PLXDC1	37219556	37307902	-	chr17	37309862	37311437	1576	NA	4.93	8.1987	5.02165	6.19783	upstream	NM_020405	PLXDC1	37219556	37307902	-	chr17	37308012	37308240	229	37308103	7	8.29585	5.88332	6.04485	promoter	NM_020405	PLXDC1	37219556	37307902	-	chr17	37307326	37307813	488	37307430	9	10.9464	7.26281	8.62475	promoter		promoter	promoter	upstream
NM_020436;SALL4	NM_020436	SALL4	50400583	50419048	-	chr20	50417042	50418044	1003	NA	2.01	3.61349	2.54907	2.19767	intron	NM_020436	SALL4	50400583	50419048	-	chr20	50416924	50418298	1375	50417900	31	49.7786	23.5333	47.088	promoter	NM_020436	SALL4	50400583	50419048	-	chr20	50416963	50418389	1427	50417862	20	28.7643	15.2519	26.2158	promoter		promoter	promoter	intron
NM_020443;NAV1	NM_020443	NAV1	201617450	201796102	+	chr1	201512453	201512606	154	NA	6.15	9.60064	6.05908	7.07168	intergenic	NM_020443	NAV1	201617450	201796102	+	chr1	201617184	201617399	216	201617300	8	9.69585	6.61873	7.41696	promoter	NM_020443	NAV1	201617450	201796102	+	chr1	201617297	201617669	373	201617537	7	8.14111	5.81025	5.87469	promoter		promoter	promoter	intergenic
NM_020823;TMEM181	NM_020823	TMEM181	158957468	159056467	+	chr6	158980658	158982156	1499	NA	4.34	7.12986	4.52189	5.07556	intron	NM_020823	TMEM181	158957468	159056467	+	chr6	158957282	158957787	506	158957365	13	17.3016	10.2958	14.9116	promoter	NM_020823	TMEM181	158957468	159056467	+	chr6	158957337	158957900	564	158957551	10	12.4128	7.9891	10.0661	promoter		promoter	promoter	intron
NM_020979;SH2B2	NM_020979	SH2B2	101928405	101962178	+	chr7	101929745	101930988	1244	NA	2.95	5.0384	3.34516	3.40902	intron	NM_020979	SH2B2	101928405	101962178	+	chr7	101928408	101928769	362	101928669	9	11.1413	7.35414	8.83808	promoter	NM_020979	SH2B2	101928405	101962178	+	chr7	101929369	101930028	660	101929596	12	15.4555	9.44166	13.0634	promoter		promoter	promoter	intron
NM_020988;GNAO1	NM_020988	GNAO1	56225251	56391356	+	chr16	56390576	56391126	551	NA	2.86	4.6425	3.27433	2.83798	exon	NM_020988	GNAO1	56225251	56382111	+	chr16	56245806	56246027	222	56245904	9	11.1413	7.35414	8.83808	intron	NM_020988	GNAO1	56225251	56391356	+	chr16	56245610	56245844	235	56245699	6	6.81187	5.08397	4.57478	intron		intron	intron	exon
NM_021114;SPINK2	NM_021114	SPINK2	57676034	57687893	-	chr4	57666155	57666486	332	NA	3.44	6.10891	3.76041	4.53097	intergenic	NM_021114	SPINK2	57676034	57687893	-	chr4	57687673	57687821	149	57687765	5	5.65462	4.41249	3.46881	promoter	NM_021114	SPINK2	57676034	57687893	-	chr4	57688027	57688175	149	57688132	7	8.14111	5.81025	5.87469	promoter		promoter	promoter	intergenic
NM_021241;WIZ	NM_021241	WIZ	15532318	15560762	-	chr19	15542771	15544135	1365	NA	4.29	6.95041	4.48232	4.9295	intron	NM_021241	WIZ	15532318	15560762	-	chr19	15560955	15561134	180	15561044	12	15.7108	9.56039	13.3409	promoter	NM_021241	WIZ	15532318	15560762	-	chr19	15560948	15561107	160	15561027	8	9.52102	6.53653	7.225	promoter		promoter	promoter	intron
NM_021954;GJA3	NM_021954	GJA3	20712395	20735183	-	chr13	20702153	20702473	321	NA	4.29	6.43882	4.4861	3.95708	intergenic	NM_021954	GJA3	20712395	20735183	-	chr13	20735205	20735520	316	20735331	14	18.9224	11.0312	16.5129	promoter	NM_021954	GJA3	20712395	20735183	-	chr13	20734662	20735598	937	20735287	25	37.782	18.8833	35.1436	promoter		promoter	promoter	intergenic
NM_022370;ROBO3	NM_022370	ROBO3	124735305	124751370	+	chr11	124746392	124746560	169	NA	4.31	7.18376	4.49827	5.30343	intron	NM_022370	ROBO3	124735305	124751370	+	chr11	124706528	124706865	338	124706584	4	4.42865	3.67707	2.27975	intergenic	NM_022370	ROBO3	124735305	124751370	+	chr11	124706666	124707036	371	124706759	10	12.4128	7.9891	10.0661	intergenic		intergenic	intergenic	intron
NM_022465;IKZF4	NM_022465	IKZF4	56414689	56432219	+	chr12	56401004	56401926	923	NA	5.38	9.09632	5.40393	7.0048	upstream	NM_022465	IKZF4	56414689	56432219	+	chr12	56414940	56415814	875	56415537	24	36.44	18.3854	33.8592	promoter	NM_022465	IKZF4	56414689	56432219	+	chr12	56415199	56415728	530	56415437	14	18.6269	10.8942	16.1928	promoter		promoter	promoter	upstream
NM_024074;TMEM38A	NM_024074	TMEM38A	16771938	16799816	+	chr19	16772993	16773141	149	NA	1.94	3.19748	2.49075	1.42791	intron	NM_024074	TMEM38A	16771938	16799816	+	chr19	16772079	16772227	149	16772148	6	6.94656	5.1479	4.72411	promoter	NM_024074	TMEM38A	16771938	16799816	+	chr19	16772032	16772420	389	16772147	12	15.4555	9.44166	13.0634	promoter		promoter	promoter	intron
NM_025224;ZBTB46	NM_025224	ZBTB46	62375021	62436856	-	chr20	62433844	62435302	1459	NA	4.84	7.93849	4.94873	5.89912	intron	NM_025224	ZBTB46	62375021	62436856	-	chr20	62453542	62453736	195	62453654	7	8.29585	5.88332	6.04485	upstream	NM_025224	ZBTB46	62375021	62436856	-	chr20	62452246	62452396	151	62452311	8	9.52102	6.53653	7.225	upstream		upstream	upstream	intron
NM_030762;BHLHE41	NM_030762	BHLHE41	26272959	26278003	-	chr12	26279182	26280042	861	NA	2.83	4.58522	3.24581	2.77507	upstream	NM_030762	BHLHE41	26272959	26278003	-	chr12	26277574	26279628	2055	26279228	24	36.44	18.3854	33.8592	promoter	NM_030762	BHLHE41	26272959	26278003	-	chr12	26278113	26279683	1571	26279491	30	47.2114	22.5147	44.4835	promoter		promoter	promoter	upstream
NM_030763;HMGN5	NM_030763	HMGN5	80369200	80457441	-	chrX	80376089	80377870	1782	NA	2.57	4.25421	3.02557	2.4922	exon	NM_030763	HMGN5	80369200	80457441	-	chrX	80377348	80378072	725	80377530	29	45.8938	22.0624	43.2343	intron	NM_030763	HMGN5	80369200	80457441	-	chrX	80375474	80376738	1265	80375567	7	8.14111	5.81025	5.87469	intron		intron	intron	exon
NM_031935;HMCN1	NM_031935	HMCN1	185703683	186160085	+	chr1	185662904	185663534	631	NA	4.11	6.34087	4.32815	4.08884	intergenic	NM_031935	HMCN1	185703683	186160085	+	chr1	185703357	185703591	235	185703481	12	15.7108	9.56039	13.3409	promoter	NM_031935	HMCN1	185703683	186160085	+	chr1	185703280	185703471	192	185703371	8	9.52102	6.53653	7.225	promoter		promoter	promoter	intergenic
NM_032623;MGARP	NM_032623	MGARP	140187317	140201492	-	chr4	140096978	140099625	2648	NA	6.08	10.4705	5.99824	8.32168	intergenic	NM_032623	MGARP	140187317	140201492	-	chr4	140200835	140201267	433	140201172	9	11.1413	7.35414	8.83808	promoter	NM_032623	MGARP	140187317	140201492	-	chr4	140200590	140200964	375	140200868	9	10.9464	7.26281	8.62475	promoter		promoter	promoter	intergenic
NM_032899;FAM83A	NM_032899	FAM83A	124194752	124222318	+	chr8	124168681	124170379	1699	NA	3	5.14185	3.38739	3.50257	intergenic	NM_032899	FAM83A	124194752	124222318	+	chr8	124172865	124173835	971	124172993	78	152.179	58.0977	148.662	upstream	NM_032899	FAM83A	124194752	124222318	+	chr8	124172851	124173867	1017	124172976	55	98.7455	40.6718	95.5369	upstream		upstream	upstream	intergenic
NM_033030;BOLL	NM_033030	BOLL	198591603	198650074	-	chr2	198641117	198641553	437	NA	2.49	3.79826	2.95415	1.5892	intron	NM_033030	BOLL	198591603	198650938	-	chr2	198650882	198651384	503	198651288	16	22.246	12.502	19.7994	promoter	NM_033030	BOLL	198591603	198650074	-	chr2	198650782	198651591	810	198651035	14	18.6269	10.8942	16.1928	promoter		promoter	promoter	intron
NM_033050;SUCNR1	NM_033050	SUCNR1	151591431	151599876	+	chr3	151593175	151593769	595	NA	16.68	29.8906	14.9878	25.9689	intron	NM_033050	SUCNR1	151591431	151599876	+	chr3	151592022	151592231	210	151592123	8	9.69585	6.61873	7.41696	promoter	NM_033050	SUCNR1	151591431	151599876	+	chr3	151592024	151592172	149	151592153	7	8.14111	5.81025	5.87469	promoter		promoter	promoter	intron
NM_053056;CCND1	NM_053056	CCND1	69455873	69469242	+	chr11	69457407	69457706	300	NA	3.26	5.27794	3.61087	3.4304	intron	NM_053056	CCND1	69455873	69469242	+	chr11	69455527	69455700	174	69455616	10	12.6278	8.08956	10.301	promoter	NM_053056	CCND1	69455873	69469242	+	chr11	69456830	69457940	1111	69457053	20	28.7643	15.2519	26.2158	promoter		promoter	promoter	intron
NM_058181;YBEY	NM_058181	YBEY	47706267	47717665	+	chr21	47717543	47717832	290	NA	2.37	4.21512	2.85449	2.78232	exon	NM_058181	YBEY	47706267	47717665	+	chr21	47714737	47714885	149	47714816	6	6.94656	5.1479	4.72411	intron	NM_058181	YBEY	47706267	47717665	+	chr21	47716246	47716394	149	47716312	4	4.33396	3.63141	2.17517	intron		intron	intron	exon
NM_080825;C20orf144	NM_080825	C20orf144	32250092	32251721	+	chr20	32251114	32251971	858	NA	2.87	4.94388	3.27936	3.34652	exon	NM_080825	C20orf144	32250092	32251721	+	chr20	32250970	32252080	1111	32251386	64	119.928	47.8019	116.687	promoter	NM_080825	C20orf144	32250092	32251721	+	chr20	32250959	32251976	1018	32251400	45	77.3956	33.409	74.3897	promoter		promoter	promoter	exon
NM_130807;MOB3A	NM_130807	MOB3A	2071035	2096269	-	chr19	2082968	2085317	2350	NA	2.6	4.16906	3.05408	2.26709	exon	NM_130807	MOB3A	2071035	2096269	-	chr19	2085746	2085894	149	2085860	6	6.94656	5.1479	4.72411	intron	NM_130807	MOB3A	2071035	2096269	-	chr19	2091050	2091248	199	2091143	6	6.81187	5.08397	4.57478	intron		intron	intron	exon
NM_130808;CPNE4	NM_130808	CPNE4	131253577	131753844	-	chr3	131245873	131246027	155	NA	9.99	16.4529	9.31157	13.4613	intergenic	NM_130808	CPNE4	131253577	131753844	-	chr3	131753373	131753540	168	131753443	7	8.29585	5.88332	6.04485	promoter	NM_130808	CPNE4	131253577	131753844	-	chr3	131753465	131753849	385	131753594	16	21.9102	12.3468	19.4366	promoter		promoter	promoter	intergenic
NM_139057;ADAMTS17	NM_139057	ADAMTS17	100511643	100882183	-	chr15	100468791	100468948	158	NA	8.17	13.9127	7.77233	11.4082	intergenic	NM_139057	ADAMTS17	100511643	100882183	-	chr15	100881898	100882245	348	100882038	23	34.5978	17.65	32.033	promoter	NM_139057	ADAMTS17	100511643	100882183	-	chr15	100881902	100882220	319	100882093	20	28.7643	15.2519	26.2158	promoter		promoter	promoter	intergenic
NM_139241;FGD4	NM_139241	FGD4	32655041	32798984	+	chr12	32552068	32553007	940	NA	1.91	3.21152	2.46713	1.52932	intergenic	NM_139241	FGD4	32655041	32798984	+	chr12	32687350	32687591	242	32687497	6	6.94656	5.1479	4.72411	intron	NM_139241	FGD4	32655041	32798984	+	chr12	32674152	32674300	149	32674209	6	6.81187	5.08397	4.57478	intron		intron	intron	intergenic
NM_144709;PUS10	NM_144709	PUS10	61167548	61245365	-	chr2	61166303	61166451	149	NA	1.17	2.43848	1.8372	1.31038	intergenic	NM_144709	PUS10	61167548	61245365	-	chr2	61220319	61220600	282	61220487	5	5.65462	4.41249	3.46881	intron	NM_144709	PUS10	61167548	61245365	-	chr2	61232011	61232341	331	61232253	11	13.9169	8.71538	11.5472	intron		intron	intron	intergenic
NM_144993;TET3	NM_144993	TET3	74273450	74335302	+	chr2	74212726	74213028	303	NA	15.88	28.2188	14.3028	24.4133	intergenic	NM_144993	TET3	74273450	74335302	+	chr2	74260039	74260187	149	74260109	4	4.42865	3.67707	2.27975	upstream	NM_144993	TET3	74273450	74335302	+	chr2	74259540	74259944	405	74259856	7	8.14111	5.81025	5.87469	upstream		upstream	upstream	intergenic
NM_145231;EFCAB11	NM_145231	EFCAB11	90263469	90421089	-	chr14	90167768	90167916	149	NA	7.55	13.5374	7.2501	11.2783	intergenic	NM_145231	EFCAB11	90263469	90421089	-	chr14	90420568	90421161	594	90420973	82	161.6	61.0394	157.996	promoter	NM_145231	EFCAB11	90263469	90421089	-	chr14	90420430	90421203	774	90420993	81	157.59	59.5551	153.742	promoter		promoter	promoter	intergenic
NM_145313;RASGEF1A	NM_145313	RASGEF1A	43689984	43762367	-	chr10	43697971	43698119	149	NA	1.44	2.85131	2.06494	1.66588	intron	NM_145313	RASGEF1A	43689984	43762367	-	chr10	43762558	43762706	149	43762628	6	6.94656	5.1479	4.72411	promoter	NM_145313	RASGEF1A	43689984	43762367	-	chr10	43761512	43761728	217	43761651	6	6.81187	5.08397	4.57478	promoter		promoter	promoter	intron
NM_147192;DMBX1	NM_147192	DMBX1	46972668	46979886	+	chr1	46932217	46932571	355	NA	2.41	4.45795	2.89181	3.10236	intergenic	NM_147192	DMBX1	46972668	46979886	+	chr1	46955626	46955774	149	46955725	6	6.94656	5.1479	4.72411	upstream	NM_147192	DMBX1	46972668	46979886	+	chr1	46955484	46955808	325	46955679	6	6.81187	5.08397	4.57478	upstream		upstream	upstream	intergenic
NM_152431;PIWIL4	NM_152431	PIWIL4	94300474	94354587	+	chr11	94316297	94317497	1201	NA	1.64	2.87903	2.23685	1.34643	exon	NM_152431	PIWIL4	94300474	94354587	+	chr11	94307700	94307959	260	94307790	19	27.4142	14.7083	24.9153	intron	NM_152431	PIWIL4	94300474	94354587	+	chr11	94307652	94307895	244	94307776	12	15.4555	9.44166	13.0634	intron		intron	intron	exon
NM_152591;CCDC63	NM_152591	CCDC63	111284811	111345338	+	chr12	111325575	111325888	314	NA	3.87	6.82187	4.12478	5.17409	intron	NM_152591	CCDC63	111284811	111345338	+	chr12	111284527	111284906	380	111284779	21	30.9674	16.1791	28.4351	promoter	NM_152591	CCDC63	111284811	111345338	+	chr12	111284343	111285108	766	111284803	28	43.395	21.0622	40.7026	promoter		promoter	promoter	intron
NM_152625;ZNF366	NM_152625	ZNF366	71739234	71803249	-	chr5	71801519	71801823	305	NA	1.91	3.16369	2.46274	1.42576	intron	NM_152625	ZNF366	71739234	71803249	-	chr5	71802117	71803250	1134	71803105	13	17.3016	10.2958	14.9116	promoter	NM_152625	ZNF366	71739234	71803249	-	chr5	71801964	71803297	1334	71802393	19	27.018	14.5256	24.4879	promoter		promoter	promoter	intron
NM_172364;CACNA2D4	NM_172364	CACNA2D4	1901123	2027870	-	chr12	1905687	1906719	1033	NA	6.42	11.0655	6.29208	8.91255	exon	NM_172364	CACNA2D4	1901123	2027870	-	chr12	2027058	2027222	165	2027140	11	14.152	8.82497	11.8034	promoter	NM_172364	CACNA2D4	1901123	2027870	-	chr12	2026920	2027836	917	2027123	25	37.782	18.8833	35.1436	promoter		promoter	promoter	exon
NM_173588;IGSF22	NM_173588	IGSF22	18725852	18747777	-	chr11	18727975	18728293	319	NA	4	6.61246	4.24102	4.74619	intron	NM_173588	IGSF22	18725852	18747777	-	chr11	18727416	18727631	216	18727541	9	11.1413	7.35414	8.83808	exon	NM_173588	IGSF22	18725852	18747777	-	chr11	18727403	18727745	343	18727502	10	12.4128	7.9891	10.0661	exon		exon	exon	intron
NM_173688;NKAIN3	NM_173688	NKAIN3	63161501	63903628	+	chr8	63666797	63666945	149	NA	3.76	5.91472	4.03274	3.86178	intron	NM_173688	NKAIN3	63161501	63903628	+	chr8	63161019	63161276	258	63161107	8	9.69585	6.61873	7.41696	promoter	NM_173688	NKAIN3	63161501	63903628	+	chr8	63161638	63162196	559	63161899	8	9.52102	6.53653	7.225	promoter		promoter	promoter	intron
NM_174886;TGIF1	NM_174886	TGIF1	3412072	3458406	+	chr18	3297257	3297531	275	NA	5.87	9.35969	5.81848	6.99155	intergenic	NM_174886	TGIF1	3412072	3458406	+	chr18	3411983	3412131	149	3412052	6	6.94656	5.1479	4.72411	promoter	NM_174886	TGIF1	3412072	3458406	+	chr18	3411917	3412100	184	3412001	12	15.4555	9.44166	13.0634	promoter		promoter	promoter	intergenic
NM_175747;OLIG3	NM_175747	OLIG3	137813336	137815531	-	chr6	137821596	137821744	149	NA	1.3	2.3624	1.95085	0.83234	upstream	NM_175747	OLIG3	137813336	137815531	-	chr6	137635136	137635423	288	137635256	12	15.7108	9.56039	13.3409	intergenic	NM_175747	OLIG3	137813336	137815531	-	chr6	137635157	137635305	149	137635271	7	8.14111	5.81025	5.87469	intergenic		intergenic	intergenic	upstream
NM_175922;PRR18	NM_175922	PRR18	166719168	166721871	-	chr6	166666728	166667615	888	NA	2.29	3.92849	2.7901	2.33277	intergenic	NM_175922	PRR18	166719168	166721871	-	chr6	166721695	166721874	180	166721788	7	8.29585	5.88332	6.04485	promoter	NM_175922	PRR18	166719168	166721871	-	chr6	166721739	166722016	278	166721833	11	13.9169	8.71538	11.5472	promoter		promoter	promoter	intergenic
NM_178507;OAF	NM_178507	OAF	120081747	120100650	+	chr11	120039759	120040079	321	NA	1.55	2.69143	2.1606	1.07757	intergenic	NM_178507	OAF	120081747	120100650	+	chr11	120081550	120081748	199	120081657	9	11.1413	7.35414	8.83808	promoter	NM_178507	OAF	120081747	120100650	+	chr11	120081581	120081815	235	120081708	9	10.9464	7.26281	8.62475	promoter		promoter	promoter	intergenic
NM_178548;TFAP2E	NM_178548	TFAP2E	36038971	36060927	+	chr1	36043091	36043969	879	NA	5.71	9.15315	5.68581	6.85132	intron	NM_178548	TFAP2E	36038971	36060927	+	chr1	36038901	36039141	241	36039022	16	22.246	12.502	19.7994	promoter	NM_178548	TFAP2E	36038971	36060927	+	chr1	36038940	36039088	149	36039017	8	9.52102	6.53653	7.225	promoter		promoter	promoter	intron
NM_182795;NPM2	NM_182795	NPM2	21882354	21894408	+	chr8	21867567	21868624	1058	NA	5.6	9.53476	5.59728	7.34556	upstream	NM_182795	NPM2	21882354	21894408	+	chr8	21881605	21882213	609	21881765	11	14.152	8.82497	11.8034	promoter	NM_182795	NPM2	21882354	21894408	+	chr8	21882064	21882296	233	21882185	9	10.9464	7.26281	8.62475	promoter		promoter	promoter	upstream
NM_182978;GNAL	NM_182978	GNAL	11689014	11885683	+	chr18	11170546	11170915	370	NA	18.59	32.9857	16.6038	28.6727	intergenic	NM_182978	GNAL	11689014	11885683	+	chr18	11689172	11689444	273	11689295	8	9.69585	6.61873	7.41696	promoter	NM_182978	GNAL	11689014	11885683	+	chr18	11689221	11689436	216	11689333	8	9.52102	6.53653	7.225	promoter		promoter	promoter	intergenic
NM_183061;SLC9C1	NM_183061	SLC9C1	111859752	112013074	-	chr3	112022530	112023011	482	NA	1.09	2.18605	1.77301	0.91876	upstream	NM_183061	SLC9C1	111859752	112013074	-	chr3	112012355	112013160	806	112012768	24	36.44	18.3854	33.8592	promoter	NM_183061	SLC9C1	111859752	112013074	-	chr3	112012449	112013036	588	112012629	8	9.52102	6.53653	7.225	promoter		promoter	promoter	upstream
NM_194247;HNRNPA3	NM_194247	HNRNPA3	178077422	178088685	+	chr2	178029275	178030133	859	NA	4.29	6.77398	4.47989	4.6392	intergenic	NM_194247	HNRNPA3	178077422	178088685	+	chr2	178078054	178079071	1018	178078305	65	122.192	48.5373	118.932	promoter	NM_194247	HNRNPA3	178077422	178088685	+	chr2	178078024	178079252	1229	178078435	39	65.0234	29.0513	62.1313	promoter		promoter	promoter	intergenic
NM_203434;IER5L	NM_203434	IER5L	131937831	131940540	-	chr9	131937005	131939242	2238	NA	2.09	3.45932	2.62173	1.72205	exon	NM_203434	IER5L	131937831	131940540	-	chr9	131937340	131939680	2341	131938626	23	34.5978	17.65	32.033	promoter	NM_203434	IER5L	131937831	131940540	-	chr9	131939072	131939665	594	131939544	15	20.2554	11.6205	17.8015	promoter		promoter	promoter	exon
NM_207360;ZC3H12D	NM_207360	ZC3H12D	149768766	149806148	-	chr6	149803078	149803556	479	NA	3.15	5.24112	3.51421	3.52036	intron	NM_207360	ZC3H12D	149768766	149806148	-	chr6	149805696	149805892	197	149805779	5	5.65462	4.41249	3.46881	promoter	NM_207360	ZC3H12D	149768766	149806148	-	chr6	149804671	149806118	1448	149805778	9	10.9464	7.26281	8.62475	promoter		promoter	promoter	intron
NM_207417;C9orf171	NM_207417	C9orf171	135285611	135448675	+	chr9	135405535	135405683	149	NA	1.67	2.99127	2.26379	1.56421	intron	NM_207417	C9orf171	135285611	135448675	+	chr9	135285639	135286057	419	135285746	9	11.1413	7.35414	8.83808	promoter	NM_207417	C9orf171	135285611	135448675	+	chr9	135285628	135285883	256	135285734	11	13.9169	8.71538	11.5472	promoter		promoter	promoter	intron
NM_207435;C12orf76	NM_207435	C12orf76	110478983	110505500	-	chr12	110485946	110486721	776	NA	2.37	3.9442	2.8525	2.23356	intron	NM_207435	C12orf76	110478983	110505500	-	chr12	110510902	110511448	547	110510967	8	9.69585	6.61873	7.41696	upstream	NM_207435	C12orf76	110478983	110505500	-	chr12	110510897	110511460	564	110511372	7	8.14111	5.81025	5.87469	upstream		upstream	upstream	intron
NR_002834,NR_037962;DUSP5P,RHOU	NR_002834,NR_037962	DUSP5P,RHOU	228780394	228882416	+	chr1	228782481	228784185	1705	NA	2.32	3.84995	2.81683	2.11144	intron	NR_002834,NR_037962	DUSP5P,RHOU	228780657	228788159	+	chr1	228771107	228771476	370	228771227	13	17.3016	10.2958	14.9116	upstream	NR_002834,NR_037962	DUSP5P,RHOU	228780394	228882416	+	chr1	228771043	228771468	426	228771153	16	21.9102	12.3468	19.4366	upstream		upstream	upstream	intron
NR_003505;PPP4R1L	NR_003505	PPP4R1L	56807833	56884495	-	chr20	56803922	56804075	154	NA	2.3	4.15443	2.79675	2.76259	intergenic	NR_003505	PPP4R1L	56807833	56884495	-	chr20	56811811	56811959	149	56811898	6	6.94656	5.1479	4.72411	intron	NR_003505	PPP4R1L	56807833	56884495	-	chr20	56811817	56812275	459	56812148	16	21.9102	12.3468	19.4366	intron		intron	intron	intergenic
NR_015369;FLJ42709	NR_015369	FLJ42709	92745065	92906499	-	chr5	91937722	91938358	637	NA	3.39	5.26672	3.72163	3.18097	intergenic	NR_015369	FLJ42709	92745065	92906499	-	chr5	92906117	92906349	233	92906262	6	6.94656	5.1479	4.72411	promoter	NR_015369	FLJ42709	92745065	92906499	-	chr5	92905919	92906861	943	92906623	9	10.9464	7.26281	8.62475	promoter		promoter	promoter	intergenic
NR_015410;LINC00340	NR_015410	LINC00340	21666675	22194616	+	chr6	21825867	21826015	149	NA	3.1	5.78456	3.47532	4.35273	intron	NR_015410	LINC00340	21666675	22194616	+	chr6	21666623	21667468	846	21667305	11	14.152	8.82497	11.8034	promoter	NR_015410	LINC00340	21666675	22194616	+	chr6	21666306	21667875	1570	21666871	17	23.5897	13.0731	21.0971	promoter		promoter	promoter	intron
NR_015417;LOC284276	NR_015417	LOC284276	74240612	74271784	+	chr18	74230518	74230775	258	NA	0.72	1.65396	1.45583	0.45891	upstream	NR_015417	LOC284276	74240612	74271784	+	chr18	74240584	74241124	541	74240987	18	25.6688	13.9729	23.187	promoter	NR_015417	LOC284276	74240612	74271784	+	chr18	74240617	74241328	712	74240823	13	17.0263	10.1679	14.6128	promoter		promoter	promoter	upstream
NR_015429;LOC283050	NR_015429	LOC283050	80703083	80827205	-	chr10	80733850	80733998	149	NA	5.97	9.95022	5.90407	7.78253	intron	NR_015429	LOC283050	80703083	80827205	-	chr10	80826422	80827763	1342	80827356	21	30.9674	16.1791	28.4351	promoter	NR_015429	LOC283050	80703083	80827205	-	chr10	80826607	80827672	1066	80827524	22	32.3167	16.7045	29.7318	promoter		promoter	promoter	intron
NR_015436;LINC00461	NR_015436	LINC00461	87960263	87974262	-	chr5	87971673	87971821	149	NA	9.66	15.9904	9.03242	13.0874	intron	NR_015436	LINC00461	87836597	87980620	-	chr5	87986586	87986734	149	87986722	4	4.42865	3.67707	2.27975	upstream	NR_015436	LINC00461	87960263	87974262	-	chr5	87987725	87988050	326	87987775	4	4.33396	3.63141	2.17517	upstream		upstream	upstream	intron
NR_024075;EMR4P	NR_024075	EMR4P	6952511	6990857	-	chr19	6996562	6997916	1355	NA	5.13	8.48454	5.19683	6.41981	upstream	NR_024075	EMR4P	6952511	6990857	-	chr19	6990599	6991045	447	6990908	11	14.152	8.82497	11.8034	promoter	NR_024075	EMR4P	6952511	6990857	-	chr19	6990889	6991087	199	6990955	7	8.14111	5.81025	5.87469	promoter		promoter	promoter	upstream
NR_024421;ZNF503-AS2	NR_024421	ZNF503-AS2	77163514	77168740	+	chr10	77167336	77168037	702	NA	8.82	14.9095	8.3188	12.259	exon	NR_024421	ZNF503-AS2	77161286	77168740	+	chr10	77156253	77156797	545	77156515	6	6.94656	5.1479	4.72411	upstream	NR_024421	ZNF503-AS2	77161286	77168740	+	chr10	77156300	77156657	358	77156514	8	9.52102	6.53653	7.225	upstream		upstream	upstream	exon
NR_024480;LOC100131551	NR_024480	LOC100131551	194018989	194030593	-	chr3	193923747	193923895	149	NA	3.32	5.16826	3.65852	3.11112	intergenic	NR_024480	LOC100131551	194018989	194030593	-	chr3	194033152	194033548	397	194033457	9	11.1413	7.35414	8.83808	upstream	NR_024480	LOC100131551	194018989	194030593	-	chr3	194033030	194033679	650	194033163	15	20.2554	11.6205	17.8015	upstream		upstream	upstream	intergenic
NR_024496;PTGER4P2	NR_024496	PTGER4P2	66494269	66503030	+	chr9	66454676	66459901	5226	NA	3.46	5.89159	3.77989	4.06408	intergenic	NR_024496	PTGER4P2	66494269	66503030	+	chr9	66493110	66493754	645	66493264	15	20.571	11.7666	18.1428	promoter	NR_024496	PTGER4P2	66494269	66503030	+	chr9	66493094	66493499	406	66493267	11	13.9169	8.71538	11.5472	promoter		promoter	promoter	intergenic
NR_024595;DNM1P35	NR_024595	DNM1P35	76020011	76032418	-	chr15	76050680	76051161	482	NA	3.48	6.01776	3.80091	4.27475	upstream	NR_024595	DNM1P35	76020011	76032418	-	chr15	76030449	76031616	1168	76030794	30	47.8293	22.7978	45.1543	promoter	NR_024595	DNM1P35	76020011	76032418	-	chr15	76031077	76031594	518	76031299	18	25.2927	13.7993	22.7813	promoter		promoter	promoter	upstream
NR_026590;CDYL	NR_026590	CDYL	4706393	4955778	+	chr6	4647613	4648182	570	NA	2.74	4.43376	3.16775	2.63217	intergenic	NR_026590	CDYL	4706393	4955778	+	chr6	4724884	4725032	149	4724956	4	4.42865	3.67707	2.27975	intron	NR_026590	CDYL	4706393	4955778	+	chr6	4733022	4733223	202	4733095	4	4.33396	3.63141	2.17517	intron		intron	intron	intergenic
NR_026719;DSCR9	NR_026719	DSCR9	38580804	38594037	+	chr21	38592868	38593907	1040	NA	4.02	6.79609	4.25025	4.92989	exon	NR_026719	DSCR9	38580804	38594037	+	chr21	38580148	38580731	584	38580399	8	9.69585	6.61873	7.41696	promoter	NR_026719	DSCR9	38580804	38594037	+	chr21	38580122	38580540	419	38580431	8	9.52102	6.53653	7.225	promoter		promoter	promoter	exon
NR_026774;LINC00239	NR_026774	LINC00239	102196774	102198862	+	chr14	102188459	102188607	149	NA	10.85	17.4642	10.0449	14.1656	upstream	NR_026774	LINC00239	102196774	102198862	+	chr14	102172261	102172525	265	102172345	4	4.42865	3.67707	2.27975	intergenic	NR_026774	LINC00239	102196774	102198862	+	chr14	102172403	102172669	267	102172529	7	8.14111	5.81025	5.87469	intergenic		intergenic	intergenic	upstream
NR_026792;LOC441455	NR_026792	LOC441455	99488103	99489749	+	chr9	99449365	99449523	159	NA	1.53	2.64612	2.14807	0.98555	intergenic	NR_026792	LOC441455	99488103	99489749	+	chr9	99478216	99478364	149	99478301	6	6.94656	5.1479	4.72411	upstream	NR_026792	LOC441455	99488103	99489749	+	chr9	99482605	99482753	149	99482740	4	4.33396	3.63141	2.17517	upstream		upstream	upstream	intergenic
NR_026875;NEURL3	NR_026875	NEURL3	97163383	97173846	-	chr2	97152071	97152435	365	NA	12.46	21.7486	11.4091	18.5199	intergenic	NR_026875	NEURL3	97163383	97173846	-	chr2	97173552	97173905	354	97173783	22	32.7734	16.9145	30.2246	promoter	NR_026875	NEURL3	97163383	97173846	-	chr2	97173648	97173899	252	97173805	13	17.0263	10.1679	14.6128	promoter		promoter	promoter	intergenic
NR_026878;MGC12982	NR_026878	MGC12982	47897807	47900313	-	chr1	47898128	47898430	303	NA	4.92	7.28418	5.01496	4.61237	exon	NR_026878	MGC12982	47897807	47900313	-	chr1	47899386	47899987	602	47899596	12	15.7108	9.56039	13.3409	promoter	NR_026878	MGC12982	47897807	47900313	-	chr1	47898592	47899320	729	47899031	10	12.4128	7.9891	10.0661	promoter		promoter	promoter	exon
NR_027113;LOC285740	NR_027113	LOC285740	143875467	143890476	-	chr6	143857676	143858981	1306	NA	5.17	8.92594	5.23249	6.99075	intergenic	NR_027113	LOC285740	143875467	143890476	-	chr6	143888368	143888527	160	143888434	6	6.94656	5.1479	4.72411	intron	NR_027113	LOC285740	143875467	143890476	-	chr6	143884969	143885117	149	143885026	6	6.81187	5.08397	4.57478	intron		intron	intron	intergenic
NR_027435;ARRDC3-AS1	NR_027435	ARRDC3-AS1	90676164	90716532	+	chr5	90575220	90576691	1472	NA	1.84	3.07922	2.40712	1.36469	intergenic	NR_027435	ARRDC3-AS1	90676164	90716532	+	chr5	90676180	90676806	627	90676655	62	115.421	46.3311	112.217	promoter	NR_027435	ARRDC3-AS1	90676164	90716532	+	chr5	90676142	90676830	689	90676669	71	134.462	52.2923	130.88	promoter		promoter	promoter	intergenic
NR_027481;ZNF876P	NR_027481	ZNF876P	206389	249773	+	chr4	235994	236142	149	NA	5.35	9.56913	5.38078	7.70045	intron	NR_027481	ZNF876P	206389	249773	+	chr4	206430	207102	673	206538	26	40.1747	19.8562	37.5621	promoter	NR_027481	ZNF876P	206389	249773	+	chr4	206389	207088	700	206532	22	32.3167	16.7045	29.7318	promoter		promoter	promoter	intron
NR_028032;HCG9	NR_028032	HCG9	29942892	29946177	+	chr6	29944440	29945081	642	NA	4.81	7.78973	4.92279	5.69552	intron	NR_028032	HCG9	29942892	29946177	+	chr6	29933811	29934014	204	29933920	8	9.69585	6.61873	7.41696	upstream	NR_028032	HCG9	29942892	29946177	+	chr6	29932557	29932785	229	29932669	8	9.52102	6.53653	7.225	upstream		upstream	upstream	intron
NR_028594;ZNF833P	NR_028594	ZNF833P	11784813	11797384	+	chr19	11735745	11735904	160	NA	4.68	7.69189	4.80957	5.70359	intergenic	NR_028594	ZNF833P	11784813	11797384	+	chr19	11784671	11784869	199	11784777	8	9.69585	6.61873	7.41696	promoter	NR_028594	ZNF833P	11784813	11797384	+	chr19	11784514	11784698	185	11784600	7	8.14111	5.81025	5.87469	promoter		promoter	promoter	intergenic
NR_033872;PCBP1-AS1	NR_033872	PCBP1-AS1	70189395	70314147	-	chr2	70312349	70312562	214	NA	3.03	4.86471	3.41146	3.00692	intron	NR_033872	PCBP1-AS1	70189395	70314147	-	chr2	70321290	70321613	324	70321393	4	4.42865	3.67707	2.27975	upstream	NR_033872	PCBP1-AS1	70189395	70314147	-	chr2	70316944	70317092	149	70317013	6	6.81187	5.08397	4.57478	upstream		upstream	upstream	intron
NR_033883;LOC339529	NR_033883	LOC339529	244080704	244210619	+	chr1	244210319	244211496	1178	NA	2.7	4.43837	3.13694	2.62553	exon	NR_033883	LOC339529	244080704	244210619	+	chr1	244081279	244081617	339	244081371	11	14.152	8.82497	11.8034	promoter	NR_033883	LOC339529	244080704	244210619	+	chr1	244080569	244081425	857	244080940	8	9.52102	6.53653	7.225	promoter		promoter	promoter	exon
NR_034023;LOC339807	NR_034023	LOC339807	64834446	64843616	+	chr2	64836417	64837089	673	NA	3.58	6.33583	3.88411	4.63567	intron	NR_034023	LOC339807	64834446	64843616	+	chr2	64833949	64834332	384	64834086	6	6.94656	5.1479	4.72411	promoter	NR_034023	LOC339807	64834446	64843616	+	chr2	64833908	64834255	348	64834164	6	6.81187	5.08397	4.57478	promoter		promoter	promoter	intron
NR_036586;LOC400958	NR_036586	LOC400958	65128974	65159581	-	chr2	64994416	64995435	1020	NA	6.88	11.8153	6.68235	9.56287	intergenic	NR_036586	LOC400958	65128974	65159581	-	chr2	65144975	65145240	266	65145104	30	47.8293	22.7978	45.1543	intron	NR_036586	LOC400958	65128974	65159581	-	chr2	65145003	65145186	184	65145089	14	18.6269	10.8942	16.1928	intron		intron	intron	intergenic
NR_037168;LOC100287846	NR_037168	LOC100287846	48100930	48104439	+	chr8	47829598	47829746	149	NA	2.92	4.74407	3.32035	2.95051	intergenic	NR_037168	LOC100287846	48100930	48104439	+	chr8	48100383	48100552	170	48100459	10	12.6278	8.08956	10.301	promoter	NR_037168	LOC100287846	48100930	48104439	+	chr8	48100467	48100615	149	48100551	6	6.81187	5.08397	4.57478	promoter		promoter	promoter	intergenic
NR_037629;LOC728739	NR_037629	LOC728739	108296927	108297548	-	chr12	108237319	108238527	1209	NA	4.8	8.03138	4.91833	6.02451	intergenic	NR_037629	LOC728739	108296927	108297548	-	chr12	108297671	108298080	410	108297793	31	49.7786	23.5333	47.088	promoter	NR_037629	LOC728739	108296927	108297548	-	chr12	108297100	108297520	421	108297405	25	37.782	18.8833	35.1436	promoter		promoter	promoter	intergenic
NR_038410;BZRAP1-AS1	NR_038410	BZRAP1-AS1	56414563	56431088	+	chr17	56416717	56417088	372	NA	1.31	2.46663	1.95916	1.09981	intron	NR_038410	BZRAP1-AS1	56402811	56431088	+	chr17	56401957	56402152	196	56402042	8	9.69585	6.61873	7.41696	promoter	NR_038410	BZRAP1-AS1	56402811	56431088	+	chr17	56401930	56402228	299	56402015	10	12.4128	7.9891	10.0661	promoter		promoter	promoter	intron
NR_040085;LOC100506776	NR_040085	LOC100506776	38381178	38418238	+	chr7	38389224	38389372	149	NA	1.27	2.46167	1.92614	1.18351	intron	NR_040085	LOC100506776	38381178	38418238	+	chr7	38374638	38375293	656	38375085	17	23.9457	13.2375	21.4813	upstream	NR_040085	LOC100506776	38381178	38418238	+	chr7	38374971	38375310	340	38375072	21	30.5309	15.9782	27.9641	upstream		upstream	upstream	intron
NR_046258;LOC100216479	NR_046258	LOC100216479	131174326	131186119	-	chr2	131148405	131149424	1020	NA	4.21	6.82664	4.41474	4.72817	intergenic	NR_046258	LOC100216479	131174326	131186119	-	chr2	131185909	131186078	170	131185996	10	12.6278	8.08956	10.301	promoter	NR_046258	LOC100216479	131174326	131186119	-	chr2	131185340	131185751	412	131185444	13	17.0263	10.1679	14.6128	promoter		promoter	promoter	intergenic
NR_046424;C1orf86	NR_046424	C1orf86	2120988	2144159	-	chr1	2130998	2131853	856	NA	7.49	12.335	7.19865	9.82138	exon	NR_046424	C1orf86	2120988	2144159	-	chr1	2144135	2144288	154	2144203	7	8.29585	5.88332	6.04485	promoter	NR_046424	C1orf86	2120988	2144159	-	chr1	2144059	2144237	179	2144124	5	5.53995	4.35769	3.34281	promoter		promoter	promoter	exon
NR_047479;TMEM106A-AS1	NR_047479	TMEM106A-AS1	41373437	41381062	-	chr17	41382010	41382320	311	NA	1.41	2.71619	2.04588	1.4576	promoter	NR_047479	TMEM106A-AS1	41373437	41381062	-	chr17	41392433	41393240	808	41392646	11	14.152	8.82497	11.8034	upstream	NR_047479	TMEM106A-AS1	41373437	41381062	-	chr17	41382183	41382331	149	41382260	6	6.81187	5.08397	4.57478	upstream		upstream	upstream	promoter
NR_049793;LOC100130476	NR_049793	LOC100130476	138144807	138189370	-	chr6	138145668	138146549	882	NA	1.8	3.03127	2.37493	1.33173	exon	NR_049793	LOC100130476	138144807	138189370	-	chr6	138147091	138147239	149	138147201	4	4.42865	3.67707	2.27975	intron	NR_049793	LOC100130476	138144807	138189370	-	chr6	138146904	138147313	410	138147210	8	9.52102	6.53653	7.225	intron		intron	intron	exon
NM_000015;NAT2	NM_000015	NAT2	18248755	18258723	+	chr8	18244701	18245228	528	NA	3.48	5.75162	3.79624	3.94613	upstream	NM_000015	NAT2	18248755	18258723	+	chr8	18243845	18245707	1863	18244468	19	27.4142	14.7083	24.9153	upstream	NM_000015	NAT2	18248755	18258723	+	chr8	18244227	18245632	1406	18244397	12	15.4555	9.44166	13.0634	upstream		upstream	upstream	upstream
NM_000023,NM_001135697;PPP1R9B,SGCA	NM_000023,NM_001135697	PPP1R9B,SGCA	48211101	48227877	-	chr17	48238628	48238915	288	NA	3.18	5.25739	3.54302	3.50714	upstream	NM_000023,NM_001135697	PPP1R9B,SGCA	48243366	48253293	+	chr17	48238437	48238948	512	48238822	44	76.2091	33.0937	73.3147	upstream	NM_000023,NM_001135697	PPP1R9B,SGCA	48211101	48227877	-	chr17	48229568	48229900	333	48229647	14	18.6269	10.8942	16.1928	upstream		upstream	upstream	upstream
NM_000035;ALDOB	NM_000035	ALDOB	104182842	104198062	-	chr9	104211543	104211717	175	NA	5.75	8.89438	5.71942	6.37926	upstream	NM_000035	ALDOB	104182842	104198062	-	chr9	104211519	104211760	242	104211640	38	63.7766	28.6812	60.9771	upstream	NM_000035	ALDOB	104182842	104198062	-	chr9	104211515	104211868	354	104211656	18	25.2927	13.7993	22.7813	upstream		upstream	upstream	upstream
NM_000180;GUCY2D	NM_000180	GUCY2D	7905988	7923658	+	chr17	7893187	7893469	283	NA	3.16	4.83159	3.52483	2.6442	upstream	NM_000180	GUCY2D	7905988	7923658	+	chr17	7893044	7893661	618	7893285	18	25.6688	13.9729	23.187	upstream	NM_000180	GUCY2D	7905988	7923658	+	chr17	7893095	7893638	544	7893527	14	18.6269	10.8942	16.1928	upstream		upstream	upstream	upstream
NM_000211,NM_001127491;FAM207A,ITGB2	NM_000211,NM_001127491	FAM207A,ITGB2	46305868	46340965	-	chr21	46351777	46352275	499	NA	6.28	10.0538	6.17077	7.64011	upstream	NM_000211,NM_001127491	FAM207A,ITGB2	46305868	46340965	-	chr21	46351230	46352346	1117	46351459	15	20.571	11.7666	18.1428	upstream	NM_000211,NM_001127491	FAM207A,ITGB2	46305868	46348753	-	chr21	46351165	46351702	538	46351261	8	9.52102	6.53653	7.225	upstream		upstream	upstream	upstream
NM_000263,NM_000413;HSD17B1,NAGLU	NM_000263,NM_000413	HSD17B1,NAGLU	40687951	40696466	+	chr17	40684204	40684720	517	NA	2.07	3.42893	2.60528	1.67256	upstream	NM_000263,NM_000413	HSD17B1,NAGLU	40687951	40696466	+	chr17	40683905	40684053	149	40683991	6	6.94656	5.1479	4.72411	upstream	NM_000263,NM_000413	HSD17B1,NAGLU	40703984	40707232	+	chr17	40684176	40684521	346	40684297	26	39.6374	19.6096	36.9809	upstream		upstream	upstream	upstream
NM_000268,NM_001202502;NF2,NIPSNAP1	NM_000268,NM_001202502	NF2,NIPSNAP1	29999545	30094589	+	chr22	29992953	29993487	535	NA	5.5	8.61604	5.50685	6.22829	upstream	NM_000268,NM_001202502	NF2,NIPSNAP1	29950798	29977085	-	chr22	29993029	29993513	485	29993400	20	29.1807	15.4437	26.665	upstream	NM_000268,NM_001202502	NF2,NIPSNAP1	29950798	29977085	-	chr22	29992975	29993536	562	29993081	15	20.2554	11.6205	17.8015	upstream		upstream	upstream	upstream
NM_000312;PROC	NM_000312	PROC	128175996	128186822	+	chr2	128165981	128166173	193	NA	7	11.5697	6.78001	9.17325	upstream	NM_000312	PROC	128175996	128186822	+	chr2	128165800	128166355	556	128166079	26	40.1747	19.8562	37.5621	upstream	NM_000312	PROC	128175996	128186822	+	chr2	128165396	128166420	1025	128166012	23	34.121	17.4308	31.5184	upstream		upstream	upstream	upstream
NM_000330,NM_006240;PPEF1,RS1	NM_000330,NM_006240	PPEF1,RS1	18657808	18690223	-	chrX	18692636	18693613	978	NA	2.41	3.78698	2.89301	1.76638	upstream	NM_000330,NM_006240	PPEF1,RS1	18709045	18846034	+	chrX	18692512	18693063	552	18692743	11	14.152	8.82497	11.8034	upstream	NM_000330,NM_006240	PPEF1,RS1	18709045	18846034	+	chrX	18692583	18692904	322	18692724	18	25.2927	13.7993	22.7813	upstream		upstream	upstream	upstream
NM_000369,NM_001018036;CEP128,TSHR	NM_000369,NM_001018036	CEP128,TSHR	81421869	81575294	+	chr14	81407539	81408770	1232	NA	3.83	6.60358	4.09537	4.78254	upstream	NM_000369,NM_001018036	CEP128,TSHR	81421869	81612646	+	chr14	81407254	81408698	1445	81407944	62	115.421	46.3311	112.217	upstream	NM_000369,NM_001018036	CEP128,TSHR	81421869	81612646	+	chr14	81407373	81408615	1243	81407687	36	58.9787	26.8724	56.1422	upstream		upstream	upstream	upstream
NM_000377,NM_003173;SUV39H1,WAS	NM_000377,NM_003173	SUV39H1,WAS	48555131	48567406	+	chrX	48534341	48535421	1081	NA	3.25	5.3305	3.60403	3.44925	upstream	NM_000377,NM_003173	SUV39H1,WAS	48542186	48549817	+	chrX	48534234	48534789	556	48534477	32	51.7412	24.2687	49.035	upstream	NM_000377,NM_003173	SUV39H1,WAS	48555131	48567406	+	chrX	48534238	48534829	592	48534504	22	32.3167	16.7045	29.7318	upstream		upstream	upstream	upstream
NM_000455,NM_014963;SBNO2,STK11	NM_000455,NM_014963	SBNO2,STK11	1107633	1174282	-	chr19	1194409	1194871	463	NA	2.77	4.48361	3.19443	2.67728	upstream	NM_000455,NM_014963	SBNO2,STK11	1107633	1174282	-	chr19	1194254	1194616	363	1194501	13	17.3016	10.2958	14.9116	upstream	NM_000455,NM_014963	SBNO2,STK11	1107633	1174282	-	chr19	1194177	1194882	706	1194478	20	28.7643	15.2519	26.2158	upstream		upstream	upstream	upstream
NM_000717;CA4	NM_000717	CA4	58227302	58236906	+	chr17	58212066	58213029	964	NA	11.17	19.8289	10.3151	16.8573	upstream	NM_000717	CA4	58227302	58236906	+	chr17	58211552	58213064	1513	58211877	13	17.3016	10.2958	14.9116	upstream	NM_000717	CA4	58227302	58236906	+	chr17	58211677	58213088	1412	58212515	46	79.4915	34.1352	76.4663	upstream		upstream	upstream	upstream
NM_000832,NM_001185090;DPP7,GRIN1	NM_000832,NM_001185090	DPP7,GRIN1	140033609	140063214	+	chr9	140023252	140025421	2170	NA	3.62	5.91399	3.91606	3.96346	upstream	NM_000832,NM_001185090	DPP7,GRIN1	140033609	140063214	+	chr9	140016240	140016407	168	140016318	6	6.94656	5.1479	4.72411	upstream	NM_000832,NM_001185090	DPP7,GRIN1	140033609	140063214	+	chr9	140016235	140016383	149	140016298	6	6.81187	5.08397	4.57478	upstream		upstream	upstream	upstream
NM_000877;IL1R1	NM_000877	IL1R1	102770402	102796334	+	chr2	102758816	102761100	2285	NA	7.16	12.087	6.91473	9.71963	upstream	NM_000877	IL1R1	102770402	102796334	+	chr2	102758437	102759204	768	102758871	54	97.6752	40.4478	94.6153	upstream	NM_000877	IL1R1	102770402	102796334	+	chr2	102757948	102758153	206	102758078	6	6.81187	5.08397	4.57478	upstream		upstream	upstream	upstream
NM_000960,NM_033258,NR_040042;DACT3-AS1,GNG8,PTGIR	NM_000960,NM_033258,NR_040042	DACT3-AS1,GNG8,PTGIR	47137333	47137939	-	chr19	47142071	47143068	998	NA	3.94	6.73856	4.19089	4.91423	upstream	NM_000960,NM_033258,NR_040042	DACT3-AS1,GNG8,PTGIR	47137333	47137939	-	chr19	47142023	47143128	1106	47142155	37	61.7415	27.9457	58.9577	upstream	NM_000960,NM_033258,NR_040042	DACT3-AS1,GNG8,PTGIR	47163621	47180713	+	chr19	47141692	47143227	1536	47141827	19	27.018	14.5256	24.4879	upstream		upstream	upstream	upstream
NM_001001663;TMEM211	NM_001001663	TMEM211	25331208	25335314	-	chr22	25348249	25348516	268	NA	6.76	11.8151	6.58035	9.63547	upstream	NM_001001663	TMEM211	25331208	25335314	-	chr22	25348246	25348580	335	25348397	21	30.9674	16.1791	28.4351	upstream	NM_001001663	TMEM211	25331208	25335314	-	chr22	25348164	25349242	1079	25348431	24	35.943	18.157	33.3224	upstream		upstream	upstream	upstream
NM_001001913,NM_001005174;OR52N1,OR52N2	NM_001001913,NM_001005174	OR52N1,OR52N2	5809084	5810046	-	chr11	5829901	5830615	715	NA	4.49	7.18249	4.65513	5.05919	upstream	NM_001001913,NM_001005174	OR52N1,OR52N2	5809084	5810046	-	chr11	5829870	5830811	942	5830023	64	119.928	47.8019	116.687	upstream	NM_001001913,NM_001005174	OR52N1,OR52N2	5809084	5810046	-	chr11	5829874	5830468	595	5830020	48	83.7107	35.5878	80.6466	upstream		upstream	upstream	upstream
NM_001002035;DEFB108B	NM_001002035	DEFB108B	71544246	71548608	+	chr11	71524528	71524919	392	NA	16.75	32.8075	15.0453	29.648	upstream	NM_001002035	DEFB108B	71544246	71548608	+	chr11	71524474	71524951	478	71524808	38	63.7766	28.6812	60.9771	upstream	NM_001002035	DEFB108B	71544246	71548608	+	chr11	71524497	71524970	474	71524577	9	10.9464	7.26281	8.62475	upstream		upstream	upstream	upstream
NM_001003962,NM_001749;CAPNS1,POLR2I	NM_001003962,NM_001749	CAPNS1,POLR2I	36630918	36641255	+	chr19	36618875	36619321	447	NA	4.48	7.42342	4.64317	5.49322	upstream	NM_001003962,NM_001749	CAPNS1,POLR2I	36604611	36606206	-	chr19	36618696	36619384	689	36618949	20	29.1807	15.4437	26.665	upstream	NM_001003962,NM_001749	CAPNS1,POLR2I	36630918	36641255	+	chr19	36618741	36619571	831	36618954	34	55.0064	25.4198	52.2064	upstream		upstream	upstream	upstream
NM_001004356,NM_001004358;FGFRL1,SLC26A1	NM_001004356,NM_001004358	FGFRL1,SLC26A1	1005610	1020686	+	chr4	1003137	1003922	786	NA	5.72	9.04726	5.69429	6.62276	upstream	NM_001004356,NM_001004358	FGFRL1,SLC26A1	981445	987183	-	chr4	1003019	1003368	350	1003184	11	14.152	8.82497	11.8034	upstream	NM_001004356,NM_001004358	FGFRL1,SLC26A1	1006252	1020686	+	chr4	1002958	1003377	420	1003197	39	65.0234	29.0513	62.1313	upstream		upstream	upstream	upstream
NM_001005526,NM_012433;COQ10B,SF3B1	NM_001005526,NM_012433	COQ10B,SF3B1	198318231	198339851	+	chr2	198308746	198309081	336	NA	4.92	8.02082	5.01942	5.93652	upstream	NM_001005526,NM_012433	COQ10B,SF3B1	198318231	198339851	+	chr2	198308660	198309145	486	198308979	21	30.9674	16.1791	28.4351	upstream	NM_001005526,NM_012433	COQ10B,SF3B1	198283521	198299771	-	chr2	198308609	198309410	802	198308735	10	12.4128	7.9891	10.0661	upstream		upstream	upstream	upstream
NM_001007189,NM_005859;IGIP,PURA	NM_001007189,NM_005859	IGIP,PURA	139493708	139499001	+	chr5	139486815	139488245	1431	NA	3.83	6.41032	4.08958	4.58736	upstream	NM_001007189,NM_005859	IGIP,PURA	139505521	139508391	+	chr5	139486578	139488761	2184	139486890	33	53.7168	25.0041	50.9952	upstream	NM_001007189,NM_005859	IGIP,PURA	139493708	139499001	+	chr5	139486743	139488498	1756	139486912	40	67.06	29.7775	64.1494	upstream		upstream	upstream	upstream
NM_001007544,NM_001910;C1orf186,CTSE	NM_001007544,NM_001910	C1orf186,CTSE	206238872	206288647	-	chr1	206305539	206306323	785	NA	3.44	5.83449	3.75987	4.1259	upstream	NM_001007544,NM_001910	C1orf186,CTSE	206317459	206332104	+	chr1	206305704	206306380	677	206305863	22	32.7734	16.9145	30.2246	upstream	NM_001007544,NM_001910	C1orf186,CTSE	206238872	206288647	-	chr1	206305750	206306517	768	206305896	15	20.2554	11.6205	17.8015	upstream		upstream	upstream	upstream
NM_001008228,NM_001008229;GABBR1,MOG	NM_001008228,NM_001008229	GABBR1,MOG	29570005	29600962	-	chr6	29617350	29618350	1001	NA	8.08	14.1862	7.69538	11.7852	upstream	NM_001008228,NM_001008229	GABBR1,MOG	29624758	29640149	+	chr6	29617347	29617902	556	29617497	11	14.152	8.82497	11.8034	upstream	NM_001008228,NM_001008229	GABBR1,MOG	29624758	29640149	+	chr6	29617261	29617918	658	29617726	44	75.309	32.6827	72.3223	upstream		upstream	upstream	upstream
NM_001008723,NM_033397;CCDC147,ITPRIP	NM_001008723,NM_033397	CCDC147,ITPRIP	106071899	106093663	-	chr10	106097690	106098863	1174	NA	2.04	3.48948	2.57493	1.91584	upstream	NM_001008723,NM_033397	CCDC147,ITPRIP	106071899	106093663	-	chr10	106097282	106099091	1810	106097650	14	18.9224	11.0312	16.5129	upstream	NM_001008723,NM_033397	CCDC147,ITPRIP	106071899	106093663	-	chr10	106097306	106099172	1867	106097599	13	17.0263	10.1679	14.6128	upstream		upstream	upstream	upstream
NM_001008949,NM_001163523,NM_001163524;ITPRIPL1,NCAPH,SNRNP200	NM_001008949,NM_001163523,NM_001163524	ITPRIPL1,NCAPH,SNRNP200	96991945	96994091	+	chr2	96986827	96987898	1072	NA	2.9	4.94392	3.30634	3.31521	upstream	NM_001008949,NM_001163523,NM_001163524	ITPRIPL1,NCAPH,SNRNP200	96991069	96994091	+	chr2	96981525	96981673	149	96981597	5	5.65462	4.41249	3.46881	upstream	NM_001008949,NM_001163523,NM_001163524	ITPRIPL1,NCAPH,SNRNP200	96991935	96994091	+	chr2	96981598	96981807	210	96981697	8	9.52102	6.53653	7.225	upstream		upstream	upstream	upstream
NM_001009998,NM_032627;LRRC25,SSBP4	NM_001009998,NM_032627	LRRC25,SSBP4	18501954	18508415	-	chr19	18527605	18527753	149	NA	2.7	4.33586	3.13973	2.48106	upstream	NM_001009998,NM_032627	LRRC25,SSBP4	18530146	18545372	+	chr19	18526088	18526516	429	18526310	12	15.7108	9.56039	13.3409	upstream	NM_001009998,NM_032627	LRRC25,SSBP4	18501954	18508415	-	chr19	18526124	18526516	393	18526368	17	23.5897	13.0731	21.0971	upstream		upstream	upstream	upstream
NM_001010877,NM_001195202;LOC100129636,ZNF311	NM_001010877,NM_001195202	LOC100129636,ZNF311	29004000	29044517	+	chr6	28984251	28984457	207	NA	3.23	4.97257	3.58761	2.8059	upstream	NM_001010877,NM_001195202	LOC100129636,ZNF311	28962594	28973037	-	chr6	28983818	28983966	149	28983885	7	8.29585	5.88332	6.04485	upstream	NM_001010877,NM_001195202	LOC100129636,ZNF311	29004000	29044517	+	chr6	28983990	28985052	1063	28984191	12	15.4555	9.44166	13.0634	upstream		upstream	upstream	upstream
NM_001010926,NM_003820,NM_018216;HES5,PANK4,TNFRSF14	NM_001010926,NM_003820,NM_018216	HES5,PANK4,TNFRSF14	2487805	2495267	+	chr1	2478048	2478994	947	NA	3.89	6.34386	4.14086	4.44726	upstream	NM_001010926,NM_003820,NM_018216	HES5,PANK4,TNFRSF14	2439975	2458035	-	chr1	2472574	2472724	151	2472644	7	8.29585	5.88332	6.04485	upstream	NM_001010926,NM_003820,NM_018216	HES5,PANK4,TNFRSF14	2460184	2461684	-	chr1	2477954	2479118	1165	2478318	34	55.0064	25.4198	52.2064	upstream		upstream	upstream	upstream
NM_001010926,NM_003820;HES5,TNFRSF14	NM_001010926,NM_003820	HES5,TNFRSF14	2487805	2495267	+	chr1	2479844	2480036	193	NA	2.66	4.55628	3.09995	2.99249	upstream	NM_001010926,NM_003820	HES5,TNFRSF14	2460184	2461684	-	chr1	2479394	2479542	149	2479485	4	4.42865	3.67707	2.27975	upstream	NM_001010926,NM_003820	HES5,TNFRSF14	2460184	2461684	-	chr1	2480002	2480290	289	2480126	9	10.9464	7.26281	8.62475	upstream		upstream	upstream	upstream
NM_001012302,NM_030783;ANO9,PTDSS2	NM_001012302,NM_030783	ANO9,PTDSS2	417930	442011	-	chr11	448231	448652	422	NA	1.64	2.91164	2.23982	1.417	upstream	NM_001012302,NM_030783	ANO9,PTDSS2	417930	442011	-	chr11	448223	448876	654	448357	49	86.8345	36.7707	83.8589	upstream	NM_001012302,NM_030783	ANO9,PTDSS2	450280	491387	+	chr11	448218	448762	545	448339	64	118.625	47.2083	115.213	upstream		upstream	upstream	upstream
NM_001012478,NM_001163423,NM_007279,NM_013301,NM_016202;CCDC106,U2AF2,ZNF580,ZNF581,ZNF784	NM_001012478,NM_001163423,NM_007279,NM_013301,NM_016202	CCDC106,U2AF2,ZNF580,ZNF581,ZNF784	56165416	56186082	+	chr19	56145935	56147101	1167	NA	29.69	63.8234	26.0074	60.4804	upstream	NM_001012478,NM_001163423,NM_007279,NM_013301,NM_016202	CCDC106,U2AF2,ZNF580,ZNF581,ZNF784	56154986	56156989	+	chr19	56145857	56146221	365	56145996	18	25.6688	13.9729	23.187	upstream	NM_001012478,NM_001163423,NM_007279,NM_013301,NM_016202	CCDC106,U2AF2,ZNF580,ZNF581,ZNF784	56153463	56154836	+	chr19	56145917	56146286	370	56146007	10	12.4128	7.9891	10.0661	upstream		upstream	upstream	upstream
NM_001012662,NM_001012664,NM_001244666;SLC3A2,STX5,WDR74	NM_001012662,NM_001012664,NM_001244666	SLC3A2,STX5,WDR74	62623484	62656355	+	chr11	62609571	62610143	573	NA	1.33	2.47211	1.97069	1.07398	upstream	NM_001012662,NM_001012664,NM_001244666	SLC3A2,STX5,WDR74	62623484	62656355	+	chr11	62609180	62609387	208	62609257	7	8.29585	5.88332	6.04485	upstream	NM_001012662,NM_001012664,NM_001244666	SLC3A2,STX5,WDR74	62574332	62599563	-	chr11	62609183	62609459	277	62609232	5	5.53995	4.35769	3.34281	upstream		upstream	upstream	upstream
NM_001013848;EXOC6	NM_001013848	EXOC6	94608225	94819251	+	chr10	94590482	94591069	588	NA	11.4	23.4568	10.5068	21.3309	upstream	NM_001013848	EXOC6	94594470	94819251	+	chr10	94582666	94582814	149	94582695	4	4.42865	3.67707	2.27975	upstream	NM_001013848	EXOC6	94594470	94819251	+	chr10	94590439	94591250	812	94590553	18	25.2927	13.7993	22.7813	upstream		upstream	upstream	upstream
NM_001014431,NM_001014432;AKT1,MGC23270	NM_001014431,NM_001014432	AKT1,MGC23270	105235687	105262080	-	chr14	105281776	105282821	1046	NA	9.06	15.6423	8.52486	12.9918	upstream	NM_001014431,NM_001014432	AKT1,MGC23270	105235687	105262080	-	chr14	105281288	105283094	1807	105282040	27	42.066	20.5916	39.4377	upstream	NM_001014431,NM_001014432	AKT1,MGC23270	105235687	105262080	-	chr14	105281615	105283228	1614	105282019	25	37.782	18.8833	35.1436	upstream		upstream	upstream	upstream
NM_001014440,NM_001113755,NM_001113756,NM_001169109;KLHDC7B,ODF3B,SCO2,TYMP	NM_001014440,NM_001113755,NM_001113756,NM_001169109	KLHDC7B,ODF3B,SCO2,TYMP	50961997	50964033	-	chr22	50979841	50980839	999	NA	6.54	11.0834	6.39083	8.75141	upstream	NM_001014440,NM_001113755,NM_001113756,NM_001169109	KLHDC7B,ODF3B,SCO2,TYMP	50964181	50968514	-	chr22	50972625	50972930	306	50972714	6	6.94656	5.1479	4.72411	upstream	NM_001014440,NM_001113755,NM_001113756,NM_001169109	KLHDC7B,ODF3B,SCO2,TYMP	50986462	50989452	+	chr22	50976462	50976610	149	50976511	5	5.53995	4.35769	3.34281	upstream		upstream	upstream	upstream
NM_001024822,NM_145250;RNASE11,RNASE12	NM_001024822,NM_145250	RNASE11,RNASE12	21051052	21058417	-	chr14	21077721	21078603	883	NA	3.53	5.88878	3.83887	4.09886	upstream	NM_001024822,NM_145250	RNASE11,RNASE12	21058240	21058982	-	chr14	21077683	21078343	661	21077830	44	76.2091	33.0937	73.3147	upstream	NM_001024822,NM_145250	RNASE11,RNASE12	21058240	21058982	-	chr14	21077636	21078319	684	21077828	36	58.9787	26.8724	56.1422	upstream		upstream	upstream	upstream
NM_001030006,NM_001129820,NM_001282;AP2B1,SLFN14,SNORD7	NM_001030006,NM_001129820,NM_001282	AP2B1,SLFN14,SNORD7	33914282	34053436	+	chr17	33894323	33895665	1343	NA	2.69	4.35194	3.12582	2.49321	upstream	NM_001030006,NM_001129820,NM_001282	AP2B1,SLFN14,SNORD7	33875144	33885110	-	chr17	33894523	33894984	462	33894825	50	88.9861	37.5061	85.9938	upstream	NM_001030006,NM_001129820,NM_001282	AP2B1,SLFN14,SNORD7	33914282	34053436	+	chr17	33894321	33894469	149	33894388	7	8.14111	5.81025	5.87469	upstream		upstream	upstream	upstream
NM_001030287;ATF3	NM_001030287	ATF3	212738676	212794119	+	chr1	212731520	212732303	784	NA	6.7	12.0914	6.52641	9.98558	upstream	NM_001030287	ATF3	212738676	212794119	+	chr1	212731237	212732357	1121	212731633	25	38.2992	19.1208	35.7023	upstream	NM_001030287	ATF3	212738676	212794119	+	chr1	212731324	212732342	1019	212731601	24	35.943	18.157	33.3224	upstream		upstream	upstream	upstream
NM_001032280,NM_001042425;MIR5689,TFAP2A	NM_001032280,NM_001042425	MIR5689,TFAP2A	10439950	10440027	+	chr6	10426645	10426917	273	NA	4.72	8.11411	4.84705	6.26262	upstream	NM_001032280,NM_001042425	MIR5689,TFAP2A	10396916	10419797	-	chr6	10426263	10427150	888	10426815	33	53.7168	25.0041	50.9952	upstream	NM_001032280,NM_001042425	MIR5689,TFAP2A	10396916	10419797	-	chr6	10426433	10427221	789	10426838	18	25.2927	13.7993	22.7813	upstream		upstream	upstream	upstream
NM_001032381;PQBP1	NM_001032381	PQBP1	48755195	48760420	+	chrX	48748093	48748403	311	NA	6.39	10.393	6.26452	8.02388	upstream	NM_001032381	PQBP1	48755539	48760420	+	chrX	48748030	48749510	1481	48748156	17	23.9457	13.2375	21.4813	upstream	NM_001032381	PQBP1	48755775	48760420	+	chrX	48747881	48748918	1038	48748065	15	20.2554	11.6205	17.8015	upstream		upstream	upstream	upstream
NM_001037162;ACOT6	NM_001037162	ACOT6	74083548	74086592	+	chr14	74078946	74079829	884	NA	1.57	2.81348	2.17782	1.31672	upstream	NM_001037162	ACOT6	74083548	74086592	+	chr14	74078951	74079944	994	74079088	15	20.571	11.7666	18.1428	upstream	NM_001037162	ACOT6	74083548	74086592	+	chr14	74078691	74079927	1237	74079231	32	51.083	23.9673	48.3192	upstream		upstream	upstream	upstream
NM_001037675;NBPF9	NM_001037675	NBPF9	144614959	144828810	+	chr1	144593646	144594244	599	NA	4.91	8.20314	5.00782	6.21743	upstream	NM_001037675	NBPF9	144614959	144828810	+	chr1	144593299	144594667	1369	144593799	82	161.6	61.0394	157.996	upstream	NM_001037675	NBPF9	144614959	144828810	+	chr1	144593557	144594624	1068	144593774	77	148.272	56.65	144.534	upstream		upstream	upstream	upstream
NM_001037811,NM_004493;HSD17B10,SMC1A	NM_001037811,NM_004493	HSD17B10,SMC1A	53458206	53461323	-	chrX	53468407	53468838	432	NA	3.59	5.93598	3.88909	4.13831	upstream	NM_001037811,NM_004493	HSD17B10,SMC1A	53401070	53449618	-	chrX	53467785	53469116	1332	53467876	8	9.69585	6.61873	7.41696	upstream	NM_001037811,NM_004493	HSD17B10,SMC1A	53458206	53461323	-	chrX	53467705	53468199	495	53467807	11	13.9169	8.71538	11.5472	upstream		upstream	upstream	upstream
NM_001038640;GOLGA6A	NM_001038640	GOLGA6A	74362198	74374891	-	chr15	74392384	74392611	228	NA	3.39	5.09356	3.71711	2.72542	upstream	NM_001038640	GOLGA6A	74362198	74374891	-	chr15	74392325	74392766	442	74392568	20	29.1807	15.4437	26.665	upstream	NM_001038640	GOLGA6A	74362198	74374891	-	chr15	74392357	74392745	389	74392545	35	56.9866	26.1461	54.1682	upstream		upstream	upstream	upstream
NM_001039654;ZNF550	NM_001039654	ZNF550	58058343	58067725	-	chr19	58070512	58071793	1282	NA	5.21	9.296	5.26575	7.4387	upstream	NM_001039654	ZNF550	58058343	58067725	-	chr19	58070125	58071962	1838	58070650	34	55.7049	25.7395	52.9678	upstream	NM_001039654	ZNF550	58058343	58067725	-	chr19	58070348	58071620	1273	58070923	48	83.7107	35.5878	80.6466	upstream		upstream	upstream	upstream
NM_001040437,NM_001040438,NM_005346,NM_005527,NM_021177,NR_002742;C6orf48,HSPA1B,HSPA1L,LSM2,SNORD48,SNORD52	NM_001040437,NM_001040438,NM_005346,NM_005527,NM_021177,NR_002742	C6orf48,HSPA1B,HSPA1L,LSM2,SNORD48,SNORD52	31803040	31803103	+	chr6	31788922	31790292	1371	NA	5.78	10.075	5.74222	8.06605	upstream	NM_001040437,NM_001040438,NM_005346,NM_005527,NM_021177,NR_002742	C6orf48,HSPA1B,HSPA1L,LSM2,SNORD48,SNORD52	31803040	31803103	+	chr6	31787950	31788168	219	31788066	6	6.94656	5.1479	4.72411	upstream	NM_001040437,NM_001040438,NM_005346,NM_005527,NM_021177,NR_002742	C6orf48,HSPA1B,HSPA1L,LSM2,SNORD48,SNORD52	31804853	31804916	+	chr6	31788941	31790346	1406	31789102	36	58.9787	26.8724	56.1422	upstream		upstream	upstream	upstream
NM_001042424,NM_012318;LETM1,WHSC1	NM_001042424,NM_012318	LETM1,WHSC1	1813206	1857974	-	chr4	1864105	1864384	280	NA	0.74	1.77959	1.47829	0.72093	upstream	NM_001042424,NM_012318	LETM1,WHSC1	1813206	1857974	-	chr4	1863862	1864380	519	1864122	24	36.44	18.3854	33.8592	upstream	NM_001042424,NM_012318	LETM1,WHSC1	1873123	1983934	+	chr4	1863952	1864448	497	1864171	26	39.6374	19.6096	36.9809	upstream		upstream	upstream	upstream
NM_001042428,NM_003456;ZNF205,ZSCAN10	NM_001042428,NM_003456	ZNF205,ZSCAN10	3162563	3170518	+	chr16	3156227	3156928	702	NA	3.54	5.89705	3.84689	4.12347	upstream	NM_001042428,NM_003456	ZNF205,ZSCAN10	3162563	3170518	+	chr16	3151506	3152511	1006	3151626	29	45.8938	22.0624	43.2343	upstream	NM_001042428,NM_003456	ZNF205,ZSCAN10	3162563	3170518	+	chr16	3150589	3150737	149	3150604	4	4.33396	3.63141	2.17517	upstream		upstream	upstream	upstream
NM_001042467;MLPH	NM_001042467	MLPH	238395878	238463961	+	chr2	238383519	238384433	915	NA	3.6	6.00478	3.89597	4.21781	upstream	NM_001042467	MLPH	238395878	238463961	+	chr2	238383429	238384617	1189	238383814	53	95.4909	39.7124	92.448	upstream	NM_001042467	MLPH	238395878	238463961	+	chr2	238383199	238384601	1403	238383814	39	65.0234	29.0513	62.1313	upstream		upstream	upstream	upstream
NM_001042473,NM_145698;ACBD5,LRRC37A6P	NM_001042473,NM_145698	ACBD5,LRRC37A6P	27484143	27531068	-	chr10	27547617	27548441	825	NA	2.57	4.08679	3.02903	2.13254	upstream	NM_001042473,NM_145698	ACBD5,LRRC37A6P	27534782	27541235	-	chr10	27546465	27546966	502	27546781	11	14.152	8.82497	11.8034	upstream	NM_001042473,NM_145698	ACBD5,LRRC37A6P	27484143	27531068	-	chr10	27546448	27546965	518	27546582	10	12.4128	7.9891	10.0661	upstream		upstream	upstream	upstream
NM_001044264,NM_020944;GBA2,MSMP	NM_001044264,NM_020944	GBA2,MSMP	35752988	35754274	-	chr9	35756898	35757705	808	NA	2.17	3.60529	2.68439	1.90645	upstream	NM_001044264,NM_020944	GBA2,MSMP	35752988	35754274	-	chr9	35756693	35757948	1256	35756840	45	78.3159	33.8291	75.4056	upstream	NM_001044264,NM_020944	GBA2,MSMP	35752988	35754274	-	chr9	35756465	35757809	1345	35756950	54	96.5735	39.9455	93.3863	upstream		upstream	upstream	upstream
NM_001076778;FAM107A	NM_001076778	FAM107A	58549845	58563491	-	chr3	58570558	58571202	645	NA	2.48	4.24233	2.94747	2.63995	upstream	NM_001076778	FAM107A	58549845	58563491	-	chr3	58570437	58571205	769	58570908	34	55.7049	25.7395	52.9678	upstream	NM_001076778	FAM107A	58549845	58563491	-	chr3	58570612	58571247	636	58570742	32	51.083	23.9673	48.3192	upstream		upstream	upstream	upstream
NM_001077182,NM_001199954;ACTG1,FSCN2	NM_001077182,NM_001199954	ACTG1,FSCN2	79476997	79479892	-	chr17	79486108	79486256	149	NA	8.75	14.8518	8.26313	12.2274	upstream	NM_001077182,NM_001199954	ACTG1,FSCN2	79476997	79479892	-	chr17	79482154	79483280	1127	79482296	63	117.671	47.0665	114.449	upstream	NM_001077182,NM_001199954	ACTG1,FSCN2	79476997	79479892	-	chr17	79482178	79483520	1343	79482303	61	111.935	45.0294	108.593	upstream		upstream	upstream	upstream
NM_001077397,NM_182972;IRF2BP2,LINC00184	NM_001077397,NM_182972	IRF2BP2,LINC00184	234740015	234745271	-	chr1	234748913	234749161	249	NA	2.73	4.44605	3.16196	2.60902	upstream	NM_001077397,NM_182972	IRF2BP2,LINC00184	234740015	234745271	-	chr1	234746933	234747422	490	234747084	12	15.7108	9.56039	13.3409	upstream	NM_001077397,NM_182972	IRF2BP2,LINC00184	234740015	234745271	-	chr1	234746896	234747293	398	234746997	16	21.9102	12.3468	19.4366	upstream		upstream	upstream	upstream
NM_001077657;C3orf43	NM_001077657	C3orf43	196233750	196242237	-	chr3	196255543	196256070	528	NA	2.54	3.97771	3.00156	1.93384	upstream	NM_001077657	C3orf43	196233750	196242237	-	chr3	196255479	196255749	271	196255615	48	84.6915	36.0353	81.7324	upstream	NM_001077657	C3orf43	196233750	196242237	-	chr3	196255410	196256237	828	196255643	27	41.5086	20.3359	38.8342	upstream		upstream	upstream	upstream
NM_001077685;AGAP7	NM_001077685	AGAP7	51464162	51486327	-	chr10	51489244	51489457	214	NA	2.73	5.35395	3.16427	4.02935	upstream	NM_001077685	AGAP7	51464162	51486327	-	chr10	51489108	51489344	237	51489221	14	18.9224	11.0312	16.5129	upstream	NM_001077685	AGAP7	51464162	51486327	-	chr10	51488920	51489497	578	51488996	10	12.4128	7.9891	10.0661	upstream		upstream	upstream	upstream
NM_001080401;PPM1N	NM_001080401	PPM1N	46001731	46005764	+	chr19	45982137	45982285	149	NA	8.07	13.1894	7.68439	10.5386	upstream	NM_001080401	PPM1N	46001731	46005764	+	chr19	45981795	45982379	585	45981868	9	11.1413	7.35414	8.83808	upstream	NM_001080401	PPM1N	46001731	46005764	+	chr19	45981799	45982397	599	45982275	32	51.083	23.9673	48.3192	upstream		upstream	upstream	upstream
NM_001080410;FBXO41	NM_001080410	FBXO41	73481810	73496758	-	chr2	73511133	73512177	1045	NA	4.6	8.00865	4.74741	6.15661	upstream	NM_001080410	FBXO41	73481810	73496758	-	chr2	73510562	73510715	154	73510635	8	9.69585	6.61873	7.41696	upstream	NM_001080410	FBXO41	73481810	73496758	-	chr2	73511037	73512255	1219	73511200	30	47.2114	22.5147	44.4835	upstream		upstream	upstream	upstream
NM_001080412;ZBTB38	NM_001080412	ZBTB38	141043055	141168632	+	chr3	141030022	141030575	554	NA	5.71	9.35387	5.69036	7.12891	upstream	NM_001080412	ZBTB38	141043055	141168632	+	chr3	141029716	141030579	864	141030104	17	23.9457	13.2375	21.4813	upstream	NM_001080412	ZBTB38	141043055	141168632	+	chr3	141029973	141030623	651	141030116	18	25.2927	13.7993	22.7813	upstream		upstream	upstream	upstream
NM_001080424,NM_144607,NM_203411;CYB5D1,KDM6B,TMEM88	NM_001080424,NM_144607,NM_203411	CYB5D1,KDM6B,TMEM88	7758384	7759417	+	chr17	7737299	7740106	2808	NA	3.31	5.36541	3.6537	3.45044	upstream	NM_001080424,NM_144607,NM_203411	CYB5D1,KDM6B,TMEM88	7758384	7759417	+	chr17	7737246	7740384	3139	7737365	23	34.5978	17.65	32.033	upstream	NM_001080424,NM_144607,NM_203411	CYB5D1,KDM6B,TMEM88	7761064	7765600	+	chr17	7739068	7740255	1188	7739279	34	55.0064	25.4198	52.2064	upstream		upstream	upstream	upstream
NM_001080482,NM_001135861,NM_014172;C9orf172,MAMDC4,PHPT1	NM_001080482,NM_001135861,NM_014172	C9orf172,MAMDC4,PHPT1	139738867	139741797	+	chr9	139736920	139737068	149	NA	6.09	10.1868	6.01214	8.00368	upstream	NM_001080482,NM_001135861,NM_014172	C9orf172,MAMDC4,PHPT1	139738867	139741797	+	chr9	139736901	139737359	459	139737021	49	86.8345	36.7707	83.8589	upstream	NM_001080482,NM_001135861,NM_014172	C9orf172,MAMDC4,PHPT1	139746819	139755251	+	chr9	139736891	139737316	426	139737015	34	55.0064	25.4198	52.2064	upstream		upstream	upstream	upstream
NM_001080507,NM_018665;DDX43,OOEP	NM_001080507,NM_018665	DDX43,OOEP	74078280	74079515	-	chr6	74098454	74099010	557	NA	8.08	13.8095	7.69616	11.3327	upstream	NM_001080507,NM_018665	DDX43,OOEP	74078280	74079515	-	chr6	74098290	74099327	1038	74098462	10	12.6278	8.08956	10.301	upstream	NM_001080507,NM_018665	DDX43,OOEP	74078280	74079515	-	chr6	74098420	74099293	874	74098716	17	23.5897	13.0731	21.0971	upstream		upstream	upstream	upstream
NM_001080520;DRGX	NM_001080520	DRGX	50574161	50599907	-	chr10	50602834	50603181	348	NA	1.78	3.03819	2.35381	1.41738	upstream	NM_001080520	DRGX	50574161	50599907	-	chr10	50603094	50603401	308	50603176	6	6.94656	5.1479	4.72411	upstream	NM_001080520	DRGX	50574161	50599907	-	chr10	50603420	50603747	328	50603659	8	9.52102	6.53653	7.225	upstream		upstream	upstream	upstream
NM_001080826;SGK223	NM_001080826	SGK223	8175258	8239257	-	chr8	8241753	8244421	2669	NA	1.82	3.12801	2.39075	1.52769	upstream	NM_001080826	SGK223	8175258	8239257	-	chr8	8241465	8241856	392	8241748	5	5.65462	4.41249	3.46881	upstream	NM_001080826	SGK223	8175258	8239257	-	chr8	8241897	8242327	431	8242007	7	8.14111	5.81025	5.87469	upstream		upstream	upstream	upstream
NM_001098169;BSX	NM_001098169	BSX	122848357	122852379	-	chr11	122854807	122855375	569	NA	4.89	8.8965	4.99066	7.13572	upstream	NM_001098169	BSX	122848357	122852379	-	chr11	122854669	122855751	1083	122854830	30	47.8293	22.7978	45.1543	upstream	NM_001098169	BSX	122848357	122852379	-	chr11	122854598	122855630	1033	122855025	26	39.6374	19.6096	36.9809	upstream		upstream	upstream	upstream
NM_001098173;PRDM7	NM_001098173	PRDM7	90122974	90142338	-	chr16	90148641	90149001	361	NA	1.14	2.19825	1.81452	0.82237	upstream	NM_001098173	PRDM7	90122974	90128733	-	chr16	90143954	90144270	317	90144180	9	11.1413	7.35414	8.83808	upstream	NM_001098173	PRDM7	90122974	90142338	-	chr16	90143888	90144307	420	90144076	10	12.4128	7.9891	10.0661	upstream		upstream	upstream	upstream
NM_001098204,NM_001098205;HNRNPF,ZNF487P	NM_001098204,NM_001098205	HNRNPF,ZNF487P	43881065	43903299	-	chr10	43916060	43916580	521	NA	3.61	5.89291	3.90437	3.97074	upstream	NM_001098204,NM_001098205	HNRNPF,ZNF487P	43932574	43978007	+	chr10	43913464	43913741	278	43913597	7	8.29585	5.88332	6.04485	upstream	NM_001098204,NM_001098205	HNRNPF,ZNF487P	43881065	43904696	-	chr10	43912306	43912456	151	43912434	10	12.4128	7.9891	10.0661	upstream		upstream	upstream	upstream
NM_001098622,NR_029613,NR_030179;MIR181C,MIR181D,NANOS3	NM_001098622,NR_029613,NR_030179	MIR181C,MIR181D,NANOS3	13985513	13985622	+	chr19	13972342	13973086	745	NA	5.27	8.61485	5.31318	6.45708	upstream	NM_001098622,NR_029613,NR_030179	MIR181C,MIR181D,NANOS3	13988063	13991571	+	chr19	13972102	13973170	1069	13972394	29	45.8938	22.0624	43.2343	upstream	NM_001098622,NR_029613,NR_030179	MIR181C,MIR181D,NANOS3	13985513	13985622	+	chr19	13972245	13973179	935	13972443	34	55.0064	25.4198	52.2064	upstream		upstream	upstream	upstream
NM_001099680,NM_001099681;MAGIX,PLP2	NM_001099680,NM_001099681	MAGIX,PLP2	49019181	49023836	+	chrX	49011932	49012564	633	NA	1.96	3.16126	2.50905	1.25343	upstream	NM_001099680,NM_001099681	MAGIX,PLP2	49020270	49023836	+	chrX	49011820	49012213	394	49011993	9	11.1413	7.35414	8.83808	upstream	NM_001099680,NM_001099681	MAGIX,PLP2	49020270	49023836	+	chrX	49011510	49011735	226	49011605	13	17.0263	10.1679	14.6128	upstream		upstream	upstream	upstream
NM_001100176,NM_002229,NM_006397;HOOK2,JUNB,RNASEH2A	NM_001100176,NM_002229,NM_006397	HOOK2,JUNB,RNASEH2A	12902310	12904125	+	chr19	12900157	12900433	277	NA	2.44	3.99462	2.9181	2.21947	upstream	NM_001100176,NM_002229,NM_006397	HOOK2,JUNB,RNASEH2A	12873817	12886434	-	chr19	12899712	12900009	298	12899759	7	8.29585	5.88332	6.04485	upstream	NM_001100176,NM_002229,NM_006397	HOOK2,JUNB,RNASEH2A	12873817	12886434	-	chr19	12899968	12900487	520	12900151	10	12.4128	7.9891	10.0661	upstream		upstream	upstream	upstream
NM_001100176,NM_002229;HOOK2,JUNB	NM_001100176,NM_002229	HOOK2,JUNB	12902310	12904125	+	chr19	12888339	12889362	1024	NA	6.37	11.1292	6.24368	8.9789	upstream	NM_001100176,NM_002229	HOOK2,JUNB	12873817	12886434	-	chr19	12888319	12889787	1469	12888416	13	17.3016	10.2958	14.9116	upstream	NM_001100176,NM_002229	HOOK2,JUNB	12873817	12886434	-	chr19	12888302	12889898	1597	12888431	18	25.2927	13.7993	22.7813	upstream		upstream	upstream	upstream
NM_001102612;PGPEP1L	NM_001102612	PGPEP1L	99511459	99548885	-	chr15	99558230	99558634	405	NA	6.41	10.3761	6.283	7.99292	upstream	NM_001102612	PGPEP1L	99511459	99548885	-	chr15	99557669	99557930	262	99557815	6	6.94656	5.1479	4.72411	upstream	NM_001102612	PGPEP1L	99511459	99548885	-	chr15	99557549	99557697	149	99557656	4	4.33396	3.63141	2.17517	upstream		upstream	upstream	upstream
NM_001102663,NM_001170755;NBPF15,NBPF16	NM_001102663,NM_001170755	NBPF15,NBPF16	148577357	148596267	+	chr1	148555486	148556695	1210	NA	3.62	5.99034	3.91474	4.10807	upstream	NM_001102663,NM_001170755	NBPF15,NBPF16	148560847	148596267	+	chr1	148555910	148557053	1144	148556098	61	113.178	45.5957	109.992	upstream	NM_001102663,NM_001170755	NBPF15,NBPF16	148560847	148596267	+	chr1	148555859	148557041	1183	148556086	59	107.509	43.5769	104.213	upstream		upstream	upstream	upstream
NM_001105079;FBRS	NM_001105079	FBRS	30675778	30682131	+	chr16	30669748	30672539	2792	NA	3.46	5.85084	3.78173	4.08561	upstream	NM_001105079	FBRS	30675778	30682131	+	chr16	30668844	30669231	388	30669143	11	14.152	8.82497	11.8034	upstream	NM_001105079	FBRS	30675778	30682131	+	chr16	30669082	30669234	153	30669149	6	6.81187	5.08397	4.57478	upstream		upstream	upstream	upstream
NM_001109659,NM_001109660;C16orf92,DOC2A	NM_001109659,NM_001109660	C16orf92,DOC2A	30034655	30036023	+	chr16	30032635	30032811	177	NA	5.17	8.57369	5.22865	6.52902	upstream	NM_001109659,NM_001109660	C16orf92,DOC2A	30016835	30022401	-	chr16	30032576	30032995	420	30032898	12	15.7108	9.56039	13.3409	upstream	NM_001109659,NM_001109660	C16orf92,DOC2A	30016835	30022401	-	chr16	30032650	30033002	353	30032919	9	10.9464	7.26281	8.62475	upstream		upstream	upstream	upstream
NM_001114;ADCY7	NM_001114	ADCY7	50321823	50352043	+	chr16	50308138	50308842	705	NA	3.3	5.59089	3.64652	3.9062	upstream	NM_001114	ADCY7	50321823	50352043	+	chr16	50300533	50300951	419	50300656	10	12.6278	8.08956	10.301	upstream	NM_001114	ADCY7	50321823	50352043	+	chr16	50300820	50300968	149	50300888	6	6.81187	5.08397	4.57478	upstream		upstream	upstream	upstream
NM_001114617,NM_001114618;LOC729678,MGAT1	NM_001114617,NM_001114618	LOC729678,MGAT1	180217541	180236817	-	chr5	180240423	180242592	2170	NA	2.74	4.58975	3.17175	2.87744	upstream	NM_001114617,NM_001114618	LOC729678,MGAT1	180217541	180230902	-	chr5	180238664	180242702	4039	180238898	17	23.9457	13.2375	21.4813	upstream	NM_001114617,NM_001114618	LOC729678,MGAT1	180217541	180236817	-	chr5	180239871	180242805	2935	180240613	16	21.9102	12.3468	19.4366	upstream		upstream	upstream	upstream
NM_001118890,NM_001243658;C5orf27,GLRX	NM_001118890,NM_001243658	C5orf27,GLRX	95149553	95158577	-	chr5	95170452	95170981	530	NA	4.47	7.18876	4.63278	5.07028	upstream	NM_001118890,NM_001243658	C5orf27,GLRX	95149553	95158577	-	chr5	95170198	95171049	852	95170324	19	27.4142	14.7083	24.9153	upstream	NM_001118890,NM_001243658	C5orf27,GLRX	95149553	95158577	-	chr5	95170137	95171069	933	95170622	30	47.2114	22.5147	44.4835	upstream		upstream	upstream	upstream
NM_001123377,NM_001561;PARK7,TNFRSF9	NM_001123377,NM_001561	PARK7,TNFRSF9	8021714	8045342	+	chr1	8013850	8014716	867	NA	3.35	5.54525	3.68506	3.71184	upstream	NM_001123377,NM_001561	PARK7,TNFRSF9	7975931	8003225	-	chr1	8013759	8014223	465	8013971	34	55.7049	25.7395	52.9678	upstream	NM_001123377,NM_001561	PARK7,TNFRSF9	8021714	8045342	+	chr1	8013767	8014805	1039	8014020	24	35.943	18.157	33.3224	upstream		upstream	upstream	upstream
NM_001125,NM_005191;ADPRH,CD80	NM_001125,NM_005191	ADPRH,CD80	119298523	119308792	+	chr3	119280415	119280563	149	NA	8.47	13.5211	8.02301	10.6629	upstream	NM_001125,NM_005191	ADPRH,CD80	119298523	119308792	+	chr3	119280204	119280371	168	119280275	6	6.94656	5.1479	4.72411	upstream	NM_001125,NM_005191	ADPRH,CD80	119243140	119278481	-	chr3	119280245	119281529	1285	119280376	12	15.4555	9.44166	13.0634	upstream		upstream	upstream	upstream
NM_001126105,NM_001126106,NM_004995;MMP14,MRPL52,SLC7A7	NM_001126105,NM_001126106,NM_004995	MMP14,MRPL52,SLC7A7	23242432	23289020	-	chr14	23292048	23292280	233	NA	1.77	3.42587	2.34911	2.19733	upstream	NM_001126105,NM_001126106,NM_004995	MMP14,MRPL52,SLC7A7	23305793	23316803	+	chr14	23291568	23292509	942	23291693	14	18.9224	11.0312	16.5129	upstream	NM_001126105,NM_001126106,NM_004995	MMP14,MRPL52,SLC7A7	23242432	23285107	-	chr14	23291645	23292698	1054	23291909	17	23.5897	13.0731	21.0971	upstream		upstream	upstream	upstream
NM_001127240,NM_001127241,NM_001127242;BBC3,CCDC9,MIR3191	NM_001127240,NM_001127241,NM_001127242	BBC3,CCDC9,MIR3191	47724079	47736023	-	chr19	47747224	47747434	211	NA	1.67	2.86806	2.26681	1.23201	upstream	NM_001127240,NM_001127241,NM_001127242	BBC3,CCDC9,MIR3191	47724079	47736023	-	chr19	47746634	47746800	167	47746717	8	9.69585	6.61873	7.41696	upstream	NM_001127240,NM_001127241,NM_001127242	BBC3,CCDC9,MIR3191	47759731	47775210	+	chr19	47746616	47747467	852	47746735	12	15.4555	9.44166	13.0634	upstream		upstream	upstream	upstream
NM_001127691,NM_016124;C1orf63,RHD	NM_001127691,NM_016124	C1orf63,RHD	25598981	25656936	+	chr1	25593121	25594279	1159	NA	1.46	2.61052	2.08552	1.08227	upstream	NM_001127691,NM_016124	C1orf63,RHD	25598981	25656936	+	chr1	25593060	25593516	457	25593251	18	25.6688	13.9729	23.187	upstream	NM_001127691,NM_016124	C1orf63,RHD	25598981	25656936	+	chr1	25593053	25593583	531	25593211	17	23.5897	13.0731	21.0971	upstream		upstream	upstream	upstream
NM_001129888,NM_003923,NM_032687;CYHR1,FOXH1,PPP1R16A	NM_001129888,NM_003923,NM_032687	CYHR1,FOXH1,PPP1R16A	145699115	145701718	-	chr8	145702918	145704458	1541	NA	2.51	4.20552	2.97079	2.5081	upstream	NM_001129888,NM_003923,NM_032687	CYHR1,FOXH1,PPP1R16A	145689200	145691031	-	chr8	145702794	145703282	489	145703138	43	74.1119	32.3582	71.2334	upstream	NM_001129888,NM_003923,NM_032687	CYHR1,FOXH1,PPP1R16A	145675315	145690418	-	chr8	145702748	145703288	541	145703134	27	41.5086	20.3359	38.8342	upstream		upstream	upstream	upstream
NM_001130045,NR_029639,NR_029834,NR_029957;MIR200A,MIR200B,MIR429,TTLL10	NM_001130045,NR_029639,NR_029834,NR_029957	MIR200A,MIR200B,MIR429,TTLL10	1102484	1102578	+	chr1	1093047	1093644	598	NA	2.91	4.49165	3.31622	2.36983	upstream	NM_001130045,NR_029639,NR_029834,NR_029957	MIR200A,MIR200B,MIR429,TTLL10	1109286	1133313	+	chr1	1092875	1093757	883	1093158	38	63.7766	28.6812	60.9771	upstream	NM_001130045,NR_029639,NR_029834,NR_029957	MIR200A,MIR200B,MIR429,TTLL10	1102484	1102578	+	chr1	1092864	1093702	839	1093063	33	53.0384	24.6936	50.2565	upstream		upstream	upstream	upstream
NM_001130524,NM_014077,NM_032493;AP1M1,CIB3,FAM32A	NM_001130524,NM_014077,NM_032493	AP1M1,CIB3,FAM32A	16308665	16346156	+	chr19	16293340	16293646	307	NA	1.79	3.15115	2.36541	1.67996	upstream	NM_001130524,NM_014077,NM_032493	AP1M1,CIB3,FAM32A	16308665	16346156	+	chr19	16293492	16293737	246	16293632	15	20.571	11.7666	18.1428	upstream	NM_001130524,NM_014077,NM_032493	AP1M1,CIB3,FAM32A	16308665	16346156	+	chr19	16293512	16293698	187	16293600	16	21.9102	12.3468	19.4366	upstream		upstream	upstream	upstream
NM_001134655,NM_004220;MGC3771,ZNF213	NM_001134655,NM_004220	MGC3771,ZNF213	3160461	3165599	-	chr16	3174060	3175266	1207	NA	2.36	3.87071	2.84635	2.10936	upstream	NM_001134655,NM_004220	MGC3771,ZNF213	3185134	3192805	+	chr16	3173801	3175245	1445	3174180	25	38.2992	19.1208	35.7023	upstream	NM_001134655,NM_004220	MGC3771,ZNF213	3160461	3165599	-	chr16	3174021	3174235	215	3174152	8	9.52102	6.53653	7.225	upstream		upstream	upstream	upstream
NM_001135186;ABI3	NM_001135186	ABI3	47287589	47300587	+	chr17	47268967	47271255	2289	NA	3.17	5.29777	3.53313	3.54075	upstream	NM_001135186	ABI3	47287589	47300587	+	chr17	47269084	47270212	1129	47269292	17	23.9457	13.2375	21.4813	upstream	NM_001135186	ABI3	47287589	47300587	+	chr17	47268985	47270284	1300	47269295	25	37.782	18.8833	35.1436	upstream		upstream	upstream	upstream
NM_001135217,NM_001146316;LRRC23,SPSB2	NM_001135217,NM_001146316	LRRC23,SPSB2	6980100	6982521	-	chr12	7000054	7000727	674	NA	5.46	8.6981	5.47899	6.39486	upstream	NM_001135217,NM_001146316	LRRC23,SPSB2	6980100	6982449	-	chr12	6999890	7000252	363	7000154	10	12.6278	8.08956	10.301	upstream	NM_001135217,NM_001146316	LRRC23,SPSB2	6980100	6982449	-	chr12	6999958	7000281	324	7000182	11	13.9169	8.71538	11.5472	upstream		upstream	upstream	upstream
NM_001136271;NKX2-6	NM_001136271	NKX2-6	23559964	23564111	-	chr8	23584101	23584623	523	NA	2.44	4.07591	2.91889	2.41824	upstream	NM_001136271	NKX2-6	23559964	23564111	-	chr8	23572128	23572385	258	23572255	10	12.6278	8.08956	10.301	upstream	NM_001136271	NKX2-6	23559964	23564111	-	chr8	23584121	23584623	503	23584393	18	25.2927	13.7993	22.7813	upstream		upstream	upstream	upstream
NM_001142287;SEMA4D	NM_001142287	SEMA4D	91975706	92094611	-	chr9	92112008	92112631	624	NA	3.68	5.96539	3.96839	4.06935	upstream	NM_001142287	SEMA4D	91992152	92094611	-	chr9	92111612	92111760	149	92111682	4	4.42865	3.67707	2.27975	upstream	NM_001142287	SEMA4D	91975706	92094611	-	chr9	92111948	92112786	839	92112255	13	17.0263	10.1679	14.6128	upstream		upstream	upstream	upstream
NM_001142289,NM_001142290;FAM100A,MGRN1	NM_001142289,NM_001142290	FAM100A,MGRN1	4658884	4664927	-	chr16	4666552	4666829	278	NA	6.07	9.63114	5.99607	7.19934	upstream	NM_001142289,NM_001142290	FAM100A,MGRN1	4674825	4740975	+	chr16	4665967	4666171	205	4666062	11	14.152	8.82497	11.8034	upstream	NM_001142289,NM_001142290	FAM100A,MGRN1	4674825	4740975	+	chr16	4666017	4666196	180	4666106	11	13.9169	8.71538	11.5472	upstream		upstream	upstream	upstream
NM_001142499,NM_001142500;FLYWCH2,PRSS22	NM_001142499,NM_001142500	FLYWCH2,PRSS22	2933196	2949383	+	chr16	2918039	2918401	363	NA	1	2.32041	1.695	1.30529	upstream	NM_001142499,NM_001142500	FLYWCH2,PRSS22	2902728	2908171	-	chr16	2917902	2918485	584	2918083	13	17.3016	10.2958	14.9116	upstream	NM_001142499,NM_001142500	FLYWCH2,PRSS22	2933196	2949383	+	chr16	2917760	2918511	752	2918126	27	41.5086	20.3359	38.8342	upstream		upstream	upstream	upstream
NM_001144663;CDH17	NM_001144663	CDH17	95139394	95229531	-	chr8	95246618	95246766	149	NA	4.06	6.87961	4.28869	5.0953	upstream	NM_001144663	CDH17	95139394	95229531	-	chr8	95246555	95246745	191	95246635	8	9.69585	6.61873	7.41696	upstream	NM_001144663	CDH17	95139394	95229531	-	chr8	95246357	95246735	379	95246623	22	32.3167	16.7045	29.7318	upstream		upstream	upstream	upstream
NM_001144888;BAIAP2	NM_001144888	BAIAP2	79008947	79084312	+	chr17	78992099	78992368	270	NA	2.78	4.56253	3.20362	2.77133	upstream	NM_001144888	BAIAP2	79008947	79084312	+	chr17	78991792	78992609	818	78991958	17	23.9457	13.2375	21.4813	upstream	NM_001144888	BAIAP2	79008947	79091232	+	chr17	78991873	78992533	661	78991989	16	21.9102	12.3468	19.4366	upstream		upstream	upstream	upstream
NM_001144934;FGF1	NM_001144934	FGF1	141971743	142077635	-	chr5	142092881	142093089	209	NA	2.12	3.59271	2.64793	1.98533	upstream	NM_001144934	FGF1	141971743	142077635	-	chr5	142092581	142093095	515	142092694	10	12.6278	8.08956	10.301	upstream	NM_001144934	FGF1	141971743	142077635	-	chr5	142092456	142093099	644	142092979	37	60.9824	27.5987	58.1274	upstream		upstream	upstream	upstream
NM_001144954;C5orf47	NM_001144954	C5orf47	173416162	173433143	+	chr5	173399874	173400297	424	NA	3.61	5.95834	3.91048	4.14426	upstream	NM_001144954	C5orf47	173416162	173433143	+	chr5	173400116	173400272	157	173400204	8	9.69585	6.61873	7.41696	upstream	NM_001144954	C5orf47	173416162	173433143	+	chr5	173399937	173400750	814	173400208	10	12.4128	7.9891	10.0661	upstream		upstream	upstream	upstream
NM_001144972,NM_022162;NOD2,SNX20	NM_001144972,NM_022162	NOD2,SNX20	50731050	50766987	+	chr16	50727194	50727733	540	NA	12.87	22.5611	11.7543	19.2667	upstream	NM_001144972,NM_022162	NOD2,SNX20	50706886	50715264	-	chr16	50726926	50727409	484	50727264	37	61.7415	27.9457	58.9577	upstream	NM_001144972,NM_022162	NOD2,SNX20	50700211	50715264	-	chr16	50727075	50727994	920	50727223	26	39.6374	19.6096	36.9809	upstream		upstream	upstream	upstream
NM_001145024;C11orf34	NM_001145024	C11orf34	112118876	112131583	-	chr11	112151011	112151378	368	NA	3.8	6.08889	4.0655	4.11018	upstream	NM_001145024	C11orf34	112118876	112131583	-	chr11	112150896	112151416	521	112151044	23	34.5978	17.65	32.033	upstream	NM_001145024	C11orf34	112118876	112131583	-	chr11	112150926	112151378	453	112151139	18	25.2927	13.7993	22.7813	upstream		upstream	upstream	upstream
NM_001145304,NM_001145305;JUND,KIAA1683	NM_001145304,NM_001145305	JUND,KIAA1683	18367906	18385319	-	chr19	18402690	18403924	1235	NA	3.62	5.88373	3.91323	4.00573	upstream	NM_001145304,NM_001145305	JUND,KIAA1683	18390563	18392432	-	chr19	18402276	18404318	2043	18402360	12	15.7108	9.56039	13.3409	upstream	NM_001145304,NM_001145305	JUND,KIAA1683	18367906	18385319	-	chr19	18402206	18402440	235	18402313	9	10.9464	7.26281	8.62475	upstream		upstream	upstream	upstream
NM_001145719;SH2D4B	NM_001145719	SH2D4B	82300575	82406316	+	chr10	82295577	82296099	523	NA	9.38	18.2887	8.79609	16.0327	upstream	NM_001145719	SH2D4B	82297658	82406316	+	chr10	82295408	82296338	931	82295646	27	42.066	20.5916	39.4377	upstream	NM_001145719	SH2D4B	82300575	82406316	+	chr10	82295511	82296283	773	82295675	19	27.018	14.5256	24.4879	upstream		upstream	upstream	upstream
NM_001146192;ZMYND12	NM_001146192	ZMYND12	42896001	42921938	-	chr1	42928417	42929268	852	NA	2.82	4.51769	3.2369	2.64374	upstream	NM_001146192	ZMYND12	42896001	42921938	-	chr1	42928385	42929465	1081	42928626	22	32.7734	16.9145	30.2246	upstream	NM_001146192	ZMYND12	42896001	42921938	-	chr1	42928537	42929472	936	42928637	14	18.6269	10.8942	16.1928	upstream		upstream	upstream	upstream
NM_001146310,NM_003036;C1orf86,SKI	NM_001146310,NM_003036	C1orf86,SKI	2160134	2241652	+	chr1	2158521	2159020	500	NA	4.26	6.99652	4.45873	5.06761	upstream	NM_001146310,NM_003036	C1orf86,SKI	2120988	2144159	-	chr1	2158307	2158617	311	2158470	7	8.29585	5.88332	6.04485	upstream	NM_001146310,NM_003036	C1orf86,SKI	2120988	2144159	-	chr1	2158448	2158677	230	2158564	12	15.4555	9.44166	13.0634	upstream		upstream	upstream	upstream
NM_001146696;KDM4C	NM_001146696	KDM4C	6720863	7077264	+	chr9	6703648	6704456	809	NA	5.57	9.48995	5.57054	7.43612	upstream	NM_001146696	KDM4C	6720863	7077264	+	chr9	6703480	6704558	1079	6703706	21	30.9674	16.1791	28.4351	upstream	NM_001146696	KDM4C	6720863	7077264	+	chr9	6703228	6703376	149	6703298	5	5.53995	4.35769	3.34281	upstream		upstream	upstream	upstream
NM_001159746;ABR	NM_001159746	ABR	906758	1090616	-	chr17	1106884	1107388	505	NA	3.61	5.88977	3.90364	4.03032	upstream	NM_001159746	ABR	906758	1090616	-	chr17	1106818	1107428	611	1106978	19	27.4142	14.7083	24.9153	upstream	NM_001159746	ABR	906758	1090616	-	chr17	1106822	1107287	466	1106981	15	20.2554	11.6205	17.8015	upstream		upstream	upstream	upstream
NM_001161528;LRRD1	NM_001161528	LRRD1	91774198	91794590	-	chr7	91808437	91808602	166	NA	2.11	3.47333	2.63951	1.70773	upstream	NM_001161528	LRRD1	91774198	91794590	-	chr7	91808401	91808969	569	91808514	31	49.7786	23.5333	47.088	upstream	NM_001161528	LRRD1	91774198	91794590	-	chr7	91808379	91808783	405	91808522	21	30.5309	15.9782	27.9641	upstream		upstream	upstream	upstream
NM_001163321,NM_001163322;CCDC120,TFE3	NM_001163321,NM_001163322	CCDC120,TFE3	48916516	48927510	+	chrX	48911105	48911785	681	NA	1.16	2.33764	1.82893	1.12607	upstream	NM_001163321,NM_001163322	CCDC120,TFE3	48916516	48927510	+	chrX	48910987	48911380	394	48911168	14	18.9224	11.0312	16.5129	upstream	NM_001163321,NM_001163322	CCDC120,TFE3	48916516	48927510	+	chrX	48910970	48911440	471	48911269	14	18.6269	10.8942	16.1928	upstream		upstream	upstream	upstream
NM_001163771,NM_001270401;COL11A2,RXRB	NM_001163771,NM_001270401	COL11A2,RXRB	33154222	33160245	-	chr6	33181190	33181509	320	NA	8.51	14.2676	8.05727	11.6432	upstream	NM_001163771,NM_001270401	COL11A2,RXRB	33130469	33160245	-	chr6	33180814	33181809	996	33181342	25	38.2992	19.1208	35.7023	upstream	NM_001163771,NM_001270401	COL11A2,RXRB	33130469	33160245	-	chr6	33180835	33181827	993	33181120	27	41.5086	20.3359	38.8342	upstream		upstream	upstream	upstream
NM_001163812,NM_001163813,NM_001163814;C10orf2,MIR608,SEMA4G	NM_001163812,NM_001163813,NM_001163814	C10orf2,MIR608,SEMA4G	102747293	102754158	+	chr10	102728825	102729161	337	NA	2.04	3.33404	2.5737	1.54431	upstream	NM_001163812,NM_001163813,NM_001163814	C10orf2,MIR608,SEMA4G	102747293	102754158	+	chr10	102728817	102729196	380	102728931	23	34.5978	17.65	32.033	upstream	NM_001163812,NM_001163813,NM_001163814	C10orf2,MIR608,SEMA4G	102747293	102754158	+	chr10	102728768	102729147	380	102729092	7	8.14111	5.81025	5.87469	upstream		upstream	upstream	upstream
NM_001164405,NM_172367;BHLHA9,TUSC5	NM_001164405,NM_172367	BHLHA9,TUSC5	1173858	1174565	+	chr17	1170691	1172175	1485	NA	3.22	5.24922	3.5795	3.38846	upstream	NM_001164405,NM_172367	BHLHA9,TUSC5	1173858	1174565	+	chr17	1162797	1163463	667	1162924	11	14.152	8.82497	11.8034	upstream	NM_001164405,NM_172367	BHLHA9,TUSC5	1182957	1204281	+	chr17	1162779	1163475	697	1163118	15	20.2554	11.6205	17.8015	upstream		upstream	upstream	upstream
NM_001164405;BHLHA9	NM_001164405	BHLHA9	1173858	1174565	+	chr17	1156986	1157495	510	NA	6.96	11.7063	6.74661	9.37018	upstream	NM_001164405	BHLHA9	1173858	1174565	+	chr17	1156820	1157676	857	1156926	10	12.6278	8.08956	10.301	upstream	NM_001164405	BHLHA9	1173858	1174565	+	chr17	1156873	1157594	722	1157267	35	56.9866	26.1461	54.1682	upstream		upstream	upstream	upstream
NM_001164586,NM_016456;IGFN1,TMEM9	NM_001164586,NM_016456	IGFN1,TMEM9	201103900	201123632	-	chr1	201140066	201140643	578	NA	3.69	5.7429	3.97266	3.63035	upstream	NM_001164586,NM_016456	IGFN1,TMEM9	201103900	201123632	-	chr1	201140029	201140893	865	201140249	16	22.246	12.502	19.7994	upstream	NM_001164586,NM_016456	IGFN1,TMEM9	201103900	201123632	-	chr1	201140021	201140734	714	201140336	31	49.1405	23.241	46.3947	upstream		upstream	upstream	upstream
NM_001166215,NM_032885,NR_031603;ATG4D,MIR1238,S1PR5	NM_001166215,NM_032885,NR_031603	ATG4D,MIR1238,S1PR5	10623418	10628668	-	chr19	10649571	10649719	149	NA	11.19	18.3444	10.328	15.0905	upstream	NM_001166215,NM_032885,NR_031603	ATG4D,MIR1238,S1PR5	10654647	10664094	+	chr19	10649596	10649784	189	10649679	10	12.6278	8.08956	10.301	upstream	NM_001166215,NM_032885,NR_031603	ATG4D,MIR1238,S1PR5	10662798	10662880	+	chr19	10649435	10649776	342	10649537	14	18.6269	10.8942	16.1928	upstream		upstream	upstream	upstream
NM_001167856,NM_018183;SBNO1,SETD8	NM_001167856,NM_018183	SBNO1,SETD8	123773656	123834988	-	chr12	123848029	123849728	1700	NA	5.52	9.39198	5.52432	7.28168	upstream	NM_001167856,NM_018183	SBNO1,SETD8	123868704	123893900	+	chr12	123848191	123849363	1173	123848310	30	47.8293	22.7978	45.1543	upstream	NM_001167856,NM_018183	SBNO1,SETD8	123868704	123893900	+	chr12	123848122	123849392	1271	123848857	92	183.639	67.5442	179.45	upstream		upstream	upstream	upstream
NM_001170905;ZNF736	NM_001170905	ZNF736	63773186	63810017	+	chr7	63766897	63768307	1411	NA	4.09	6.78553	4.3117	4.86004	upstream	NM_001170905	ZNF736	63773186	63810017	+	chr7	63766624	63768317	1694	63766979	36	59.7176	27.2103	56.9495	upstream	NM_001170905	ZNF736	63773186	63810017	+	chr7	63766456	63766604	149	63766531	6	6.81187	5.08397	4.57478	upstream		upstream	upstream	upstream
NM_001171653;ZEB2	NM_001171653	ZEB2	145141942	145277958	-	chr2	145282223	145282376	154	NA	3.17	5.42128	3.53309	3.79583	upstream	NM_001171653	ZEB2	145141942	145277958	-	chr2	145280948	145281689	742	145281074	18	25.6688	13.9729	23.187	upstream	NM_001171653	ZEB2	145268952	145277958	-	chr2	145280313	145282393	2081	145281073	19	27.018	14.5256	24.4879	upstream		upstream	upstream	upstream
NM_001171690,NM_003614,NM_005318;GALR3,GCAT,H1F0	NM_001171690,NM_003614,NM_005318	GALR3,GCAT,H1F0	38203912	38212906	+	chr22	38198491	38198943	453	NA	2.56	4.26601	3.01424	2.56734	upstream	NM_001171690,NM_003614,NM_005318	GALR3,GCAT,H1F0	38203912	38212906	+	chr22	38198172	38199462	1291	38198342	8	9.69585	6.61873	7.41696	upstream	NM_001171690,NM_003614,NM_005318	GALR3,GCAT,H1F0	38203912	38213183	+	chr22	38198237	38199461	1225	38198583	30	47.2114	22.5147	44.4835	upstream		upstream	upstream	upstream
NM_001172650,NM_001202406,NM_001202407;ZNF559,ZNF559-ZNF177,ZNF699	NM_001172650,NM_001202406,NM_001202407	ZNF559,ZNF559-ZNF177,ZNF699	9435371	9493293	+	chr19	9419848	9420979	1132	NA	2.02	3.35049	2.55783	1.62299	upstream	NM_001172650,NM_001202406,NM_001202407	ZNF559,ZNF559-ZNF177,ZNF699	9435371	9493293	+	chr19	9419700	9420483	784	9420144	92	185.507	68.3935	181.666	upstream	NM_001172650,NM_001202406,NM_001202407	ZNF559,ZNF559-ZNF177,ZNF699	9434448	9454521	+	chr19	9419673	9421062	1390	9420150	73	139.042	53.7448	135.409	upstream		upstream	upstream	upstream
NM_001173467;SP7	NM_001173467	SP7	53720360	53730004	-	chr12	53738787	53739067	281	NA	7.8	13.1747	7.45559	10.7106	upstream	NM_001173467	SP7	53720360	53729537	-	chr12	53738669	53739170	502	53739026	40	67.8795	30.152	65.0487	upstream	NM_001173467	SP7	53720360	53729537	-	chr12	53738620	53739185	566	53738836	17	23.5897	13.0731	21.0971	upstream		upstream	upstream	upstream
NM_001173539,NM_001173540;BANP,CA5A	NM_001173539,NM_001173540	BANP,CA5A	87921625	87970112	-	chr16	87978900	87979048	149	NA	0.44	1.31262	1.21732	0.27898	upstream	NM_001173539,NM_001173540	BANP,CA5A	87985038	88110924	+	chr16	87978962	87979255	294	87979097	16	22.246	12.502	19.7994	upstream	NM_001173539,NM_001173540	BANP,CA5A	87985038	88110924	+	chr16	87978868	87979112	245	87979014	16	21.9102	12.3468	19.4366	upstream		upstream	upstream	upstream
NM_001184900,NM_001184901;CARD8,ZNF114	NM_001184900,NM_001184901	CARD8,ZNF114	48774654	48790863	+	chr19	48761660	48761854	195	NA	3.2	5.25596	3.55753	3.47772	upstream	NM_001184900,NM_001184901	CARD8,ZNF114	48711343	48752890	-	chr19	48761622	48761814	193	48761715	16	22.246	12.502	19.7994	upstream	NM_001184900,NM_001184901	CARD8,ZNF114	48774654	48790863	+	chr19	48761596	48761921	326	48761703	16	21.9102	12.3468	19.4366	upstream		upstream	upstream	upstream
NM_001184963;FXYD4	NM_001184963	FXYD4	43867092	43871783	+	chr10	43857407	43858088	682	NA	4.23	6.96969	4.43204	5.0547	upstream	NM_001184963	FXYD4	43867092	43871783	+	chr10	43857190	43858275	1086	43857605	34	55.7049	25.7395	52.9678	upstream	NM_001184963	FXYD4	43867092	43871783	+	chr10	43857180	43858352	1173	43857577	61	111.935	45.0294	108.593	upstream		upstream	upstream	upstream
NM_001184993;RNF17	NM_001184993	RNF17	25338301	25454058	+	chr13	25321520	25322182	663	NA	3.65	6.42781	3.93739	4.81038	upstream	NM_001184993	RNF17	25338301	25454058	+	chr13	25320088	25322571	2484	25320210	22	32.7734	16.9145	30.2246	upstream	NM_001184993	RNF17	25338301	25454058	+	chr13	25320123	25322597	2475	25320289	22	32.3167	16.7045	29.7318	upstream		upstream	upstream	upstream
NM_001185080,NM_014343;CLDN15,FIS1	NM_001185080,NM_014343	CLDN15,FIS1	100875373	100881227	-	chr7	100894849	100896238	1390	NA	4.18	6.83343	4.38921	4.79968	upstream	NM_001185080,NM_014343	CLDN15,FIS1	100882893	100888371	-	chr7	100894695	100895611	917	100895096	48	84.6915	36.0353	81.7324	upstream	NM_001185080,NM_014343	CLDN15,FIS1	100875373	100882101	-	chr7	100894730	100895647	918	100895101	27	41.5086	20.3359	38.8342	upstream		upstream	upstream	upstream
NM_001185176,NM_001185177;CES3,FAM96B	NM_001185176,NM_001185177	CES3,FAM96B	66965958	66968326	-	chr16	66981660	66982065	406	NA	4.4	7.44877	4.57237	5.60867	upstream	NM_001185176,NM_001185177	CES3,FAM96B	66965958	66968326	-	chr16	66981652	66982691	1040	66981789	18	25.6688	13.9729	23.187	upstream	NM_001185176,NM_001185177	CES3,FAM96B	66965958	66968326	-	chr16	66981651	66981920	270	66981776	15	20.2554	11.6205	17.8015	upstream		upstream	upstream	upstream
NM_001193552,NM_001267779;ZNF790-AS1,ZNF850	NM_001193552,NM_001267779	ZNF790-AS1,ZNF850	37288465	37319013	+	chr19	37282444	37282676	233	NA	4.99	8.31434	5.08002	6.31546	upstream	NM_001193552,NM_001267779	ZNF790-AS1,ZNF850	37288465	37319013	+	chr19	37282146	37282719	574	37282535	17	23.9457	13.2375	21.4813	upstream	NM_001193552,NM_001267779	ZNF790-AS1,ZNF850	37234380	37263716	-	chr19	37282250	37283002	753	37282476	12	15.4555	9.44166	13.0634	upstream		upstream	upstream	upstream
NM_001195032,NR_028496;C6orf99,OSTCP1	NM_001195032,NR_028496	C6orf99,OSTCP1	159262158	159278664	-	chr6	159291005	159291342	338	NA	2.55	4.41394	3.00551	2.89198	upstream	NM_001195032,NR_028496	C6orf99,OSTCP1	159309619	159331385	+	chr6	159290229	159290748	520	159290412	22	32.7734	16.9145	30.2246	upstream	NM_001195032,NR_028496	C6orf99,OSTCP1	159262158	159278664	-	chr6	159290213	159290780	568	159290368	7	8.14111	5.81025	5.87469	upstream		upstream	upstream	upstream
NM_001195129,NM_004826;ECEL1,PRSS56	NM_001195129,NM_004826	ECEL1,PRSS56	233385173	233390425	+	chr2	233367848	233367996	149	NA	1.94	3.13779	2.49265	1.24106	upstream	NM_001195129,NM_004826	ECEL1,PRSS56	233385173	233390425	+	chr2	233368210	233368358	149	233368327	4	4.42865	3.67707	2.27975	upstream	NM_001195129,NM_004826	ECEL1,PRSS56	233344537	233352532	-	chr2	233367716	233367864	149	233367802	7	8.14111	5.81025	5.87469	upstream		upstream	upstream	upstream
NM_001195200;CCDC107	NM_001195200	CCDC107	35658287	35661500	+	chr9	35646175	35646830	656	NA	2.6	4.33432	3.0527	2.60702	upstream	NM_001195200	CCDC107	35658287	35661500	+	chr9	35645848	35646861	1014	35646047	26	40.1747	19.8562	37.5621	upstream	NM_001195200	CCDC107	35658287	35661500	+	chr9	35645838	35647409	1572	35645978	20	28.7643	15.2519	26.2158	upstream		upstream	upstream	upstream
NM_001195263,NM_024895;KAZALD1,PDZD7	NM_001195263,NM_024895	KAZALD1,PDZD7	102820999	102825351	+	chr10	102802369	102803015	647	NA	4.36	7.76679	4.5426	6.05571	upstream	NM_001195263,NM_024895	KAZALD1,PDZD7	102777089	102790914	-	chr10	102802502	102803290	789	102802770	47	82.5573	35.2999	79.6146	upstream	NM_001195263,NM_024895	KAZALD1,PDZD7	102767440	102790914	-	chr10	102802232	102803392	1161	102802468	7	8.14111	5.81025	5.87469	upstream		upstream	upstream	upstream
NM_001195279,NM_014160;LOC100129480,MKRN2	NM_001195279,NM_014160	LOC100129480,MKRN2	12598594	12625210	+	chr3	12595484	12595770	287	NA	4.84	7.92885	4.95032	5.88318	upstream	NM_001195279,NM_014160	LOC100129480,MKRN2	12581280	12586963	-	chr3	12595307	12595937	631	12595629	23	34.5978	17.65	32.033	upstream	NM_001195279,NM_014160	LOC100129480,MKRN2	12581280	12586963	-	chr3	12595240	12595939	700	12595622	29	45.2961	21.7884	42.586	upstream		upstream	upstream	upstream
NM_001195541;LOC100289187	NM_001195541	LOC100289187	99195902	99208456	+	chr7	99177736	99178204	469	NA	2.76	4.42536	3.18679	2.52698	upstream	NM_001195541	LOC100289187	99195902	99208456	+	chr7	99177654	99178510	857	99177747	11	14.152	8.82497	11.8034	upstream	NM_001195541	LOC100289187	99195902	99208456	+	chr7	99177466	99177614	149	99177510	4	4.33396	3.63141	2.17517	upstream		upstream	upstream	upstream
NM_001195605,NM_032836;FIZ1,ZNF865	NM_001195605,NM_032836	FIZ1,ZNF865	56102737	56110893	-	chr19	56116555	56117960	1406	NA	39.48	86.7219	34.3071	82.91	upstream	NM_001195605,NM_032836	FIZ1,ZNF865	56124959	56129907	+	chr19	56115711	56116910	1200	56115904	18	25.6688	13.9729	23.187	upstream	NM_001195605,NM_032836	FIZ1,ZNF865	56124959	56129907	+	chr19	56115576	56115724	149	56115689	6	6.81187	5.08397	4.57478	upstream		upstream	upstream	upstream
NM_001196,NM_001244567;BID,MIR3198-1	NM_001196,NM_001244567	BID,MIR3198-1	18216906	18256808	-	chr22	18259818	18260743	926	NA	8.3	14.3344	7.88361	11.8411	upstream	NM_001196,NM_001244567	BID,MIR3198-1	18216906	18257261	-	chr22	18259608	18260957	1350	18259895	10	12.6278	8.08956	10.301	upstream	NM_001196,NM_001244567	BID,MIR3198-1	18216906	18257261	-	chr22	18259738	18260924	1187	18259856	19	27.018	14.5256	24.4879	upstream		upstream	upstream	upstream
NM_001199125,NM_003653;COPS3,NT5M	NM_001199125,NM_003653	COPS3,NT5M	17149938	17184012	-	chr17	17204189	17204396	208	NA	5.07	8.06381	5.14299	5.84953	upstream	NM_001199125,NM_003653	COPS3,NT5M	17149938	17184617	-	chr17	17203850	17203998	149	17203955	6	6.94656	5.1479	4.72411	upstream	NM_001199125,NM_003653	COPS3,NT5M	17149938	17184012	-	chr17	17203988	17204561	574	17204265	14	18.6269	10.8942	16.1928	upstream		upstream	upstream	upstream
NM_001199237,NM_001199238;GPANK1,LY6G5C	NM_001199237,NM_001199238	GPANK1,LY6G5C	31629006	31633639	-	chr6	31650749	31651100	352	NA	1.16	2.38076	1.83253	1.21406	upstream	NM_001199237,NM_001199238	GPANK1,LY6G5C	31629006	31633639	-	chr6	31650696	31651264	569	31650834	8	9.69585	6.61873	7.41696	upstream	NM_001199237,NM_001199238	GPANK1,LY6G5C	31629006	31633639	-	chr6	31650674	31651112	439	31650826	20	28.7643	15.2519	26.2158	upstream		upstream	upstream	upstream
NM_001199938;EBLN1	NM_001199938	EBLN1	22497743	22498912	-	chr10	22517856	22519771	1916	NA	4.27	7.06655	4.46383	5.1433	upstream	NM_001199938	EBLN1	22497743	22498912	-	chr10	22517546	22519493	1948	22517900	22	32.7734	16.9145	30.2246	upstream	NM_001199938	EBLN1	22497743	22498912	-	chr10	22517803	22519526	1724	22517985	25	37.782	18.8833	35.1436	upstream		upstream	upstream	upstream
NM_001200049,NR_046231;LOC399829,TTC40	NM_001200049,NR_046231	LOC399829,TTC40	134621896	134756089	-	chr10	134776052	134776215	164	NA	4.85	7.68706	4.95581	5.49548	upstream	NM_001200049,NR_046231	LOC399829,TTC40	134621896	134756089	-	chr10	134775716	134776221	506	134776119	23	34.5978	17.65	32.033	upstream	NM_001200049,NR_046231	LOC399829,TTC40	134779038	134790001	+	chr10	134775785	134776236	452	134776111	27	41.5086	20.3359	38.8342	upstream		upstream	upstream	upstream
NM_001204171,NM_001204172;MDM4,PIK3C2B	NM_001204171,NM_001204172	MDM4,PIK3C2B	204485507	204527248	+	chr1	204475357	204475571	215	NA	5.75	9.2103	5.71964	6.90059	upstream	NM_001204171,NM_001204172	MDM4,PIK3C2B	204485507	204527248	+	chr1	204475154	204475551	398	204475439	39	65.8227	29.4166	63.0075	upstream	NM_001204171,NM_001204172	MDM4,PIK3C2B	204485507	204527248	+	chr1	204465136	204465285	150	204465210	9	10.9464	7.26281	8.62475	upstream		upstream	upstream	upstream
NM_001204466;RBM10	NM_001204466	RBM10	47004617	47046214	+	chrX	46988420	46989523	1104	NA	2.05	3.50574	2.58737	1.92685	upstream	NM_001204466	RBM10	47004617	47046214	+	chrX	46988331	46988553	223	46988453	23	34.5978	17.65	32.033	upstream	NM_001204466	RBM10	47004617	47046214	+	chrX	46988288	46988542	255	46988446	13	17.0263	10.1679	14.6128	upstream		upstream	upstream	upstream
NM_001204818,NM_024762;ZNF552,ZNF587B	NM_001204818,NM_024762	ZNF552,ZNF587B	58318450	58326281	-	chr19	58330328	58331475	1148	NA	2.48	4.02805	2.94635	2.2125	upstream	NM_001204818,NM_024762	ZNF552,ZNF587B	58318450	58326281	-	chr19	58330362	58331797	1436	58330852	74	142.846	55.1561	139.413	upstream	NM_001204818,NM_024762	ZNF552,ZNF587B	58341662	58357606	+	chr19	58330318	58331819	1502	58330864	85	166.993	62.4602	163.026	upstream		upstream	upstream	upstream
NM_001206729;AKT3	NM_001206729	AKT3	243663021	244006584	-	chr1	244012275	244014984	2710	NA	5.38	9.52356	5.40903	7.41686	upstream	NM_001206729	AKT3	243651535	244006584	-	chr1	244012203	244013551	1349	244012431	20	29.1807	15.4437	26.665	upstream	NM_001206729	AKT3	243651535	244006584	-	chr1	244012059	244014753	2695	244012381	11	13.9169	8.71538	11.5472	upstream		upstream	upstream	upstream
NM_001236,NR_040084;CBR3,LOC100133286	NM_001236,NR_040084	CBR3,LOC100133286	37441940	37498938	-	chr21	37502123	37503028	906	NA	3.05	5.49474	3.43043	3.91774	upstream	NM_001236,NR_040084	CBR3,LOC100133286	37507263	37518860	+	chr21	37502175	37503266	1092	37502552	29	45.8938	22.0624	43.2343	upstream	NM_001236,NR_040084	CBR3,LOC100133286	37441940	37498938	-	chr21	37502394	37503094	701	37502553	31	49.1405	23.241	46.3947	upstream		upstream	upstream	upstream
NM_001243718,NM_001243719;MRPL48,RAB6A	NM_001243718,NM_001243719	MRPL48,RAB6A	73386683	73472201	-	chr11	73490317	73490857	541	NA	2.66	4.56125	3.09885	2.98148	upstream	NM_001243718,NM_001243719	MRPL48,RAB6A	73498917	73575656	+	chr11	73490185	73490531	347	73490415	21	30.9674	16.1791	28.4351	upstream	NM_001243718,NM_001243719	MRPL48,RAB6A	73386683	73471138	-	chr11	73490282	73490530	249	73490416	35	56.9866	26.1461	54.1682	upstream		upstream	upstream	upstream
NM_001256139,NM_001256140;CAPG,SH2D6	NM_001256139,NM_001256140	CAPG,SH2D6	85621871	85641197	-	chr2	85645630	85646026	397	NA	4.47	7.16989	4.63431	5.10086	upstream	NM_001256139,NM_001256140	CAPG,SH2D6	85661918	85664152	+	chr2	85645581	85646324	744	85645733	70	133.605	52.2144	130.252	upstream	NM_001256139,NM_001256140	CAPG,SH2D6	85621871	85637820	-	chr2	85645351	85645522	172	85645428	6	6.81187	5.08397	4.57478	upstream		upstream	upstream	upstream
NM_001256647,NM_001256849,NM_002691;NAPSA,NR1H2,POLD1	NM_001256647,NM_001256849,NM_002691	NAPSA,NR1H2,POLD1	50879680	50886285	+	chr19	50872048	50872830	783	NA	4.48	7.2131	4.64691	5.1496	upstream	NM_001256647,NM_001256849,NM_002691	NAPSA,NR1H2,POLD1	50887580	50921275	+	chr19	50872022	50872770	749	50872149	58	106.49	43.3895	103.359	upstream	NM_001256647,NM_001256849,NM_002691	NAPSA,NR1H2,POLD1	50887580	50921275	+	chr19	50872022	50873034	1013	50872160	59	107.509	43.5769	104.213	upstream		upstream	upstream	upstream
NM_001256647,NM_007121;NAPSB,NR1H2	NM_001256647,NM_007121	NAPSB,NR1H2	50879680	50886285	+	chr19	50860575	50861732	1158	NA	2.47	4.26975	2.94026	2.74432	upstream	NM_001256647,NM_007121	NAPSB,NR1H2	50837057	50848005	-	chr19	50860541	50861689	1149	50860661	43	74.1119	32.3582	71.2334	upstream	NM_001256647,NM_007121	NAPSB,NR1H2	50879680	50886285	+	chr19	50860517	50861730	1214	50860669	45	77.3956	33.409	74.3897	upstream		upstream	upstream	upstream
NM_001256826,NM_003407,NM_019088;PAF1,PLEKHG2,ZFP36	NM_001256826,NM_003407,NM_019088	PAF1,PLEKHG2,ZFP36	39876270	39881835	-	chr19	39894114	39894277	164	NA	8.6	14.2028	8.13394	11.4937	upstream	NM_001256826,NM_003407,NM_019088	PAF1,PLEKHG2,ZFP36	39876270	39881835	-	chr19	39892108	39892256	149	39892207	6	6.94656	5.1479	4.72411	upstream	NM_001256826,NM_003407,NM_019088	PAF1,PLEKHG2,ZFP36	39876270	39881835	-	chr19	39893074	39894618	1545	39893154	10	12.4128	7.9891	10.0661	upstream		upstream	upstream	upstream
NM_001256865;DNAJC6	NM_001256865	DNAJC6	65730377	65881552	+	chr1	65719859	65720887	1029	NA	4.54	8.10443	4.69574	6.29978	upstream	NM_001256865	DNAJC6	65730377	65881552	+	chr1	65719722	65720040	319	65719950	15	20.571	11.7666	18.1428	upstream	NM_001256865	DNAJC6	65730377	65881552	+	chr1	65719710	65719991	282	65719876	15	20.2554	11.6205	17.8015	upstream		upstream	upstream	upstream
NM_001257328,NM_001257329;ARRB2,PELP1	NM_001257328,NM_001257329	ARRB2,PELP1	4613789	4624795	+	chr17	4611150	4611518	369	NA	4.64	6.92129	4.78233	4.3549	upstream	NM_001257328,NM_001257329	ARRB2,PELP1	4613789	4624795	+	chr17	4610891	4611039	149	4610963	6	6.94656	5.1479	4.72411	upstream	NM_001257328,NM_001257329	ARRB2,PELP1	4613789	4624795	+	chr17	4610246	4610547	302	4610455	6	6.81187	5.08397	4.57478	upstream		upstream	upstream	upstream
NM_001257389,NM_001257390;CD63,GDF11	NM_001257389,NM_001257390	CD63,GDF11	56119227	56122136	-	chr12	56132503	56132673	171	NA	3.05	4.72826	3.42965	2.65074	upstream	NM_001257389,NM_001257390	CD63,GDF11	56119227	56121572	-	chr12	56131980	56132183	204	56132127	6	6.94656	5.1479	4.72411	upstream	NM_001257389,NM_001257390	CD63,GDF11	56119227	56122136	-	chr12	56132117	56132698	582	56132568	34	55.0064	25.4198	52.2064	upstream		upstream	upstream	upstream
NM_001267584,NM_014731,NM_014948;FASTKD5,PROSAPIP1,UBOX5	NM_001267584,NM_014731,NM_014948	FASTKD5,PROSAPIP1,UBOX5	3127165	3140532	-	chr20	3153798	3154959	1162	NA	1.66	2.87584	2.25517	1.2853	upstream	NM_001267584,NM_014731,NM_014948	FASTKD5,PROSAPIP1,UBOX5	3088219	3140556	-	chr20	3153861	3154180	320	3154026	17	23.9457	13.2375	21.4813	upstream	NM_001267584,NM_014731,NM_014948	FASTKD5,PROSAPIP1,UBOX5	3088219	3140556	-	chr20	3153869	3154192	324	3154076	22	32.3167	16.7045	29.7318	upstream		upstream	upstream	upstream
NM_001267827,NM_001267828;MOK,ZNF839	NM_001267827,NM_001267828	MOK,ZNF839	102783714	102809511	+	chr14	102780506	102781025	520	NA	2.66	4.64407	3.10327	3.12711	upstream	NM_001267827,NM_001267828	MOK,ZNF839	102695178	102771531	-	chr14	102780253	102780630	378	102780537	17	23.9457	13.2375	21.4813	upstream	NM_001267827,NM_001267828	MOK,ZNF839	102785635	102809511	+	chr14	102780721	102781136	416	102780829	26	39.6374	19.6096	36.9809	upstream		upstream	upstream	upstream
NM_001280,NM_001405,NM_017914;C19orf24,CIRBP,EFNA2	NM_001280,NM_001405,NM_017914	C19orf24,CIRBP,EFNA2	1275520	1279243	+	chr19	1266774	1266922	149	NA	2.73	4.09124	3.15887	1.74364	upstream	NM_001280,NM_001405,NM_017914	C19orf24,CIRBP,EFNA2	1269267	1273171	+	chr19	1266198	1266795	598	1266449	17	23.9457	13.2375	21.4813	upstream	NM_001280,NM_001405,NM_017914	C19orf24,CIRBP,EFNA2	1269267	1274809	+	chr19	1266185	1266533	349	1266411	22	32.3167	16.7045	29.7318	upstream		upstream	upstream	upstream
NM_001280,NM_017914;C19orf24,CIRBP	NM_001280,NM_017914	C19orf24,CIRBP	1275520	1279243	+	chr19	1261287	1262180	894	NA	2.05	3.45399	2.5826	1.78069	upstream	NM_001280,NM_017914	C19orf24,CIRBP	1269267	1273171	+	chr19	1260498	1260805	308	1260664	9	11.1413	7.35414	8.83808	upstream	NM_001280,NM_017914	C19orf24,CIRBP	1269267	1274809	+	chr19	1260643	1260846	204	1260743	15	20.2554	11.6205	17.8015	upstream		upstream	upstream	upstream
NM_001348,NM_001961,NM_015897,NR_002602;DAPK3,EEF2,PIAS4,SNORD37	NM_001348,NM_001961,NM_015897,NR_002602	DAPK3,EEF2,PIAS4,SNORD37	3976054	3985461	-	chr19	3989879	3990246	368	NA	1.76	3.18253	2.34128	1.75119	upstream	NM_001348,NM_001961,NM_015897,NR_002602	DAPK3,EEF2,PIAS4,SNORD37	3982505	3982570	-	chr19	3986723	3986917	195	3986841	10	12.6278	8.08956	10.301	upstream	NM_001348,NM_001961,NM_015897,NR_002602	DAPK3,EEF2,PIAS4,SNORD37	4007749	4038067	+	chr19	3986527	3987246	720	3986647	10	12.4128	7.9891	10.0661	upstream		upstream	upstream	upstream
NM_001425,NM_144577;CCDC114,EMP3	NM_001425,NM_144577	CCDC114,EMP3	48828629	48833810	+	chr19	48824807	48825136	330	NA	1.81	3.14857	2.38079	1.60737	upstream	NM_001425,NM_144577	CCDC114,EMP3	48828629	48833810	+	chr19	48824718	48825196	479	48824875	19	27.4142	14.7083	24.9153	upstream	NM_001425,NM_144577	CCDC114,EMP3	48828629	48833810	+	chr19	48824384	48824532	149	48824465	6	6.81187	5.08397	4.57478	upstream		upstream	upstream	upstream
NM_001956;EDN2	NM_001956	EDN2	41944446	41950344	-	chr1	41962024	41962215	192	NA	8.25	14.2379	7.83938	11.7616	upstream	NM_001956	EDN2	41944446	41950344	-	chr1	41961649	41961963	315	41961863	15	20.571	11.7666	18.1428	upstream	NM_001956	EDN2	41944446	41950344	-	chr1	41961555	41962032	478	41961805	8	9.52102	6.53653	7.225	upstream		upstream	upstream	upstream
NM_001967,NR_002586,NR_002587,NR_002588,NR_002989,NR_031650;EIF4A2,MIR1248,SNORA4,SNORA63,SNORA81,SNORD2	NM_001967,NR_002586,NR_002587,NR_002588,NR_002989,NR_031650	EIF4A2,MIR1248,SNORA4,SNORA63,SNORA81,SNORD2	186502585	186502654	+	chr3	186490416	186490668	253	NA	4.23	7.10474	4.42844	5.26628	upstream	NM_001967,NR_002586,NR_002587,NR_002588,NR_002989,NR_031650	EIF4A2,MIR1248,SNORA4,SNORA63,SNORA81,SNORD2	186505088	186505222	+	chr3	186490061	186490701	641	186490210	7	8.29585	5.88332	6.04485	upstream	NM_001967,NR_002586,NR_002587,NR_002588,NR_002989,NR_031650	EIF4A2,MIR1248,SNORA4,SNORA63,SNORA81,SNORD2	186504464	186504641	+	chr3	186490351	186490857	507	186490542	22	32.3167	16.7045	29.7318	upstream		upstream	upstream	upstream
NM_002074,NM_138705;CALML6,GNB1	NM_002074,NM_138705	CALML6,GNB1	1846266	1848733	+	chr1	1840160	1841181	1022	NA	2.14	3.56965	2.66412	1.85777	upstream	NM_002074,NM_138705	CALML6,GNB1	1716725	1822526	-	chr1	1839941	1840542	602	1840216	25	38.2992	19.1208	35.7023	upstream	NM_002074,NM_138705	CALML6,GNB1	1846266	1848733	+	chr1	1840013	1840554	542	1840234	43	73.2319	31.9564	70.2643	upstream		upstream	upstream	upstream
NM_002102;GYPE	NM_002102	GYPE	144796468	144826716	-	chr4	144832870	144833766	897	NA	5.22	8.61577	5.26821	6.54251	upstream	NM_002102	GYPE	144796468	144826716	-	chr4	144832010	144833586	1577	144833232	31	49.7786	23.5333	47.088	upstream	NM_002102	GYPE	144796468	144826716	-	chr4	144832185	144832511	327	144832328	11	13.9169	8.71538	11.5472	upstream		upstream	upstream	upstream
NM_002144;HOXB1	NM_002144	HOXB1	46606807	46608272	-	chr17	46618726	46619377	652	NA	3.78	6.26746	4.05293	4.44964	upstream	NM_002144	HOXB1	46606807	46608272	-	chr17	46618664	46619560	897	46618838	13	17.3016	10.2958	14.9116	upstream	NM_002144	HOXB1	46606807	46608272	-	chr17	46618752	46619855	1104	46619035	30	47.2114	22.5147	44.4835	upstream		upstream	upstream	upstream
NM_002333;LRP3	NM_002333	LRP3	33685599	33699773	+	chr19	33667238	33668650	1413	NA	3.68	6.22052	3.96691	4.35942	upstream	NM_002333	LRP3	33685599	33699773	+	chr19	33667043	33667834	792	33667490	70	133.605	52.2144	130.252	upstream	NM_002333	LRP3	33685599	33699773	+	chr19	33667141	33667852	712	33667496	61	111.935	45.0294	108.593	upstream		upstream	upstream	upstream
NM_002590;PCDH8	NM_002590	PCDH8	53418109	53422775	-	chr13	53424965	53425877	913	NA	2.98	4.9043	3.3702	3.10024	upstream	NM_002590	PCDH8	53418109	53422775	-	chr13	53424966	53426117	1152	53425085	37	61.7415	27.9457	58.9577	upstream	NM_002590	PCDH8	53418109	53422775	-	chr13	53424751	53426112	1362	53425104	35	56.9866	26.1461	54.1682	upstream		upstream	upstream	upstream
NM_002646;PIK3C2B	NM_002646	PIK3C2B	204391758	204459474	-	chr1	204463006	204464252	1247	NA	2.86	4.86741	3.27521	3.2019	upstream	NM_002646	PIK3C2B	204391758	204459474	-	chr1	204461834	204461982	149	204461904	4	4.42865	3.67707	2.27975	upstream	NM_002646	PIK3C2B	204391758	204459474	-	chr1	204462660	204464416	1757	204462885	19	27.018	14.5256	24.4879	upstream		upstream	upstream	upstream
NM_002881,NM_024121;RALB,TMEM185B	NM_002881,NM_024121	RALB,TMEM185B	120975047	120980984	-	chr2	120989599	120990014	416	NA	7.42	12.7303	7.1341	10.3661	upstream	NM_002881,NM_024121	RALB,TMEM185B	121010414	121052286	+	chr2	120989302	120990669	1368	120989600	12	15.7108	9.56039	13.3409	upstream	NM_002881,NM_024121	RALB,TMEM185B	121010414	121052286	+	chr2	120989537	120990407	871	120989791	26	39.6374	19.6096	36.9809	upstream		upstream	upstream	upstream
NM_002914,NM_003388;CLIP2,RFC2	NM_002914,NM_003388	CLIP2,RFC2	73703805	73820273	+	chr7	73684148	73684410	263	NA	5.39	9.75058	5.41349	7.89429	upstream	NM_002914,NM_003388	CLIP2,RFC2	73703805	73820273	+	chr7	73684011	73684455	445	73684142	18	25.6688	13.9729	23.187	upstream	NM_002914,NM_003388	CLIP2,RFC2	73645832	73668738	-	chr7	73683925	73684514	590	73684351	39	65.0234	29.0513	62.1313	upstream		upstream	upstream	upstream
NM_002926;RGS12	NM_002926	RGS12	3315874	3433904	+	chr4	3295148	3295296	149	NA	3.38	5.16184	3.70853	2.96263	upstream	NM_002926	RGS12	3315874	3441640	+	chr4	3294878	3295026	149	3294950	6	6.94656	5.1479	4.72411	upstream	NM_002926	RGS12	3315874	3433904	+	chr4	3295128	3295426	299	3295312	14	18.6269	10.8942	16.1928	upstream		upstream	upstream	upstream
NM_003074,NM_014966;DHX30,SMARCC1	NM_003074,NM_014966	DHX30,SMARCC1	47844399	47891686	+	chr3	47830274	47831007	734	NA	3.74	6.11194	4.01359	4.2086	upstream	NM_003074,NM_014966	DHX30,SMARCC1	47844399	47891686	+	chr3	47830016	47830704	689	47830126	10	12.6278	8.08956	10.301	upstream	NM_003074,NM_014966	DHX30,SMARCC1	47844399	47891686	+	chr3	47829918	47830692	775	47830305	30	47.2114	22.5147	44.4835	upstream		upstream	upstream	upstream
NM_003082,NR_045406;HIF1A-AS2,SNAPC1	NM_003082,NR_045406	HIF1A-AS2,SNAPC1	62229075	62263146	+	chr14	62217172	62218173	1002	NA	2.09	3.53127	2.61481	1.87311	upstream	NM_003082,NR_045406	HIF1A-AS2,SNAPC1	62229075	62263146	+	chr14	62217235	62217786	552	62217482	21	30.9674	16.1791	28.4351	upstream	NM_003082,NR_045406	HIF1A-AS2,SNAPC1	62229075	62263146	+	chr14	62217500	62218316	817	62217670	14	18.6269	10.8942	16.1928	upstream		upstream	upstream	upstream
NM_003458;BSN	NM_003458	BSN	49591922	49708982	+	chr3	49577414	49577716	303	NA	0.96	1.97941	1.66159	0.70758	upstream	NM_003458	BSN	49591922	49708982	+	chr3	49577328	49577692	365	49577579	14	18.9224	11.0312	16.5129	upstream	NM_003458	BSN	49591922	49708982	+	chr3	49577294	49577784	491	49577393	13	17.0263	10.1679	14.6128	upstream		upstream	upstream	upstream
NM_003482;MLL2	NM_003482	MLL2	49412758	49449107	-	chr12	49452858	49455079	2222	NA	2.54	4.27436	3.0024	2.54718	upstream	NM_003482	MLL2	49412758	49449107	-	chr12	49451300	49455252	3953	49451761	15	20.571	11.7666	18.1428	upstream	NM_003482	MLL2	49412758	49449107	-	chr12	49450558	49450706	149	49450639	5	5.53995	4.35769	3.34281	upstream		upstream	upstream	upstream
NM_003495,NM_021064,NM_080596,NR_036096;HIST1H2AG,HIST1H2AH,HIST1H4I,MIR3143	NM_003495,NM_021064,NM_080596,NR_036096	HIST1H2AG,HIST1H2AH,HIST1H4I,MIR3143	27100817	27101314	+	chr6	27095172	27095462	291	NA	6.09	9.97299	6.01108	7.70767	upstream	NM_003495,NM_021064,NM_080596,NR_036096	HIST1H2AG,HIST1H2AH,HIST1H4I,MIR3143	27100817	27101314	+	chr6	27094602	27094938	337	27094802	13	17.3016	10.2958	14.9116	upstream	NM_003495,NM_021064,NM_080596,NR_036096	HIST1H2AG,HIST1H2AH,HIST1H4I,MIR3143	27115405	27115467	+	chr6	27094782	27095534	753	27094866	8	9.52102	6.53653	7.225	upstream		upstream	upstream	upstream
NM_003509,NM_003536;HIST1H2AI,HIST1H3H	NM_003509,NM_003536	HIST1H2AI,HIST1H3H	27777842	27778314	+	chr6	27759359	27759938	580	NA	6.43	10.4071	6.29858	8.01633	upstream	NM_003509,NM_003536	HIST1H2AI,HIST1H3H	27777842	27778314	+	chr6	27759333	27760695	1363	27759894	32	51.7412	24.2687	49.035	upstream	NM_003509,NM_003536	HIST1H2AI,HIST1H3H	27775977	27776445	+	chr6	27759091	27760707	1617	27759789	26	39.6374	19.6096	36.9809	upstream		upstream	upstream	upstream
NM_003514,NM_003535;HIST1H2AM,HIST1H3J	NM_003514,NM_003535	HIST1H2AM,HIST1H3J	27858093	27858570	-	chr6	27870534	27871105	572	NA	4.06	6.59511	4.28988	4.65004	upstream	NM_003514,NM_003535	HIST1H2AM,HIST1H3J	27858093	27858570	-	chr6	27862329	27863444	1116	27862453	34	55.7049	25.7395	52.9678	upstream	NM_003514,NM_003535	HIST1H2AM,HIST1H3J	27858093	27858570	-	chr6	27870299	27871023	725	27870547	26	39.6374	19.6096	36.9809	upstream		upstream	upstream	upstream
NM_003668;MAPKAPK5	NM_003668	MAPKAPK5	112280279	112331228	+	chr12	112272917	112273082	166	NA	1.23	2.35678	1.89411	1.00462	upstream	NM_003668	MAPKAPK5	112280279	112331228	+	chr12	112272511	112273174	664	112272946	39	65.8227	29.4166	63.0075	upstream	NM_003668	MAPKAPK5	112280279	112331228	+	chr12	112272606	112273271	666	112272776	31	49.1405	23.241	46.3947	upstream		upstream	upstream	upstream
NM_003765;STX10	NM_003765	STX10	13255224	13260987	-	chr19	13273609	13273761	153	NA	1.76	2.93291	2.34309	1.15587	upstream	NM_003765	STX10	13255224	13260987	-	chr19	13273458	13273865	408	13273704	15	20.571	11.7666	18.1428	upstream	NM_003765	STX10	13255224	13260987	-	chr19	13267101	13267249	149	13267165	7	8.14111	5.81025	5.87469	upstream		upstream	upstream	upstream
NM_003792,NM_021138,NM_153200;EDF1,MIR4479,TRAF2	NM_003792,NM_021138,NM_153200	EDF1,MIR4479,TRAF2	139780965	139821067	+	chr9	139776723	139777045	323	NA	2.54	3.85996	2.99726	1.62173	upstream	NM_003792,NM_021138,NM_153200	EDF1,MIR4479,TRAF2	139757233	139760738	-	chr9	139776443	139777194	752	139776518	9	11.1413	7.35414	8.83808	upstream	NM_003792,NM_021138,NM_153200	EDF1,MIR4479,TRAF2	139757233	139760738	-	chr9	139776196	139776502	307	139776306	6	6.81187	5.08397	4.57478	upstream		upstream	upstream	upstream
NM_003804;RIPK1	NM_003804	RIPK1	3077058	3115421	+	chr6	3064193	3065168	976	NA	3.84	6.23455	4.0996	4.26703	upstream	NM_003804	RIPK1	3077058	3115421	+	chr6	3056181	3056329	149	3056248	5	5.65462	4.41249	3.46881	upstream	NM_003804	RIPK1	3077058	3115421	+	chr6	3056143	3056402	260	3056298	6	6.81187	5.08397	4.57478	upstream		upstream	upstream	upstream
NM_003811,NM_006087;TNFSF9,TUBB4A	NM_003811,NM_006087	TNFSF9,TUBB4A	6531010	6535939	+	chr19	6516289	6516981	693	NA	1.55	2.80629	2.16251	1.36313	upstream	NM_003811,NM_006087	TNFSF9,TUBB4A	6494330	6502330	-	chr19	6516123	6517019	897	6516377	20	29.1807	15.4437	26.665	upstream	NM_003811,NM_006087	TNFSF9,TUBB4A	6494330	6502330	-	chr19	6516047	6517028	982	6516372	19	27.018	14.5256	24.4879	upstream		upstream	upstream	upstream
NM_003855;IL18R1	NM_003855	IL18R1	102979097	103015217	+	chr2	102972250	102972903	654	NA	4.27	7.25175	4.46558	5.39588	upstream	NM_003855	IL18R1	102979097	103015217	+	chr2	102971958	102973264	1307	102972057	13	17.3016	10.2958	14.9116	upstream	NM_003855	IL18R1	102979097	103015217	+	chr2	102971986	102973013	1028	102972086	12	15.4555	9.44166	13.0634	upstream		upstream	upstream	upstream
NM_003880;WISP3	NM_003880	WISP3	112375371	112390887	+	chr6	112364454	112364993	540	NA	10.44	19.637	9.69447	17.025	upstream	NM_003880	WISP3	112375278	112390887	+	chr6	112364205	112364365	161	112364278	9	11.1413	7.35414	8.83808	upstream	NM_003880	WISP3	112375371	112390887	+	chr6	112364430	112365043	614	112364551	29	45.2961	21.7884	42.586	upstream		upstream	upstream	upstream
NM_004230,NM_015956;MRPL4,S1PR2	NM_004230,NM_015956	MRPL4,S1PR2	10332109	10341948	-	chr19	10347252	10347435	184	NA	4.3	7.24274	4.49083	5.3994	upstream	NM_004230,NM_015956	MRPL4,S1PR2	10362640	10370736	+	chr19	10346645	10347450	806	10346767	7	8.29585	5.88332	6.04485	upstream	NM_004230,NM_015956	MRPL4,S1PR2	10332109	10341948	-	chr19	10346551	10347456	906	10346744	9	10.9464	7.26281	8.62475	upstream		upstream	upstream	upstream
NM_004391;CYP8B1	NM_004391	CYP8B1	42913684	42917633	-	chr3	42922230	42922458	229	NA	1.46	2.58004	2.0847	1.00994	upstream	NM_004391	CYP8B1	42913684	42917633	-	chr3	42922273	42922962	690	42922467	28	43.9726	21.327	41.3287	upstream	NM_004391	CYP8B1	42913684	42917633	-	chr3	42922075	42923000	926	42922467	26	39.6374	19.6096	36.9809	upstream		upstream	upstream	upstream
NM_004625;WNT7A	NM_004625	WNT7A	13860082	13921618	-	chr3	13936711	13937368	658	NA	2.27	3.70187	2.77311	1.89872	upstream	NM_004625	WNT7A	13860082	13921618	-	chr3	13936711	13937709	999	13936847	21	30.9674	16.1791	28.4351	upstream	NM_004625	WNT7A	13860082	13921618	-	chr3	13936629	13937759	1131	13936867	11	13.9169	8.71538	11.5472	upstream		upstream	upstream	upstream
NM_004668,NM_176817;MGAM,TAS2R38	NM_004668,NM_176817	MGAM,TAS2R38	141695679	141806547	+	chr7	141675834	141675991	158	NA	4.16	6.43745	4.3716	4.2247	upstream	NM_004668,NM_176817	MGAM,TAS2R38	141695679	141806547	+	chr7	141675683	141676221	539	141676093	26	40.1747	19.8562	37.5621	upstream	NM_004668,NM_176817	MGAM,TAS2R38	141672431	141673573	-	chr7	141675664	141676452	789	141675937	11	13.9169	8.71538	11.5472	upstream		upstream	upstream	upstream
NM_005315;GSC2	NM_005315	GSC2	19136504	19137796	-	chr22	19158737	19159821	1085	NA	2.89	5.02594	3.30056	3.40779	upstream	NM_005315	GSC2	19136504	19137796	-	chr22	19157067	19157215	149	19157137	7	8.29585	5.88332	6.04485	upstream	NM_005315	GSC2	19136504	19137796	-	chr22	19158508	19160131	1624	19158650	23	34.121	17.4308	31.5184	upstream		upstream	upstream	upstream
NM_005368,NM_030641;APOL6,MB	NM_005368,NM_030641	APOL6,MB	36002811	36013384	-	chr22	36023660	36023814	155	NA	8.94	14.3065	8.42515	11.3632	upstream	NM_005368,NM_030641	APOL6,MB	36002811	36013384	-	chr22	36023449	36024102	654	36023751	19	27.4142	14.7083	24.9153	upstream	NM_005368,NM_030641	APOL6,MB	36002811	36019401	-	chr22	36023420	36024189	770	36023519	16	21.9102	12.3468	19.4366	upstream		upstream	upstream	upstream
NM_005421;TAL2	NM_005421	TAL2	108424738	108425385	+	chr9	108418365	108419057	693	NA	9.85	17.6495	9.19523	14.9732	upstream	NM_005421	TAL2	108424738	108425385	+	chr9	108418083	108419251	1169	108418356	14	18.9224	11.0312	16.5129	upstream	NM_005421	TAL2	108424738	108425385	+	chr9	108418353	108419261	909	108418702	40	67.06	29.7775	64.1494	upstream		upstream	upstream	upstream
NM_005538;INHBC	NM_005538	INHBC	57828543	57844609	+	chr12	57824045	57825330	1286	NA	3.68	5.84953	3.96521	3.79408	upstream	NM_005538	INHBC	57828543	57844609	+	chr12	57823754	57825374	1621	57824178	55	99.8674	41.1832	96.7904	upstream	NM_005538	INHBC	57828543	57844609	+	chr12	57823737	57824510	774	57823864	7	8.14111	5.81025	5.87469	upstream		upstream	upstream	upstream
NM_005642,NM_018912,NM_018915,NM_018916;PCDHGA1,PCDHGA2,PCDHGA3,TAF7	NM_005642,NM_018912,NM_018915,NM_018916	PCDHGA1,PCDHGA2,PCDHGA3,TAF7	140710252	140712723	+	chr5	140705852	140706027	176	NA	1.98	3.20092	2.52183	1.32753	upstream	NM_005642,NM_018912,NM_018915,NM_018916	PCDHGA1,PCDHGA2,PCDHGA3,TAF7	140710252	140892546	+	chr5	140705761	140706279	519	140705902	37	61.7415	27.9457	58.9577	upstream	NM_005642,NM_018912,NM_018915,NM_018916	PCDHGA1,PCDHGA2,PCDHGA3,TAF7	140698057	140700351	-	chr5	140705770	140706173	404	140705915	40	67.06	29.7775	64.1494	upstream		upstream	upstream	upstream
NM_005762,NM_032792,NR_027334;LOC100131691,TRIM28,ZBTB45	NM_005762,NM_032792,NR_027334	LOC100131691,TRIM28,ZBTB45	59024897	59030921	-	chr19	59049314	59049671	358	NA	6.49	11.1256	6.34821	8.95117	upstream	NM_005762,NM_032792,NR_027334	LOC100131691,TRIM28,ZBTB45	59070553	59086164	+	chr19	59049252	59050442	1191	59049398	9	11.1413	7.35414	8.83808	upstream	NM_005762,NM_032792,NR_027334	LOC100131691,TRIM28,ZBTB45	59055836	59062082	+	chr19	59049219	59050506	1288	59049487	32	51.083	23.9673	48.3192	upstream		upstream	upstream	upstream
NM_005813,NM_012413;PRKD3,QPCT	NM_005813,NM_012413	PRKD3,QPCT	37571753	37600465	+	chr2	37551032	37552598	1567	NA	5.11	8.37337	5.17765	6.23558	upstream	NM_005813,NM_012413	PRKD3,QPCT	37571753	37600465	+	chr2	37550602	37552836	2235	37551001	10	12.6278	8.08956	10.301	upstream	NM_005813,NM_012413	PRKD3,QPCT	37477646	37544222	-	chr2	37550599	37552873	2275	37551077	38	62.9974	28.325	60.124	upstream		upstream	upstream	upstream
NM_005837,NM_022574;GIGYF1,POP7	NM_005837,NM_022574	GIGYF1,POP7	100277130	100286870	-	chr7	100290844	100292310	1467	NA	2.55	4.41475	3.0046	2.87757	upstream	NM_005837,NM_022574	GIGYF1,POP7	100303676	100305123	+	chr7	100290112	100290373	262	100290241	6	6.94656	5.1479	4.72411	upstream	NM_005837,NM_022574	GIGYF1,POP7	100277130	100286870	-	chr7	100290409	100290700	292	100290623	4	4.33396	3.63141	2.17517	upstream		upstream	upstream	upstream
NM_006161;NEUROG1	NM_006161	NEUROG1	134869972	134871639	-	chr5	134879731	134879879	149	NA	0.41	1.28181	1.19579	0.26274	upstream	NM_006161	NEUROG1	134869972	134871639	-	chr5	134879194	134879411	218	134879322	8	9.69585	6.61873	7.41696	upstream	NM_006161	NEUROG1	134869972	134871639	-	chr5	134879305	134880608	1304	134879918	15	20.2554	11.6205	17.8015	upstream		upstream	upstream	upstream
NM_006274;CCL19	NM_006274	CCL19	34689567	34691274	-	chr9	34701528	34702060	533	NA	3.17	5.49785	3.53125	3.91232	upstream	NM_006274	CCL19	34689567	34691274	-	chr9	34701482	34702218	737	34701584	12	15.7108	9.56039	13.3409	upstream	NM_006274	CCL19	34689567	34691274	-	chr9	34701421	34702266	846	34701555	26	39.6374	19.6096	36.9809	upstream		upstream	upstream	upstream
NM_006492;ALX3	NM_006492	ALX3	110602997	110613322	-	chr1	110626677	110627629	953	NA	5.56	8.7985	5.557	6.40843	upstream	NM_006492	ALX3	110602997	110613322	-	chr1	110626002	110627659	1658	110626206	6	6.94656	5.1479	4.72411	upstream	NM_006492	ALX3	110602997	110613322	-	chr1	110626169	110627603	1435	110626447	26	39.6374	19.6096	36.9809	upstream		upstream	upstream	upstream
NM_006494,NM_015125;CIC,ERF	NM_006494,NM_015125	CIC,ERF	42788817	42799949	+	chr19	42772205	42772879	675	NA	4.12	6.81097	4.34315	4.87777	upstream	NM_006494,NM_015125	CIC,ERF	42751717	42759309	-	chr19	42771987	42772409	423	42772278	24	36.44	18.3854	33.8592	upstream	NM_006494,NM_015125	CIC,ERF	42751717	42759309	-	chr19	42772039	42772407	369	42772275	27	41.5086	20.3359	38.8342	upstream		upstream	upstream	upstream
NM_006500,NM_032015;MCAM,RNF26	NM_006500,NM_032015	MCAM,RNF26	119205210	119208024	+	chr11	119191812	119192250	439	NA	4.07	7.05109	4.29743	5.328	upstream	NM_006500,NM_032015	MCAM,RNF26	119179234	119187840	-	chr11	119191859	119192740	882	119192011	14	18.9224	11.0312	16.5129	upstream	NM_006500,NM_032015	MCAM,RNF26	119179234	119187840	-	chr11	119191531	119192758	1228	119192005	28	43.395	21.0622	40.7026	upstream		upstream	upstream	upstream
NM_006585,NM_020152;C21orf7,CCT8	NM_006585,NM_020152	C21orf7,CCT8	30452873	30548202	+	chr21	30448607	30450184	1578	NA	4.06	6.49304	4.28939	4.44781	upstream	NM_006585,NM_020152	C21orf7,CCT8	30452873	30548202	+	chr21	30448599	30449119	521	30448834	14	18.9224	11.0312	16.5129	upstream	NM_006585,NM_020152	C21orf7,CCT8	30452873	30548202	+	chr21	30448860	30449123	264	30448990	19	27.018	14.5256	24.4879	upstream		upstream	upstream	upstream
NM_006664;CCL27	NM_006664	CCL27	34661893	34662689	-	chr9	34664781	34665969	1189	NA	4.16	6.90006	4.37209	5.02099	upstream	NM_006664	CCL27	34661893	34662689	-	chr9	34664748	34665387	640	34665185	24	36.44	18.3854	33.8592	upstream	NM_006664	CCL27	34661893	34662689	-	chr9	34664897	34665394	498	34665261	26	39.6374	19.6096	36.9809	upstream		upstream	upstream	upstream
NM_006733;CENPI	NM_006733	CENPI	100354798	100417978	+	chrX	100352680	100353585	906	NA	1.84	3.08201	2.40715	1.37741	upstream	NM_006733	CENPI	100354798	100417978	+	chrX	100352552	100352937	386	100352825	22	32.7734	16.9145	30.2246	upstream	NM_006733	CENPI	100354798	100417978	+	chrX	100352373	100352951	579	100352636	8	9.52102	6.53653	7.225	upstream		upstream	upstream	upstream
NM_006802,NM_016037;SF3A3,UTP11L	NM_006802,NM_016037	SF3A3,UTP11L	38478384	38490497	+	chr1	38461012	38462069	1058	NA	2.75	4.54078	3.17813	2.76465	upstream	NM_006802,NM_016037	SF3A3,UTP11L	38422652	38455761	-	chr1	38461090	38461286	197	38461206	6	6.94656	5.1479	4.72411	upstream	NM_006802,NM_016037	SF3A3,UTP11L	38478384	38490497	+	chr1	38460709	38462289	1581	38461531	28	43.395	21.0622	40.7026	upstream		upstream	upstream	upstream
NM_006896,NM_019102,NM_024014,NR_046609;HOXA-AS4,HOXA5,HOXA6,HOXA7	NM_006896,NM_019102,NM_024014,NR_046609	HOXA-AS4,HOXA5,HOXA6,HOXA7	27193338	27196296	-	chr7	27200075	27200989	915	NA	2.4	3.79136	2.88374	1.8016	upstream	NM_006896,NM_019102,NM_024014,NR_046609	HOXA-AS4,HOXA5,HOXA6,HOXA7	27185202	27187393	-	chr7	27199766	27200722	957	27199883	7	8.29585	5.88332	6.04485	upstream	NM_006896,NM_019102,NM_024014,NR_046609	HOXA-AS4,HOXA5,HOXA6,HOXA7	27208518	27211534	+	chr7	27197629	27197777	149	27197696	6	6.81187	5.08397	4.57478	upstream		upstream	upstream	upstream
NM_006897,NM_014620,NM_022658,NM_153693,NR_003084,NR_047517;HOTAIR,HOXC4,HOXC5,HOXC6,HOXC8,HOXC9	NM_006897,NM_014620,NM_022658,NM_153693,NR_003084,NR_047517	HOTAIR,HOXC4,HOXC5,HOXC6,HOXC8,HOXC9	54402890	54406545	+	chr12	54389547	54390033	487	NA	3.02	4.76519	3.41075	2.79525	upstream	NM_006897,NM_014620,NM_022658,NM_153693,NR_003084,NR_047517	HOTAIR,HOXC4,HOXC5,HOXC6,HOXC8,HOXC9	54410642	54429144	+	chr12	54389249	54389775	527	54389362	9	11.1413	7.35414	8.83808	upstream	NM_006897,NM_014620,NM_022658,NM_153693,NR_003084,NR_047517	HOTAIR,HOXC4,HOXC5,HOXC6,HOXC8,HOXC9	54410642	54424607	+	chr12	54389317	54390232	916	54389553	15	20.2554	11.6205	17.8015	upstream		upstream	upstream	upstream
NM_007018;CNTRL	NM_007018	CNTRL	123850574	123939886	+	chr9	123836681	123837868	1188	NA	3.85	6.32878	4.10825	4.37068	upstream	NM_007018	CNTRL	123850574	123939886	+	chr9	123833932	123834988	1057	123834195	10	12.6278	8.08956	10.301	upstream	NM_007018	CNTRL	123850574	123939886	+	chr9	123833645	123834910	1266	123833975	14	18.6269	10.8942	16.1928	upstream		upstream	upstream	upstream
NM_007079;PTP4A3	NM_007079	PTP4A3	142432007	142441620	+	chr8	142428043	142428196	154	NA	0.78	1.95988	1.50789	0.98679	upstream	NM_007079	PTP4A3	142432007	142441620	+	chr8	142427298	142427650	353	142427375	5	5.65462	4.41249	3.46881	upstream	NM_007079	PTP4A3	142432007	142441620	+	chr8	142427513	142427710	198	142427620	5	5.53995	4.35769	3.34281	upstream		upstream	upstream	upstream
NM_007124;UTRN	NM_007124	UTRN	144612873	145174170	+	chr6	144605703	144608404	2702	NA	7.43	12.8276	7.14473	10.4373	upstream	NM_007124	UTRN	144612873	145174170	+	chr6	144605584	144605740	157	144605660	7	8.29585	5.88332	6.04485	upstream	NM_007124	UTRN	144612873	145174170	+	chr6	144605339	144608561	3223	144605482	9	10.9464	7.26281	8.62475	upstream		upstream	upstream	upstream
NM_013278;IL17C	NM_013278	IL17C	88705001	88706882	+	chr16	88701038	88701342	305	NA	7.09	11.0567	6.8559	8.32697	upstream	NM_013278	IL17C	88705001	88706882	+	chr16	88700148	88701537	1390	88700682	6	6.94656	5.1479	4.72411	upstream	NM_013278	IL17C	88705001	88706882	+	chr16	88699988	88700480	493	88700117	10	12.4128	7.9891	10.0661	upstream		upstream	upstream	upstream
NM_013376,NM_020956;PRX,SERTAD1	NM_013376,NM_020956	PRX,SERTAD1	40928409	40931932	-	chr19	40939034	40939741	708	NA	2.31	3.76868	2.80804	1.98566	upstream	NM_013376,NM_020956	PRX,SERTAD1	40899671	40919271	-	chr19	40938926	40939862	937	40939145	25	38.2992	19.1208	35.7023	upstream	NM_013376,NM_020956	PRX,SERTAD1	40899671	40919271	-	chr19	40939074	40939755	682	40939406	16	21.9102	12.3468	19.4366	upstream		upstream	upstream	upstream
NM_014238;KSR1	NM_014238	KSR1	25799036	25950718	+	chr17	25783023	25784250	1228	NA	2.93	4.74076	3.33194	2.87478	upstream	NM_014238	KSR1	25799036	25950718	+	chr17	25782981	25783238	258	25783127	17	23.9457	13.2375	21.4813	upstream	NM_014238	KSR1	25799036	25950718	+	chr17	25782952	25783238	287	25783119	22	32.3167	16.7045	29.7318	upstream		upstream	upstream	upstream
NM_014280,NM_031459;DNAJC8,SESN2	NM_014280,NM_031459	DNAJC8,SESN2	28585963	28609002	+	chr1	28573342	28573719	378	NA	2.52	4.26251	2.98643	2.64951	upstream	NM_014280,NM_031459	DNAJC8,SESN2	28526790	28559542	-	chr1	28572998	28573671	674	28573242	11	14.152	8.82497	11.8034	upstream	NM_014280,NM_031459	DNAJC8,SESN2	28526790	28559542	-	chr1	28573163	28573808	646	28573440	16	21.9102	12.3468	19.4366	upstream		upstream	upstream	upstream
NM_014383,NM_014727;MLL4,ZBTB32	NM_014383,NM_014727	MLL4,ZBTB32	36208921	36229779	+	chr19	36192928	36193917	990	NA	3.42	5.50691	3.74605	3.60168	upstream	NM_014383,NM_014727	MLL4,ZBTB32	36208921	36229779	+	chr19	36192901	36193298	398	36193174	45	78.3159	33.8291	75.4056	upstream	NM_014383,NM_014727	MLL4,ZBTB32	36203830	36207940	+	chr19	36192895	36193324	430	36193198	28	43.395	21.0622	40.7026	upstream		upstream	upstream	upstream
NM_014603,NM_030630;C17orf28,CDR2L	NM_014603,NM_030630	C17orf28,CDR2L	72983727	73001892	+	chr17	72978236	72979042	807	NA	3.05	5.04493	3.42825	3.31277	upstream	NM_014603,NM_030630	C17orf28,CDR2L	72946839	72968900	-	chr17	72977792	72979015	1224	72977900	10	12.6278	8.08956	10.301	upstream	NM_014603,NM_030630	C17orf28,CDR2L	72946839	72968900	-	chr17	72977703	72978992	1290	72978303	28	43.395	21.0622	40.7026	upstream		upstream	upstream	upstream
NM_014675;CROCC	NM_014675	CROCC	17248445	17299474	+	chr1	17240334	17241090	757	NA	19.31	36.5974	17.2118	32.7035	upstream	NM_014675	CROCC	17248445	17299474	+	chr1	17227822	17227970	149	17227912	6	6.94656	5.1479	4.72411	upstream	NM_014675	CROCC	17248445	17299474	+	chr1	17230358	17231343	986	17230471	31	49.1405	23.241	46.3947	upstream		upstream	upstream	upstream
NM_014828,NM_020920;CHD8,TOX4	NM_014828,NM_020920	CHD8,TOX4	21945335	21967319	+	chr14	21923343	21925287	1945	NA	2.85	4.75241	3.26042	3.01869	upstream	NM_014828,NM_020920	CHD8,TOX4	21945335	21967319	+	chr14	21924475	21925606	1132	21924765	26	40.1747	19.8562	37.5621	upstream	NM_014828,NM_020920	CHD8,TOX4	21945335	21967319	+	chr14	21924398	21925517	1120	21924734	57	103.113	42.1243	99.8608	upstream		upstream	upstream	upstream
NM_015020;PHLPP2	NM_015020	PHLPP2	71678852	71748704	-	chr16	71756768	71758093	1326	NA	4.66	8.05396	4.80062	6.06729	upstream	NM_015020	PHLPP2	71678852	71748704	-	chr16	71756513	71757455	943	71756915	87	173.492	64.7165	169.773	upstream	NM_015020	PHLPP2	71678852	71748704	-	chr16	71756598	71757792	1195	71756979	53	94.4092	39.2192	91.2433	upstream		upstream	upstream	upstream
NM_015035;ZHX3	NM_015035	ZHX3	39807089	39928739	-	chr20	39945742	39946658	917	NA	4.2	7.10911	4.40524	5.29736	upstream	NM_015035	ZHX3	39807089	39928739	-	chr20	39945399	39946134	736	39945833	29	45.8938	22.0624	43.2343	upstream	NM_015035	ZHX3	39807089	39928739	-	chr20	39945485	39946118	634	39945975	42	71.1645	31.2301	68.216	upstream		upstream	upstream	upstream
NM_015106;RAD54L2	NM_015106	RAD54L2	51575596	51697612	+	chr3	51572252	51573803	1552	NA	2.36	4.12006	2.84394	2.54303	upstream	NM_015106	RAD54L2	51575596	51697612	+	chr3	51572145	51573945	1801	51572560	53	95.4909	39.7124	92.448	upstream	NM_015106	RAD54L2	51575596	51697612	+	chr3	51572213	51573701	1489	51572544	42	71.1645	31.2301	68.216	upstream		upstream	upstream	upstream
NM_015153;PHF3	NM_015153	PHF3	64356431	64424405	+	chr6	64345282	64347706	2425	NA	6.61	11.7543	6.45056	9.54681	upstream	NM_015153	PHF3	64356431	64424405	+	chr6	64345142	64347141	2000	64345430	29	45.8938	22.0624	43.2343	upstream	NM_015153	PHF3	64356431	64424405	+	chr6	64345179	64345583	405	64345462	25	37.782	18.8833	35.1436	upstream		upstream	upstream	upstream
NM_015210;SOGA2	NM_015210	SOGA2	8717369	8832775	+	chr18	8704730	8705601	872	NA	4.67	7.79113	4.80827	5.81332	upstream	NM_015210	SOGA2	8717369	8832775	+	chr18	8704439	8705113	675	8704808	26	40.1747	19.8562	37.5621	upstream	NM_015210	SOGA2	8717369	8832775	+	chr18	8704365	8705126	762	8704947	18	25.2927	13.7993	22.7813	upstream		upstream	upstream	upstream
NM_015295;SMCHD1	NM_015295	SMCHD1	2655886	2805015	+	chr18	2636407	2636801	395	NA	1.87	3.3029	2.43112	1.85455	upstream	NM_015295	SMCHD1	2655886	2805015	+	chr18	2636533	2636789	257	2636684	13	17.3016	10.2958	14.9116	upstream	NM_015295	SMCHD1	2655886	2805015	+	chr18	2636619	2636884	266	2636713	10	12.4128	7.9891	10.0661	upstream		upstream	upstream	upstream
NM_015312;KIAA1109	NM_015312	KIAA1109	123091758	123283914	+	chr4	123073002	123074145	1144	NA	4.18	7.04766	4.3884	5.18565	upstream	NM_015312	KIAA1109	123091758	123283914	+	chr4	123073019	123074433	1415	123073294	72	138.214	53.6852	134.821	upstream	NM_015312	KIAA1109	123091758	123283914	+	chr4	123073006	123074492	1487	123073295	68	127.637	50.1134	124.129	upstream		upstream	upstream	upstream
NM_015353;KCTD2	NM_015353	KCTD2	73043279	73061981	+	chr17	73030033	73031160	1128	NA	7.47	13.0866	7.17734	10.7794	upstream	NM_015353	KCTD2	73043279	73061981	+	chr17	73029741	73029925	185	73029828	8	9.69585	6.61873	7.41696	upstream	NM_015353	KCTD2	73043279	73061981	+	chr17	73028499	73028820	322	73028681	9	10.9464	7.26281	8.62475	upstream		upstream	upstream	upstream
NM_015448;DPCD	NM_015448	DPCD	103348089	103369410	+	chr10	103329882	103330534	653	NA	5.04	8.10458	5.11483	5.9415	upstream	NM_015448	DPCD	103348089	103369410	+	chr10	103329741	103330103	363	103329977	17	23.9457	13.2375	21.4813	upstream	NM_015448	DPCD	103348089	103369410	+	chr10	103329552	103330057	506	103329778	9	10.9464	7.26281	8.62475	upstream		upstream	upstream	upstream
NM_015547;ACOT11	NM_015547	ACOT11	55013807	55076005	+	chr1	55008019	55008269	251	NA	1.53	2.70338	2.1458	1.16183	upstream	NM_015547	ACOT11	55013807	55076005	+	chr1	55007542	55007705	164	55007638	8	9.69585	6.61873	7.41696	upstream	NM_015547	ACOT11	55013807	55076005	+	chr1	55007487	55008625	1139	55007598	13	17.0263	10.1679	14.6128	upstream		upstream	upstream	upstream
NM_015675,NM_032737;GADD45B,LMNB2	NM_015675,NM_032737	GADD45B,LMNB2	2428163	2456966	-	chr19	2461677	2462213	537	NA	3.16	4.99013	3.52967	2.96028	upstream	NM_015675,NM_032737	GADD45B,LMNB2	2428163	2456966	-	chr19	2461610	2462538	929	2461933	43	74.1119	32.3582	71.2334	upstream	NM_015675,NM_032737	GADD45B,LMNB2	2428163	2456966	-	chr19	2461709	2462524	816	2461926	36	58.9787	26.8724	56.1422	upstream		upstream	upstream	upstream
NM_016417;GLRX5	NM_016417	GLRX5	96001323	96011055	+	chr14	95982577	95983199	623	NA	1.22	2.27162	1.88211	0.80337	upstream	NM_016417	GLRX5	96001323	96011055	+	chr14	95981714	95982359	646	95982019	8	9.69585	6.61873	7.41696	upstream	NM_016417	GLRX5	96001323	96011055	+	chr14	95982345	95982808	464	95982664	20	28.7643	15.2519	26.2158	upstream		upstream	upstream	upstream
NM_016616;NME8	NM_016616	NME8	37888199	37940002	+	chr7	37872978	37873270	293	NA	1.32	2.4981	1.9669	1.15109	upstream	NM_016616	NME8	37888199	37940002	+	chr7	37872912	37873322	411	37873163	56	102.067	41.9186	98.9727	upstream	NM_016616	NME8	37888199	37940002	+	chr7	37872666	37873298	633	37872832	10	12.4128	7.9891	10.0661	upstream		upstream	upstream	upstream
NM_017829;CECR5	NM_017829	CECR5	17618410	17646177	-	chr22	17652171	17652810	640	NA	3.29	5.23105	3.63241	3.28649	upstream	NM_017829	CECR5	17618410	17646177	-	chr22	17652145	17652481	337	17652332	34	55.7049	25.7395	52.9678	upstream	NM_017829	CECR5	17618410	17640169	-	chr22	17652169	17653118	950	17652377	32	51.083	23.9673	48.3192	upstream		upstream	upstream	upstream
NM_018280,NR_027033,NR_037413;C22orf26,MIR3619,MIRLET7BHG	NM_018280,NR_027033,NR_037413	C22orf26,MIR3619,MIRLET7BHG	46481877	46509808	+	chr22	46464966	46466658	1693	NA	6.05	10.3799	5.97536	8.20229	upstream	NM_018280,NR_027033,NR_037413	C22orf26,MIR3619,MIRLET7BHG	46446339	46450024	-	chr22	46464757	46466875	2119	46464888	11	14.152	8.82497	11.8034	upstream	NM_018280,NR_027033,NR_037413	C22orf26,MIR3619,MIRLET7BHG	46446339	46450024	-	chr22	46464819	46466885	2067	46465085	18	25.2927	13.7993	22.7813	upstream		upstream	upstream	upstream
NM_018280,NR_027036;C22orf26,LOC100271722	NM_018280,NR_027036	C22orf26,LOC100271722	46446339	46450024	-	chr22	46456626	46457111	486	NA	5.71	8.78586	5.68803	6.24736	upstream	NM_018280,NR_027036	C22orf26,LOC100271722	46435787	46440748	-	chr22	46456967	46457291	325	46457093	9	11.1413	7.35414	8.83808	upstream	NM_018280,NR_027036	C22orf26,LOC100271722	46446339	46450024	-	chr22	46456915	46457444	530	46457146	12	15.4555	9.44166	13.0634	upstream		upstream	upstream	upstream
NM_018402;IL26	NM_018402	IL26	68595129	68619571	-	chr12	68630539	68630727	189	NA	2.97	4.97793	3.36758	3.29786	upstream	NM_018402	IL26	68595129	68619571	-	chr12	68630365	68630808	444	68630671	38	63.7766	28.6812	60.9771	upstream	NM_018402	IL26	68595129	68619571	-	chr12	68630505	68630834	330	68630679	32	51.083	23.9673	48.3192	upstream		upstream	upstream	upstream
NM_018998,NM_178536;FBXW5,LCN12	NM_018998,NM_178536	FBXW5,LCN12	139834885	139839206	-	chr9	139844039	139844832	794	NA	2.81	4.94823	3.22793	3.44077	upstream	NM_018998,NM_178536	FBXW5,LCN12	139834885	139839206	-	chr9	139843968	139844329	362	139844222	34	55.7049	25.7395	52.9678	upstream	NM_018998,NM_178536	FBXW5,LCN12	139846768	139849949	+	chr9	139843924	139844351	428	139844221	38	62.9974	28.325	60.124	upstream		upstream	upstream	upstream
NM_019644;ANKRD7	NM_019644	ANKRD7	117864712	117882784	+	chr7	117854731	117854879	149	NA	26.33	56.4392	23.1612	53.349	upstream	NM_019644	ANKRD7	117864712	117882784	+	chr7	117854169	117854878	710	117854471	27	42.066	20.5916	39.4377	upstream	NM_019644	ANKRD7	117864712	117882784	+	chr7	117854206	117854920	715	117854484	12	15.4555	9.44166	13.0634	upstream		upstream	upstream	upstream
NM_020194;MFF	NM_020194	MFF	228192228	228222549	+	chr2	228189565	228190698	1134	NA	5.91	9.94945	5.85593	7.80389	upstream	NM_020194	MFF	228192228	228222549	+	chr2	228189321	228189853	533	228189452	15	20.571	11.7666	18.1428	upstream	NM_020194	MFF	228192228	228222549	+	chr2	228189448	228190907	1460	228189582	21	30.5309	15.9782	27.9641	upstream		upstream	upstream	upstream
NM_020843;SCAPER	NM_020843	SCAPER	76640527	77176217	-	chr15	77197176	77197701	526	NA	5.32	9.4073	5.35245	7.5196	upstream	NM_020843	SCAPER	76640527	77176217	-	chr15	77196706	77197692	987	77196912	8	9.69585	6.61873	7.41696	upstream	NM_020843	SCAPER	76640527	77176217	-	chr15	77195250	77195438	189	77195373	6	6.81187	5.08397	4.57478	upstream		upstream	upstream	upstream
NM_020877;DNAH2	NM_020877	DNAH2	7623039	7737058	+	chr17	7620113	7620934	822	NA	2.38	4.14063	2.86397	2.62828	upstream	NM_020877	DNAH2	7623039	7737058	+	chr17	7620098	7621273	1176	7620280	27	42.066	20.5916	39.4377	upstream	NM_020877	DNAH2	7623039	7737058	+	chr17	7620125	7621480	1356	7620324	27	41.5086	20.3359	38.8342	upstream		upstream	upstream	upstream
NM_020956;PRX	NM_020956	PRX	40899671	40919271	-	chr19	40926883	40927406	524	NA	6.68	11.838	6.51043	9.71091	upstream	NM_020956	PRX	40899671	40919271	-	chr19	40926509	40927554	1046	40926588	7	8.29585	5.88332	6.04485	upstream	NM_020956	PRX	40899671	40919271	-	chr19	40926616	40927529	914	40926858	42	71.1645	31.2301	68.216	upstream		upstream	upstream	upstream
NM_021009;UBC	NM_021009	UBC	125396192	125399587	-	chr12	125411739	125413325	1587	NA	3.3	5.30776	3.64388	3.41709	upstream	NM_021009	UBC	125396192	125399587	-	chr12	125401220	125401606	387	125401502	12	15.7108	9.56039	13.3409	upstream	NM_021009	UBC	125396192	125399587	-	chr12	125401460	125401719	260	125401549	7	8.14111	5.81025	5.87469	upstream		upstream	upstream	upstream
NM_021240;DMRT3	NM_021240	DMRT3	976964	991732	+	chr9	972105	972404	300	NA	3.28	5.55592	3.62461	3.88518	upstream	NM_021240	DMRT3	976964	991732	+	chr9	972040	972392	353	972272	8	9.69585	6.61873	7.41696	upstream	NM_021240	DMRT3	976964	991732	+	chr9	971775	972528	754	972293	30	47.2114	22.5147	44.4835	upstream		upstream	upstream	upstream
NM_021800;DNAJC12	NM_021800	DNAJC12	69556427	69597937	-	chr10	69609304	69609834	531	NA	2.99	4.99842	3.38043	3.27425	upstream	NM_021800	DNAJC12	69556427	69597937	-	chr10	69609250	69610025	776	69609409	82	161.6	61.0394	157.996	upstream	NM_021800	DNAJC12	69556427	69597937	-	chr10	69609089	69610042	954	69609431	57	103.113	42.1243	99.8608	upstream		upstream	upstream	upstream
NM_022482;GZF1	NM_022482	GZF1	23345021	23353683	+	chr20	23343102	23343522	421	NA	6.75	11.6623	6.56398	9.46621	upstream	NM_022482	GZF1	23345021	23353683	+	chr20	23337977	23338915	939	23338229	15	20.571	11.7666	18.1428	upstream	NM_022482	GZF1	23345021	23353683	+	chr20	23338029	23338773	745	23338263	11	13.9169	8.71538	11.5472	upstream		upstream	upstream	upstream
NM_022717,NM_145058;RILPL2,SNRNP35	NM_022717,NM_145058	RILPL2,SNRNP35	123899936	123921264	-	chr12	123932946	123933314	369	NA	2.38	4.11064	2.86874	2.57926	upstream	NM_022717,NM_145058	RILPL2,SNRNP35	123942651	123950937	+	chr12	123932695	123932868	174	123932769	9	11.1413	7.35414	8.83808	upstream	NM_022717,NM_145058	RILPL2,SNRNP35	123899936	123921264	-	chr12	123932676	123933315	640	123933090	11	13.9169	8.71538	11.5472	upstream		upstream	upstream	upstream
NM_023009,NM_052841;MARCKSL1,TSSK3	NM_023009,NM_052841	MARCKSL1,TSSK3	32799430	32801840	-	chr1	32816863	32817632	770	NA	4.99	7.94898	5.07622	5.75713	upstream	NM_023009,NM_052841	MARCKSL1,TSSK3	32799430	32801840	-	chr1	32805427	32807759	2333	32805735	45	78.3159	33.8291	75.4056	upstream	NM_023009,NM_052841	MARCKSL1,TSSK3	32827862	32829924	+	chr1	32806810	32807682	873	32806904	12	15.4555	9.44166	13.0634	upstream		upstream	upstream	upstream
NM_024037,NM_178422;C1orf135,PAQR7	NM_024037,NM_178422	C1orf135,PAQR7	26160497	26185848	-	chr1	26201159	26202544	1386	NA	2.62	4.39889	3.06547	2.73073	upstream	NM_024037,NM_178422	C1orf135,PAQR7	26187975	26197744	-	chr1	26201237	26202040	804	26201775	56	102.067	41.9186	98.9727	upstream	NM_024037,NM_178422	C1orf135,PAQR7	26160497	26185848	-	chr1	26201274	26202409	1136	26201759	38	62.9974	28.325	60.124	upstream		upstream	upstream	upstream
NM_024325,NM_080751;TMC2,ZNF343	NM_024325,NM_080751	TMC2,ZNF343	2517253	2622430	+	chr20	2505260	2505997	738	NA	3.23	5.51285	3.58398	3.81002	upstream	NM_024325,NM_080751	TMC2,ZNF343	2517253	2622430	+	chr20	2505215	2506480	1266	2505530	65	122.192	48.5373	118.932	upstream	NM_024325,NM_080751	TMC2,ZNF343	2517253	2622430	+	chr20	2505208	2506528	1321	2505362	36	58.9787	26.8724	56.1422	upstream		upstream	upstream	upstream
NM_024758,NM_032341;AGMAT,DDI2	NM_024758,NM_032341	AGMAT,DDI2	15898194	15911605	-	chr1	15929701	15930338	638	NA	3.06	5.30311	3.44417	3.68608	upstream	NM_024758,NM_032341	AGMAT,DDI2	15943953	15987552	+	chr1	15929637	15930408	772	15929786	29	45.8938	22.0624	43.2343	upstream	NM_024758,NM_032341	AGMAT,DDI2	15943953	15987552	+	chr1	15929587	15930516	930	15929964	43	73.2319	31.9564	70.2643	upstream		upstream	upstream	upstream
NM_024956,NM_174916;TMEM62,UBR1	NM_024956,NM_174916	TMEM62,UBR1	43425722	43477341	+	chr15	43414767	43415682	916	NA	2.78	4.51414	3.20596	2.65381	upstream	NM_024956,NM_174916	TMEM62,UBR1	43235098	43398286	-	chr15	43414532	43415739	1208	43414805	12	15.7108	9.56039	13.3409	upstream	NM_024956,NM_174916	TMEM62,UBR1	43235098	43398286	-	chr15	43414829	43415414	586	43415249	62	114.158	45.7557	110.793	upstream		upstream	upstream	upstream
NM_025027;ZNF606	NM_025027	ZNF606	58488441	58514714	-	chr19	58521276	58521674	399	NA	5.05	7.70675	5.12651	5.24491	upstream	NM_025027	ZNF606	58488441	58514714	-	chr19	58520775	58521054	280	58520955	17	23.9457	13.2375	21.4813	upstream	NM_025027	ZNF606	58488441	58514714	-	chr19	58520888	58521047	160	58520963	9	10.9464	7.26281	8.62475	upstream		upstream	upstream	upstream
NM_030643;APOL4	NM_030643	APOL4	36585176	36600879	-	chr22	36616654	36617947	1294	NA	4.01	6.60279	4.24514	4.71995	upstream	NM_030643	APOL4	36585176	36600879	-	chr22	36616548	36617244	697	36616721	50	88.9861	37.5061	85.9938	upstream	NM_030643	APOL4	36585176	36600879	-	chr22	36616605	36617266	662	36616719	27	41.5086	20.3359	38.8342	upstream		upstream	upstream	upstream
NM_030767;AKNA	NM_030767	AKNA	117096433	117156685	-	chr9	117159751	117160744	994	NA	3.06	4.98412	3.43765	3.13315	upstream	NM_030767	AKNA	117096433	117156685	-	chr9	117159260	117159408	149	117159328	4	4.42865	3.67707	2.27975	upstream	NM_030767	AKNA	117096433	117156685	-	chr9	117159617	117160106	490	117159907	30	47.2114	22.5147	44.4835	upstream		upstream	upstream	upstream
NM_030775,NM_152441;FBXL14,WNT5B	NM_030775,NM_152441	FBXL14,WNT5B	1675159	1703331	-	chr12	1714628	1714830	203	NA	3.03	5.03578	3.41705	3.32439	upstream	NM_030775,NM_152441	FBXL14,WNT5B	1726222	1756377	+	chr12	1710787	1711179	393	1710881	18	25.6688	13.9729	23.187	upstream	NM_030775,NM_152441	FBXL14,WNT5B	1675159	1703331	-	chr12	1710839	1711297	459	1710997	14	18.6269	10.8942	16.1928	upstream		upstream	upstream	upstream
NM_030795;STMN4	NM_030795	STMN4	27093814	27115903	-	chr8	27132193	27132476	284	NA	3.6	5.98448	3.90049	4.20336	upstream	NM_030795	STMN4	27093814	27115903	-	chr8	27131945	27132536	592	27132195	44	76.2091	33.0937	73.3147	upstream	NM_030795	STMN4	27093814	27115903	-	chr8	27131967	27132513	547	27132201	26	39.6374	19.6096	36.9809	upstream		upstream	upstream	upstream
NM_031310;PLVAP	NM_031310	PLVAP	17462264	17488137	-	chr19	17493658	17493806	149	NA	3.35	5.04668	3.68962	2.73484	upstream	NM_031310	PLVAP	17462264	17488137	-	chr19	17493567	17493854	288	17493684	12	15.7108	9.56039	13.3409	upstream	NM_031310	PLVAP	17462264	17488137	-	chr19	17490090	17490512	423	17490200	10	12.4128	7.9891	10.0661	upstream		upstream	upstream	upstream
NM_031910;C1QTNF6	NM_031910	C1QTNF6	37576206	37584330	-	chr22	37594758	37595441	684	NA	3.81	6.44308	4.07891	4.65405	upstream	NM_031910	C1QTNF6	37576206	37584330	-	chr22	37594743	37595413	671	37594866	19	27.4142	14.7083	24.9153	upstream	NM_031910	C1QTNF6	37576206	37584330	-	chr22	37594725	37595430	706	37595036	29	45.2961	21.7884	42.586	upstream		upstream	upstream	upstream
NM_032024;C10orf11	NM_032024	C10orf11	77542519	78317126	+	chr10	77532084	77532435	352	NA	10.66	20.5273	9.87777	18.0226	upstream	NM_032024	C10orf11	77542519	78317126	+	chr10	77532043	77532455	413	77532295	12	15.7108	9.56039	13.3409	upstream	NM_032024	C10orf11	77542519	78317126	+	chr10	77532234	77532419	186	77532325	11	13.9169	8.71538	11.5472	upstream		upstream	upstream	upstream
NM_032289;PSD2	NM_032289	PSD2	139175406	139224048	+	chr5	139167319	139167657	339	NA	3.64	5.75048	3.93327	3.66588	upstream	NM_032289	PSD2	139175406	139224048	+	chr5	139167260	139167695	436	139167418	31	49.7786	23.5333	47.088	upstream	NM_032289	PSD2	139175406	139224048	+	chr5	139167288	139167706	419	139167413	22	32.3167	16.7045	29.7318	upstream		upstream	upstream	upstream
NM_032293;GARNL3	NM_032293	GARNL3	130026756	130155828	+	chr9	130007291	130007788	498	NA	5.01	8.62179	5.09255	6.71596	upstream	NM_032293	GARNL3	130026756	130155828	+	chr9	130007108	130007472	365	130007346	47	82.5573	35.2999	79.6146	upstream	NM_032293	GARNL3	130026756	130155828	+	chr9	130006996	130007478	483	130007357	48	83.7107	35.5878	80.6466	upstream		upstream	upstream	upstream
NM_032488;CNFN	NM_032488	CNFN	42891171	42894444	-	chr19	42900757	42901783	1027	NA	5.21	8.67576	5.26443	6.62978	upstream	NM_032488	CNFN	42891171	42894444	-	chr19	42900547	42901086	540	42900938	31	49.7786	23.5333	47.088	upstream	NM_032488	CNFN	42891171	42894444	-	chr19	42900505	42901090	586	42900764	29	45.2961	21.7884	42.586	upstream		upstream	upstream	upstream
NM_032547;SCOC	NM_032547	SCOC	141178440	141303710	+	chr4	141174164	141174330	167	NA	1.87	3.06614	2.43086	1.24508	upstream	NM_032547	SCOC	141178440	141303710	+	chr4	141164773	141164921	149	141164826	5	5.65462	4.41249	3.46881	upstream	NM_032547	SCOC	141178440	141303710	+	chr4	141164690	141164876	187	141164772	7	8.14111	5.81025	5.87469	upstream		upstream	upstream	upstream
NM_032575;GLIS2	NM_032575	GLIS2	4382225	4389598	+	chr16	4365123	4365524	402	NA	3.46	5.73239	3.77628	3.95755	upstream	NM_032575	GLIS2	4382225	4389598	+	chr16	4364938	4365086	149	4365016	5	5.65462	4.41249	3.46881	upstream	NM_032575	GLIS2	4382225	4389598	+	chr16	4365240	4365412	173	4365328	10	12.4128	7.9891	10.0661	upstream		upstream	upstream	upstream
NM_032599;FAM71F1	NM_032599	FAM71F1	128355443	128371797	+	chr7	128337577	128337795	219	NA	10.39	17.4109	9.65145	14.4219	upstream	NM_032599	FAM71F1	128355443	128371797	+	chr7	128337327	128337930	604	128337713	32	51.7412	24.2687	49.035	upstream	NM_032599	FAM71F1	128355443	128371797	+	chr7	128337334	128337918	585	128337656	30	47.2114	22.5147	44.4835	upstream		upstream	upstream	upstream
NM_033058;TRIM55	NM_033058	TRIM55	67039278	67087718	+	chr8	67024684	67026916	2233	NA	3.21	5.30707	3.57143	3.45132	upstream	NM_033058	TRIM55	67039278	67087718	+	chr8	67024799	67025456	658	67025104	22	32.7734	16.9145	30.2246	upstream	NM_033058	TRIM55	67039278	67087718	+	chr8	67024961	67025449	489	67025122	23	34.121	17.4308	31.5184	upstream		upstream	upstream	upstream
NM_033342,NM_033549;TRIM41,TRIM7	NM_033342,NM_033549	TRIM41,TRIM7	180650263	180662808	+	chr5	180633680	180634632	953	NA	3.68	6.41373	3.96376	4.76956	upstream	NM_033342,NM_033549	TRIM41,TRIM7	180620924	180631340	-	chr5	180633978	180634814	837	180634225	42	72.0244	31.6228	69.1618	upstream	NM_033342,NM_033549	TRIM41,TRIM7	180620924	180627930	-	chr5	180633575	180633782	208	180633694	17	23.5897	13.0731	21.0971	upstream		upstream	upstream	upstream
NM_033393;FHDC1	NM_033393	FHDC1	153864135	153900848	+	chr4	153857874	153858361	488	NA	2.5	4.0281	2.96902	2.18591	upstream	NM_033393	FHDC1	153864135	153900848	+	chr4	153857691	153858039	349	153857944	7	8.29585	5.88332	6.04485	upstream	NM_033393	FHDC1	153864135	153900848	+	chr4	153857135	153857353	219	153857267	6	6.81187	5.08397	4.57478	upstream		upstream	upstream	upstream
NM_033513,NM_130760,NM_130762;MADCAM1,ODF3L2,TPGS1	NM_033513,NM_130760,NM_130762	MADCAM1,ODF3L2,TPGS1	507497	519654	+	chr19	488524	489968	1445	NA	2.71	4.36128	3.14627	2.48705	upstream	NM_033513,NM_130760,NM_130762	MADCAM1,ODF3L2,TPGS1	496490	505343	+	chr19	488183	489910	1728	488667	59	108.712	44.1249	105.563	upstream	NM_033513,NM_130760,NM_130762	MADCAM1,ODF3L2,TPGS1	463346	474983	-	chr19	487977	490010	2034	488669	45	77.3956	33.409	74.3897	upstream		upstream	upstream	upstream
NM_052850,NM_152654;DAND5,GADD45GIP1	NM_052850,NM_152654	DAND5,GADD45GIP1	13064972	13068050	-	chr19	13076102	13076258	157	NA	1.81	3.16702	2.38056	1.678	upstream	NM_052850,NM_152654	DAND5,GADD45GIP1	13080432	13085567	+	chr19	13075960	13076290	331	13076175	31	49.7786	23.5333	47.088	upstream	NM_052850,NM_152654	DAND5,GADD45GIP1	13080432	13085567	+	chr19	13075921	13076289	369	13076084	27	41.5086	20.3359	38.8342	upstream		upstream	upstream	upstream
NM_052888;LRRC37B	NM_052888	LRRC37B	30348155	30380519	+	chr17	30333984	30335592	1609	NA	3.63	5.97199	3.92287	4.13678	upstream	NM_052888	LRRC37B	30348155	30380519	+	chr17	30333385	30333605	221	30333472	7	8.29585	5.88332	6.04485	upstream	NM_052888	LRRC37B	30348155	30380519	+	chr17	30333571	30335911	2341	30334149	26	39.6374	19.6096	36.9809	upstream		upstream	upstream	upstream
NM_058238;WNT7B	NM_058238	WNT7B	46316248	46373008	-	chr22	46374711	46375051	341	NA	2.16	3.91976	2.67415	2.53346	upstream	NM_058238	WNT7B	46316248	46373008	-	chr22	46374684	46375078	395	46374768	9	11.1413	7.35414	8.83808	upstream	NM_058238	WNT7B	46316248	46373008	-	chr22	46374691	46375065	375	46374774	11	13.9169	8.71538	11.5472	upstream		upstream	upstream	upstream
NM_080593;HIST1H2BK	NM_080593	HIST1H2BK	27106072	27114637	-	chr6	27125258	27126351	1094	NA	1.63	2.87624	2.22891	1.36418	upstream	NM_080593	HIST1H2BK	27106072	27114637	-	chr6	27124609	27124757	149	27124682	6	6.94656	5.1479	4.72411	upstream	NM_080593	HIST1H2BK	27106072	27114637	-	chr6	27125098	27126077	980	27125481	22	32.3167	16.7045	29.7318	upstream		upstream	upstream	upstream
NM_138466,NM_173548,NR_039910;MIR4754,ZNF584,ZNF837	NM_138466,NM_173548,NR_039910	MIR4754,ZNF584,ZNF837	58878990	58892389	-	chr19	58912986	58913328	343	NA	0.47	1.35327	1.24572	0.30041	upstream	NM_138466,NM_173548,NR_039910	MIR4754,ZNF584,ZNF837	58920063	58929692	+	chr19	58912082	58912583	502	58912461	16	22.246	12.502	19.7994	upstream	NM_138466,NM_173548,NR_039910	MIR4754,ZNF584,ZNF837	58878990	58892389	-	chr19	58912263	58913127	865	58912500	15	20.2554	11.6205	17.8015	upstream		upstream	upstream	upstream
NM_144693,NM_145208;MBD3L1,ZNF558	NM_144693,NM_145208	MBD3L1,ZNF558	8920382	8933565	-	chr19	8942570	8943490	921	NA	6.33	10.3672	6.20982	8.02173	upstream	NM_144693,NM_145208	MBD3L1,ZNF558	8953269	8954016	+	chr19	8942441	8943778	1338	8942691	72	138.214	53.6852	134.821	upstream	NM_144693,NM_145208	MBD3L1,ZNF558	8953269	8954016	+	chr19	8942272	8943830	1559	8942666	67	125.374	49.3871	121.891	upstream		upstream	upstream	upstream
NM_144727,NR_037468;CRYGN,MIR3907	NM_144727,NR_037468	CRYGN,MIR3907	151127056	151137099	-	chr7	151145358	151145878	521	NA	3.73	6.32831	4.012	4.58738	upstream	NM_144727,NR_037468	CRYGN,MIR3907	151130575	151130725	-	chr7	151145246	151145917	672	151145632	24	36.44	18.3854	33.8592	upstream	NM_144727,NR_037468	CRYGN,MIR3907	151130575	151130725	-	chr7	151145447	151145904	458	151145787	39	65.0234	29.0513	62.1313	upstream		upstream	upstream	upstream
NM_145277;HFE2	NM_145277	HFE2	145413191	145417545	+	chr1	145398676	145399577	902	NA	10.82	18.9284	10.0159	16.0133	upstream	NM_145277	HFE2	145413191	145417545	+	chr1	145395600	145397976	2377	145395805	26	40.1747	19.8562	37.5621	upstream	NM_145277	HFE2	145413191	145417545	+	chr1	145395223	145395443	221	145395335	13	17.0263	10.1679	14.6128	upstream		upstream	upstream	upstream
NM_147193;GLIS1	NM_147193	GLIS1	53971906	54199877	-	chr1	54205106	54205280	175	NA	2.28	3.70364	2.7798	1.91185	upstream	NM_147193	GLIS1	53971906	54199877	-	chr1	54204429	54204727	299	54204620	14	18.9224	11.0312	16.5129	upstream	NM_147193	GLIS1	53971906	54199877	-	chr1	54204200	54204827	628	54204626	23	34.121	17.4308	31.5184	upstream		upstream	upstream	upstream
NM_152262;ZNF439	NM_152262	ZNF439	11976844	11980306	+	chr19	11959295	11960121	827	NA	2.78	4.45026	3.20576	2.57146	upstream	NM_152262	ZNF439	11976844	11980306	+	chr19	11959263	11960448	1186	11959685	42	72.0244	31.6228	69.1618	upstream	NM_152262	ZNF439	11976844	11980306	+	chr19	11959294	11960219	926	11959658	48	83.7107	35.5878	80.6466	upstream		upstream	upstream	upstream
NM_152279,NM_152604;ZNF383,ZNF585B	NM_152279,NM_152604	ZNF383,ZNF585B	37717366	37734574	+	chr19	37715569	37715717	149	NA	12.79	21.9647	11.683	18.6212	upstream	NM_152279,NM_152604	ZNF383,ZNF585B	37672481	37701451	-	chr19	37708321	37710184	1864	37708617	56	102.067	41.9186	98.9727	upstream	NM_152279,NM_152604	ZNF383,ZNF585B	37672481	37701451	-	chr19	37708019	37708167	149	37708082	4	4.33396	3.63141	2.17517	upstream		upstream	upstream	upstream
NM_152326,NR_036192;ANKRD9,MIR4309	NM_152326,NR_036192	ANKRD9,MIR4309	102973198	102976128	-	chr14	102991239	102991802	564	NA	4.35	7.07064	4.53007	5.08354	upstream	NM_152326,NR_036192	ANKRD9,MIR4309	103005981	103006063	+	chr14	102990681	102990900	220	102990809	14	18.9224	11.0312	16.5129	upstream	NM_152326,NR_036192	ANKRD9,MIR4309	102973198	102976128	-	chr14	102990024	102990172	149	102990066	4	4.33396	3.63141	2.17517	upstream		upstream	upstream	upstream
NM_152536;FGD5	NM_152536	FGD5	14860469	14976072	+	chr3	14851968	14853770	1803	NA	2.73	4.54642	3.15875	2.78048	upstream	NM_152536	FGD5	14860469	14976072	+	chr3	14851645	14852076	432	14851769	15	20.571	11.7666	18.1428	upstream	NM_152536	FGD5	14860469	14976072	+	chr3	14851721	14852076	356	14851955	15	20.2554	11.6205	17.8015	upstream		upstream	upstream	upstream
NM_153213;ARHGEF19	NM_153213	ARHGEF19	16524599	16539104	-	chr1	16543666	16543907	242	NA	3.78	6.13402	4.05189	4.19871	upstream	NM_153213	ARHGEF19	16524599	16539104	-	chr1	16542887	16543932	1046	16543016	13	17.3016	10.2958	14.9116	upstream	NM_153213	ARHGEF19	16524599	16539104	-	chr1	16542912	16543974	1063	16543278	11	13.9169	8.71538	11.5472	upstream		upstream	upstream	upstream
NM_173496;MPP7	NM_173496	MPP7	28339923	28571067	-	chr10	28591421	28592408	988	NA	2.19	3.66173	2.70576	1.96713	upstream	NM_173496	MPP7	28339923	28571067	-	chr10	28591186	28591980	795	28591483	38	63.7766	28.6812	60.9771	upstream	NM_173496	MPP7	28339923	28571067	-	chr10	28591221	28592036	816	28591484	47	81.5967	34.8615	78.5522	upstream		upstream	upstream	upstream
NM_173667;C5orf64	NM_173667	C5orf64	60933636	61002362	+	chr5	60921584	60922262	679	NA	1.95	3.38441	2.49722	1.86858	upstream	NM_173667	C5orf64	60933636	61002362	+	chr5	60921413	60922420	1008	60921526	9	11.1413	7.35414	8.83808	upstream	NM_173667	C5orf64	60933636	61002362	+	chr5	60921561	60922376	816	60921728	13	17.0263	10.1679	14.6128	upstream		upstream	upstream	upstream
NM_173855;MORN3	NM_173855	MORN3	122089293	122107560	-	chr12	122110261	122110479	219	NA	5.29	8.41548	5.32881	6.15138	upstream	NM_173855	MORN3	122089293	122107560	-	chr12	122110208	122110894	687	122110407	23	34.5978	17.65	32.033	upstream	NM_173855	MORN3	122089293	122107560	-	chr12	122110207	122110956	750	122110436	20	28.7643	15.2519	26.2158	upstream		upstream	upstream	upstream
NM_176816;CCDC125	NM_176816	CCDC125	68576519	68616410	-	chr5	68628061	68628893	833	NA	1.96	3.26903	2.50735	1.57115	upstream	NM_176816	CCDC125	68576519	68616410	-	chr5	68628054	68628973	920	68628300	17	23.9457	13.2375	21.4813	upstream	NM_176816	CCDC125	68576519	68616410	-	chr5	68627605	68627753	149	68627684	6	6.81187	5.08397	4.57478	upstream		upstream	upstream	upstream
NM_178520;TMEM105	NM_178520	TMEM105	79285072	79304474	-	chr17	79317937	79319728	1792	NA	4.18	6.99747	4.39299	5.08308	upstream	NM_178520	TMEM105	79285072	79304474	-	chr17	79317899	79319733	1835	79318045	14	18.9224	11.0312	16.5129	upstream	NM_178520	TMEM105	79285072	79304474	-	chr17	79317750	79317898	149	79317781	4	4.33396	3.63141	2.17517	upstream		upstream	upstream	upstream
NM_182557;BCL9L	NM_182557	BCL9L	118766851	118781613	-	chr11	118794178	118796708	2531	NA	3.12	5.18857	3.4938	3.36645	upstream	NM_182557	BCL9L	118766851	118781613	-	chr11	118788402	118789155	754	118788486	7	8.29585	5.88332	6.04485	upstream	NM_182557	BCL9L	118766851	118781613	-	chr11	118788785	118788933	149	118788915	4	4.33396	3.63141	2.17517	upstream		upstream	upstream	upstream
NM_182702;PRSS42	NM_182702	PRSS42	46871894	46875585	-	chr3	46887175	46887323	149	NA	7.52	12.7807	7.22319	10.3891	upstream	NM_182702	PRSS42	46871894	46875585	-	chr3	46887094	46887563	470	46887422	10	12.6278	8.08956	10.301	upstream	NM_182702	PRSS42	46871894	46875585	-	chr3	46887097	46887508	412	46887367	25	37.782	18.8833	35.1436	upstream		upstream	upstream	upstream
NM_207321;C10orf129	NM_207321	C10orf129	96953957	96988686	+	chr10	96943146	96943555	410	NA	8.77	14.9739	8.28277	12.2891	upstream	NM_207321	C10orf129	96953957	96988686	+	chr10	96943043	96943904	862	96943191	39	65.8227	29.4166	63.0075	upstream	NM_207321	C10orf129	96953957	96988686	+	chr10	96943001	96943880	880	96943185	31	49.1405	23.241	46.3947	upstream		upstream	upstream	upstream
NM_207333;ZNF320	NM_207333	ZNF320	53379425	53394599	-	chr19	53400155	53400925	771	NA	6.85	11.5925	6.65282	9.27194	upstream	NM_207333	ZNF320	53379425	53394599	-	chr19	53399967	53400971	1005	53400433	75	145.171	55.8915	141.717	upstream	NM_207333	ZNF320	53379425	53394599	-	chr19	53399981	53401259	1279	53400458	61	111.935	45.0294	108.593	upstream		upstream	upstream	upstream
NM_213597,NR_024447;KRBA2,LOC100128288	NM_213597,NR_024447	KRBA2,LOC100128288	8271973	8274858	-	chr17	8279405	8280025	621	NA	5.2	8.45786	5.25085	6.30939	upstream	NM_213597,NR_024447	KRBA2,LOC100128288	8271973	8274858	-	chr17	8279271	8280065	795	8279522	19	27.4142	14.7083	24.9153	upstream	NM_213597,NR_024447	KRBA2,LOC100128288	8271973	8274858	-	chr17	8279372	8280152	781	8279908	101	205.373	74.0807	200.87	upstream		upstream	upstream	upstream
NR_001443;LOC339240	NR_001443	LOC339240	18325495	18328647	+	chr17	18314857	18315278	422	NA	9.25	15.8992	8.68815	13.2172	upstream	NR_001443	LOC339240	18325495	18328647	+	chr17	18314590	18315290	701	18314869	51	91.1462	38.2416	88.137	upstream	NR_001443	LOC339240	18325495	18328647	+	chr17	18314782	18315277	496	18315018	23	34.121	17.4308	31.5184	upstream		upstream	upstream	upstream
NR_002217;PMS2CL	NR_002217	PMS2CL	6774936	6791232	+	chr7	6769019	6770048	1030	NA	2.94	4.92546	3.34231	3.1785	upstream	NR_002217	PMS2CL	6774936	6791232	+	chr7	6768781	6770233	1453	6769248	29	45.8938	22.0624	43.2343	upstream	NR_002217	PMS2CL	6774936	6791232	+	chr7	6768785	6770251	1467	6769250	35	56.9866	26.1461	54.1682	upstream		upstream	upstream	upstream
NR_002933;LOC493754	NR_002933	LOC493754	66018553	66043498	-	chr7	66056246	66057374	1129	NA	2.66	4.36008	3.10192	2.57724	upstream	NR_002933	LOC493754	66018553	66043498	-	chr7	66056219	66057667	1449	66056785	113	237.172	83.8372	232.758	upstream	NR_002933	LOC493754	66018553	66043498	-	chr7	66055718	66055866	149	66055813	6	6.81187	5.08397	4.57478	upstream		upstream	upstream	upstream
NR_003011,NR_036446;LOC283693,SCARNA15	NR_003011,NR_036446	LOC283693,SCARNA15	83394650	83408532	-	chr15	83418746	83419944	1199	NA	3.92	6.46229	4.16793	4.53928	upstream	NR_003011,NR_036446	LOC283693,SCARNA15	83394650	83408532	-	chr15	83418517	83420155	1639	83419112	83	163.968	61.7748	160.342	upstream	NR_003011,NR_036446	LOC283693,SCARNA15	83394650	83408532	-	chr15	83418787	83420153	1367	83419126	74	141.341	54.4711	137.682	upstream		upstream	upstream	upstream
NR_003075;SNORD93	NR_003075	SNORD93	22896232	22896305	+	chr7	22893824	22894460	637	NA	6.79	11.6539	6.60006	9.39357	upstream	NR_003075	SNORD93	22896232	22896305	+	chr7	22893409	22894857	1449	22893607	12	15.7108	9.56039	13.3409	upstream	NR_003075	SNORD93	22896232	22896305	+	chr7	22893405	22893656	252	22893506	6	6.81187	5.08397	4.57478	upstream		upstream	upstream	upstream
NR_003491;MIAT	NR_003491	MIAT	27053446	27072440	+	chr22	27037941	27038089	149	NA	3.89	5.73306	4.1465	3.1756	upstream	NR_003491	MIAT	27053446	27072440	+	chr22	27041114	27041383	270	27041280	16	22.246	12.502	19.7994	upstream	NR_003491	MIAT	27053446	27072440	+	chr22	27041199	27041400	202	27041292	9	10.9464	7.26281	8.62475	upstream		upstream	upstream	upstream
NR_003679;NBLA00301	NR_003679	NBLA00301	174451609	174462981	+	chr4	174430720	174430923	204	NA	4.13	6.58339	4.35022	4.52853	upstream	NR_003679	NBLA00301	174451609	174462981	+	chr4	174430268	174430999	732	174430430	7	8.29585	5.88332	6.04485	upstream	NR_003679	NBLA00301	174451609	174462981	+	chr4	174430505	174431019	515	174430615	11	13.9169	8.71538	11.5472	upstream		upstream	upstream	upstream
NR_015364;LOC441204	NR_015364	LOC441204	26443108	26535986	+	chr7	26438290	26439068	779	NA	6.59	11.1188	6.4345	8.87281	upstream	NR_015364	LOC441204	26443108	26535986	+	chr7	26438059	26438393	335	26438247	7	8.29585	5.88332	6.04485	upstream	NR_015364	LOC441204	26443108	26535986	+	chr7	26438301	26438883	583	26438445	13	17.0263	10.1679	14.6128	upstream		upstream	upstream	upstream
NR_023386;CROCCP3	NR_023386	CROCCP3	16793931	16819196	-	chr1	16824923	16826363	1441	NA	4.27	7.28061	4.4678	5.45214	upstream	NR_023386	CROCCP3	16793931	16819196	-	chr1	16825022	16825738	717	16825199	34	55.7049	25.7395	52.9678	upstream	NR_023386	CROCCP3	16793931	16819196	-	chr1	16825029	16825738	710	16825276	18	25.2927	13.7993	22.7813	upstream		upstream	upstream	upstream
NR_024267;PRNT	NR_024267	PRNT	4711928	4721314	-	chr20	4741453	4741627	175	NA	1.35	2.63957	1.99526	1.39671	upstream	NR_024267	PRNT	4711928	4721314	-	chr20	4741415	4741907	493	4741533	24	36.44	18.3854	33.8592	upstream	NR_024267	PRNT	4711928	4721314	-	chr20	4741423	4742000	578	4741542	25	37.782	18.8833	35.1436	upstream		upstream	upstream	upstream
NR_026744;LOC400794	NR_026744	LOC400794	165446079	165551341	-	chr1	165567172	165567733	562	NA	2.1	3.52238	2.62777	1.84511	upstream	NR_026744	LOC400794	165446079	165551341	-	chr1	165566754	165567451	698	165567329	45	78.3159	33.8291	75.4056	upstream	NR_026744	LOC400794	165446079	165551341	-	chr1	165566799	165567498	700	165567314	30	47.2114	22.5147	44.4835	upstream		upstream	upstream	upstream
NR_026794;LOC731789	NR_026794	LOC731789	26932037	26942383	+	chr10	26911329	26911477	149	NA	4.7	7.1314	4.83474	4.67836	upstream	NR_026794	LOC731789	26932037	26942383	+	chr10	26911161	26911473	313	26911338	17	23.9457	13.2375	21.4813	upstream	NR_026794	LOC731789	26932037	26942383	+	chr10	26911216	26911763	548	26911362	31	49.1405	23.241	46.3947	upstream		upstream	upstream	upstream
NR_026991;H1FX-AS1	NR_026991	H1FX-AS1	129035114	129043412	+	chr3	129024478	129025133	656	NA	2.87	4.57485	3.2756	2.69518	upstream	NR_026991	H1FX-AS1	129035114	129043412	+	chr3	129024289	129024879	591	129024626	31	49.7786	23.5333	47.088	upstream	NR_026991	H1FX-AS1	129035114	129043412	+	chr3	129024317	129025041	725	129024533	24	35.943	18.157	33.3224	upstream		upstream	upstream	upstream
NR_027024;LOC645752	NR_027024	LOC645752	78206559	78219188	-	chr15	78236549	78237183	635	NA	4.11	7.81966	4.32977	6.24642	upstream	NR_027024	LOC645752	78206559	78219188	-	chr15	78236460	78237683	1224	78236584	14	18.9224	11.0312	16.5129	upstream	NR_027024	LOC645752	78206559	78219188	-	chr15	78236480	78237285	806	78236888	64	118.625	47.2083	115.213	upstream		upstream	upstream	upstream
NR_027034;LOC150381	NR_027034	LOC150381	46449726	46454402	+	chr22	46431363	46432653	1291	NA	2.56	4.26552	3.01841	2.58948	upstream	NR_027034	LOC150381	46449726	46454402	+	chr22	46431123	46431557	435	46431435	22	32.7734	16.9145	30.2246	upstream	NR_027034	LOC150381	46449726	46454402	+	chr22	46431093	46431564	472	46431425	39	65.0234	29.0513	62.1313	upstream		upstream	upstream	upstream
NR_027251;LOC100129726	NR_027251	LOC100129726	43454350	43455994	+	chr2	43446894	43447430	537	NA	5.67	9.78661	5.65522	7.77681	upstream	NR_027251	LOC100129726	43454350	43455994	+	chr2	43446004	43446163	160	43446073	5	5.65462	4.41249	3.46881	upstream	NR_027251	LOC100129726	43454350	43455994	+	chr2	43445646	43445794	149	43445675	4	4.33396	3.63141	2.17517	upstream		upstream	upstream	upstream
NR_027374;LHFPL3-AS2	NR_027374	LHFPL3-AS2	104535075	104567092	-	chr7	104581450	104581616	167	NA	2.48	3.97308	2.94828	2.10602	upstream	NR_027374	LHFPL3-AS2	104535075	104567092	-	chr7	104581351	104582330	980	104581709	55	99.8674	41.1832	96.7904	upstream	NR_027374	LHFPL3-AS2	104535075	104567092	-	chr7	104581266	104581993	728	104581680	34	55.0064	25.4198	52.2064	upstream		upstream	upstream	upstream
NR_028092;LPAL2	NR_028092	LPAL2	160888218	160932156	-	chr6	160941322	160941470	149	NA	6.48	9.89878	6.33728	7.15816	upstream	NR_028092	LPAL2	160888218	160932156	-	chr6	160941076	160941591	516	160941227	20	29.1807	15.4437	26.665	upstream	NR_028092	LPAL2	160888218	160932156	-	chr6	160941056	160941871	816	160941168	17	23.5897	13.0731	21.0971	upstream		upstream	upstream	upstream
NR_028269;LOC100288778	NR_028269	LOC100288778	87984	91263	+	chr12	73821	75047	1227	NA	2.26	3.57302	2.76126	1.59699	upstream	NR_028269	LOC100288778	87984	91263	+	chr12	73719	74114	396	73994	43	74.1119	32.3582	71.2334	upstream	NR_028269	LOC100288778	87984	91263	+	chr12	73733	74146	414	73986	25	37.782	18.8833	35.1436	upstream		upstream	upstream	upstream
NR_028361;GGNBP1	NR_028361	GGNBP1	33551476	33556803	+	chr6	33538828	33539417	590	NA	3.06	4.79367	3.43722	2.78677	upstream	NR_028361	GGNBP1	33551476	33556803	+	chr6	33538565	33539733	1169	33539063	25	38.2992	19.1208	35.7023	upstream	NR_028361	GGNBP1	33551476	33556803	+	chr6	33538771	33539656	886	33539040	41	69.1072	30.5038	66.1777	upstream		upstream	upstream	upstream
NR_029476,NR_029481,NR_029483;MIRLET7A1,MIRLET7D,MIRLET7F1	NR_029476,NR_029481,NR_029483	MIRLET7A1,MIRLET7D,MIRLET7F1	96938629	96938715	+	chr9	96928576	96929731	1156	NA	3.36	5.64236	3.69894	3.82878	upstream	NR_029476,NR_029481,NR_029483	MIRLET7A1,MIRLET7D,MIRLET7F1	96938239	96938318	+	chr9	96927902	96928190	289	96928079	13	17.3016	10.2958	14.9116	upstream	NR_029476,NR_029481,NR_029483	MIRLET7A1,MIRLET7D,MIRLET7F1	96938239	96938318	+	chr9	96927960	96928192	233	96928095	13	17.0263	10.1679	14.6128	upstream		upstream	upstream	upstream
NR_029516,NR_037443;MIR101-1,MIR3671	NR_029516,NR_037443	MIR101-1,MIR3671	65524117	65524191	-	chr1	65533391	65534680	1290	NA	4.05	6.59575	4.27658	4.62088	upstream	NR_029516,NR_037443	MIR101-1,MIR3671	65524117	65524191	-	chr1	65531796	65532928	1133	65531921	13	17.3016	10.2958	14.9116	upstream	NR_029516,NR_037443	MIR101-1,MIR3671	65523438	65523525	-	chr1	65531780	65532910	1131	65532087	7	8.14111	5.81025	5.87469	upstream		upstream	upstream	upstream
NR_030170;MIR202	NR_030170	MIR202	135061015	135061124	-	chr10	135074912	135075060	149	NA	1.28	2.39772	1.93389	0.99927	upstream	NR_030170	MIR202	135061015	135061124	-	chr10	135071317	135071465	149	135071388	4	4.42865	3.67707	2.27975	upstream	NR_030170	MIR202	135061015	135061124	-	chr10	135075288	135075436	149	135075387	6	6.81187	5.08397	4.57478	upstream		upstream	upstream	upstream
NR_030171,NR_036685;KRT19P2,MIR492	NR_030171,NR_036685	KRT19P2,MIR492	95228230	95228804	+	chr12	95210918	95211474	557	NA	7.06	11.3049	6.83159	8.74308	upstream	NR_030171,NR_036685	KRT19P2,MIR492	95228230	95228804	+	chr12	95207142	95207303	162	95207222	4	4.42865	3.67707	2.27975	upstream	NR_030171,NR_036685	KRT19P2,MIR492	95228174	95228289	+	chr12	95207816	95208379	564	95207971	9	10.9464	7.26281	8.62475	upstream		upstream	upstream	upstream
NR_030230;MIR505	NR_030230	MIR505	139006307	139006390	-	chrX	139012796	139014973	2178	NA	1.99	3.39468	2.53682	1.76696	upstream	NR_030230	MIR505	139006307	139006390	-	chrX	139012741	139015171	2431	139013122	7	8.29585	5.88332	6.04485	upstream	NR_030230	MIR505	139006307	139006390	-	chrX	139012692	139012897	206	139012785	11	13.9169	8.71538	11.5472	upstream		upstream	upstream	upstream
NR_033370;LOC63930	NR_033370	LOC63930	61640735	61716423	+	chr20	61620675	61621023	349	NA	2.39	3.94591	2.87237	2.21797	upstream	NR_033370	LOC63930	61640735	61716423	+	chr20	61620545	61621129	585	61620657	12	15.7108	9.56039	13.3409	upstream	NR_033370	LOC63930	61640735	61716423	+	chr20	61620405	61621069	665	61620578	15	20.2554	11.6205	17.8015	upstream		upstream	upstream	upstream
NR_033417;GTF2H2B	NR_033417	GTF2H2B	69711197	69746189	+	chr5	69696912	69697190	279	NA	2.83	5.00326	3.24723	3.49545	upstream	NR_033417	GTF2H2B	69711197	69746189	+	chr5	69697284	69697514	231	69697395	20	29.1807	15.4437	26.665	upstream	NR_033417	GTF2H2B	69711197	69746189	+	chr5	69696909	69697105	197	69696999	12	15.4555	9.44166	13.0634	upstream		upstream	upstream	upstream
NR_033774;BASP1P1	NR_033774	BASP1P1	23471169	23472320	-	chr13	23489322	23490372	1051	NA	3.32	5.34428	3.65914	3.46338	upstream	NR_033774	BASP1P1	23471169	23472320	-	chr13	23488836	23490659	1824	23489286	16	22.246	12.502	19.7994	upstream	NR_033774	BASP1P1	23471169	23472320	-	chr13	23488638	23490582	1945	23489097	18	25.2927	13.7993	22.7813	upstream		upstream	upstream	upstream
NR_033946;LOC646268	NR_033946	LOC646268	158101834	158110430	-	chr1	158119355	158120012	658	NA	3.89	6.11117	4.14679	3.9839	upstream	NR_033946	LOC646268	158101834	158110430	-	chr1	158118823	158118971	149	158118893	6	6.94656	5.1479	4.72411	upstream	NR_033946	LOC646268	158101834	158110430	-	chr1	158119281	158120050	770	158119404	11	13.9169	8.71538	11.5472	upstream		upstream	upstream	upstream
NR_036447;PKD1P1	NR_036447	PKD1P1	16411466	16444465	+	chr16	16405440	16405588	149	NA	0.28	1.12525	1.08639	0.18021	upstream	NR_036447	PKD1P1	16411466	16444465	+	chr16	16405421	16405653	233	16405544	19	27.4142	14.7083	24.9153	upstream	NR_036447	PKD1P1	16411466	16444465	+	chr16	16405416	16405571	156	16405548	8	9.52102	6.53653	7.225	upstream		upstream	upstream	upstream
NR_036650;WHAMMP1	NR_036650	WHAMMP1	32812049	32825942	-	chr15	32829120	32829285	166	NA	5.64	9.82725	5.62618	7.84929	upstream	NR_036650	WHAMMP1	32812049	32825942	-	chr15	32829079	32829372	294	32829218	36	59.7176	27.2103	56.9495	upstream	NR_036650	WHAMMP1	32812049	32825942	-	chr15	32829051	32829403	353	32829228	45	77.3956	33.409	74.3897	upstream		upstream	upstream	upstream
NR_037194;LOC400680	NR_037194	LOC400680	21666517	21686040	+	chr19	21646389	21646616	228	NA	3.11	5.03139	3.48732	3.19085	upstream	NR_037194	LOC400680	21666517	21686040	+	chr19	21646086	21646672	587	21646240	11	14.152	8.82497	11.8034	upstream	NR_037194	LOC400680	21666517	21686040	+	chr19	21646021	21646862	842	21646371	13	17.0263	10.1679	14.6128	upstream		upstream	upstream	upstream
NR_037450;MIR3679	NR_037450	MIR3679	134884696	134884763	+	chr2	134877236	134879092	1857	NA	3.41	5.87449	3.73752	4.10758	upstream	NR_037450	MIR3679	134884696	134884763	+	chr2	134877218	134879183	1966	134877304	9	11.1413	7.35414	8.83808	upstream	NR_037450	MIR3679	134884696	134884763	+	chr2	134877172	134879304	2133	134877556	72	136.749	53.0186	133.142	upstream		upstream	upstream	upstream
NR_037480;MIR3916	NR_037480	MIR3916	247365269	247365362	-	chr1	247373541	247374138	598	NA	3.47	5.51247	3.78745	3.53133	upstream	NR_037480	MIR3916	247365269	247365362	-	chr1	247372799	247373003	205	247372925	6	6.94656	5.1479	4.72411	upstream	NR_037480	MIR3916	247365269	247365362	-	chr1	247373293	247374169	877	247373656	45	77.3956	33.409	74.3897	upstream		upstream	upstream	upstream
NR_038835;LOC645249	NR_038835	LOC645249	156803551	156809118	+	chr7	156792312	156793017	706	NA	5.71	9.43493	5.68865	7.27393	upstream	NR_038835	LOC645249	156803551	156809118	+	chr7	156792151	156792413	263	156792261	7	8.29585	5.88332	6.04485	upstream	NR_038835	LOC645249	156803551	156809118	+	chr7	156792163	156792362	200	156792241	4	4.33396	3.63141	2.17517	upstream		upstream	upstream	upstream
NR_038911;LOC284889	NR_038911	LOC284889	24235897	24241117	-	chr22	24255969	24256124	156	NA	4.62	7.13531	4.76448	4.82755	upstream	NR_038911	LOC284889	24235897	24241117	-	chr22	24255679	24256170	492	24256043	27	42.066	20.5916	39.4377	upstream	NR_038911	LOC284889	24235897	24241117	-	chr22	24255833	24256218	386	24256044	42	71.1645	31.2301	68.216	upstream		upstream	upstream	upstream
NR_038925;LOC100288181	NR_038925	LOC100288181	143783670	143808391	-	chr8	143820166	143821195	1030	NA	2.99	4.8324	3.37957	2.94464	upstream	NR_038925	LOC100288181	143783670	143808391	-	chr8	143819969	143820968	1000	143820089	7	8.29585	5.88332	6.04485	upstream	NR_038925	LOC100288181	143783670	143808391	-	chr8	143820056	143821348	1293	143820178	9	10.9464	7.26281	8.62475	upstream		upstream	upstream	upstream
NR_038929;LOC100131289	NR_038929	LOC100131289	27729523	27730966	+	chr6	27720271	27721922	1652	NA	2.89	4.78645	3.29603	3.05617	upstream	NR_038929	LOC100131289	27729523	27730966	+	chr6	27711914	27712065	152	27711990	8	9.69585	6.61873	7.41696	upstream	NR_038929	LOC100131289	27729523	27730966	+	chr6	27720265	27721183	919	27720406	55	98.7455	40.6718	95.5369	upstream		upstream	upstream	upstream
NR_039771;MIR3975	NR_039771	MIR3975	33171701	33171770	+	chr18	33160825	33162406	1582	NA	4.01	6.65162	4.24846	4.79042	upstream	NR_039771	MIR3975	33171701	33171770	+	chr18	33160643	33161290	648	33160884	29	45.8938	22.0624	43.2343	upstream	NR_039771	MIR3975	33171701	33171770	+	chr18	33160764	33161400	637	33160911	20	28.7643	15.2519	26.2158	upstream		upstream	upstream	upstream
NR_045115;MLLT10P1	NR_045115	MLLT10P1	29637584	29638138	-	chr20	29651058	29651416	359	NA	7.33	11.4772	7.06097	8.71908	upstream	NR_045115	MLLT10P1	29637584	29638138	-	chr20	29648837	29648985	149	29648955	6	6.94656	5.1479	4.72411	upstream	NR_045115	MLLT10P1	29637584	29638138	-	chr20	29650073	29650234	162	29650140	6	6.81187	5.08397	4.57478	upstream		upstream	upstream	upstream
NR_046486;RNU6-16	NR_046486	RNU6-16	25880601	25880630	-	chr7	25896239	25897185	947	NA	6.49	10.9837	6.34956	8.76277	upstream	NR_046486	RNU6-16	25880601	25880630	-	chr7	25891750	25891998	249	25891912	4	4.42865	3.67707	2.27975	upstream	NR_046486	RNU6-16	25880601	25880630	-	chr7	25891635	25892044	410	25891733	8	9.52102	6.53653	7.225	upstream		upstream	upstream	upstream
NM_000016;ACADM	NM_000016	ACADM	76190043	76229355	+	chr1	76189835	76191126	1292	NA	2.09	3.57108	2.62156	1.93526	promoter	NM_000016	ACADM	76190043	76229355	+	chr1	76189658	76191189	1532	76190548	99	202.521	73.5414	198.498	promoter	NM_000016	ACADM	76190043	76229355	+	chr1	76189438	76191085	1648	76190538	93	186.036	68.2705	181.813	promoter		promoter	promoter	promoter
NM_000017;ACADS	NM_000017	ACADS	121163571	121177811	+	chr12	121163642	121163978	337	NA	4.65	7.86257	4.78825	5.92773	promoter	NM_000017	ACADS	121163571	121177811	+	chr12	121163253	121164218	966	121163953	32	51.7412	24.2687	49.035	promoter	NM_000017	ACADS	121163571	121177811	+	chr12	121163139	121164333	1195	121163994	37	60.9824	27.5987	58.1274	promoter		promoter	promoter	promoter
NM_000018,NM_001033859;ACADVL,DLG4	NM_000018,NM_001033859	ACADVL,DLG4	7123150	7128586	+	chr17	7122946	7124293	1348	NA	5.4	9.27127	5.42722	7.09767	promoter	NM_000018,NM_001033859	ACADVL,DLG4	7123150	7128586	+	chr17	7122854	7124722	1869	7123345	73	140.527	54.4207	137.114	promoter	NM_000018,NM_001033859	ACADVL,DLG4	7093210	7123369	-	chr17	7122927	7124566	1640	7123342	70	132.181	51.566	128.624	promoter		promoter	promoter	promoter
NM_000019;ACAT1	NM_000019	ACAT1	107992258	108018891	+	chr11	107991987	107992681	695	NA	4.38	7.6135	4.5572	5.84577	promoter	NM_000019	ACAT1	107992258	108018891	+	chr11	107991855	107992901	1047	107992418	36	59.7176	27.2103	56.9495	promoter	NM_000019	ACAT1	107992258	108018891	+	chr11	107991942	107992846	905	107992378	38	62.9974	28.325	60.124	promoter		promoter	promoter	promoter
NM_000021;PSEN1	NM_000021	PSEN1	73603143	73690399	+	chr14	73603180	73604447	1268	NA	4.02	6.5645	4.25414	4.54038	promoter	NM_000021	PSEN1	73603143	73690399	+	chr14	73603189	73604721	1533	73603534	80	156.879	59.5686	153.319	promoter	NM_000021	PSEN1	73603143	73690399	+	chr14	73602884	73604509	1626	73603471	77	148.272	56.65	144.534	promoter		promoter	promoter	promoter
NM_000022;ADA	NM_000022	ADA	43248163	43280376	-	chr20	43280650	43281315	666	NA	4.26	7.00009	4.45563	5.06698	promoter	NM_000022	ADA	43248163	43280376	-	chr20	43279981	43281380	1400	43281059	20	29.1807	15.4437	26.665	promoter	NM_000022	ADA	43248163	43280376	-	chr20	43280413	43281470	1058	43281318	22	32.3167	16.7045	29.7318	promoter		promoter	promoter	promoter
NM_000024;ADRB2	NM_000024	ADRB2	148206156	148208197	+	chr5	148205620	148205998	379	NA	5.67	9.16902	5.65075	6.80236	promoter	NM_000024	ADRB2	148206156	148208197	+	chr5	148205467	148206392	926	148205769	34	55.7049	25.7395	52.9678	promoter	NM_000024	ADRB2	148206156	148208197	+	chr5	148205394	148206362	969	148205910	25	37.782	18.8833	35.1436	promoter		promoter	promoter	promoter
NM_000026;ADSL	NM_000026	ADSL	40742504	40762575	+	chr22	40741738	40743268	1531	NA	3.31	5.53815	3.65565	3.77876	promoter	NM_000026	ADSL	40742504	40762575	+	chr22	40741676	40743515	1840	40742620	90	180.686	66.9227	176.895	promoter	NM_000026	ADSL	40742504	40762575	+	chr22	40741776	40743346	1571	40742613	82	159.933	60.2814	156.056	promoter		promoter	promoter	promoter
NM_000027;AGA	NM_000027	AGA	178351929	178363657	-	chr4	178362457	178364339	1883	NA	3.69	6.22717	3.97513	4.35464	promoter	NM_000027	AGA	178351929	178363657	-	chr4	178362128	178364571	2444	178363460	90	180.686	66.9227	176.895	promoter	NM_000027	AGA	178351929	178363657	-	chr4	178362348	178364512	2165	178363454	100	202.94	73.3544	198.473	promoter		promoter	promoter	promoter
NM_000028;AGL	NM_000028	AGL	100315640	100389579	+	chr1	100315220	100316387	1168	NA	2.61	4.40702	3.0615	2.73855	promoter	NM_000028	AGL	100316045	100389579	+	chr1	100315196	100316574	1379	100315975	89	178.283	66.1873	174.517	promoter	NM_000028	AGL	100316531	100389579	+	chr1	100315146	100316572	1427	100315973	91	181.246	66.8179	177.09	promoter		promoter	promoter	promoter
NM_000031;ALAD	NM_000031	ALAD	116148592	116163618	-	chr9	116163075	116163639	565	NA	3.06	4.90044	3.4423	2.94855	promoter	NM_000031	ALAD	116148592	116163618	-	chr9	116162798	116163621	824	116163483	105	217.274	77.9539	213.085	promoter	NM_000031	ALAD	116148592	116163618	-	chr9	116162972	116163646	675	116163501	84	164.635	61.7339	160.698	promoter		promoter	promoter	promoter
NM_000033,NM_001139441;ABCD1,BCAP31	NM_000033,NM_001139441	ABCD1,BCAP31	152965947	152989556	-	chrX	152988919	152989792	874	NA	2.4	3.95632	2.88315	2.20484	promoter	NM_000033,NM_001139441	ABCD1,BCAP31	152965947	152989582	-	chrX	152988365	152989833	1469	152989028	41	69.9469	30.8874	67.1002	promoter	NM_000033,NM_001139441	ABCD1,BCAP31	152965947	152990201	-	chrX	152988543	152989825	1283	152988998	32	51.083	23.9673	48.3192	promoter		promoter	promoter	promoter
NM_000034;ALDOA	NM_000034	ALDOA	30064411	30081741	+	chr16	30064407	30064791	385	NA	7.64	13.038	7.32373	10.6358	promoter	NM_000034	ALDOA	30064411	30081741	+	chr16	30064165	30065077	913	30064556	46	80.432	34.5645	77.5055	promoter	NM_000034	ALDOA	30064411	30081741	+	chr16	30064387	30064975	589	30064516	52	92.253	38.4929	89.108	promoter		promoter	promoter	promoter
NM_000038;APC	NM_000038	APC	112073556	112181936	+	chr5	112073291	112073806	516	NA	2.56	4.2635	3.01312	2.55336	promoter	NM_000038	APC	112073556	112181936	+	chr5	112073056	112073900	845	112073359	55	99.8674	41.1832	96.7904	promoter	NM_000038	APC	112073556	112181936	+	chr5	112073136	112073817	682	112073371	68	127.637	50.1134	124.129	promoter		promoter	promoter	promoter
NM_000041;APOE	NM_000041	APOE	45409039	45412650	+	chr19	45409338	45409661	324	NA	3.82	6.84608	4.0809	5.24157	promoter	NM_000041	APOE	45409039	45412650	+	chr19	45408978	45409520	543	45409382	15	20.571	11.7666	18.1428	promoter	NM_000041	APOE	45409039	45412650	+	chr19	45408920	45409788	869	45409416	13	17.0263	10.1679	14.6128	promoter		promoter	promoter	promoter
NM_000043,NM_001141945,NM_152871;ACTA2,FAS,FAS-AS1	NM_000043,NM_001141945,NM_152871	ACTA2,FAS,FAS-AS1	90750288	90775542	+	chr10	90750403	90751749	1347	NA	7.03	13.2522	6.8058	11.1438	promoter	NM_000043,NM_001141945,NM_152871	ACTA2,FAS,FAS-AS1	90750288	90775542	+	chr10	90749999	90752198	2200	90750720	101	207.422	75.0123	203.344	promoter	NM_000043,NM_001141945,NM_152871	ACTA2,FAS,FAS-AS1	90750288	90775542	+	chr10	90750078	90752118	2041	90750980	99	200.512	72.6282	196.081	promoter		promoter	promoter	promoter
NM_000046;ARSB	NM_000046	ARSB	78073037	78282357	-	chr5	78279569	78281695	2127	NA	2.19	3.66742	2.70556	1.97739	promoter	NM_000046	ARSB	78111334	78281766	-	chr5	78280683	78282012	1330	78280883	63	117.671	47.0665	114.449	promoter	NM_000046	ARSB	78073037	78282357	-	chr5	78280668	78281820	1153	78280898	46	79.4915	34.1352	76.4663	promoter		promoter	promoter	promoter
NM_000048;ASL	NM_000048	ASL	65540834	65558329	+	chr7	65540523	65541641	1119	NA	3.91	6.71341	4.15887	4.9272	promoter	NM_000048	ASL	65540834	65558329	+	chr7	65540849	65542114	1266	65541039	73	140.527	54.4207	137.114	promoter	NM_000048	ASL	65540776	65558329	+	chr7	65540832	65541694	863	65541013	70	132.181	51.566	128.624	promoter		promoter	promoter	promoter
NM_000051,NM_002519;ATM,NPAT	NM_000051,NM_002519	ATM,NPAT	108093559	108239826	+	chr11	108092365	108094638	2274	NA	2.84	4.61101	3.25157	2.77015	promoter	NM_000051,NM_002519	ATM,NPAT	108028119	108093365	-	chr11	108092193	108093388	1196	108093193	88	175.885	65.4519	172.143	promoter	NM_000051,NM_002519	ATM,NPAT	108028119	108093365	-	chr11	108092249	108093415	1167	108093222	93	186.036	68.2705	181.813	promoter		promoter	promoter	promoter
NM_000052;ATP7A	NM_000052	ATP7A	77166194	77305892	+	chrX	77165746	77166607	862	NA	3.38	5.33631	3.71294	3.33397	promoter	NM_000052	ATP7A	77166194	77305892	+	chrX	77165581	77167038	1458	77166344	45	78.3159	33.8291	75.4056	promoter	NM_000052	ATP7A	77166194	77305892	+	chrX	77165748	77166030	283	77165917	15	20.2554	11.6205	17.8015	promoter		promoter	promoter	promoter
NM_000053,NM_001004127;ALG11,ATP7B	NM_000053,NM_001004127	ALG11,ATP7B	52506806	52585630	-	chr13	52585750	52586961	1212	NA	2.91	4.89496	3.31084	3.13815	promoter	NM_000053,NM_001004127	ALG11,ATP7B	52506806	52585630	-	chr13	52586510	52587213	704	52586678	101	207.422	75.0123	203.344	promoter	NM_000053,NM_001004127	ALG11,ATP7B	52506806	52585630	-	chr13	52586524	52587160	637	52586690	88	174.098	64.6391	170.037	promoter		promoter	promoter	promoter
NM_000056;BCKDHB	NM_000056	BCKDHB	80816344	81055987	+	chr6	80815952	80816893	942	NA	2.37	3.85202	2.85533	2.02362	promoter	NM_000056	BCKDHB	80816344	81055987	+	chr6	80815865	80816947	1083	80816535	57	104.275	42.654	101.162	promoter	NM_000056	BCKDHB	80816344	81055987	+	chr6	80816315	80817018	704	80816486	33	53.0384	24.6936	50.2565	promoter		promoter	promoter	promoter
NM_000057;BLM	NM_000057	BLM	91260579	91358686	+	chr15	91260025	91261106	1082	NA	2.04	3.38988	2.57677	1.67082	promoter	NM_000057	BLM	91260579	91358686	+	chr15	91259939	91261183	1245	91260784	85	168.72	63.2456	165.048	promoter	NM_000057	BLM	91260579	91358686	+	chr15	91260562	91261221	660	91260809	41	69.1072	30.5038	66.1777	promoter		promoter	promoter	promoter
NM_000059;BRCA2	NM_000059	BRCA2	32889617	32973809	+	chr13	32888948	32891031	2084	NA	4.49	7.48255	4.64927	5.55834	promoter	NM_000059	BRCA2	32889617	32973809	+	chr13	32889654	32890646	993	32889814	82	161.6	61.0394	157.996	promoter	NM_000059	BRCA2	32889617	32973809	+	chr13	32889661	32890844	1184	32889856	60	109.718	44.3032	106.4	promoter		promoter	promoter	promoter
NM_000060,NM_012260;BTD,HACL1	NM_000060,NM_012260	BTD,HACL1	15602240	15643130	-	chr3	15642456	15643852	1397	NA	5.31	8.86474	5.3462	6.71525	promoter	NM_000060,NM_012260	BTD,HACL1	15602240	15643130	-	chr3	15642213	15643116	904	15642942	94	190.345	69.8644	186.454	promoter	NM_000060,NM_012260	BTD,HACL1	15643255	15687325	+	chr3	15642285	15643129	845	15642939	103	210.25	75.5333	205.674	promoter		promoter	promoter	promoter
NM_000061;BTK	NM_000061	BTK	100604435	100641212	-	chrX	100640995	100641462	468	NA	3.69	5.77081	3.97138	3.6942	promoter	NM_000061	BTK	100604435	100641212	-	chrX	100640367	100641485	1119	100641056	27	42.066	20.5916	39.4377	promoter	NM_000061	BTK	100604435	100641212	-	chrX	100640125	100640273	149	100640141	4	4.33396	3.63141	2.17517	promoter		promoter	promoter	promoter
NM_000062;SERPING1	NM_000062	SERPING1	57365027	57382326	+	chr11	57365718	57365901	184	NA	2.39	4.04926	2.87413	2.44882	promoter	NM_000062	SERPING1	57365027	57382326	+	chr11	57365154	57365879	726	57365517	21	30.9674	16.1791	28.4351	promoter	NM_000062	SERPING1	57365705	57382326	+	chr11	57365379	57366017	639	57365817	20	28.7643	15.2519	26.2158	promoter		promoter	promoter	promoter
NM_000067;CA2	NM_000067	CA2	86376131	86393721	+	chr8	86375857	86377166	1310	NA	3.34	5.54464	3.68082	3.64266	promoter	NM_000067	CA2	86376131	86393721	+	chr8	86376096	86377689	1594	86376365	59	108.712	44.1249	105.563	promoter	NM_000067	CA2	86376131	86393721	+	chr8	86375311	86377157	1847	86376360	82	159.933	60.2814	156.056	promoter		promoter	promoter	promoter
NM_000075;CDK4	NM_000075	CDK4	58141510	58146230	-	chr12	58145731	58146127	397	NA	1.41	2.4985	2.04595	0.90408	promoter	NM_000075	CDK4	58141510	58146230	-	chr12	58145373	58146781	1409	58145832	33	53.7168	25.0041	50.9952	promoter	NM_000075	CDK4	58141510	58146230	-	chr12	58145386	58146189	804	58146035	32	51.083	23.9673	48.3192	promoter		promoter	promoter	promoter
NM_000076;CDKN1C	NM_000076	CDKN1C	2904448	2906995	-	chr11	2905124	2906480	1357	NA	3.09	5.02033	3.46921	3.19372	promoter	NM_000076	CDKN1C	2904448	2906995	-	chr11	2906255	2907075	821	2906813	15	20.571	11.7666	18.1428	promoter	NM_000076	CDKN1C	2904448	2906995	-	chr11	2906439	2907058	620	2906574	19	27.018	14.5256	24.4879	promoter		promoter	promoter	promoter
NM_000077;CDKN2A	NM_000077	CDKN2A	21967751	21975132	-	chr9	21974679	21975455	777	NA	3.09	5.26943	3.46497	3.60961	promoter	NM_000077	CDKN2A	21967751	21974826	-	chr9	21974453	21975665	1213	21975081	24	36.44	18.3854	33.8592	promoter	NM_000077	CDKN2A	21967751	21975132	-	chr9	21974644	21975740	1097	21975288	24	35.943	18.157	33.3224	promoter		promoter	promoter	promoter
NM_000081;LYST	NM_000081	LYST	235824345	236030220	-	chr1	236027905	236030998	3094	NA	2.2	3.69837	2.70827	2.0477	promoter	NM_000081	LYST	235824345	236030220	-	chr1	236027718	236030212	2495	236029711	91	183.094	67.6581	179.278	promoter	NM_000081	LYST	235824345	236030220	-	chr1	236027554	236030198	2645	236029411	81	157.59	59.5551	153.742	promoter		promoter	promoter	promoter
NM_000082,NM_174889;ERCC8,NDUFAF2	NM_000082,NM_174889	ERCC8,NDUFAF2	60169659	60240905	-	chr5	60240624	60241719	1096	NA	3.31	5.3833	3.65495	3.45709	promoter	NM_000082,NM_174889	ERCC8,NDUFAF2	60169659	60240905	-	chr5	60240287	60240884	598	60240753	83	163.968	61.7748	160.342	promoter	NM_000082,NM_174889	ERCC8,NDUFAF2	60169659	60240905	-	chr5	60240561	60241981	1421	60240767	91	181.246	66.8179	177.09	promoter		promoter	promoter	promoter
NM_000086;CLN3	NM_000086	CLN3	28488600	28503623	-	chr16	28502433	28503599	1167	NA	8.44	15.1048	7.99786	12.6672	promoter	NM_000086	CLN3	28488600	28503403	-	chr16	28502564	28503673	1110	28503069	79	154.526	58.8331	150.988	promoter	NM_000086	CLN3	28488600	28503403	-	chr16	28502516	28503623	1108	28503055	68	127.637	50.1134	124.129	promoter		promoter	promoter	promoter
NM_000097;CPOX	NM_000097	CPOX	98298290	98312455	-	chr3	98311747	98313017	1271	NA	7.39	12.6175	7.11049	10.2344	promoter	NM_000097	CPOX	98298290	98312455	-	chr3	98311407	98313168	1762	98312375	92	185.507	68.3935	181.666	promoter	NM_000097	CPOX	98298290	98312455	-	chr3	98311448	98313077	1630	98312392	66	123.118	48.6609	119.659	promoter		promoter	promoter	promoter
NM_000098;CPT2	NM_000098	CPT2	53662101	53679869	+	chr1	53662505	53663911	1407	NA	2.65	4.38252	3.0975	2.66579	promoter	NM_000098	CPT2	53662101	53679869	+	chr1	53662033	53663593	1561	53662830	79	154.526	58.8331	150.988	promoter	NM_000098	CPT2	53662101	53679869	+	chr1	53662172	53663653	1482	53662716	72	136.749	53.0186	133.142	promoter		promoter	promoter	promoter
NM_000099;CST3	NM_000099	CST3	23614294	23618574	-	chr20	23617862	23618595	734	NA	6.02	9.93957	5.94774	7.67949	promoter	NM_000099	CST3	23614294	23618574	-	chr20	23617788	23618752	965	23618415	51	91.1462	38.2416	88.137	promoter	NM_000099	CST3	23614294	23618574	-	chr20	23617650	23618708	1059	23618442	35	56.9866	26.1461	54.1682	promoter		promoter	promoter	promoter
NM_000100;CSTB	NM_000100	CSTB	45193546	45196256	-	chr21	45195201	45196831	1631	NA	3.36	5.6716	3.69185	3.91913	promoter	NM_000100	CSTB	45193546	45196256	-	chr21	45195178	45196314	1137	45195843	87	173.492	64.7165	169.773	promoter	NM_000100	CSTB	45193546	45196256	-	chr21	45195070	45196868	1799	45195870	61	111.935	45.0294	108.593	promoter		promoter	promoter	promoter
NM_000101;CYBA	NM_000101	CYBA	88709697	88717492	-	chr16	88716546	88717464	919	NA	2.97	4.96792	3.36141	3.26783	promoter	NM_000101	CYBA	88709697	88717492	-	chr16	88716180	88717802	1623	88717323	98	200.077	72.806	196.082	promoter	NM_000101	CYBA	88709697	88717492	-	chr16	88716261	88717938	1678	88716755	69	129.906	50.8397	126.374	promoter		promoter	promoter	promoter
NM_000104;CYP1B1	NM_000104	CYP1B1	38294746	38303323	-	chr2	38301956	38304118	2163	NA	9.2	15.6598	8.64518	12.9588	promoter	NM_000104	CYP1B1	38294746	38303323	-	chr2	38302527	38304141	1615	38303542	25	38.2992	19.1208	35.7023	promoter	NM_000104	CYP1B1	38294746	38303323	-	chr2	38300479	38304584	4106	38302527	33	53.0384	24.6936	50.2565	promoter		promoter	promoter	promoter
NM_000107;DDB2	NM_000107	DDB2	47236493	47260769	+	chr11	47236199	47238338	2140	NA	2.81	4.72597	3.22956	3.02008	promoter	NM_000107	DDB2	47236493	47260769	+	chr11	47236523	47238513	1991	47236837	85	168.72	63.2456	165.048	promoter	NM_000107	DDB2	47236493	47260769	+	chr11	47236515	47237818	1304	47236783	69	129.906	50.8397	126.374	promoter		promoter	promoter	promoter
NM_000108;DLD	NM_000108	DLD	107531586	107561643	+	chr7	107531145	107532586	1442	NA	3.93	6.80516	4.18153	5.00522	promoter	NM_000108	DLD	107531586	107561643	+	chr7	107531602	107532950	1349	107531732	103	212.34	76.4831	208.206	promoter	NM_000108	DLD	107531586	107561643	+	chr7	107531603	107532650	1048	107531735	96	193.254	70.4493	188.93	promoter		promoter	promoter	promoter
NM_000110;DPYD	NM_000110	DPYD	98185314	98386615	-	chr1	98385214	98387028	1815	NA	5.09	8.43009	5.15784	6.36495	promoter	NM_000110	DPYD	98185314	98386615	-	chr1	98385016	98387269	2254	98386435	92	185.507	68.3935	181.666	promoter	NM_000110	DPYD	98185314	98386615	-	chr1	98385168	98387325	2158	98386436	91	181.246	66.8179	177.09	promoter		promoter	promoter	promoter
NM_000112;SLC26A2	NM_000112	SLC26A2	149340300	149366963	+	chr5	149339764	149340888	1125	NA	6.44	10.9307	6.30424	8.72187	promoter	NM_000112	SLC26A2	149340300	149366963	+	chr5	149340331	149340943	613	149340676	42	72.0244	31.6228	69.1618	promoter	NM_000112	SLC26A2	149340300	149366963	+	chr5	149340309	149341046	738	149340491	43	73.2319	31.9564	70.2643	promoter		promoter	promoter	promoter
NM_000113;TOR1A	NM_000113	TOR1A	132575221	132586441	-	chr9	132585877	132586431	555	NA	4.11	6.90414	4.3289	5.02137	promoter	NM_000113	TOR1A	132575221	132586441	-	chr9	132585173	132586414	1242	132586274	85	168.72	63.2456	165.048	promoter	NM_000113	TOR1A	132575221	132586441	-	chr9	132585827	132586456	630	132586293	54	96.5735	39.9455	93.3863	promoter		promoter	promoter	promoter
NM_000116,NM_001009932;DNASE1L1,TAZ	NM_000116,NM_001009932	DNASE1L1,TAZ	153629579	153640427	-	chrX	153639422	153640763	1342	NA	2.32	3.73689	2.81472	1.84505	promoter	NM_000116,NM_001009932	DNASE1L1,TAZ	153639877	153650063	+	chrX	153639566	153641130	1565	153639691	40	67.8795	30.152	65.0487	promoter	NM_000116,NM_001009932	DNASE1L1,TAZ	153639877	153650063	+	chrX	153639349	153639803	455	153639688	35	56.9866	26.1461	54.1682	promoter		promoter	promoter	promoter
NM_000117;EMD	NM_000117	EMD	153607597	153609883	+	chrX	153607786	153608662	877	NA	2.5	4.04272	2.97042	2.161	promoter	NM_000117	EMD	153607597	153609883	+	chrX	153607737	153609087	1351	153607882	46	80.432	34.5645	77.5055	promoter	NM_000117	EMD	153607597	153609883	+	chrX	153606312	153606670	359	153606362	7	8.14111	5.81025	5.87469	promoter		promoter	promoter	promoter
NM_000118;ENG	NM_000118	ENG	130577291	130617047	-	chr9	130615771	130617080	1310	NA	3.01	4.95832	3.40163	3.14882	promoter	NM_000118	ENG	130577291	130617047	-	chr9	130615288	130617029	1742	130616842	68	129.021	50.7436	125.706	promoter	NM_000118	ENG	130577291	130617047	-	chr9	130615368	130617059	1692	130616575	90	178.859	66.0916	174.734	promoter		promoter	promoter	promoter
NM_000122;ERCC3	NM_000122	ERCC3	128014866	128051752	-	chr2	128051171	128052018	848	NA	8.57	15.1603	8.10776	12.6855	promoter	NM_000122	ERCC3	128014866	128051752	-	chr2	128050862	128052325	1464	128051442	105	217.274	77.9539	213.085	promoter	NM_000122	ERCC3	128014866	128051752	-	chr2	128050952	128052269	1318	128051626	85	166.993	62.4602	163.026	promoter		promoter	promoter	promoter
NM_000123;ERCC5	NM_000123	ERCC5	103498191	103528351	+	chr13	103497641	103500004	2364	NA	5.63	9.8508	5.6214	7.70645	promoter	NM_000123	ERCC5	103498191	103528351	+	chr13	103497480	103499987	2508	103498508	128	275.123	94.8684	270.211	promoter	NM_000123	ERCC5	103498191	103528351	+	chr13	103497507	103500033	2527	103498676	97	195.669	71.1756	191.31	promoter		promoter	promoter	promoter
NM_000124;ERCC6	NM_000124	ERCC6	50664491	50747147	-	chr10	50746665	50747535	871	NA	4.1	6.83876	4.3241	4.97584	promoter	NM_000124	ERCC6	50664491	50747147	-	chr10	50746025	50747110	1086	50746705	58	106.49	43.3895	103.359	promoter	NM_000124	ERCC6	50664491	50747147	-	chr10	50746179	50747127	949	50746731	55	98.7455	40.6718	95.5369	promoter		promoter	promoter	promoter
NM_000126;ETFA	NM_000126	ETFA	76508629	76603810	-	chr15	76603318	76604109	792	NA	2.94	5.08203	3.33918	3.47649	promoter	NM_000126	ETFA	76508629	76603810	-	chr15	76603193	76604181	989	76603412	45	78.3159	33.8291	75.4056	promoter	NM_000126	ETFA	76508629	76603810	-	chr15	76602928	76604197	1270	76603442	50	87.965	37.0404	84.8609	promoter		promoter	promoter	promoter
NM_000127;EXT1	NM_000127	EXT1	118811602	119124058	-	chr8	119122163	119124602	2440	NA	2.94	4.94211	3.33824	3.16069	promoter	NM_000127	EXT1	118811602	119124058	-	chr8	119121850	119124210	2361	119123462	65	122.192	48.5373	118.932	promoter	NM_000127	EXT1	118811602	119124058	-	chr8	119120510	119124178	3669	119123456	86	169.356	63.1865	165.358	promoter		promoter	promoter	promoter
NM_000135;FANCA	NM_000135	FANCA	89864767	89883065	-	chr16	89883211	89883397	187	NA	5.07	8.71588	5.14392	6.80349	promoter	NM_000135	FANCA	89803959	89883065	-	chr16	89883182	89883784	603	89883310	29	45.8938	22.0624	43.2343	promoter	NM_000135	FANCA	89864767	89883065	-	chr16	89883162	89883622	461	89883296	39	65.0234	29.0513	62.1313	promoter		promoter	promoter	promoter
NM_000136;FANCC	NM_000136	FANCC	97861336	98079991	-	chr9	98079187	98080308	1122	NA	3.51	5.89056	3.82584	4.11398	promoter	NM_000136	FANCC	97872508	98079991	-	chr9	98078788	98080630	1843	98079837	128	275.123	94.8684	270.211	promoter	NM_000136	FANCC	97861336	98079991	-	chr9	98078864	98080443	1580	98079814	83	162.281	61.0076	158.375	promoter		promoter	promoter	promoter
NM_000137;FAH	NM_000137	FAH	80445233	80478924	+	chr15	80445321	80445968	648	NA	6.57	10.0093	6.4183	7.21486	promoter	NM_000137	FAH	80445233	80478924	+	chr15	80445164	80446079	916	80445449	21	30.9674	16.1791	28.4351	promoter	NM_000137	FAH	80445233	80478924	+	chr15	80445160	80446114	955	80445469	26	39.6374	19.6096	36.9809	promoter		promoter	promoter	promoter
NM_000138;FBN1	NM_000138	FBN1	48700503	48937985	-	chr15	48936486	48938493	2008	NA	4.05	6.93509	4.27588	5.11889	promoter	NM_000138	FBN1	48700503	48937985	-	chr15	48936154	48938735	2582	48937564	60	110.941	44.8603	107.774	promoter	NM_000138	FBN1	48700503	48937985	-	chr15	48936096	48938767	2672	48937689	50	87.965	37.0404	84.8609	promoter		promoter	promoter	promoter
NM_000140;FECH	NM_000140	FECH	55212073	55253969	-	chr18	55253383	55254242	860	NA	6.82	11.6214	6.62441	9.31663	promoter	NM_000140	FECH	55212073	55253969	-	chr18	55253173	55254355	1183	55253674	51	91.1462	38.2416	88.137	promoter	NM_000140	FECH	55212073	55253969	-	chr18	55253177	55254250	1074	55253650	44	75.309	32.6827	72.3223	promoter		promoter	promoter	promoter
NM_000143;FH	NM_000143	FH	241660857	241683085	-	chr1	241682351	241683519	1169	NA	2.93	4.90834	3.3271	3.1415	promoter	NM_000143	FH	241660857	241683085	-	chr1	241682156	241683051	896	241682927	57	104.275	42.654	101.162	promoter	NM_000143	FH	241660857	241683085	-	chr1	241682115	241683077	963	241682940	71	134.462	52.2923	130.88	promoter		promoter	promoter	promoter
NM_000144;FXN	NM_000144	FXN	71650479	71693993	+	chr9	71650423	71651602	1180	NA	2.67	4.36874	3.10954	2.56945	promoter	NM_000144	FXN	71650479	71715094	+	chr9	71650342	71651777	1436	71651080	67	126.738	50.0082	123.442	promoter	NM_000144	FXN	71650479	71693993	+	chr9	71650499	71651727	1229	71651122	55	98.7455	40.6718	95.5369	promoter		promoter	promoter	promoter
NM_000146;FTL	NM_000146	FTL	49468566	49470136	+	chr19	49468615	49470287	1673	NA	2.73	4.56506	3.16345	2.85558	promoter	NM_000146	FTL	49468566	49470136	+	chr19	49468523	49470940	2418	49468851	131	282.807	97.0747	277.79	promoter	NM_000146	FTL	49468566	49470136	+	chr19	49468511	49470656	2146	49468748	96	193.254	70.4493	188.93	promoter		promoter	promoter	promoter
NM_000152;GAA	NM_000152	GAA	78075355	78093679	+	chr17	78074814	78075874	1061	NA	4.84	7.88758	4.95026	5.81677	promoter	NM_000152	GAA	78075355	78093679	+	chr17	78075389	78076039	651	78075615	56	102.067	41.9186	98.9727	promoter	NM_000152	GAA	78075355	78093679	+	chr17	78075379	78076106	728	78075584	55	98.7455	40.6718	95.5369	promoter		promoter	promoter	promoter
NM_000153;GALC	NM_000153	GALC	88399358	88459615	-	chr14	88458189	88459485	1297	NA	2.53	4.15587	2.98794	2.35886	promoter	NM_000153	GALC	88399358	88460009	-	chr14	88458129	88459575	1447	88459022	71	135.907	52.9498	132.534	promoter	NM_000153	GALC	88399358	88460009	-	chr14	88457986	88459611	1626	88458823	64	118.625	47.2083	115.213	promoter		promoter	promoter	promoter
NM_000154;GALK1	NM_000154	GALK1	73754018	73761280	-	chr17	73760592	73761502	911	NA	1.6	2.80971	2.20242	1.26672	promoter	NM_000154	GALK1	73754018	73761280	-	chr17	73760838	73761185	348	73761017	18	25.6688	13.9729	23.187	promoter	NM_000154	GALK1	73754018	73761280	-	chr17	73760545	73761279	735	73760951	30	47.2114	22.5147	44.4835	promoter		promoter	promoter	promoter
NM_000155;GALT	NM_000155	GALT	34646586	34650595	+	chr9	34646604	34647258	655	NA	6.69	10.9035	6.51313	8.49976	promoter	NM_000155	GALT	34646586	34650595	+	chr9	34646521	34647560	1040	34646860	84	166.341	62.5102	162.693	promoter	NM_000155	GALT	34646586	34650595	+	chr9	34646507	34647695	1189	34646771	61	111.935	45.0294	108.593	promoter		promoter	promoter	promoter
NM_000158;GBE1	NM_000158	GBE1	81538850	81810950	-	chr3	81809962	81811143	1182	NA	2.86	4.86619	3.26847	3.19275	promoter	NM_000158	GBE1	81538850	81810950	-	chr3	81809899	81811345	1447	81810546	104	214.805	77.2185	210.644	promoter	NM_000158	GBE1	81538850	81810950	-	chr3	81809935	81811340	1406	81810552	95	190.843	69.723	186.554	promoter		promoter	promoter	promoter
NM_000159;GCDH	NM_000159	GCDH	13001974	13010783	+	chr19	13002099	13002485	387	NA	2.79	4.52321	3.20955	2.7275	promoter	NM_000159	GCDH	13001974	13010783	+	chr19	13001765	13002571	807	13002239	34	55.7049	25.7395	52.9678	promoter	NM_000159	GCDH	13001974	13010783	+	chr19	13001835	13002682	848	13002087	47	81.5967	34.8615	78.5522	promoter		promoter	promoter	promoter
NM_000161;GCH1	NM_000161	GCH1	55308724	55369542	-	chr14	55368022	55370047	2026	NA	3.23	5.31119	3.58185	3.41681	promoter	NM_000161	GCH1	55308724	55369542	-	chr14	55368335	55370104	1770	55369109	62	115.421	46.3311	112.217	promoter	NM_000161	GCH1	55308724	55369542	-	chr14	55368310	55370082	1773	55369073	52	92.253	38.4929	89.108	promoter		promoter	promoter	promoter
NM_000165;GJA1	NM_000165	GJA1	121756745	121770873	+	chr6	121756909	121759096	2188	NA	4.55	7.6093	4.7053	5.6023	promoter	NM_000165	GJA1	121756745	121770873	+	chr6	121756739	121759401	2663	121758629	62	115.421	46.3311	112.217	promoter	NM_000165	GJA1	121756745	121770873	+	chr6	121757337	121759305	1969	121758642	39	65.0234	29.0513	62.1313	promoter		promoter	promoter	promoter
NM_000167;GK	NM_000167	GK	30671476	30749577	+	chrX	30670895	30672193	1299	NA	2.05	3.43347	2.58376	1.75764	promoter	NM_000167	GK	30671476	30749577	+	chrX	30671609	30672357	749	30671981	44	76.2091	33.0937	73.3147	promoter	NM_000167	GK	30671476	30749577	+	chrX	30670874	30671265	392	30671129	28	43.395	21.0622	40.7026	promoter		promoter	promoter	promoter
NM_000169,NM_001032393;GLA,HNRNPH2	NM_000169,NM_001032393	GLA,HNRNPH2	100652779	100663001	-	chrX	100662042	100664205	2164	NA	3.02	4.90621	3.40822	3.03111	promoter	NM_000169,NM_001032393	GLA,HNRNPH2	100663121	100669128	+	chrX	100661709	100662888	1180	100662750	50	88.9861	37.5061	85.9938	promoter	NM_000169,NM_001032393	GLA,HNRNPH2	100663121	100669128	+	chrX	100661496	100662904	1409	100661759	8	9.52102	6.53653	7.225	promoter		promoter	promoter	promoter
NM_000175;GPI	NM_000175	GPI	34856032	34893318	+	chr19	34855787	34857019	1233	NA	2.96	4.87081	3.35779	3.066	promoter	NM_000175	GPI	34856032	34893318	+	chr19	34855674	34857412	1739	34856236	66	124.462	49.2728	121.184	promoter	NM_000175	GPI	34855645	34893318	+	chr19	34855803	34856996	1194	34856231	50	87.965	37.0404	84.8609	promoter		promoter	promoter	promoter
NM_000176;NR3C1	NM_000176	NR3C1	142673443	142783254	-	chr5	142781605	142785397	3793	NA	3.29	5.3874	3.6334	3.53351	promoter	NM_000176	NR3C1	142657496	142783254	-	chr5	142781589	142783297	1709	142782444	110	229.681	81.631	225.352	promoter	NM_000176	NR3C1	142657496	142783254	-	chr5	142781347	142784095	2749	142782447	78	150.594	57.3762	146.828	promoter		promoter	promoter	promoter
NM_000177;GSN	NM_000177	GSN	124062079	124095120	+	chr9	124061621	124062577	957	NA	9.97	16.9787	9.29817	14.1326	promoter	NM_000177	GSN	124062079	124095120	+	chr9	124061404	124062750	1347	124061913	16	22.246	12.502	19.7994	promoter	NM_000177	GSN	124062079	124095120	+	chr9	124061492	124062029	538	124061743	13	17.0263	10.1679	14.6128	promoter		promoter	promoter	promoter
NM_000178,NM_020884;GSS,MYH7B	NM_000178,NM_020884	GSS,MYH7B	33516236	33543601	-	chr20	33542956	33544042	1087	NA	5.42	9.2874	5.44447	7.25842	promoter	NM_000178,NM_020884	GSS,MYH7B	33516236	33543601	-	chr20	33542591	33544155	1565	33543416	68	129.021	50.7436	125.706	promoter	NM_000178,NM_020884	GSS,MYH7B	33516236	33543601	-	chr20	33542898	33544159	1262	33543423	76	145.956	55.9237	142.245	promoter		promoter	promoter	promoter
NM_000179;MSH6	NM_000179	MSH6	48010221	48034092	+	chr2	48009785	48011275	1491	NA	6.87	11.6963	6.67265	9.38736	promoter	NM_000179	MSH6	48010221	48034092	+	chr2	48010259	48011840	1582	48011184	67	126.738	50.0082	123.442	promoter	NM_000179	MSH6	48010221	48034092	+	chr2	48010266	48011807	1542	48010772	54	96.5735	39.9455	93.3863	promoter		promoter	promoter	promoter
NM_000181;GUSB	NM_000181	GUSB	65425673	65447301	-	chr7	65446169	65447582	1414	NA	2.79	4.88608	3.2107	3.32971	promoter	NM_000181	GUSB	65425673	65447301	-	chr7	65445925	65447628	1704	65446801	46	80.432	34.5645	77.5055	promoter	NM_000181	GUSB	65425673	65447301	-	chr7	65445752	65447674	1923	65447091	62	114.158	45.7557	110.793	promoter		promoter	promoter	promoter
NM_000182,NM_000183;HADHA,HADHB	NM_000182,NM_000183	HADHA,HADHB	26467616	26513333	+	chr2	26465806	26468532	2727	NA	5.37	9.26666	5.39827	7.22178	promoter	NM_000182,NM_000183	HADHA,HADHB	26413504	26467594	-	chr2	26466240	26468712	2473	26467173	103	212.34	76.4831	208.206	promoter	NM_000182,NM_000183	HADHA,HADHB	26413504	26467594	-	chr2	26466492	26468716	2225	26467366	67	125.374	49.3871	121.891	promoter		promoter	promoter	promoter
NM_000188;HK1	NM_000188	HK1	71078603	71161637	+	chr10	71077812	71079206	1395	NA	3.35	5.42616	3.68485	3.5295	promoter	NM_000188	HK1	71078603	71161637	+	chr10	71078591	71079381	791	71078738	71	135.907	52.9498	132.534	promoter	NM_000188	HK1	71078603	71161637	+	chr10	71077687	71079507	1821	71078157	44	75.309	32.6827	72.3223	promoter		promoter	promoter	promoter
NM_000190;HMBS	NM_000190	HMBS	118955587	118964259	+	chr11	118955374	118956348	975	NA	2.73	4.49087	3.16073	2.7203	promoter	NM_000190	HMBS	118955587	118964259	+	chr11	118955186	118956539	1354	118955715	73	140.527	54.4207	137.114	promoter	NM_000190	HMBS	118955587	118964259	+	chr11	118955002	118956606	1605	118955731	61	111.935	45.0294	108.593	promoter		promoter	promoter	promoter
NM_000191;HMGCL	NM_000191	HMGCL	24128367	24151949	-	chr1	24151342	24152261	920	NA	2.63	4.4025	3.07603	2.65588	promoter	NM_000191	HMGCL	24128367	24151949	-	chr1	24151197	24152588	1392	24151757	106	219.748	78.6893	215.531	promoter	NM_000191	HMGCL	24128367	24151949	-	chr1	24151095	24152504	1410	24151720	73	139.042	53.7448	135.409	promoter		promoter	promoter	promoter
NM_000194;HPRT1	NM_000194	HPRT1	133594175	133634698	+	chrX	133593992	133594711	720	NA	1.58	2.82692	2.19036	1.34207	promoter	NM_000194	HPRT1	133594175	133634698	+	chrX	133594250	133594967	718	133594575	53	95.4909	39.7124	92.448	promoter	NM_000194	HPRT1	133594175	133634698	+	chrX	133593753	133594139	387	133594018	31	49.1405	23.241	46.3947	promoter		promoter	promoter	promoter
NM_000195;HPS1	NM_000195	HPS1	100175955	100206704	-	chr10	100206018	100206932	915	NA	2.72	4.41522	3.15102	2.58493	promoter	NM_000195	HPS1	100175955	100206704	-	chr10	100205492	100207064	1573	100206210	89	178.283	66.1873	174.517	promoter	NM_000195	HPS1	100188903	100206704	-	chr10	100205361	100207079	1719	100206390	73	139.042	53.7448	135.409	promoter		promoter	promoter	promoter
NM_000199,NM_001166347;SGSH,SLC26A11	NM_000199,NM_001166347	SGSH,SLC26A11	78183079	78194199	-	chr17	78193463	78194606	1144	NA	6.49	11.2357	6.34867	9.08829	promoter	NM_000199,NM_001166347	SGSH,SLC26A11	78194200	78227308	+	chr17	78193497	78194990	1494	78193899	50	88.9861	37.5061	85.9938	promoter	NM_000199,NM_001166347	SGSH,SLC26A11	78194200	78227308	+	chr17	78193449	78194788	1340	78193979	36	58.9787	26.8724	56.1422	promoter		promoter	promoter	promoter
NM_000201;ICAM1	NM_000201	ICAM1	10381517	10397291	+	chr19	10380133	10383959	3827	NA	4.3	7.34126	4.49238	5.42584	promoter	NM_000201	ICAM1	10381517	10397291	+	chr19	10381194	10384957	3764	10381902	64	119.928	47.8019	116.687	promoter	NM_000201	ICAM1	10381517	10397291	+	chr19	10381216	10383236	2021	10382083	47	81.5967	34.8615	78.5522	promoter		promoter	promoter	promoter
NM_000203;IDUA	NM_000203	IDUA	980785	998317	+	chr4	980460	981178	719	NA	7.77	12.8342	7.43498	10.2815	promoter	NM_000203	IDUA	980785	998317	+	chr4	980398	981487	1090	980582	27	42.066	20.5916	39.4377	promoter	NM_000203	IDUA	980785	998317	+	chr4	980416	981390	975	980621	24	35.943	18.157	33.3224	promoter		promoter	promoter	promoter
NM_000208;INSR	NM_000208	INSR	7112266	7294011	-	chr19	7293342	7294747	1406	NA	6.9	11.6695	6.69819	9.36084	promoter	NM_000208	INSR	7112266	7294011	-	chr19	7293211	7293791	581	7293689	16	22.246	12.502	19.7994	promoter	NM_000208	INSR	7112266	7294011	-	chr19	7293489	7293884	396	7293718	14	18.6269	10.8942	16.1928	promoter		promoter	promoter	promoter
NM_000210;ITGA6	NM_000210	ITGA6	173292314	173371181	+	chr2	173292380	173293686	1307	NA	7.29	12.6798	7.02328	10.3898	promoter	NM_000210	ITGA6	173292314	173371181	+	chr2	173291951	173293809	1859	173292579	34	55.7049	25.7395	52.9678	promoter	NM_000210	ITGA6	173292314	173371181	+	chr2	173291981	173292801	821	173292647	32	51.083	23.9673	48.3192	promoter		promoter	promoter	promoter
NM_000211,NR_038311;ITGB2,LOC100505746	NM_000211,NR_038311	ITGB2,LOC100505746	46305868	46340965	-	chr21	46340588	46341068	481	NA	6.99	11.2946	6.77138	8.78787	promoter	NM_000211,NR_038311	ITGB2,LOC100505746	46305868	46340965	-	chr21	46339089	46341282	2194	46340226	49	86.8345	36.7707	83.8589	promoter	NM_000211,NR_038311	ITGB2,LOC100505746	46305868	46340965	-	chr21	46339929	46341357	1429	46340632	41	69.1072	30.5038	66.1777	promoter		promoter	promoter	promoter
NM_000214;JAG1	NM_000214	JAG1	10618332	10654694	-	chr20	10654356	10655483	1128	NA	2.36	4.24783	2.85163	2.82954	promoter	NM_000214	JAG1	10618332	10654694	-	chr20	10654209	10655031	823	10654849	41	69.9469	30.8874	67.1002	promoter	NM_000214	JAG1	10618332	10654694	-	chr20	10652550	10655561	3012	10654845	36	58.9787	26.8724	56.1422	promoter		promoter	promoter	promoter
NM_000215;JAK3	NM_000215	JAK3	17935593	17958841	-	chr19	17958606	17958754	149	NA	2.52	3.97264	2.98616	2.00118	promoter	NM_000215	JAK3	17935593	17958841	-	chr19	17958189	17958987	799	17958706	39	65.8227	29.4166	63.0075	promoter	NM_000215	JAK3	17935593	17958841	-	chr19	17958376	17959033	658	17958694	27	41.5086	20.3359	38.8342	promoter		promoter	promoter	promoter
NM_000218;KCNQ1	NM_000218	KCNQ1	2466221	2870340	+	chr11	2466588	2467452	865	NA	3.5	6.00249	3.81724	4.28057	promoter	NM_000218	KCNQ1	2466221	2870340	+	chr11	2465284	2465820	537	2465682	32	51.7412	24.2687	49.035	promoter	NM_000218	KCNQ1	2466221	2870340	+	chr11	2466545	2467908	1364	2466735	32	51.083	23.9673	48.3192	promoter		promoter	promoter	promoter
NM_000221;KHK	NM_000221	KHK	27309611	27323619	+	chr2	27308571	27309818	1248	NA	7.49	12.822	7.19398	10.4467	promoter	NM_000221	KHK	27309611	27323619	+	chr2	27308438	27309432	995	27309264	33	53.7168	25.0041	50.9952	promoter	NM_000221	KHK	27309611	27323619	+	chr2	27308515	27309407	893	27309127	29	45.2961	21.7884	42.586	promoter		promoter	promoter	promoter
NM_000222;KIT	NM_000222	KIT	55524095	55606881	+	chr4	55524980	55525210	231	NA	1.63	2.84034	2.22618	1.29314	promoter	NM_000222	KIT	55524095	55606881	+	chr4	55524750	55525039	290	55524898	7	8.29585	5.88332	6.04485	promoter	NM_000222	KIT	55524095	55606881	+	chr4	55524227	55525218	992	55524887	15	20.2554	11.6205	17.8015	promoter		promoter	promoter	promoter
NM_000224,NM_001256293;KRT18,KRT8	NM_000224,NM_001256293	KRT18,KRT8	53290971	53343650	-	chr12	53342598	53343263	666	NA	2.71	4.29171	3.14553	2.34888	promoter	NM_000224,NM_001256293	KRT18,KRT8	53342843	53346685	+	chr12	53342284	53343705	1422	53342704	29	45.8938	22.0624	43.2343	promoter	NM_000224,NM_001256293	KRT18,KRT8	53290971	53343650	-	chr12	53342340	53343825	1486	53342958	37	60.9824	27.5987	58.1274	promoter		promoter	promoter	promoter
NM_000232;SGCB	NM_000232	SGCB	52886861	52904485	-	chr4	52904527	52905087	561	NA	0.83	1.84407	1.55462	0.68043	promoter	NM_000232	SGCB	52886861	52904485	-	chr4	52904540	52904995	456	52904661	18	25.6688	13.9729	23.187	promoter	NM_000232	SGCB	52886861	52904485	-	chr4	52904073	52904221	149	52904145	7	8.14111	5.81025	5.87469	promoter		promoter	promoter	promoter
NM_000234;LIG1	NM_000234	LIG1	48618703	48673560	-	chr19	48672633	48674301	1669	NA	3.04	5.25953	3.42715	3.62179	promoter	NM_000234	LIG1	48618703	48673560	-	chr19	48673156	48673911	756	48673436	45	78.3159	33.8291	75.4056	promoter	NM_000234	LIG1	48618703	48673560	-	chr19	48673178	48673584	407	48673441	65	120.868	47.9346	117.433	promoter		promoter	promoter	promoter
NM_000235;LIPA	NM_000235	LIPA	90973326	91011660	-	chr10	91011480	91011670	191	NA	33.08	67.2533	28.886	62.7557	promoter	NM_000235	LIPA	90973326	91011660	-	chr10	91011098	91011735	638	91011573	31	49.7786	23.5333	47.088	promoter	NM_000235	LIPA	90973330	91011660	-	chr10	91011306	91011790	485	91011564	31	49.1405	23.241	46.3947	promoter		promoter	promoter	promoter
NM_000244;MEN1	NM_000244	MEN1	64570986	64578766	-	chr11	64577419	64578424	1006	NA	4.1	7.24529	4.32022	5.5597	promoter	NM_000244	MEN1	64570986	64578035	-	chr11	64577652	64578354	703	64577852	57	104.275	42.654	101.162	promoter	NM_000244	MEN1	64570986	64578766	-	chr11	64577355	64578594	1240	64577793	62	114.158	45.7557	110.793	promoter		promoter	promoter	promoter
NM_000246;CIITA	NM_000246	CIITA	10971055	11018840	+	chr16	10971044	10975596	4553	NA	2.7	4.4621	3.136	2.69748	promoter	NM_000246	CIITA	10971055	11018840	+	chr16	10971019	10975345	4327	10971654	142	311.228	105.164	305.835	promoter	NM_000246	CIITA	10971055	11018840	+	chr16	10970973	10975408	4436	10971641	123	259.892	90.0589	254.525	promoter		promoter	promoter	promoter
NM_000247;MICA	NM_000247	MICA	31371371	31383090	+	chr6	31370919	31371914	996	NA	6.07	10.7462	5.99535	8.69854	promoter	NM_000247	MICA	31371371	31383090	+	chr6	31370738	31372383	1646	31371448	59	108.712	44.1249	105.563	promoter	NM_000247	MICA	31371371	31383090	+	chr6	31370532	31372148	1617	31371672	52	92.253	38.4929	89.108	promoter		promoter	promoter	promoter
NM_000249,NM_001167617;EPM2AIP1,MLH1	NM_000249,NM_001167617	EPM2AIP1,MLH1	37034841	37092337	+	chr3	37032710	37035759	3050	NA	4.91	8.15457	5.00494	6.0271	promoter	NM_000249,NM_001167617	EPM2AIP1,MLH1	37027357	37034795	-	chr3	37031468	37034632	3165	37034223	110	229.681	81.631	225.352	promoter	NM_000249,NM_001167617	EPM2AIP1,MLH1	37034841	37092337	+	chr3	37033082	37034643	1562	37034220	109	224.981	79.891	220.169	promoter		promoter	promoter	promoter
NM_000251;MSH2	NM_000251	MSH2	47630206	47710367	+	chr2	47629724	47630949	1226	NA	2.98	4.95079	3.37437	3.16632	promoter	NM_000251	MSH2	47630206	47710367	+	chr2	47629698	47631196	1499	47630309	67	126.738	50.0082	123.442	promoter	NM_000251	MSH2	47630206	47710367	+	chr2	47629698	47631121	1424	47630501	83	162.281	61.0076	158.375	promoter		promoter	promoter	promoter
NM_000253,NM_001134665;MTTP,TRMT10A	NM_000253,NM_001134665	MTTP,TRMT10A	100467864	100485189	-	chr4	100484485	100485441	957	NA	2.54	4.67867	3.00163	3.29508	promoter	NM_000253,NM_001134665	MTTP,TRMT10A	100467864	100485189	-	chr4	100483952	100485171	1220	100485048	68	129.021	50.7436	125.706	promoter	NM_000253,NM_001134665	MTTP,TRMT10A	100467864	100485189	-	chr4	100483973	100485532	1560	100485052	79	152.92	58.1025	149.128	promoter		promoter	promoter	promoter
NM_000254;MTR	NM_000254	MTR	236958581	237067281	+	chr1	236958627	236959807	1181	NA	4.76	7.94595	4.88239	5.95666	promoter	NM_000254	MTR	236958581	237067281	+	chr1	236958589	236960078	1490	236959296	80	156.879	59.5686	153.319	promoter	NM_000254	MTR	236958581	237067281	+	chr1	236958547	236960068	1522	236959302	59	107.509	43.5769	104.213	promoter		promoter	promoter	promoter
NM_000255,NM_018132;CENPQ,MUT	NM_000255,NM_018132	CENPQ,MUT	49431096	49460820	+	chr6	49430424	49431691	1268	NA	8.81	16.1698	8.31629	13.7439	promoter	NM_000255,NM_018132	CENPQ,MUT	49398073	49431041	-	chr6	49430271	49431968	1698	49431216	123	262.385	91.1914	257.649	promoter	NM_000255,NM_018132	CENPQ,MUT	49431096	49460820	+	chr6	49430320	49431709	1390	49431216	88	174.098	64.6391	170.037	promoter		promoter	promoter	promoter
NM_000259;MYO5A	NM_000259	MYO5A	52599480	52821247	-	chr15	52820275	52821981	1707	NA	2.66	4.50579	3.09897	2.85326	promoter	NM_000259	MYO5A	52599480	52821247	-	chr15	52819825	52821053	1229	52820695	86	171.103	63.981	167.408	promoter	NM_000259	MYO5A	52599480	52821247	-	chr15	52819866	52821099	1234	52820679	78	150.594	57.3762	146.828	promoter		promoter	promoter	promoter
NM_000262;NAGA	NM_000262	NAGA	42454338	42466846	-	chr22	42466255	42467169	915	NA	1.87	3.23092	2.43118	1.68361	promoter	NM_000262	NAGA	42454338	42466846	-	chr22	42466029	42467409	1381	42466742	49	86.8345	36.7707	83.8589	promoter	NM_000262	NAGA	42454338	42466846	-	chr22	42466248	42467369	1122	42466749	44	75.309	32.6827	72.3223	promoter		promoter	promoter	promoter
NM_000263;NAGLU	NM_000263	NAGLU	40687951	40696466	+	chr17	40687955	40689233	1279	NA	3.16	5.10246	3.52953	3.17682	promoter	NM_000263	NAGLU	40687951	40696466	+	chr17	40688274	40689401	1128	40688806	44	76.2091	33.0937	73.3147	promoter	NM_000263	NAGLU	40687951	40696466	+	chr17	40688580	40689141	562	40688758	32	51.083	23.9673	48.3192	promoter		promoter	promoter	promoter
NM_000267,NM_001042492;MIR4733,NF1	NM_000267,NM_001042492	MIR4733,NF1	29421945	29704695	+	chr17	29421584	29423267	1684	NA	5.17	8.66299	5.22657	6.52813	promoter	NM_000267,NM_001042492	MIR4733,NF1	29421945	29549782	+	chr17	29421500	29423348	1849	29421706	69	131.31	51.479	127.976	promoter	NM_000267,NM_001042492	MIR4733,NF1	29421945	29704695	+	chr17	29421507	29423396	1890	29422606	64	118.625	47.2083	115.213	promoter		promoter	promoter	promoter
NM_000268;NF2	NM_000268	NF2	29999545	30094589	+	chr22	29999002	30000218	1217	NA	2.66	4.42327	3.10279	2.70269	promoter	NM_000268	NF2	29999545	30079904	+	chr22	29999639	30000513	875	29999944	60	110.941	44.8603	107.774	promoter	NM_000268	NF2	29999545	30094589	+	chr22	29999016	29999309	294	29999155	46	79.4915	34.1352	76.4663	promoter		promoter	promoter	promoter
NM_000269,NM_001018136;NME1,NME1-NME2	NM_000269,NM_001018136	NME1,NME1-NME2	49230897	49249105	+	chr17	49230166	49231644	1479	NA	4.41	7.21459	4.58563	5.21756	promoter	NM_000269,NM_001018136	NME1,NME1-NME2	49230897	49249105	+	chr17	49230919	49231836	918	49231071	102	209.879	75.7477	205.774	promoter	NM_000269,NM_001018136	NME1,NME1-NME2	49230920	49239450	+	chr17	49230908	49231752	845	49231070	86	169.356	63.1865	165.358	promoter		promoter	promoter	promoter
NM_000270;PNP	NM_000270	PNP	20937538	20946165	+	chr14	20937394	20937853	460	NA	1.95	3.42604	2.50427	1.94574	promoter	NM_000270	PNP	20937538	20946165	+	chr14	20937119	20938433	1315	20937703	31	49.7786	23.5333	47.088	promoter	NM_000270	PNP	20937538	20946165	+	chr14	20937158	20938461	1304	20937815	36	58.9787	26.8724	56.1422	promoter		promoter	promoter	promoter
NM_000271;NPC1	NM_000271	NPC1	21111463	21166581	-	chr18	21165952	21166932	981	NA	2.67	4.40651	3.11438	2.62578	promoter	NM_000271	NPC1	21111463	21166581	-	chr18	21165471	21166966	1496	21166619	88	175.885	65.4519	172.143	promoter	NM_000271	NPC1	21111463	21166581	-	chr18	21165859	21166969	1111	21166616	74	141.341	54.4711	137.682	promoter		promoter	promoter	promoter
NM_000272;NPHP1	NM_000272	NPHP1	110880914	110962639	-	chr2	110962054	110962853	800	NA	2.52	4.14463	2.97992	2.40731	promoter	NM_000272	NPHP1	110880914	110962639	-	chr2	110961937	110962975	1039	110962442	69	131.31	51.479	127.976	promoter	NM_000272	NPHP1	110880914	110962639	-	chr2	110961956	110963086	1131	110962463	62	114.158	45.7557	110.793	promoter		promoter	promoter	promoter
NM_000274;OAT	NM_000274	OAT	126085872	126107545	-	chr10	126106743	126107996	1254	NA	2.54	4.21397	3.00148	2.49728	promoter	NM_000274	OAT	126085872	126107545	-	chr10	126106647	126107374	728	126106977	35	57.7053	26.4749	54.9528	promoter	NM_000274	OAT	126085872	126107545	-	chr10	126106633	126107474	842	126106965	41	69.1072	30.5038	66.1777	promoter		promoter	promoter	promoter
NM_000276;OCRL	NM_000276	OCRL	128674252	128726530	+	chrX	128674250	128675067	818	NA	4.51	7.51547	4.67086	5.59473	promoter	NM_000276	OCRL	128674252	128726530	+	chrX	128674224	128675049	826	128674338	37	61.7415	27.9457	58.9577	promoter	NM_000276	OCRL	128674252	128726530	+	chrX	128674163	128674993	831	128674294	20	28.7643	15.2519	26.2158	promoter		promoter	promoter	promoter
NM_000281;PCBD1	NM_000281	PCBD1	72643267	72648541	-	chr10	72647775	72648867	1093	NA	3.21	5.24808	3.56695	3.33338	promoter	NM_000281	PCBD1	72643267	72648541	-	chr10	72647366	72648326	961	72648123	66	124.462	49.2728	121.184	promoter	NM_000281	PCBD1	72643267	72648541	-	chr10	72647386	72648730	1345	72648064	42	71.1645	31.2301	68.216	promoter		promoter	promoter	promoter
NM_000282;PCCA	NM_000282	PCCA	100741269	101182691	+	chr13	100741026	100741932	907	NA	1.96	3.28549	2.50797	1.59507	promoter	NM_000282	PCCA	100741269	101182691	+	chr13	100740634	100742054	1421	100741360	67	126.738	50.0082	123.442	promoter	NM_000282	PCCA	100741269	101182691	+	chr13	100740654	100742089	1436	100741374	63	116.388	46.482	113	promoter		promoter	promoter	promoter
NM_000284;PDHA1	NM_000284	PDHA1	19362011	19379825	+	chrX	19361696	19362635	940	NA	3.74	6.1306	4.01953	4.19738	promoter	NM_000284	PDHA1	19362011	19379825	+	chrX	19361546	19361809	264	19361692	27	42.066	20.5916	39.4377	promoter	NM_000284	PDHA1	19362011	19379825	+	chrX	19361641	19361816	176	19361725	10	12.4128	7.9891	10.0661	promoter		promoter	promoter	promoter
NM_000285;PEPD	NM_000285	PEPD	33877855	34012799	-	chr19	34012184	34013176	993	NA	4.54	7.89937	4.69922	6.07123	promoter	NM_000285	PEPD	33877855	34012799	-	chr19	34011928	34013561	1634	34012552	40	67.8795	30.152	65.0487	promoter	NM_000285	PEPD	33877855	34012799	-	chr19	34011997	34013473	1477	34012912	41	69.1072	30.5038	66.1777	promoter		promoter	promoter	promoter
NM_000286;PEX12	NM_000286	PEX12	33901814	33905656	-	chr17	33905399	33906370	972	NA	2.99	5.03005	3.38091	3.29963	promoter	NM_000286	PEX12	33901814	33905656	-	chr17	33904972	33906305	1334	33905779	76	147.502	56.6269	144.027	promoter	NM_000286	PEX12	33901814	33905656	-	chr17	33904879	33906261	1383	33905771	75	143.646	55.1974	139.961	promoter		promoter	promoter	promoter
NM_000287;PEX6	NM_000287	PEX6	42931611	42946981	-	chr6	42946098	42947409	1312	NA	8.67	15.6498	8.19629	13.1811	promoter	NM_000287	PEX6	42931611	42946981	-	chr6	42945991	42947470	1480	42946829	65	122.192	48.5373	118.932	promoter	NM_000287	PEX6	42931611	42946981	-	chr6	42946006	42947458	1453	42946841	60	109.718	44.3032	106.4	promoter		promoter	promoter	promoter
NM_000288;PEX7	NM_000288	PEX7	137143702	137235072	+	chr6	137143210	137144333	1124	NA	3.17	5.27863	3.53572	3.50094	promoter	NM_000288	PEX7	137143702	137235072	+	chr6	137143089	137144475	1387	137143493	49	86.8345	36.7707	83.8589	promoter	NM_000288	PEX7	137143702	137235072	+	chr6	137143006	137144538	1533	137143495	50	87.965	37.0404	84.8609	promoter		promoter	promoter	promoter
NM_000289;PFKM	NM_000289	PFKM	48513013	48540187	+	chr12	48513034	48513292	259	NA	1.86	3.15866	2.42797	1.51378	promoter	NM_000289	PFKM	48513013	48540187	+	chr12	48512868	48513394	527	48513180	48	84.6915	36.0353	81.7324	promoter	NM_000289	PFKM	48513013	48540187	+	chr12	48513014	48513420	407	48513222	25	37.782	18.8833	35.1436	promoter		promoter	promoter	promoter
NM_000291;PGK1	NM_000291	PGK1	77359666	77382324	+	chrX	77359260	77360616	1357	NA	2.6	4.39672	3.05162	2.69628	promoter	NM_000291	PGK1	77359666	77382324	+	chrX	77359737	77360367	631	77360065	67	126.738	50.0082	123.442	promoter	NM_000291	PGK1	77359666	77382324	+	chrX	77359171	77359573	403	77359293	24	35.943	18.157	33.3224	promoter		promoter	promoter	promoter
NM_000292;PHKA2	NM_000292	PHKA2	18910416	19002480	-	chrX	19001907	19003515	1609	NA	3.78	6.56318	4.04907	4.88302	promoter	NM_000292	PHKA2	18910416	19002480	-	chrX	19001612	19003514	1903	19002667	39	65.8227	29.4166	63.0075	promoter	NM_000292	PHKA2	18910416	19002480	-	chrX	19001596	19003701	2106	19002007	24	35.943	18.157	33.3224	promoter		promoter	promoter	promoter
[truncated: 10,767 more rows]
