# Supplementary material for: Genomic programming of IRF4-expressing human Langerhans cells
Source: Nat Commun. 2020 Jan 16;11:313. doi: 10.1038/s41467-019-14125-x (PMC6965086; doi:10.1038/s41467-019-14125-x)
Supplement: Supplementary file 9 — Supplementary Data 5 [file 41467_2019_14125_MOESM9_ESM.csv]

ID	refseq_id.x	gene_id.x	txStart.x	txEnd.x	strand.x	chrom.x	start.x	end.x	length.x	abssummit.x	pileup.x	log10p.x	foldenrich.x	log10q.x	region.x	refseq_id.y	gene_id.y	txStart.y	txEnd.y	strand.y	chrom.y	start.y	end.y	length.y	abssummit.y	pileup.y	log10p.y	foldenrich.y	log10q.y	region.y	refseq_id	gene_id	txStart	txEnd	strand	chrom	start	end	length	abssummit	pileup	log10p	foldenrich	log10q	region		region.x	region.y	region
NM_001098811;39692	NM_001098811	Sep-08	132086509	132113067	-	chr5	132086904	132087340	437	132087046	9	11.4086	7.47597	8.8015	exon	NM_001098811	Sep-08	132091697	132113067	-	chr5	132113054	132113423	370	132113217	10	12.1293	7.85312	9.77469	promoter	NM_001098811	Sep-08	132086509	132113067	-	chr5	132087067	132087302	236	132087187	9	7.66777	5.44729	5.57864	exon		exon	promoter	exon
NM_000014;A2M	NM_000014	A2M	9220304	9268558	-	chr12	9255377	9256167	791	9255569	9	11.4086	7.47597	8.8015	intron	NM_000014	A2M	9220304	9268558	-	chr12	9242353	9242727	375	9242620	9	10.6894	7.1392	8.38387	exon	NM_000014	A2M	9220304	9268558	-	chr12	9242030	9242197	168	9242102	8	6.58635	4.90256	4.54552	intron		intron	exon	intron
NM_023928;AACS	NM_023928	AACS	125549925	125627871	+	chr12	125598481	125598983	503	125598863	7	8.5082	5.98078	6.04619	intron	NM_023928	AACS	125549925	125627871	+	chr12	125549719	125549864	146	125549791	6	6.63441	4.99744	4.49796	promoter	NM_023928	AACS	125549925	125627871	+	chr12	125534526	125534679	154	125534672	7	5.54989	4.35783	3.56273	upstream		intron	promoter	upstream
NM_015423;AASDHPPT	NM_015423	AASDHPPT	105948292	105969419	+	chr11	105947210	105947431	222	105947255	6	7.13144	5.23318	4.75035	promoter	NM_015423	AASDHPPT	105948292	105969419	+	chr11	105962397	105962788	392	105962507	14	18.237	10.7088	15.7084	intron	NM_015423	AASDHPPT	105948292	105969419	+	chr11	105947219	105947371	153	105947293	9	7.66777	5.44729	5.57864	promoter		promoter	intron	promoter
NM_020686;ABAT	NM_020686	ABAT	8768444	8878432	+	chr16	8801605	8802009	405	8801715	10	12.9227	8.22357	10.249	intron	NM_020686	ABAT	8768444	8878432	+	chr16	8768514	8768810	297	8768577	6	6.63441	4.99744	4.49796	promoter	NM_020686	ABAT	8768444	8878432	+	chr16	8801135	8801366	232	8801272	11	9.94953	6.53675	7.77466	intron		intron	promoter	intron
NM_012089;ABCB10	NM_012089	ABCB10	229652329	229694442	-	chr1	229694933	229695358	426	229695187	7	8.5082	5.98078	6.04619	promoter	NM_012089	ABCB10	229652329	229694442	-	chr1	229687625	229687770	146	229687744	6	6.63441	4.99744	4.49796	intron	NM_012089	ABCB10	229652329	229694442	-	chr1	229661636	229661800	165	229661656	6	4.56349	3.81311	2.63711	exon		promoter	intron	exon
NM_007011;ABHD2	NM_007011	ABHD2	89631381	89745591	+	chr15	89631964	89632179	216	89632031	6	7.13144	5.23318	4.75035	promoter	NM_007011	ABHD2	89631381	89745591	+	chr15	89610826	89611034	209	89610958	9	10.6894	7.1392	8.38387	upstream	NM_007011	ABHD2	89631381	89745591	+	chr15	89630942	89631305	364	89631176	9	7.66777	5.44729	5.57864	promoter		promoter	upstream	promoter
NM_145804;ABTB2	NM_145804	ABTB2	34172534	34379555	-	chr11	34176489	34176869	381	34176559	7	8.5082	5.98078	6.04619	intron	NM_145804	ABTB2	34172534	34379555	-	chr11	34175804	34176273	470	34175905	10	12.1293	7.85312	9.77469	exon	NM_145804	ABTB2	34172534	34379555	-	chr11	34174552	34174698	147	34174671	5	3.63349	3.26838	1.7817	intron		intron	exon	intron
NM_000016;ACADM	NM_000016	ACADM	76190043	76229355	+	chr1	76189729	76189943	215	76189784	6	7.13144	5.23318	4.75035	promoter	NM_000016	ACADM	76190043	76229355	+	chr1	76187966	76188311	346	76188073	4	4.20931	3.5696	2.22054	upstream	NM_000016	ACADM	76190043	76229355	+	chr1	76189600	76190324	725	76189824	11	9.94953	6.53675	7.77466	promoter		promoter	upstream	promoter
NM_001010887;ACER2	NM_001010887	ACER2	19408925	19452500	+	chr9	19441645	19441860	216	19441789	5	5.81207	4.48558	3.51949	intron	NM_001010887	ACER2	19408925	19452500	+	chr9	19409053	19409198	146	19409123	5	5.38893	4.28352	3.32093	promoter	NM_001010887	ACER2	19408925	19452500	+	chr9	19441493	19442189	697	19441620	10	8.78998	5.99202	6.6565	intron		intron	promoter	intron
NM_001164814;ACIN1	NM_001164814	ACIN1	23527774	23564823	-	chr14	23570029	23570305	277	23570237	6	7.13144	5.23318	4.75035	upstream	NM_001164814	ACIN1	23527774	23540779	-	chr14	23538505	23538650	146	23538563	5	5.38893	4.28352	3.32093	intron	NM_001164814	ACIN1	23527774	23540779	-	chr14	23538572	23538718	147	23538591	6	4.56349	3.81311	2.63711	exon		upstream	intron	exon
NM_020186;ACN9	NM_020186	ACN9	96745905	96811075	+	chr7	96746458	96746727	270	96746520	7	8.5082	5.98078	6.04619	promoter	NM_020186	ACN9	96745905	96811075	+	chr7	96747038	96747225	188	96747123	9	10.6894	7.1392	8.38387	exon	NM_020186	ACN9	96745905	96811075	+	chr7	96746395	96746726	332	96746618	9	7.66777	5.44729	5.57864	promoter		promoter	exon	promoter
NM_001098;ACO2	NM_001098	ACO2	41865129	41924993	+	chr22	41873509	41875945	2437	41873652	12	16.0608	9.71877	13.2618	intron	NM_001098	ACO2	41865129	41924993	+	chr22	41865983	41866128	146	41866017	4	4.20931	3.5696	2.22054	promoter	NM_001098	ACO2	41865129	41924993	+	chr22	41873410	41876557	3148	41874004	13	12.3693	7.62621	10.1187	intron		intron	promoter	intron
NM_001610;ACP2	NM_001610	ACP2	47260853	47270457	-	chr11	47266362	47266786	425	47266553	11	14.4744	8.97117	11.737	exon	NM_001610	ACP2	47260853	47270457	-	chr11	47263781	47263949	169	47263855	7	7.93716	5.71136	5.73948	intron	NM_001610	ACP2	47260853	47270457	-	chr11	47263851	47264343	493	47263920	8	6.58635	4.90256	4.54552	exon		exon	intron	exon
NM_016361;ACP6	NM_016361	ACP6	147119168	147142634	-	chr1	147142158	147142416	259	147142329	7	8.5082	5.98078	6.04619	promoter	NM_016361	ACP6	147119168	147142634	-	chr1	147120495	147120804	310	147120569	6	6.63441	4.99744	4.49796	intron	NM_016361	ACP6	147119168	147142634	-	chr1	147107553	147107748	196	147107669	8	6.58635	4.90256	4.54552	intergenic		promoter	intron	intergenic
NM_001099;ACPP	NM_001099	ACPP	132036211	132087146	+	chr3	132002615	132003133	519	132002693	7	8.5082	5.98078	6.04619	intergenic	NM_001099	ACPP	132036211	132077690	+	chr3	132035897	132036217	321	132036036	9	10.6894	7.1392	8.38387	promoter	NM_001099	ACPP	132036211	132087146	+	chr3	132002619	132003129	511	132002696	9	7.66777	5.44729	5.57864	intergenic		intergenic	promoter	intergenic
NM_032489;ACRBP	NM_032489	ACRBP	6747242	6756580	-	chr12	6756246	6756475	230	6756426	6	7.13144	5.23318	4.75035	promoter	NM_032489	ACRBP	6747242	6756580	-	chr12	6753131	6753406	276	6753235	5	5.38893	4.28352	3.32093	exon	NM_032489	ACRBP	6747242	6756580	-	chr12	6747863	6748009	147	6747934	8	6.58635	4.90256	4.54552	intron		promoter	exon	intron
NM_004457;ACSL3	NM_004457	ACSL3	223725732	223808119	+	chr2	223595707	223595934	228	223595816	8	9.93569	6.72838	7.39876	intergenic	NM_004457	ACSL3	223725732	223808119	+	chr2	223725789	223726291	503	223725881	11	13.6067	8.56704	11.2053	promoter	NM_004457	ACSL3	223725732	223808119	+	chr2	223595765	223595911	147	223595876	6	4.56349	3.81311	2.63711	intergenic		intergenic	promoter	intergenic
NM_005735;ACTR1B	NM_005735	ACTR1B	98272402	98280561	-	chr2	98279054	98279268	215	98279076	6	7.13144	5.23318	4.75035	intron	NM_005735	ACTR1B	98272402	98280561	-	chr2	98272455	98272630	176	98272552	6	6.63441	4.99744	4.49796	exon	NM_005735	ACTR1B	98272402	98280561	-	chr2	98278057	98278203	147	98278128	6	4.56349	3.81311	2.63711	intron		intron	exon	intron
NM_001109;ADAM8	NM_001109	ADAM8	135075920	135090407	-	chr10	135088666	135090336	1671	135088825	11	14.4744	8.97117	11.737	promoter	NM_001109	ADAM8	135075920	135090407	-	chr10	135088087	135088551	465	135088388	7	7.93716	5.71136	5.73948	intron	NM_001109	ADAM8	135075920	135090407	-	chr10	135088702	135090358	1657	135089054	39	51.3821	21.7892	48.4615	promoter		promoter	intron	promoter
NM_020247;ADCK3	NM_020247	ADCK3	227127938	227175246	+	chr1	227126905	227127748	844	227127067	11	14.4744	8.97117	11.737	promoter	NM_020247	ADCK3	227127938	227175246	+	chr1	227125865	227126176	312	227125944	4	4.20931	3.5696	2.22054	upstream	NM_020247	ADCK3	227127938	227175246	+	chr1	227125847	227127780	1934	227125939	13	12.3693	7.62621	10.1187	promoter		promoter	upstream	promoter
NM_031284;ADPGK	NM_031284	ADPGK	73043708	73076126	-	chr15	73076193	73077518	1326	73076340	9	11.4086	7.47597	8.8015	promoter	NM_031284	ADPGK	73043708	73076126	-	chr15	73062414	73062678	265	73062547	5	5.38893	4.28352	3.32093	intron	NM_031284	ADPGK	73043708	73076126	-	chr15	73044372	73044522	151	73044491	7	5.54989	4.35783	3.56273	exon		promoter	intron	exon
NR_003226;AFG3L1P	NR_003226	AFG3L1P	90038988	90063028	+	chr16	90047639	90048178	540	90047845	9	11.4086	7.47597	8.8015	intron	NR_003226	AFG3L1P	90038988	90063028	+	chr16	90037953	90038158	206	90038076	6	6.63441	4.99744	4.49796	promoter	NR_003226	AFG3L1P	90038988	90063028	+	chr16	90047564	90047995	432	90047824	36	46.3748	20.155	43.5171	intron		intron	promoter	intron
NM_032785;AGBL4	NM_032785	AGBL4	48998527	50489626	-	chr1	50487727	50488266	540	50488128	9	11.4086	7.47597	8.8015	intron	NM_032785	AGBL4	48998527	50489626	-	chr1	50489398	50489599	202	50489515	7	7.93716	5.71136	5.73948	promoter	NM_032785	AGBL4	48998527	50489626	-	chr1	49191658	49191804	147	49191729	7	5.54989	4.35783	3.56273	intron		intron	promoter	intron
NM_001035507;AGBL5	NM_001035507	AGBL5	27274491	27293490	+	chr2	27273222	27273596	375	27273386	5	5.81207	4.48558	3.51949	promoter	NM_001035507	AGBL5	27274491	27282403	+	chr2	27273011	27273287	277	27273152	5	5.38893	4.28352	3.32093	upstream	NM_001035507	AGBL5	27274491	27293490	+	chr2	27273826	27275034	1209	27273933	9	7.66777	5.44729	5.57864	promoter		promoter	upstream	promoter
NM_001013620;ALG10B	NM_001013620	ALG10B	38710557	38723528	+	chr12	38710519	38710862	344	38710667	12	16.0608	9.71877	13.2618	promoter	NM_001013620	ALG10B	38710557	38723528	+	chr12	34841772	34841917	146	34841834	7	7.93716	5.71136	5.73948	intergenic	NM_001013620	ALG10B	38710557	38723528	+	chr12	38710594	38711003	410	38710692	14	13.6249	8.17094	11.339	promoter		promoter	intergenic	promoter
NM_144988;ALG14	NM_144988	ALG14	95448279	95538507	-	chr1	95509176	95509440	265	95509337	8	9.93569	6.72838	7.39876	intron	NM_144988	ALG14	95448279	95538507	-	chr1	95537745	95538152	408	95538012	7	7.93716	5.71136	5.73948	promoter	NM_144988	ALG14	95448279	95538507	-	chr1	95509242	95509470	229	95509395	6	4.56349	3.81311	2.63711	intron		intron	promoter	intron
NM_033087;ALG2	NM_033087	ALG2	101978707	101984246	-	chr9	101997616	102003061	5446	101997983	9	11.4086	7.47597	8.8015	upstream	NM_033087	ALG2	101978707	101984246	-	chr9	101981597	101981805	209	101981706	7	7.93716	5.71136	5.73948	intron	NM_033087	ALG2	101978707	101984246	-	chr9	101992914	101993060	147	101992984	5	3.63349	3.26838	1.7817	upstream		upstream	intron	upstream
NM_017758;ALKBH5	NM_017758	ALKBH5	18086867	18113267	+	chr17	18085624	18088326	2703	18085903	8	9.93569	6.72838	7.39876	promoter	NM_017758	ALKBH5	18086867	18113267	+	chr17	18085489	18085634	146	18085561	5	5.38893	4.28352	3.32093	upstream	NM_017758	ALKBH5	18086867	18113267	+	chr17	18085581	18086630	1050	18085696	12	11.1435	7.08148	8.92969	promoter		promoter	upstream	promoter
NM_020778;ALPK3	NM_020778	ALPK3	85359911	85416713	+	chr15	85357783	85358068	286	85357872	7	8.5082	5.98078	6.04619	upstream	NM_020778	ALPK3	85359911	85416713	+	chr15	85357855	85359752	1898	85357942	8	9.29056	6.42528	7.03698	promoter	NM_020778	ALPK3	85359911	85416713	+	chr15	85356571	85356718	148	85356674	9	7.66777	5.44729	5.57864	upstream		upstream	promoter	upstream
NM_001199140;AMMECR1L	NM_001199140	AMMECR1L	128619207	128642434	-	chr2	128642680	128642903	224	128642759	5	5.81207	4.48558	3.51949	promoter	NM_001199140	AMMECR1L	128619207	128643514	-	chr2	128632235	128632544	310	128632354	8	9.29056	6.42528	7.03698	intron	NM_001199140	AMMECR1L	128619207	128642434	-	chr2	128642367	128642542	176	128642466	6	4.56349	3.81311	2.63711	promoter		promoter	intron	promoter
NM_054027;ANKH	NM_054027	ANKH	14704909	14871887	-	chr5	14824742	14824976	235	14824894	7	8.5082	5.98078	6.04619	intron	NM_054027	ANKH	14704909	14871887	-	chr5	14706285	14706741	457	14706539	10	12.1293	7.85312	9.77469	exon	NM_054027	ANKH	14704909	14871887	-	chr5	14810079	14810282	204	14810181	14	13.6249	8.17094	11.339	intron		intron	exon	intron
NM_001001891;ANO7	NM_001001891	ANO7	242127924	242164791	+	chr2	242157030	242157282	253	242157174	6	7.13144	5.23318	4.75035	exon	NM_001001891	ANO7	242127924	242164791	+	chr2	242157980	242158257	278	242158135	8	9.29056	6.42528	7.03698	intron	NM_001001891	ANO7	242127924	242164791	+	chr2	242156775	242157227	453	242157169	8	6.58635	4.90256	4.54552	exon		exon	intron	exon
NM_024605;ARHGAP10	NM_024605	ARHGAP10	148653453	148993927	+	chr4	148652495	148652709	215	148652646	7	8.5082	5.98078	6.04619	promoter	NM_024605	ARHGAP10	148653453	148993927	+	chr4	148639265	148639544	280	148639384	5	5.38893	4.28352	3.32093	upstream	NM_024605	ARHGAP10	148653453	148993927	+	chr4	148630904	148631190	287	148631064	9	7.66777	5.44729	5.57864	intergenic		promoter	upstream	intergenic
NM_153213;ARHGEF19	NM_153213	ARHGEF19	16524599	16539104	-	chr1	16533201	16534186	986	16533790	9	11.4086	7.47597	8.8015	exon	NM_153213	ARHGEF19	16524599	16539104	-	chr1	16533238	16533384	147	16533292	5	5.38893	4.28352	3.32093	intron	NM_153213	ARHGEF19	16524599	16539104	-	chr1	16521775	16522037	263	16521887	8	6.58635	4.90256	4.54552	intergenic		exon	intron	intergenic
NM_018071;ARHGEF40	NM_018071	ARHGEF40	21538527	21558036	+	chr14	21555065	21555661	597	21555187	8	9.93569	6.72838	7.39876	exon	NM_018071	ARHGEF40	21538527	21558036	+	chr14	21538047	21538192	146	21538143	4	4.20931	3.5696	2.22054	promoter	NM_018071	ARHGEF40	21538527	21558036	+	chr14	21539741	21540068	328	21539821	7	5.54989	4.35783	3.56273	intron		exon	promoter	intron
NM_001177;ARL1	NM_001177	ARL1	101786903	101801572	-	chr12	101801070	101801886	817	101801285	11	14.4744	8.97117	11.737	promoter	NM_001177	ARL1	101786903	101801572	-	chr12	101794995	101795368	374	101795100	8	9.29056	6.42528	7.03698	intron	NM_001177	ARL1	101786903	101801572	-	chr12	101794906	101795404	499	101795307	16	16.2179	9.2604	13.8658	exon		promoter	intron	exon
NM_001256129;ARL8A	NM_001256129	ARL8A	202102532	202113871	-	chr1	202112792	202113501	710	202112906	8	9.93569	6.72838	7.39876	promoter	NM_001256129	ARL8A	202102532	202113871	-	chr1	202112347	202112492	146	202112418	7	7.93716	5.71136	5.73948	intron	NM_001256129	ARL8A	202102532	202113871	-	chr1	202112761	202113821	1061	202112916	23	26.0108	13.0735	23.4571	promoter		promoter	intron	promoter
NM_016607;ARMCX3	NM_016607	ARMCX3	100878120	100882831	+	chrX	100849483	100849742	260	100849609	7	8.5082	5.98078	6.04619	intergenic	NM_016607	ARMCX3	100878120	100882831	+	chrX	100877498	100878034	537	100877880	18	24.7964	13.5645	22.1159	promoter	NM_016607	ARMCX3	100878120	100882831	+	chrX	100849378	100849699	322	100849597	14	13.6249	8.17094	11.339	intergenic		intergenic	promoter	intergenic
NM_014862;ARNT2	NM_014862	ARNT2	80696692	80890277	+	chr15	80697100	80697343	244	80697268	6	7.13144	5.23318	4.75035	promoter	NM_014862	ARNT2	80696692	80890277	+	chr15	80711581	80711958	378	80711863	11	13.6067	8.56704	11.2053	intron	NM_014862	ARNT2	80696692	80890277	+	chr15	80697098	80697244	147	80697159	7	5.54989	4.35783	3.56273	promoter		promoter	intron	promoter
NM_005720;ARPC1B	NM_005720	ARPC1B	98972298	98992404	+	chr7	98977061	98977831	771	98977236	8	9.93569	6.72838	7.39876	intron	NM_005720	ARPC1B	98972298	98992404	+	chr7	98971986	98972188	203	98972070	8	9.29056	6.42528	7.03698	promoter	NM_005720	ARPC1B	98972298	98992404	+	chr7	98977095	98977721	627	98977224	15	14.9083	8.71567	12.5886	intron		intron	promoter	intron
NM_006628;ARPP19	NM_006628	ARPP19	52839432	52861213	-	chr15	52850114	52850385	272	52850182	5	5.81207	4.48558	3.51949	intron	NM_006628	ARPP19	52839432	52861213	-	chr15	52843955	52844113	159	52844048	7	7.93716	5.71136	5.73948	exon	NM_006628	ARPP19	52839432	52861213	-	chr15	52844489	52844635	147	52844520	5	3.63349	3.26838	1.7817	intron		intron	exon	intron
NM_001669;ARSD	NM_001669	ARSD	2822011	2847416	-	chrX	2846034	2846320	287	2846163	9	11.4086	7.47597	8.8015	intron	NM_001669	ARSD	2822011	2847416	-	chrX	2846969	2847175	207	2847067	15	19.8389	11.4227	17.2711	promoter	NM_001669	ARSD	2822011	2847416	-	chrX	2846169	2846326	158	2846244	10	8.78998	5.99202	6.6565	intron		intron	promoter	intron
NM_001130017;ART3	NM_001130017	ART3	76932333	77033955	+	chr4	76932852	76933566	715	76933109	8	9.93569	6.72838	7.39876	promoter	NM_001130017	ART3	76932333	77033955	+	chr4	76933547	76933702	156	76933624	8	9.29056	6.42528	7.03698	intron	NM_001130017	ART3	76932333	77033955	+	chr4	76932968	76933368	401	76933203	16	16.2179	9.2604	13.8658	promoter		promoter	intron	promoter
NM_001127505;ASAH1	NM_001127505	ASAH1	17913925	17942507	-	chr8	17940423	17940782	360	17940576	9	11.4086	7.47597	8.8015	intron	NM_001127505	ASAH1	17913925	17942507	-	chr8	17940286	17941883	1598	17940684	28	42.6324	20.7037	39.6204	promoter	NM_001127505	ASAH1	17913925	17942507	-	chr8	17940300	17940822	523	17940690	26	30.4904	14.7077	27.8603	intron		intron	promoter	intron
NM_014616;ATP11B	NM_014616	ATP11B	182511291	182639421	+	chr3	182510341	182511172	832	182510546	9	11.4086	7.47597	8.8015	promoter	NM_014616	ATP11B	182511291	182639421	+	chr3	182400287	182400529	243	182400415	6	6.63441	4.99744	4.49796	intergenic	NM_014616	ATP11B	182511291	182639421	+	chr3	182510570	182511183	614	182510826	26	30.4904	14.7077	27.8603	promoter		promoter	intergenic	promoter
NM_001681;ATP2A2	NM_001681	ATP2A2	110719032	110788897	+	chr12	110694864	110695222	359	110695018	5	5.81207	4.48558	3.51949	intergenic	NM_001681	ATP2A2	110719032	110788897	+	chr12	110718079	110718224	146	110718197	6	6.63441	4.99744	4.49796	promoter	NM_001681	ATP2A2	110719032	110788897	+	chr12	110690854	110691000	147	110690985	8	6.58635	4.90256	4.54552	intergenic		intergenic	promoter	intergenic
NM_001130020;ATP6V0A1	NM_001130020	ATP6V0A1	40610862	40674597	+	chr17	40605971	40606195	225	40606104	5	5.81207	4.48558	3.51949	upstream	NM_001130020	ATP6V0A1	40610862	40674597	+	chr17	40610102	40610247	146	40610171	6	6.63441	4.99744	4.49796	promoter	NM_001130020	ATP6V0A1	40610862	40674597	+	chr17	40605417	40605563	147	40605448	5	3.63349	3.26838	1.7817	upstream		upstream	promoter	upstream
NM_004655;AXIN2	NM_004655	AXIN2	63524683	63557740	-	chr17	63555474	63556518	1045	63555620	8	9.93569	6.72838	7.39876	intron	NM_004655	AXIN2	63524683	63557740	-	chr17	63225564	63225709	146	63225621	4	4.20931	3.5696	2.22054	intergenic	NM_004655	AXIN2	63524683	63557740	-	chr17	63555408	63557733	2326	63555547	23	26.0108	13.0735	23.4571	promoter		intron	intergenic	promoter
NM_001134432;AZI2	NM_001134432	AZI2	28363845	28390618	-	chr3	28389365	28390959	1595	28389778	21	31.5656	16.4471	28.2776	promoter	NM_001134432	AZI2	28373180	28390618	-	chr3	28388898	28389118	221	28389034	5	5.38893	4.28352	3.32093	intron	NM_001134432	AZI2	28373180	28390618	-	chr3	28389358	28391207	1850	28389898	84	135.431	46.302	131.674	promoter		promoter	intron	promoter
NM_004776;B4GALT5	NM_004776	B4GALT5	48249483	48330421	-	chr20	48247629	48247844	216	48247753	4	4.55874	3.73799	2.36673	intergenic	NM_004776	B4GALT5	48249483	48330421	-	chr20	48285490	48286231	742	48285865	9	10.6894	7.1392	8.38387	intron	NM_004776	B4GALT5	48249483	48330421	-	chr20	48247952	48248182	231	48248075	12	11.1435	7.08148	8.92969	intergenic		intergenic	intron	intergenic
NM_001144888;BAIAP2	NM_001144888	BAIAP2	79008947	79091232	+	chr17	79022929	79023143	215	79022948	5	5.81207	4.48558	3.51949	intron	NM_001144888	BAIAP2	79008947	79084312	+	chr17	78991820	78992227	408	78991941	9	10.6894	7.1392	8.38387	upstream	NM_001144888	BAIAP2	79008947	79091232	+	chr17	78983030	78983176	147	78983101	9	7.66777	5.44729	5.57864	intergenic		intron	upstream	intergenic
NM_013450;BAZ2B	NM_013450	BAZ2B	160175490	160473059	-	chr2	160263520	160263892	373	160263669	9	11.4086	7.47597	8.8015	intron	NM_013450	BAZ2B	160175490	160473059	-	chr2	160251955	160252682	728	160252154	9	10.6894	7.1392	8.38387	exon	NM_013450	BAZ2B	160175490	160473059	-	chr2	160252103	160252255	153	160252168	7	5.54989	4.35783	3.56273	intron		intron	exon	intron
NM_001719;BMP7	NM_001719	BMP7	55743809	55841707	-	chr20	55750109	55750580	472	55750251	8	9.93569	6.72838	7.39876	intron	NM_001719	BMP7	55743809	55841707	-	chr20	55711299	55711461	163	55711430	7	7.93716	5.71136	5.73948	intergenic	NM_001719	BMP7	55743809	55841707	-	chr20	55750070	55750563	494	55750246	10	8.78998	5.99202	6.6565	intron		intron	intergenic	intron
NM_004333;BRAF	NM_004333	BRAF	140433813	140624564	-	chr7	140421351	140421565	215	140421397	4	4.55874	3.73799	2.36673	intergenic	NM_004333	BRAF	140433813	140624564	-	chr7	140623419	140624748	1330	140623820	25	37.0994	18.5619	34.1822	promoter	NM_004333	BRAF	140433813	140624564	-	chr7	140425814	140426049	236	140425949	7	5.54989	4.35783	3.56273	intergenic		intergenic	promoter	intergenic
NM_080626;BRI3BP	NM_080626	BRI3BP	125478194	125510349	+	chr12	125477787	125478001	215	125477824	6	7.13144	5.23318	4.75035	promoter	NM_080626	BRI3BP	125478194	125510349	+	chr12	125481494	125481670	177	125481582	7	7.93716	5.71136	5.73948	intron	NM_080626	BRI3BP	125478194	125510349	+	chr12	125478871	125479292	422	125479167	11	9.94953	6.53675	7.77466	promoter		promoter	intron	promoter
NM_016098;BRP44L	NM_016098	BRP44L	166778408	166796486	-	chr6	166796894	166797385	492	166797024	7	8.5082	5.98078	6.04619	promoter	NM_016098	BRP44L	166778408	166796486	-	chr6	166795058	166795390	333	166795276	7	7.93716	5.71136	5.73948	intron	NM_016098	BRP44L	166778408	166796486	-	chr6	166796041	166796437	397	166796340	13	12.3693	7.62621	10.1187	promoter		promoter	intron	promoter
NR_046655;BRWD1-AS1	NR_046655	BRWD1-AS1	40687633	40695144	+	chr21	40689206	40689520	315	40689374	7	8.5082	5.98078	6.04619	intron	NR_046655	BRWD1-AS1	40687633	40695144	+	chr21	40688732	40689488	757	40688998	7	7.93716	5.71136	5.73948	exon	NR_046655	BRWD1-AS1	40687633	40695144	+	chr21	40688617	40689588	972	40688761	10	8.78998	5.99202	6.6565	promoter		intron	exon	promoter
NM_181443;BTBD3	NM_181443	BTBD3	11871477	11907243	+	chr20	11872170	11872404	235	11872360	7	8.5082	5.98078	6.04619	promoter	NM_181443	BTBD3	11871477	11907243	+	chr20	11360854	11360999	146	11360929	6	6.63441	4.99744	4.49796	intergenic	NM_181443	BTBD3	11871477	11907243	+	chr20	11871652	11871863	212	11871759	12	11.1435	7.08148	8.92969	promoter		promoter	intergenic	promoter
NM_001001791;C10orf55	NM_001001791	C10orf55	75669727	75682535	-	chr10	75668991	75669770	780	75669299	9	11.4086	7.47597	8.8015	exon	NM_001001791	C10orf55	75669727	75682535	-	chr10	75680069	75680230	162	75680154	8	9.29056	6.42528	7.03698	intron	NM_001001791	C10orf55	75669727	75682535	-	chr10	75669033	75669764	732	75669330	30	36.6818	16.8866	33.9565	exon		exon	intron	exon
NM_017622;C17orf59	NM_017622	C17orf59	8091651	8093564	-	chr17	8093234	8093504	271	8093358	9	11.4086	7.47597	8.8015	promoter	NM_017622	C17orf59	8091651	8093564	-	chr17	8091943	8092150	208	8092074	6	6.63441	4.99744	4.49796	exon	NM_017622	C17orf59	8091651	8093564	-	chr17	8092948	8093490	543	8093364	30	36.6818	16.8866	33.9565	promoter		promoter	exon	promoter
NM_024104;C19orf42	NM_024104	C19orf42	16756959	16770968	-	chr19	16770331	16770559	229	16770508	5	5.81207	4.48558	3.51949	promoter	NM_024104	C19orf42	16756959	16770968	-	chr19	16761870	16762355	486	16761919	5	5.38893	4.28352	3.32093	intron	NM_024104	C19orf42	16756959	16770968	-	chr19	16770350	16770618	269	16770494	11	9.94953	6.53675	7.77466	promoter		promoter	intron	promoter
NM_182584;C20orf203	NM_182584	C20orf203	31219427	31239783	-	chr20	31260434	31260801	368	31260594	11	14.4744	8.97117	11.737	upstream	NM_182584	C20orf203	31219427	31239783	-	chr20	31236805	31237151	347	31237062	9	10.6894	7.1392	8.38387	exon	NM_182584	C20orf203	31219427	31239783	-	chr20	31214753	31215011	259	31214811	6	4.56349	3.81311	2.63711	intergenic		upstream	exon	intergenic
NM_017880;C2orf42	NM_017880	C2orf42	70377017	70418151	-	chr2	70417165	70418174	1010	70417583	9	11.4086	7.47597	8.8015	promoter	NM_017880	C2orf42	70377017	70418151	-	chr2	70409604	70409804	201	70409738	5	5.38893	4.28352	3.32093	exon	NM_017880	C2orf42	70377017	70418151	-	chr2	70410299	70410489	191	70410395	6	4.56349	3.81311	2.63711	intron		promoter	exon	intron
NM_001010903;C6orf222	NM_001010903	C6orf222	36283535	36304662	-	chr6	36302500	36302716	217	36302580	4	4.55874	3.73799	2.36673	intron	NM_001010903	C6orf222	36283535	36304662	-	chr6	36293051	36293310	260	36293168	7	7.93716	5.71136	5.73948	exon	NM_001010903	C6orf222	36283535	36304662	-	chr6	36293699	36293980	282	36293844	8	6.58635	4.90256	4.54552	intron		intron	exon	intron
NM_018341;C6orf70	NM_018341	C6orf70	170151721	170181617	+	chr6	170168505	170168739	235	170168573	6	7.13144	5.23318	4.75035	intron	NM_018341	C6orf70	170151721	170181617	+	chr6	170167742	170168242	501	170168124	11	13.6067	8.56704	11.2053	exon	NM_018341	C6orf70	170151721	170181617	+	chr6	170167731	170168187	457	170167951	13	12.3693	7.62621	10.1187	intron		intron	exon	intron
NM_001079670;CAB39L	NM_001079670	CAB39L	49882786	50018221	-	chr13	49875540	49875787	248	49875620	6	7.13144	5.23318	4.75035	intergenic	NM_001079670	CAB39L	49882786	50018221	-	chr13	49948861	49949233	373	49949052	13	16.663	9.99488	14.1751	intron	NM_001079670	CAB39L	49882786	50018221	-	chr13	49875559	49875711	153	49875631	12	11.1435	7.08148	8.92969	intergenic		intergenic	intron	intergenic
NM_020439;CAMK1G	NM_020439	CAMK1G	209757045	209787284	+	chr1	209780099	209782024	1926	209780318	8	9.93569	6.72838	7.39876	exon	NM_020439	CAMK1G	209757045	209787284	+	chr1	209779816	209780861	1046	209780166	14	18.237	10.7088	15.7084	intron	NM_020439	CAMK1G	209757045	209787284	+	chr1	209707791	209708167	377	209707998	11	9.94953	6.53675	7.77466	intergenic		exon	intron	intergenic
NM_018448;CAND1	NM_018448	CAND1	67663061	67708388	+	chr12	67662130	67664171	2042	67662291	10	12.9227	8.22357	10.249	promoter	NM_018448	CAND1	67663061	67708388	+	chr12	67357519	67357713	195	67357579	5	5.38893	4.28352	3.32093	intergenic	NM_018448	CAND1	67663061	67708388	+	chr12	67661957	67662531	575	67662064	10	8.78998	5.99202	6.6565	promoter		promoter	intergenic	promoter
NM_001105530;CAP1	NM_001105530	CAP1	40506255	40538321	+	chr1	40505661	40506084	424	40505842	6	7.13144	5.23318	4.75035	promoter	NM_001105530	CAP1	40506255	40538321	+	chr1	40504811	40505023	213	40504905	7	7.93716	5.71136	5.73948	upstream	NM_001105530	CAP1	40506255	40538321	+	chr1	40455893	40456103	211	40455997	5	3.63349	3.26838	1.7817	intergenic		promoter	upstream	intergenic
NM_001017534;CARD16	NM_001017534	CARD16	104912053	104916051	-	chr11	104914880	104917691	2812	104915158	10	12.9227	8.22357	10.249	promoter	NM_001017534	CARD16	104912053	104916051	-	chr11	104914354	104914538	185	104914441	10	12.1293	7.85312	9.77469	intron	NM_001017534	CARD16	104912053	104916051	-	chr11	104914358	104918814	4457	104914636	14	13.6249	8.17094	11.339	promoter		promoter	intron	promoter
NM_001752;CAT	NM_001752	CAT	34460472	34493607	+	chr11	34441900	34442224	325	34442038	12	16.0608	9.71877	13.2618	upstream	NM_001752	CAT	34460472	34493607	+	chr11	34426462	34426607	146	34426549	7	7.93716	5.71136	5.73948	intergenic	NM_001752	CAT	34460472	34493607	+	chr11	34440987	34441428	442	34441204	8	6.58635	4.90256	4.54552	upstream		upstream	intergenic	upstream
NM_024764;CATSPERB	NM_024764	CATSPERB	92047118	92198413	-	chr14	92133682	92133896	215	92133722	6	7.13144	5.23318	4.75035	intron	NM_024764	CATSPERB	92047118	92198413	-	chr14	92210783	92210980	198	92210897	4	4.20931	3.5696	2.22054	upstream	NM_024764	CATSPERB	92047118	92198413	-	chr14	92133198	92133454	257	92133344	9	7.66777	5.44729	5.57864	intron		intron	upstream	intron
NM_003655;CBX4	NM_003655	CBX4	77806955	77813213	-	chr17	77816055	77817209	1155	77816878	13	17.6792	10.4664	14.8211	upstream	NM_003655	CBX4	77806955	77813213	-	chr17	77812079	77813041	963	77812169	7	7.93716	5.71136	5.73948	promoter	NM_003655	CBX4	77806955	77813213	-	chr17	77806115	77806261	147	77806216	7	5.54989	4.35783	3.56273	intergenic		upstream	promoter	intergenic
NM_014292;CBX6	NM_014292	CBX6	39260248	39268258	-	chr22	39266666	39267037	372	39266826	6	7.13144	5.23318	4.75035	intron	NM_014292	CBX6	39260248	39268258	-	chr22	39266695	39267998	1304	39266924	12	15.1188	9.28096	12.6733	promoter	NM_014292	CBX6	39260248	39268258	-	chr22	39266030	39266240	211	39266138	10	8.78998	5.99202	6.6565	intron		intron	promoter	intron
NM_206886;CCDC18	NM_206886	CCDC18	93646281	93744287	+	chr1	93652081	93652304	224	93652265	6	7.13144	5.23318	4.75035	intron	NM_206886	CCDC18	93646281	93744287	+	chr1	93651952	93652343	392	93652099	13	16.663	9.99488	14.1751	exon	NM_206886	CCDC18	93646281	93744287	+	chr1	93650135	93650356	222	93650225	11	9.94953	6.53675	7.77466	intron		intron	exon	intron
NM_020198;CCDC47	NM_020198	CCDC47	61822610	61851088	-	chr17	61837643	61839648	2006	61838440	12	16.0608	9.71877	13.2618	exon	NM_020198	CCDC47	61822610	61851088	-	chr17	61834491	61834670	180	61834562	6	6.63441	4.99744	4.49796	intron	NM_020198	CCDC47	61822610	61851088	-	chr17	61824146	61824292	147	61824247	6	4.56349	3.81311	2.63711	exon		exon	intron	exon
NM_001156474;CCDC81	NM_001156474	CCDC81	86085778	86134151	+	chr11	86082189	86082403	215	86082206	5	5.81207	4.48558	3.51949	upstream	NM_001156474	CCDC81	86085778	86134151	+	chr11	86099115	86099572	458	86099200	6	6.63441	4.99744	4.49796	intron	NM_001156474	CCDC81	86085778	86134151	+	chr11	86082242	86082388	147	86082355	9	7.66777	5.44729	5.57864	upstream		upstream	intron	upstream
NM_006835;CCNI	NM_006835	CCNI	77969177	77997125	-	chr4	77996121	77996496	376	77996282	10	12.9227	8.22357	10.249	promoter	NM_006835	CCNI	77969177	77997125	-	chr4	77994411	77994556	146	77994482	6	6.63441	4.99744	4.49796	intron	NM_006835	CCNI	77969177	77997125	-	chr4	77960982	77961249	268	77961011	5	3.63349	3.26838	1.7817	intergenic		promoter	intron	intergenic
NM_001130910;CCRL2	NM_001130910	CCRL2	46449049	46451014	+	chr3	46447104	46449133	2030	46447450	9	11.4086	7.47597	8.8015	promoter	NM_001130910	CCRL2	46449049	46451014	+	chr3	46446569	46446714	146	46446675	4	4.20931	3.5696	2.22054	upstream	NM_001130910	CCRL2	46449049	46451014	+	chr3	46446547	46449423	2877	46446695	8	6.58635	4.90256	4.54552	promoter		promoter	upstream	promoter
NM_007053;CD160	NM_007053	CD160	145695798	145715565	-	chr1	145696529	145696967	439	145696776	6	7.13144	5.23318	4.75035	exon	NM_007053	CD160	145695798	145715565	-	chr1	145696648	145696922	275	145696811	13	16.663	9.99488	14.1751	intron	NM_007053	CD160	145695798	145715565	-	chr1	145695843	145695995	153	145695914	6	4.56349	3.81311	2.63711	exon		exon	intron	exon
NM_001166663;CD244	NM_001166663	CD244	160799950	160832692	-	chr1	160832717	160833141	425	160832920	19	27.9572	14.952	24.7712	promoter	NM_001166663	CD244	160799950	160832692	-	chr1	160807548	160807778	231	160807670	8	9.29056	6.42528	7.03698	intron	NM_001166663	CD244	160799950	160832692	-	chr1	160832338	160832511	174	160832464	8	6.58635	4.90256	4.54552	promoter		promoter	intron	promoter
NM_001243646;CD2BP2	NM_001243646	CD2BP2	30362087	30366255	-	chr16	30366258	30366572	315	30366437	7	8.5082	5.98078	6.04619	promoter	NM_001243646	CD2BP2	30362087	30366682	-	chr16	30362145	30362379	235	30362294	4	4.20931	3.5696	2.22054	exon	NM_001243646	CD2BP2	30362087	30366255	-	chr16	30365847	30366576	730	30366473	18	18.9099	10.3499	16.4961	promoter		promoter	exon	promoter
NM_000574;CD55	NM_000574	CD55	207494817	207534311	+	chr1	207494090	207496481	2392	207494257	11	14.4744	8.97117	11.737	promoter	NM_000574	CD55	207494817	207534311	+	chr1	207483466	207483662	197	207483568	8	9.29056	6.42528	7.03698	upstream	NM_000574	CD55	207494817	207534311	+	chr1	207363633	207363779	147	207363731	6	4.56349	3.81311	2.63711	intergenic		promoter	upstream	intergenic
NM_001781;CD69	NM_001781	CD69	9905082	9913497	-	chr12	9910288	9911993	1706	9911010	12	16.0608	9.71877	13.2618	intron	NM_001781	CD69	9905082	9913497	-	chr12	9910394	9912609	2216	9910564	12	15.1188	9.28096	12.6733	promoter	NM_001781	CD69	9905082	9913497	-	chr12	9907166	9907369	204	9907282	10	8.78998	5.99202	6.6565	exon		intron	promoter	exon
NM_001025160;CD97	NM_001025160	CD97	14491956	14519537	+	chr19	14420542	14420780	239	14420737	6	7.13144	5.23318	4.75035	intergenic	NM_001025160	CD97	14491956	14519537	+	chr19	14478783	14478931	149	14478855	8	9.29056	6.42528	7.03698	upstream	NM_001025160	CD97	14491956	14519537	+	chr19	14420600	14420826	227	14420727	15	14.9083	8.71567	12.5886	intergenic		intergenic	upstream	intergenic
NM_006023;CDC123	NM_006023	CDC123	12237961	12292589	+	chr10	12256794	12257552	759	12256948	13	17.6792	10.4664	14.8211	intron	NM_006023	CDC123	12237961	12292589	+	chr10	12240435	12241550	1116	12240548	7	7.93716	5.71136	5.73948	exon	NM_006023	CDC123	12237961	12292589	+	chr10	12240910	12241287	378	12241165	12	11.1435	7.08148	8.92969	intron		intron	exon	intron
NM_001254;CDC6	NM_001254	CDC6	38444146	38459413	+	chr17	38440300	38440520	221	38440379	5	5.81207	4.48558	3.51949	upstream	NM_001254	CDC6	38444146	38459413	+	chr17	38444173	38444466	294	38444243	6	6.63441	4.99744	4.49796	promoter	NM_001254	CDC6	38444146	38459413	+	chr17	38439671	38440162	492	38439764	10	8.78998	5.99202	6.6565	upstream		upstream	promoter	upstream
NM_003718;CDK13	NM_003718	CDK13	39989959	40136733	+	chr7	39988267	39988931	665	39988335	8	9.93569	6.72838	7.39876	upstream	NM_003718	CDK13	39989959	40136733	+	chr7	39988111	39990381	2271	39988549	17	23.12	12.8506	20.4763	promoter	NM_003718	CDK13	39989959	40136733	+	chr7	39894523	39894669	147	39894596	7	5.54989	4.35783	3.56273	intergenic		upstream	promoter	intergenic
NM_005851;CDK2AP2	NM_005851	CDK2AP2	67273968	67276102	-	chr11	67273854	67274081	228	67273994	6	7.13144	5.23318	4.75035	exon	NM_005851	CDK2AP2	67273968	67276102	-	chr11	67274862	67275108	247	67274998	6	6.63441	4.99744	4.49796	promoter	NM_005851	CDK2AP2	67273968	67276102	-	chr11	67274009	67274155	147	67274102	9	7.66777	5.44729	5.57864	exon		exon	promoter	exon
NM_017632;CDKN2AIP	NM_017632	CDKN2AIP	184365789	184369049	+	chr4	184365024	184365533	510	184365338	10	12.9227	8.22357	10.249	promoter	NM_017632	CDKN2AIP	184365789	184369049	+	chr4	184319742	184319887	146	184319817	6	6.63441	4.99744	4.49796	intergenic	NM_017632	CDKN2AIP	184365789	184369049	+	chr4	184352033	184352192	160	184352113	8	6.58635	4.90256	4.54552	upstream		promoter	intergenic	upstream
NM_001134422;CDV3	NM_001134422	CDV3	133292434	133309118	+	chr3	133291483	133292092	610	133291696	14	19.3275	11.214	16.4118	promoter	NM_001134422	CDV3	133293301	133309118	+	chr3	133291077	133291339	263	133291224	13	16.663	9.99488	14.1751	upstream	NM_001134422	CDV3	133292434	133309118	+	chr3	133224943	133225096	154	133225014	8	6.58635	4.90256	4.54552	intergenic		promoter	upstream	intergenic
NM_001252296;CEBPG	NM_001252296	CEBPG	33864575	33873592	+	chr19	33863911	33865476	1566	33864025	10	12.9227	8.22357	10.249	promoter	NM_001252296	CEBPG	33864575	33873592	+	chr19	33863083	33863371	289	33863252	16	21.4671	12.1366	18.8609	upstream	NM_001252296	CEBPG	33865430	33873592	+	chr19	33863787	33864503	717	33864062	33	41.4716	18.5208	38.6788	promoter		promoter	upstream	promoter
NM_001172639;CELF1	NM_001172639	CELF1	47487489	47545540	-	chr11	47528281	47528832	552	47528540	8	9.93569	6.72838	7.39876	intron	NM_001172639	CELF1	47487489	47545540	-	chr11	47521013	47521327	315	47521179	16	21.4671	12.1366	18.8609	exon	NM_001172639	CELF1	47487489	47545540	-	chr11	47517451	47517597	147	47517575	6	4.56349	3.81311	2.63711	intron		intron	exon	intron
NM_001407;CELSR3	NM_001407	CELSR3	48673896	48700348	-	chr3	48700367	48701091	725	48700555	11	14.4744	8.97117	11.737	promoter	NM_001407	CELSR3	48673896	48700348	-	chr3	48693311	48693563	253	48693458	9	10.6894	7.1392	8.38387	intron	NM_001407	CELSR3	48673896	48700348	-	chr3	48693377	48693613	237	48693492	13	12.3693	7.62621	10.1187	exon		promoter	intron	exon
NM_001812;CENPC1	NM_001812	CENPC1	68337989	68411256	-	chr4	68264393	68264862	470	68264650	7	8.5082	5.98078	6.04619	intergenic	NM_001812	CENPC1	68337989	68411256	-	chr4	68410265	68411244	980	68410606	13	16.663	9.99488	14.1751	promoter	NM_001812	CENPC1	68337989	68411256	-	chr4	66661506	66661652	147	66661538	6	4.56349	3.81311	2.63711	intergenic		intergenic	promoter	intergenic
NM_001127182;CEP55	NM_001127182	CEP55	95256389	95288849	+	chr10	95256457	95256832	376	95256663	9	11.4086	7.47597	8.8015	promoter	NM_001127182	CEP55	95256389	95288849	+	chr10	95275745	95275890	146	95275794	4	4.20931	3.5696	2.22054	intron	NM_001127182	CEP55	95256369	95288849	+	chr10	95256447	95256768	322	95256578	13	12.3693	7.62621	10.1187	promoter		promoter	intron	promoter
NM_147190;CERS5	NM_147190	CERS5	50523581	50561097	-	chr12	50560388	50561142	755	50560961	10	12.9227	8.22357	10.249	promoter	NM_147190	CERS5	50523581	50561097	-	chr12	50523066	50523211	146	50523139	7	7.93716	5.71136	5.73948	intergenic	NM_147190	CERS5	50523581	50561097	-	chr12	50560254	50561125	872	50560393	11	9.94953	6.53675	7.77466	promoter		promoter	intergenic	promoter
NM_020770;CGN	NM_020770	CGN	151483862	151511167	+	chr1	151475204	151476177	974	151475326	12	16.0608	9.71877	13.2618	upstream	NM_020770	CGN	151483862	151511167	+	chr1	151483437	151483582	146	151483483	5	5.38893	4.28352	3.32093	promoter	NM_020770	CGN	151483862	151511167	+	chr1	151466928	151467387	460	151467147	9	7.66777	5.44729	5.57864	upstream		upstream	promoter	upstream
NM_017812;CHCHD3	NM_017812	CHCHD3	132469623	132766828	-	chr7	132436020	132436256	237	132436146	7	8.5082	5.98078	6.04619	intergenic	NM_017812	CHCHD3	132469623	132766828	-	chr7	132553687	132553832	146	132553758	6	6.63441	4.99744	4.49796	intron	NM_017812	CHCHD3	132469623	132766828	-	chr7	132436113	132436259	147	132436179	7	5.54989	4.35783	3.56273	intergenic		intergenic	intron	intergenic
NM_001273;CHD4	NM_001273	CHD4	6679248	6716551	-	chr12	6716225	6716439	215	6716408	6	7.13144	5.23318	4.75035	promoter	NM_001273	CHD4	6679248	6716551	-	chr12	6715026	6715544	519	6715161	7	7.93716	5.71136	5.73948	exon	NM_001273	CHD4	6679248	6716551	-	chr12	6715005	6715337	333	6715081	7	5.54989	4.35783	3.56273	intron		promoter	exon	intron
NM_001244644;CHMP2B	NM_001244644	CHMP2B	87276413	87304698	+	chr3	87138175	87138467	293	87138311	5	5.81207	4.48558	3.51949	intergenic	NM_001244644	CHMP2B	87276413	87304698	+	chr3	87276467	87277159	693	87276613	43	72.0699	31.4125	68.6006	promoter	NM_001244644	CHMP2B	87276413	87304698	+	chr3	87138030	87138262	233	87138124	9	7.66777	5.44729	5.57864	intergenic		intergenic	promoter	intergenic
NM_001199279;CHRNA6	NM_001199279	CHRNA6	42607780	42623929	-	chr8	42624061	42624289	229	42624210	6	7.13144	5.23318	4.75035	promoter	NM_001199279	CHRNA6	42607780	42623929	-	chr8	42596673	42596897	225	42596773	7	7.93716	5.71136	5.73948	intergenic	NM_001199279	CHRNA6	42607780	42623929	-	chr8	42623290	42624204	915	42623570	25	28.9806	14.163	26.3754	promoter		promoter	intergenic	promoter
NM_016511;CLEC1A	NM_016511	CLEC1A	10223080	10251605	-	chr12	10247510	10247724	215	10247598	7	8.5082	5.98078	6.04619	intron	NM_016511	CLEC1A	10223080	10251605	-	chr12	10221652	10221818	167	10221739	6	6.63441	4.99744	4.49796	intergenic	NM_016511	CLEC1A	10223080	10251605	-	chr12	10223240	10223457	218	10223398	5	3.63349	3.26838	1.7817	exon		intron	intergenic	exon
NM_001195139;COG4	NM_001195139	COG4	70514472	70557457	-	chr16	70529645	70529930	286	70529749	7	8.5082	5.98078	6.04619	intron	NM_001195139	COG4	70514472	70557457	-	chr16	70530137	70530567	431	70530259	8	9.29056	6.42528	7.03698	exon	NM_001195139	COG4	70514472	70557457	-	chr16	70529627	70529854	228	70529720	8	6.58635	4.90256	4.54552	intron		intron	exon	intron
NM_001855;COL15A1	NM_001855	COL15A1	101706138	101833068	+	chr9	101751391	101751605	215	101751538	5	5.81207	4.48558	3.51949	exon	NM_001855	COL15A1	101706138	101833068	+	chr9	101751821	101752196	376	101752072	8	9.29056	6.42528	7.03698	intron	NM_001855	COL15A1	101706138	101833068	+	chr9	101649490	101649636	147	101649551	8	6.58635	4.90256	4.54552	intergenic		exon	intron	intergenic
NM_001858;COL19A1	NM_001858	COL19A1	70576448	70922157	+	chr6	70577090	70577322	233	70577229	6	7.13144	5.23318	4.75035	promoter	NM_001858	COL19A1	70576448	70922157	+	chr6	70577496	70577686	191	70577569	8	9.29056	6.42528	7.03698	intron	NM_001858	COL19A1	70576448	70922157	+	chr6	70576264	70576424	161	70576340	9	7.66777	5.44729	5.57864	promoter		promoter	intron	promoter
NM_000088;COL1A1	NM_000088	COL1A1	48261457	48279000	-	chr17	48299164	48299392	229	48299325	6	7.13144	5.23318	4.75035	upstream	NM_000088	COL1A1	48261457	48279000	-	chr17	48278083	48278247	165	48278171	8	9.29056	6.42528	7.03698	promoter	NM_000088	COL1A1	48261457	48279000	-	chr17	48270161	48270338	178	48270243	11	9.94953	6.53675	7.77466	exon		upstream	promoter	exon
NM_001099339;COMMD7	NM_001099339	COMMD7	31290493	31331814	-	chr20	31330640	31331015	376	31330816	8	9.93569	6.72838	7.39876	promoter	NM_001099339	COMMD7	31290493	31331814	-	chr20	31260949	31261094	146	31261041	5	5.38893	4.28352	3.32093	intergenic	NM_001099339	COMMD7	31290493	31331814	-	chr20	31330608	31332147	1540	31330874	20	21.6907	11.4393	19.2187	promoter		promoter	intergenic	promoter
NM_001201472,NM_001201473;CORO7,CORO7-PAM16	NM_001201472,NM_001201473	CORO7,CORO7-PAM16	4404543	4466962	-	chr16	4466218	4466524	307	4466358	6	7.13144	5.23318	4.75035	promoter	NM_001201472,NM_001201473	CORO7,CORO7-PAM16	4404543	4466962	-	chr16	4465568	4465836	269	4465756	5	5.38893	4.28352	3.32093	intron	NM_001201472,NM_001201473	CORO7,CORO7-PAM16	4390252	4466962	-	chr16	4465962	4466108	147	4466035	7	5.54989	4.35783	3.56273	promoter		promoter	intron	promoter
NM_005694;COX17	NM_005694	COX17	119388372	119396243	-	chr3	119394357	119396901	2545	119395152	11	14.4744	8.97117	11.737	promoter	NM_005694	COX17	119388372	119396243	-	chr3	119389013	119389158	146	119389060	4	4.20931	3.5696	2.22054	intron	NM_005694	COX17	119388372	119396243	-	chr3	119393638	119393992	355	119393915	8	6.58635	4.90256	4.54552	exon		promoter	intron	exon
NM_004718;COX7A2L	NM_004718	COX7A2L	42577645	42588356	-	chr2	42588048	42588298	251	42588114	8	9.93569	6.72838	7.39876	promoter	NM_004718	COX7A2L	42577645	42588356	-	chr2	42580673	42580911	239	42580751	4	4.20931	3.5696	2.22054	intron	NM_004718	COX7A2L	42577645	42588356	-	chr2	42575929	42576075	147	42576046	7	5.54989	4.35783	3.56273	intergenic		promoter	intron	intergenic
NM_001040647;CRCP	NM_001040647	CRCP	65579805	65619553	+	chr7	65579335	65580403	1069	65579535	12	16.0608	9.71877	13.2618	promoter	NM_001040647	CRCP	65579805	65619553	+	chr7	65565215	65565438	224	65565287	4	4.20931	3.5696	2.22054	upstream	NM_001040647	CRCP	65579805	65619553	+	chr7	65579331	65580563	1233	65579544	41	54.7744	22.8786	51.8122	promoter		promoter	upstream	promoter
NM_001310;CREBL2	NM_001310	CREBL2	12764831	12798041	+	chr12	12738202	12738876	675	12738415	13	17.6792	10.4664	14.8211	intergenic	NM_001310	CREBL2	12764831	12798041	+	chr12	12758088	12758233	146	12758160	5	5.38893	4.28352	3.32093	upstream	NM_001310	CREBL2	12764831	12798041	+	chr12	12737581	12739680	2100	12737699	8	6.58635	4.90256	4.54552	intergenic		intergenic	upstream	intergenic
NM_001039618;CREBZF	NM_001039618	CREBZF	85368608	85376182	-	chr11	85374675	85376914	2240	85375033	9	11.4086	7.47597	8.8015	promoter	NM_001039618	CREBZF	85368608	85376182	-	chr11	85374209	85374354	146	85374295	4	4.20931	3.5696	2.22054	exon	NM_001039618	CREBZF	85368608	85376182	-	chr11	85374422	85376165	1744	85374786	18	18.9099	10.3499	16.4961	promoter		promoter	exon	promoter
NM_181715;CRTC2	NM_181715	CRTC2	153920148	153931132	-	chr1	153929848	153930073	226	153929978	7	8.5082	5.98078	6.04619	intron	NM_181715	CRTC2	153920148	153931132	-	chr1	153929646	153930210	565	153929944	15	19.8389	11.4227	17.2711	promoter	NM_181715	CRTC2	153920148	153931132	-	chr1	153929401	153929627	227	153929462	7	5.54989	4.35783	3.56273	intron		intron	promoter	intron
NM_000395;CSF2RB	NM_000395	CSF2RB	37309675	37336479	+	chr22	37287912	37288303	392	37288123	6	7.13144	5.23318	4.75035	intergenic	NM_000395	CSF2RB	37309675	37336479	+	chr22	37289982	37290195	214	37290136	4	4.20931	3.5696	2.22054	upstream	NM_000395	CSF2RB	37309675	37336479	+	chr22	37287472	37287696	225	37287549	5	3.63349	3.26838	1.7817	intergenic		intergenic	upstream	intergenic
NM_001008392;CTDSPL	NM_001008392	CTDSPL	37903669	38025960	+	chr3	37878790	37879024	235	37878953	7	8.5082	5.98078	6.04619	intergenic	NM_001008392	CTDSPL	37903669	38025960	+	chr3	37940392	37940698	307	37940583	5	5.38893	4.28352	3.32093	intron	NM_001008392	CTDSPL	37903669	38025960	+	chr3	37878715	37879039	325	37878971	9	7.66777	5.44729	5.57864	intergenic		intergenic	intron	intergenic
NM_001903;CTNNA1	NM_001903	CTNNA1	138089107	138270723	+	chr5	138088526	138090537	2012	138088879	17	24.4335	13.4567	21.3519	promoter	NM_001903	CTNNA1	138089107	138270723	+	chr5	138077772	138078280	509	138078069	7	7.93716	5.71136	5.73948	upstream	NM_001903	CTNNA1	138089107	138270723	+	chr5	137937057	137937268	212	137937169	11	9.94953	6.53675	7.77466	intergenic		promoter	upstream	intergenic
NM_001114173;CTSC	NM_001114173	CTSC	88053981	88070941	-	chr11	88070270	88070884	615	88070369	8	9.93569	6.72838	7.39876	promoter	NM_001114173	CTSC	88053981	88070941	-	chr11	88060030	88060175	146	88060085	4	4.20931	3.5696	2.22054	intron	NM_001114173	CTSC	88053981	88070941	-	chr11	88058606	88058883	278	88058814	7	5.54989	4.35783	3.56273	exon		promoter	intron	exon
NM_001909,NM_053005;CTSD,MOB2	NM_001909,NM_053005	CTSD,MOB2	1490685	1785501	-	chr11	1793971	1794241	271	1794110	10	12.9227	8.22357	10.249	upstream	NM_001909,NM_053005	CTSD,MOB2	1490685	1785501	-	chr11	1784945	1785120	176	1785035	9	10.6894	7.1392	8.38387	promoter	NM_001909,NM_053005	CTSD,MOB2	1773982	1785222	-	chr11	1781936	1782150	215	1782081	12	11.1435	7.08148	8.92969	intron		upstream	promoter	intron
NM_001910;CTSE	NM_001910	CTSE	206317459	206332104	+	chr1	206328366	206328985	620	206328726	7	8.5082	5.98078	6.04619	exon	NM_001910	CTSE	206317459	206332104	+	chr1	206326255	206326643	389	206326376	8	9.29056	6.42528	7.03698	intron	NM_001910	CTSE	206317459	206332104	+	chr1	206328363	206329012	650	206328853	17	17.5522	9.80513	15.1687	exon		exon	intron	exon
NM_001100812;CXCL16	NM_001100812	CXCL16	4637804	4643223	-	chr17	4639313	4639537	225	4639433	7	8.5082	5.98078	6.04619	intron	NM_001100812	CXCL16	4637804	4643223	-	chr17	4637833	4638198	366	4637943	7	7.93716	5.71136	5.73948	exon	NM_001100812	CXCL16	4636828	4643223	-	chr17	4639123	4639316	194	4639225	17	17.5522	9.80513	15.1687	intron		intron	exon	intron
NM_002993;CXCL6	NM_002993	CXCL6	74702273	74704477	+	chr4	74641528	74641844	317	74641730	5	5.81207	4.48558	3.51949	intergenic	NM_002993	CXCL6	74702273	74704477	+	chr4	74702335	74702555	221	74702396	4	4.20931	3.5696	2.22054	promoter	NM_002993	CXCL6	74702273	74704477	+	chr4	74609596	74609780	185	74609677	10	8.78998	5.99202	6.6565	intergenic		intergenic	promoter	intergenic
NM_001170569;CXorf56	NM_001170569	CXorf56	118672112	118699397	-	chrX	118682842	118683384	543	118683012	8	9.93569	6.72838	7.39876	intron	NM_001170569	CXorf56	118672112	118699397	-	chrX	118663641	118663786	146	118663698	5	5.38893	4.28352	3.32093	intergenic	NM_001170569	CXorf56	118672112	118699397	-	chrX	118682869	118683129	261	118682939	12	11.1435	7.08148	8.92969	intron		intron	intergenic	intron
NM_001161452;CYBASC3	NM_001161452	CYBASC3	61116220	61124361	-	chr11	61124506	61124756	251	61124673	7	8.5082	5.98078	6.04619	promoter	NM_001161452	CYBASC3	61116220	61129755	-	chr11	61120904	61121157	254	61121048	6	6.63441	4.99744	4.49796	intron	NM_001161452	CYBASC3	61116220	61129755	-	chr11	61120886	61121275	390	61121008	17	17.5522	9.80513	15.1687	exon		promoter	intron	exon
NM_001042355;CYLD	NM_001042355	CYLD	50775961	50835846	+	chr16	50775052	50775610	559	50775195	10	12.9227	8.22357	10.249	promoter	NM_001042355	CYLD	50776029	50835846	+	chr16	50769970	50770143	174	50770045	6	6.63441	4.99744	4.49796	upstream	NM_001042355	CYLD	50775961	50835846	+	chr16	50774882	50775660	779	50775287	22	24.552	12.5288	22.0249	promoter		promoter	upstream	promoter
NM_024514;CYP2R1	NM_024514	CYP2R1	14899556	14913751	-	chr11	14912406	14912715	310	14912582	7	8.5082	5.98078	6.04619	intron	NM_024514	CYP2R1	14899556	14913751	-	chr11	14912330	14913237	908	14912612	12	15.1188	9.28096	12.6733	promoter	NM_024514	CYP2R1	14899556	14913751	-	chr11	14912455	14912743	289	14912602	11	9.94953	6.53675	7.77466	intron		intron	promoter	intron
NM_006668;CYP46A1	NM_006668	CYP46A1	100150755	100193638	+	chr14	100149823	100150241	419	100149990	9	11.4086	7.47597	8.8015	promoter	NM_006668	CYP46A1	100150755	100193638	+	chr14	100149505	100149681	177	100149593	7	7.93716	5.71136	5.73948	upstream	NM_006668	CYP46A1	100150755	100193638	+	chr14	100149560	100150253	694	100149648	12	11.1435	7.08148	8.92969	promoter		promoter	upstream	promoter
NM_001163484;DCAF11	NM_001163484	DCAF11	24583906	24594451	+	chr14	24575648	24575877	230	24575774	7	8.5082	5.98078	6.04619	upstream	NM_001163484	DCAF11	24583986	24594451	+	chr14	24582843	24583775	933	24583058	12	15.1188	9.28096	12.6733	promoter	NM_001163484	DCAF11	24584494	24594451	+	chr14	24575646	24575907	262	24575749	7	5.54989	4.35783	3.56273	upstream		upstream	promoter	upstream
NM_018403;DCP1A	NM_018403	DCP1A	53317445	53381654	-	chr3	53380433	53380699	267	53380580	7	8.5082	5.98078	6.04619	promoter	NM_018403	DCP1A	53317445	53381654	-	chr3	53321343	53321550	208	53321487	5	5.38893	4.28352	3.32093	exon	NM_018403	DCP1A	53317445	53381654	-	chr3	53321696	53321842	147	53321769	6	4.56349	3.81311	2.63711	intron		promoter	exon	intron
NM_001193416;DDX3X	NM_001193416	DDX3X	41192651	41209524	+	chrX	41191827	41194330	2504	41192027	10	12.9227	8.22357	10.249	promoter	NM_001193416	DDX3X	41192651	41209524	+	chrX	41190474	41190951	478	41190586	7	7.93716	5.71136	5.73948	upstream	NM_001193416	DDX3X	41192651	41209524	+	chrX	41124817	41125025	209	41124919	15	14.9083	8.71567	12.5886	intergenic		promoter	upstream	intergenic
NM_007372;DDX42	NM_007372	DDX42	61851567	61896677	+	chr17	61852464	61852694	231	61852607	5	5.81207	4.48558	3.51949	promoter	NM_007372	DDX42	61851567	61896677	+	chr17	61875338	61875483	146	61875408	4	4.20931	3.5696	2.22054	exon	NM_007372	DDX42	61851567	61896677	+	chr17	61852963	61853112	150	61853037	8	6.58635	4.90256	4.54552	intron		promoter	exon	intron
NM_020946;DENND1A	NM_020946	DENND1A	126163870	126692417	-	chr9	126702470	126703215	746	126702876	15	21.0037	11.9616	18.0315	upstream	NM_020946	DENND1A	126141933	126692417	-	chr9	126691521	126692083	563	126691766	10	12.1293	7.85312	9.77469	promoter	NM_020946	DENND1A	126163870	126692417	-	chr9	126345707	126346083	377	126345806	9	7.66777	5.44729	5.57864	intron		upstream	promoter	intron
NM_024898;DENND1C	NM_024898	DENND1C	6467218	6481798	-	chr19	6467312	6467581	270	6467411	6	7.13144	5.23318	4.75035	exon	NM_024898	DENND1C	6467218	6481798	-	chr19	6481619	6481773	155	6481696	7	7.93716	5.71136	5.73948	promoter	NM_024898	DENND1C	6467218	6481798	-	chr19	6467379	6467525	147	6467447	8	6.58635	4.90256	4.54552	exon		exon	promoter	exon
NM_001253891;DGAT2	NM_001253891	DGAT2	75479778	75512581	+	chr11	75484242	75484811	570	75484397	7	8.5082	5.98078	6.04619	intron	NM_001253891	DGAT2	75479778	75512581	+	chr11	75444511	75444786	276	75444676	6	6.63441	4.99744	4.49796	intergenic	NM_001253891	DGAT2	75479778	75512581	+	chr11	75482833	75483054	222	75482906	5	3.63349	3.26838	1.7817	intron		intron	intergenic	intron
NM_005675;DGCR6	NM_005675	DGCR6	18893736	18899601	+	chr22	18879838	18880052	215	18879984	7	8.5082	5.98078	6.04619	upstream	NM_005675	DGCR6	18893736	18899601	+	chr22	18893154	18893690	537	18893497	16	21.4671	12.1366	18.8609	promoter	NM_005675	DGCR6	18893736	18899601	+	chr22	18879900	18880128	229	18879995	16	16.2179	9.2604	13.8658	upstream		upstream	promoter	upstream
NM_033257;DGCR6L	NM_033257	DGCR6L	20301761	20307628	-	chr22	20307569	20308298	730	20307770	11	14.4744	8.97117	11.737	promoter	NM_033257	DGCR6L	20301761	20307628	-	chr22	20286705	20286850	146	20286760	5	5.38893	4.28352	3.32093	intergenic	NM_033257	DGCR6L	20301761	20307628	-	chr22	20307340	20308587	1248	20307470	9	7.66777	5.44729	5.57864	promoter		promoter	intergenic	promoter
NM_001199266;DGKZ	NM_001199266	DGKZ	46366817	46402104	+	chr11	46378935	46379149	215	46379095	5	5.81207	4.48558	3.51949	intron	NM_001199266	DGKZ	46368956	46402104	+	chr11	46369301	46369446	146	46369371	4	4.20931	3.5696	2.22054	promoter	NM_001199266	DGKZ	46368956	46402104	+	chr11	46378769	46379046	278	46378917	17	17.5522	9.80513	15.1687	intron		intron	promoter	intron
NM_001037954;DIXDC1	NM_001037954	DIXDC1	111807927	111893307	+	chr11	111805882	111806096	215	111806047	5	5.81207	4.48558	3.51949	upstream	NM_001037954	DIXDC1	111807927	111893307	+	chr11	111806415	111807419	1005	111806577	12	15.1188	9.28096	12.6733	promoter	NM_001037954	DIXDC1	111807927	111893307	+	chr11	111805742	111806197	456	111806001	12	11.1435	7.08148	8.92969	upstream		upstream	promoter	upstream
NM_001098424;DLG1	NM_001098424	DLG1	196769431	197025447	-	chr3	196776892	196777372	481	196777303	7	8.5082	5.98078	6.04619	intron	NM_001098424	DLG1	196769431	196911002	-	chr3	196777616	196778588	973	196777957	9	10.6894	7.1392	8.38387	exon	NM_001098424	DLG1	196769431	196911002	-	chr3	196777417	196777724	308	196777655	7	5.54989	4.35783	3.56273	intron		intron	exon	intron
NM_001174116;DMXL2	NM_001174116	DMXL2	51739921	51914967	-	chr15	51914506	51914978	473	51914833	7	8.5082	5.98078	6.04619	promoter	NM_001174116	DMXL2	51739921	51914967	-	chr15	51878068	51878246	179	51878156	10	12.1293	7.85312	9.77469	intron	NM_001174116	DMXL2	51739921	51914967	-	chr15	51914217	51914374	158	51914300	9	7.66777	5.44729	5.57864	promoter		promoter	intron	promoter
NM_018981;DNAJC10	NM_018981	DNAJC10	183580999	183643255	+	chr2	183580001	183580306	306	183580193	7	8.5082	5.98078	6.04619	promoter	NM_018981	DNAJC10	183580999	183643255	+	chr2	183418570	183418729	160	183418646	6	6.63441	4.99744	4.49796	intergenic	NM_018981	DNAJC10	183580999	183643255	+	chr2	183580360	183580942	583	183580580	12	11.1435	7.08148	8.92969	promoter		promoter	intergenic	promoter
NM_152686;DNAJC18	NM_152686	DNAJC18	138745892	138775214	-	chr5	138774842	138775274	433	138775019	25	39.0077	19.4375	35.5178	promoter	NM_152686	DNAJC18	138745892	138775214	-	chr5	138750270	138750504	235	138750392	5	5.38893	4.28352	3.32093	intron	NM_152686	DNAJC18	138745892	138775214	-	chr5	138749729	138750003	275	138749879	5	3.63349	3.26838	1.7817	exon		promoter	intron	exon
NR_033791;DOC2GP	NR_033791	DOC2GP	67380995	67383135	-	chr11	67381090	67382335	1246	67381283	12	16.0608	9.71877	13.2618	promoter	NR_033791	DOC2GP	67380995	67383135	-	chr11	67381064	67381552	489	67381214	11	13.6067	8.56704	11.2053	exon	NR_033791	DOC2GP	67380995	67383135	-	chr11	67380986	67382372	1387	67381107	8	6.58635	4.90256	4.54552	promoter		promoter	exon	promoter
NM_014689;DOCK10	NM_014689	DOCK10	225629807	225907330	-	chr2	225756572	225757974	1403	225756791	8	9.93569	6.72838	7.39876	intron	NM_014689	DOCK10	225629807	225907330	-	chr2	225560664	225560809	146	225560777	5	5.38893	4.28352	3.32093	intergenic	NM_014689	DOCK10	225629807	225907330	-	chr2	225667390	225667627	238	225667543	5	3.63349	3.26838	1.7817	intron		intron	intergenic	intron
NM_004946;DOCK2	NM_004946	DOCK2	169064251	169510386	+	chr5	169077571	169078536	966	169077870	11	14.4744	8.97117	11.737	intron	NM_004946	DOCK2	169064251	169510386	+	chr5	169064615	169065013	399	169064692	7	7.93716	5.71136	5.73948	promoter	NM_004946	DOCK2	169064251	169510386	+	chr5	169033586	169033753	168	169033712	7	5.54989	4.35783	3.56273	intergenic		intron	promoter	intergenic
NM_139159;DPP9	NM_139159	DPP9	4675244	4723855	-	chr19	4687029	4687243	215	4687126	7	8.5082	5.98078	6.04619	intron	NM_139159	DPP9	4675244	4723855	-	chr19	4690382	4691491	1110	4690487	8	9.29056	6.42528	7.03698	exon	NM_139159	DPP9	4675244	4723855	-	chr19	4686629	4686825	197	4686738	8	6.58635	4.90256	4.54552	intron		intron	exon	intron
NM_032122;DTNBP1	NM_032122	DTNBP1	15523801	15663289	-	chr6	15525699	15525991	293	15525906	7	8.5082	5.98078	6.04619	intron	NM_032122	DTNBP1	15523032	15663289	-	chr6	15522933	15523171	239	15523078	5	5.38893	4.28352	3.32093	exon	NM_032122	DTNBP1	15523032	15663289	-	chr6	15522856	15523012	157	15522942	10	8.78998	5.99202	6.6565	intergenic		intron	exon	intergenic
NM_001080426;DUSP27	NM_001080426	DUSP27	167064087	167098402	+	chr1	167063329	167063563	235	167063380	6	7.13144	5.23318	4.75035	promoter	NM_001080426	DUSP27	167064087	167098402	+	chr1	167065142	167065300	159	167065194	4	4.20931	3.5696	2.22054	intron	NM_001080426	DUSP27	167064087	167098402	+	chr1	167063130	167063949	820	167063240	10	8.78998	5.99202	6.6565	promoter		promoter	intron	promoter
NM_001404;EEF1G	NM_001404	EEF1G	62327073	62341460	-	chr11	62340645	62341271	627	62340925	9	11.4086	7.47597	8.8015	promoter	NM_001404	EEF1G	62327073	62341460	-	chr11	62338118	62338403	286	62338247	6	6.63441	4.99744	4.49796	intron	NM_001404	EEF1G	62327073	62341460	-	chr11	62340564	62341293	730	62340734	17	17.5522	9.80513	15.1687	promoter		promoter	intron	promoter
NM_001166588;EIF2B3	NM_001166588	EIF2B3	45316194	45452394	-	chr1	45349993	45351038	1046	45350697	12	16.0608	9.71877	13.2618	intron	NM_001166588	EIF2B3	45340201	45452394	-	chr1	45347150	45347456	307	45347235	7	7.93716	5.71136	5.73948	exon	NM_001166588	EIF2B3	45316194	45452394	-	chr1	45346816	45346962	147	45346851	6	4.56349	3.81311	2.63711	intron		intron	exon	intron
NM_003750;EIF3A	NM_003750	EIF3A	120794541	120840334	-	chr10	120839686	120841151	1466	120839904	18	26.1842	14.2044	23.05	promoter	NM_003750	EIF3A	120794541	120840334	-	chr10	120820712	120820986	275	120820811	4	4.20931	3.5696	2.22054	exon	NM_003750	EIF3A	120794541	120840334	-	chr10	120831968	120832114	147	120832031	6	4.56349	3.81311	2.63711	intron		promoter	exon	intron
NM_014740;EIF4A3	NM_014740	EIF4A3	78109013	78120982	-	chr17	78120567	78120900	334	78120708	11	14.4744	8.97117	11.737	promoter	NM_014740	EIF4A3	78109013	78120982	-	chr17	78119641	78119869	229	78119750	6	6.63441	4.99744	4.49796	intron	NM_014740	EIF4A3	78109013	78120982	-	chr17	78119911	78120948	1038	78120139	15	14.9083	8.71567	12.5886	promoter		promoter	intron	promoter
NM_001042559;EIF4G2	NM_001042559	EIF4G2	10818593	10830582	-	chr11	10829340	10830500	1161	10829424	8	9.93569	6.72838	7.39876	promoter	NM_001042559	EIF4G2	10818593	10830582	-	chr11	10827114	10827259	146	10827170	5	5.38893	4.28352	3.32093	intron	NM_001042559	EIF4G2	10818593	10829543	-	chr11	10828914	10830474	1561	10829326	15	14.9083	8.71567	12.5886	promoter		promoter	intron	promoter
NM_001243080;ELF5	NM_001243080	ELF5	34500342	34535347	-	chr11	34519124	34519569	446	34519280	8	9.93569	6.72838	7.39876	intron	NM_001243080	ELF5	34500342	34535347	-	chr11	34534692	34534837	146	34534762	6	6.63441	4.99744	4.49796	promoter	NM_001243080	ELF5	34500342	34533346	-	chr11	34514080	34514378	299	34514171	9	7.66777	5.44729	5.57864	intron		intron	promoter	intron
NM_133171;ELMO2	NM_133171	ELMO2	44994690	45035271	-	chr20	44996749	44998014	1266	44997599	11	14.4744	8.97117	11.737	exon	NM_133171	ELMO2	44994690	45035271	-	chr20	44996730	44997321	592	44996861	10	12.1293	7.85312	9.77469	intron	NM_133171	ELMO2	44994690	45035271	-	chr20	44994574	44994720	147	44994667	9	7.66777	5.44729	5.57864	exon		exon	intron	exon
NM_198449;EMB	NM_198449	EMB	49692031	49737234	-	chr5	49405731	49405981	251	49405879	9	11.4086	7.47597	8.8015	intergenic	NM_198449	EMB	49692031	49737234	-	chr5	49724311	49724482	172	49724395	8	9.29056	6.42528	7.03698	intron	NM_198449	EMB	49692031	49737234	-	chr5	49405744	49406010	267	49405877	31	38.2652	17.4313	35.517	intergenic		intergenic	intron	intergenic
NR_024075;EMR4P	NR_024075	EMR4P	6952511	6990857	-	chr19	6990540	6991208	669	6990846	10	12.9227	8.22357	10.249	promoter	NR_024075	EMR4P	6952511	6990857	-	chr19	6969677	6970075	399	6969938	7	7.93716	5.71136	5.73948	intron	NR_024075	EMR4P	6952511	6990857	-	chr19	6947921	6948067	147	6948022	6	4.56349	3.81311	2.63711	intergenic		promoter	intron	intergenic
NM_001126123;ENOSF1	NM_001126123	ENOSF1	670324	712662	-	chr18	711409	712372	964	711506	8	9.93569	6.72838	7.39876	promoter	NM_001126123	ENOSF1	670324	712517	-	chr18	702083	702228	146	702166	5	5.38893	4.28352	3.32093	intron	NM_001126123	ENOSF1	670324	712662	-	chr18	690523	690810	288	690600	9	7.66777	5.44729	5.57864	exon		promoter	intron	exon
NM_001040092;ENPP2	NM_001040092	ENPP2	120569317	120651106	-	chr8	120613275	120613840	566	120613632	7	8.5082	5.98078	6.04619	exon	NM_001040092	ENPP2	120569317	120605248	-	chr8	120449489	120449651	163	120449582	6	6.63441	4.99744	4.49796	intergenic	NM_001040092	ENPP2	120569317	120605248	-	chr8	120592579	120592765	187	120592654	9	7.66777	5.44729	5.57864	intron		exon	intergenic	intron
NM_001429;EP300	NM_001429	EP300	41488614	41576081	+	chr22	41489552	41489874	323	41489678	6	7.13144	5.23318	4.75035	promoter	NM_001429	EP300	41488614	41576081	+	chr22	41489693	41490093	401	41489761	7	7.93716	5.71136	5.73948	intron	NM_001429	EP300	41488614	41576081	+	chr22	41489494	41490103	610	41489604	8	6.58635	4.90256	4.54552	promoter		promoter	intron	promoter
NM_001258374;EPS15L1	NM_001258374	EPS15L1	16472389	16582823	-	chr19	16509968	16510448	481	16510145	13	17.6792	10.4664	14.8211	intron	NM_001258374	EPS15L1	16466055	16582823	-	chr19	16439519	16439664	146	16439614	4	4.20931	3.5696	2.22054	intergenic	NM_001258374	EPS15L1	16472389	16582823	-	chr19	16509578	16510385	808	16509890	6	4.56349	3.81311	2.63711	intron		intron	intergenic	intron
NM_178039;ERC1	NM_178039	ERC1	1100404	1605099	+	chr12	1099009	1099315	307	1099120	8	9.93569	6.72838	7.39876	upstream	NM_178039	ERC1	1100404	1605099	+	chr12	1099210	1100666	1457	1099832	28	42.6324	20.7037	39.6204	promoter	NM_178039	ERC1	1100404	1605099	+	chr12	1098530	1098688	159	1098602	9	7.66777	5.44729	5.57864	upstream		upstream	promoter	upstream
NM_006494;ERF	NM_006494	ERF	42751717	42759309	-	chr19	42757250	42757464	215	42757325	6	7.13144	5.23318	4.75035	intron	NM_006494	ERF	42751717	42759309	-	chr19	42758212	42758492	281	42758305	10	12.1293	7.85312	9.77469	promoter	NM_006494	ERF	42751717	42759309	-	chr19	42757342	42757500	159	42757413	8	6.58635	4.90256	4.54552	intron		intron	promoter	intron
NM_052911;ESCO1	NM_052911	ESCO1	19109262	19180693	-	chr18	19179386	19180681	1296	19179858	9	11.4086	7.47597	8.8015	promoter	NM_052911	ESCO1	19109262	19180693	-	chr18	19179159	19179446	288	19179257	4	4.20931	3.5696	2.22054	intron	NM_052911	ESCO1	19109262	19180693	-	chr18	19179186	19180687	1502	19179305	8	6.58635	4.90256	4.54552	promoter		promoter	intron	promoter
NM_001003927;EVI2A	NM_001003927	EVI2A	29643428	29648767	-	chr17	29644301	29646620	2320	29645635	36	60.7297	27.6611	56.7089	exon	NM_001003927	EVI2A	29643428	29648767	-	chr17	29643134	29648657	5524	29643623	14	18.237	10.7088	15.7084	promoter	NM_001003927	EVI2A	29643428	29648767	-	chr17	29643298	29646451	3154	29643408	16	16.2179	9.2604	13.8658	exon		exon	promoter	exon
NM_001077594;EXOC3L4	NM_001077594	EXOC3L4	103566481	103576894	+	chr14	103574879	103575274	396	103574996	7	8.5082	5.98078	6.04619	intron	NM_001077594	EXOC3L4	103566481	103576894	+	chr14	103574810	103575406	597	103574933	11	13.6067	8.56704	11.2053	exon	NM_001077594	EXOC3L4	103566481	103576894	+	chr14	103561089	103561409	321	103561249	12	11.1435	7.08148	8.92969	upstream		intron	exon	upstream
NM_001990;EYA3	NM_001990	EYA3	28296855	28415148	-	chr1	28296594	28296890	297	28296711	6	7.13144	5.23318	4.75035	exon	NM_001990	EYA3	28296855	28415148	-	chr1	28295539	28296211	673	28295701	17	23.12	12.8506	20.4763	intergenic	NM_001990	EYA3	28296855	28415148	-	chr1	28297661	28297918	258	28297814	6	4.56349	3.81311	2.63711	exon		exon	intergenic	exon
NM_001206938;FAM115A	NM_001206938	FAM115A	143548461	143599172	-	chr7	143598579	143598794	216	143598739	5	5.81207	4.48558	3.51949	promoter	NM_001206938	FAM115A	143548461	143599278	-	chr7	143579831	143579977	147	143579906	6	6.63441	4.99744	4.49796	intron	NM_001206938	FAM115A	143548461	143599172	-	chr7	143598471	143598988	518	143598654	21	23.1117	11.984	20.6118	promoter		promoter	intron	promoter
NM_030802;FAM117A	NM_030802	FAM117A	47787687	47841518	-	chr17	47816465	47816972	508	47816768	9	11.4086	7.47597	8.8015	intron	NM_030802	FAM117A	47787687	47841518	-	chr17	47794809	47795106	298	47794952	25	37.0994	18.5619	34.1822	exon	NM_030802	FAM117A	47787687	47841518	-	chr17	47792567	47792763	197	47792571	6	4.56349	3.81311	2.63711	intron		intron	exon	intron
NM_001079512;FAM18A	NM_001079512	FAM18A	10860533	10912621	-	chr16	10866846	10869273	2428	10867368	8	9.93569	6.72838	7.39876	exon	NM_001079512	FAM18A	10860533	10912621	-	chr16	10864677	10864822	146	10864706	4	4.20931	3.5696	2.22054	intron	NM_001079512	FAM18A	10860533	10912621	-	chr16	10859035	10860592	1558	10859309	11	9.94953	6.53675	7.77466	exon		exon	intron	exon
NM_001040020;FAM3C	NM_001040020	FAM3C	120988905	121036422	-	chr7	121036127	121036357	231	121036231	9	11.4086	7.47597	8.8015	promoter	NM_001040020	FAM3C	120988905	121036422	-	chr7	121025338	121025694	357	121025586	7	7.93716	5.71136	5.73948	intron	NM_001040020	FAM3C	120988905	121036422	-	chr7	121035696	121035920	225	121035823	11	9.94953	6.53675	7.77466	promoter		promoter	intron	promoter
NM_018088;FAM90A1	NM_018088	FAM90A1	8373856	8380214	-	chr12	8378973	8379694	722	8379128	23	35.2512	17.9423	31.862	promoter	NM_018088	FAM90A1	8373856	8380214	-	chr12	8378686	8378865	180	8378781	5	5.38893	4.28352	3.32093	intron	NM_018088	FAM90A1	8373856	8380214	-	chr12	8376622	8376775	154	8376693	7	5.54989	4.35783	3.56273	exon		promoter	intron	exon
NM_001042429;FAM98B	NM_001042429	FAM98B	38746328	38777063	+	chr15	38746310	38747758	1449	38746477	17	24.4335	13.4567	21.3519	promoter	NM_001042429	FAM98B	38746328	38777063	+	chr15	38683258	38683446	189	38683355	8	9.29056	6.42528	7.03698	intergenic	NM_001042429	FAM98B	38746328	38777063	+	chr15	38746350	38747754	1405	38746499	52	74.1164	28.8707	70.939	promoter		promoter	intergenic	promoter
NM_000135;FANCA	NM_000135	FANCA	89803959	89883065	-	chr16	89883170	89883559	390	89883364	10	12.9227	8.22357	10.249	promoter	NM_000135	FANCA	89803959	89883065	-	chr16	89831062	89831366	305	89831274	6	6.63441	4.99744	4.49796	exon	NM_000135	FANCA	89803959	89883065	-	chr16	89827509	89828327	819	89827990	17	17.5522	9.80513	15.1687	intron		promoter	exon	intron
NM_001447;FAT2	NM_001447	FAT2	150883653	150948505	-	chr5	150954233	150954621	389	150954415	10	12.9227	8.22357	10.249	upstream	NM_001447	FAT2	150883653	150948505	-	chr5	150936110	150936472	363	150936327	8	9.29056	6.42528	7.03698	intron	NM_001447	FAT2	150883653	150948505	-	chr5	150935939	150936085	147	150935968	5	3.63349	3.26838	1.7817	exon		upstream	intron	exon
NM_012160;FBXL4	NM_012160	FBXL4	99321601	99395849	-	chr6	99366971	99367205	235	99367052	7	8.5082	5.98078	6.04619	intron	NM_012160	FBXL4	99321601	99395849	-	chr6	99394812	99395385	574	99395221	8	9.29056	6.42528	7.03698	promoter	NM_012160	FBXL4	99321601	99395849	-	chr6	99328401	99328547	147	99328481	7	5.54989	4.35783	3.56273	exon		intron	promoter	exon
NM_052929;FHAD1	NM_052929	FHAD1	15573768	15724622	+	chr1	15587725	15588092	368	15587936	6	7.13144	5.23318	4.75035	intron	NM_052929	FHAD1	15573768	15724622	+	chr1	15558029	15558207	179	15558119	7	7.93716	5.71136	5.73948	upstream	NM_052929	FHAD1	15573768	15724622	+	chr1	15551058	15551289	232	15551148	10	8.78998	5.99202	6.6565	intergenic		intron	upstream	intergenic
NR_033932;FLJ35946	NR_033932	FLJ35946	98105322	98108788	-	chr5	98109398	98109652	255	98109439	6	7.13144	5.23318	4.75035	promoter	NR_033932	FLJ35946	98105322	98108788	-	chr5	98106501	98106721	221	98106653	5	5.38893	4.28352	3.32093	exon	NR_033932	FLJ35946	98105322	98108788	-	chr5	98108995	98109181	187	98109086	14	13.6249	8.17094	11.339	promoter		promoter	exon	promoter
NM_001008738;FNIP1	NM_001008738	FNIP1	130977407	131132756	-	chr5	131083072	131083440	369	131083249	9	11.4086	7.47597	8.8015	intron	NM_001008738	FNIP1	130977407	131132756	-	chr5	130982484	130982814	331	130982545	6	6.63441	4.99744	4.49796	exon	NM_001008738	FNIP1	130977407	131132756	-	chr5	130982105	130982439	335	130982239	7	5.54989	4.35783	3.56273	intron		intron	exon	intron
NM_005438;FOSL1	NM_005438	FOSL1	65659692	65667997	-	chr11	65661538	65661761	224	65661710	6	7.13144	5.23318	4.75035	exon	NM_005438	FOSL1	65659692	65667997	-	chr11	65666373	65666824	452	65666711	17	23.12	12.8506	20.4763	intron	NM_005438	FOSL1	65659692	65667997	-	chr11	65661544	65661846	303	65661615	7	5.54989	4.35783	3.56273	exon		exon	intron	exon
NM_012083;FRAT2	NM_012083	FRAT2	99092254	99094458	-	chr10	99093138	99093352	215	99093157	5	5.81207	4.48558	3.51949	exon	NM_012083	FRAT2	99092254	99094458	-	chr10	99093051	99093900	850	99093445	8	9.29056	6.42528	7.03698	promoter	NM_012083	FRAT2	99092254	99094458	-	chr10	99092411	99092788	378	99092528	9	7.66777	5.44729	5.57864	exon		exon	promoter	exon
NR_003579;FRG1B	NR_003579	FRG1B	29611879	29634007	+	chr20	29607744	29607958	215	29607912	5	5.81207	4.48558	3.51949	upstream	NR_003579	FRG1B	29611879	29634007	+	chr20	29611259	29611705	447	29611359	13	16.663	9.99488	14.1751	promoter	NR_003579	FRG1B	29611879	29634007	+	chr20	29589283	29589429	147	29589389	8	6.58635	4.90256	4.54552	intergenic		upstream	promoter	intergenic
NM_002037;FYN	NM_002037	FYN	111981535	112041265	-	chr6	111995695	111995909	215	111995772	4	4.55874	3.73799	2.36673	exon	NM_002037	FYN	111981535	112080334	-	chr6	111965401	111965546	146	111965482	5	5.38893	4.28352	3.32093	intergenic	NM_002037	FYN	111981535	112194655	-	chr6	112088785	112088931	147	112088838	6	4.56349	3.81311	2.63711	intron		exon	intergenic	intron
NM_007278;GABARAP	NM_007278	GABARAP	7143738	7145753	-	chr17	7144759	7146403	1645	7145427	24	37.1209	18.6899	33.6813	promoter	NM_007278	GABARAP	7143738	7145753	-	chr17	7144043	7144352	310	7144123	6	6.63441	4.99744	4.49796	exon	NM_007278	GABARAP	7143738	7145753	-	chr17	7144525	7145111	587	7144616	12	11.1435	7.08148	8.92969	promoter		promoter	exon	promoter
NM_052850;GADD45GIP1	NM_052850	GADD45GIP1	13064972	13068050	-	chr19	13065981	13066258	278	13066079	6	7.13144	5.23318	4.75035	intron	NM_052850	GADD45GIP1	13064972	13068050	-	chr19	13067416	13067986	571	13067720	13	16.663	9.99488	14.1751	promoter	NM_052850	GADD45GIP1	13064972	13068050	-	chr19	13065090	13065351	262	13065194	7	5.54989	4.35783	3.56273	exon		intron	promoter	exon
NM_001197115;GCLC	NM_001197115	GCLC	53362140	53409927	-	chr6	53413021	53413526	506	53413239	16	22.7062	12.7092	19.6788	upstream	NM_001197115	GCLC	53362140	53409927	-	chr6	53409009	53409410	402	53409112	8	9.29056	6.42528	7.03698	promoter	NM_001197115	GCLC	53362140	53409927	-	chr6	53302085	53302231	147	53302153	7	5.54989	4.35783	3.56273	intergenic		upstream	promoter	intergenic
NM_001115156;GDI2	NM_001115156	GDI2	5807186	5855512	-	chr10	5816430	5817325	896	5816793	10	12.9227	8.22357	10.249	intron	NM_001115156	GDI2	5807186	5855512	-	chr10	5815886	5816031	146	5815953	4	4.20931	3.5696	2.22054	exon	NM_001115156	GDI2	5807186	5855512	-	chr10	5816386	5817360	975	5816490	13	12.3693	7.62621	10.1187	intron		intron	exon	intron
NM_001270396;GLIPR1L2	NM_001270396	GLIPR1L2	75784850	75826177	+	chr12	75782456	75782706	251	75782541	5	5.81207	4.48558	3.51949	upstream	NM_001270396	GLIPR1L2	75784850	75826177	+	chr12	75784015	75785440	1426	75784277	11	13.6067	8.56704	11.2053	promoter	NM_001270396	GLIPR1L2	75784850	75826177	+	chr12	75783080	75783723	644	75783189	11	9.94953	6.53675	7.77466	upstream		upstream	promoter	upstream
NM_013267;GLS2	NM_013267	GLS2	56864736	56882181	-	chr12	56881323	56881537	215	56881445	4	4.55874	3.73799	2.36673	promoter	NM_013267	GLS2	56864736	56882181	-	chr12	56871611	56871800	190	56871683	7	7.93716	5.71136	5.73948	exon	NM_013267	GLS2	56864736	56882181	-	chr12	56871198	56871400	203	56871302	9	7.66777	5.44729	5.57864	intron		promoter	exon	intron
NM_006098,NR_002591,NR_002592;GNB2L1,SNORD95,SNORD96A	NM_006098,NR_002591,NR_002592	GNB2L1,SNORD95,SNORD96A	180663928	180670906	-	chr5	180672574	180673416	843	180673269	8	9.93569	6.72838	7.39876	upstream	NM_006098,NR_002591,NR_002592	GNB2L1,SNORD95,SNORD96A	180663928	180670906	-	chr5	180669816	180670885	1070	180670028	9	10.6894	7.1392	8.38387	promoter	NM_006098,NR_002591,NR_002592	GNB2L1,SNORD95,SNORD96A	180663928	180670906	-	chr5	180672681	180673460	780	180673016	15	14.9083	8.71567	12.5886	upstream		upstream	promoter	upstream
NM_001243773;GNG2	NM_001243773	GNG2	52327022	52436518	+	chr14	52313150	52313424	275	52313264	5	5.81207	4.48558	3.51949	upstream	NM_001243773	GNG2	52327022	52436518	+	chr14	52295064	52295209	146	52295177	7	7.93716	5.71136	5.73948	intergenic	NM_001243773	GNG2	52327022	52436518	+	chr14	52312145	52312291	147	52312253	8	6.58635	4.90256	4.54552	upstream		upstream	intergenic	upstream
NM_005274;GNG5	NM_005274	GNG5	84964006	84972262	-	chr1	84969867	84970263	397	84970050	10	12.9227	8.22357	10.249	intron	NM_005274	GNG5	84964006	84972262	-	chr1	84969457	84971857	2401	84969735	14	18.237	10.7088	15.7084	promoter	NM_005274	GNG5	84964006	84972262	-	chr1	84969306	84970382	1077	84969453	15	14.9083	8.71567	12.5886	intron		intron	promoter	intron
NM_005471;GNPDA1	NM_005471	GNPDA1	141380234	141392620	-	chr5	141386146	141386536	391	141386337	7	8.5082	5.98078	6.04619	intron	NM_005471	GNPDA1	141380234	141392620	-	chr5	141392065	141392544	480	141392421	26	38.9281	19.2758	35.9791	promoter	NM_005471	GNPDA1	141380234	141392620	-	chr5	141386206	141386355	150	141386299	11	9.94953	6.53675	7.77466	intron		intron	promoter	intron
NM_022130;GOLPH3	NM_022130	GOLPH3	32124824	32174425	-	chr5	32173385	32173604	220	32173567	6	7.13144	5.23318	4.75035	promoter	NM_022130	GOLPH3	32124824	32174425	-	chr5	32165774	32165963	190	32165853	5	5.38893	4.28352	3.32093	intron	NM_022130	GOLPH3	32124824	32174425	-	chr5	32117181	32117547	367	32117466	8	6.58635	4.90256	4.54552	intergenic		promoter	intron	intergenic
NM_018040;GPATCH2	NM_018040	GPATCH2	217603834	217804409	-	chr1	217668937	217669162	226	217668980	6	7.13144	5.23318	4.75035	intron	NM_018040	GPATCH2	217603834	217804409	-	chr1	217384576	217384981	406	217384825	13	16.663	9.99488	14.1751	intergenic	NM_018040	GPATCH2	217603834	217804409	-	chr1	217667632	217667876	245	217667685	6	4.56349	3.81311	2.63711	intron		intron	intergenic	intron
NM_006143;GPR19	NM_006143	GPR19	12813995	12849121	-	chr12	12825989	12826209	221	12826005	6	7.13144	5.23318	4.75035	intron	NM_006143	GPR19	12813995	12849121	-	chr12	12808750	12808895	146	12808824	5	5.38893	4.28352	3.32093	intergenic	NM_006143	GPR19	12813995	12849121	-	chr12	12825079	12825383	305	12825257	9	7.66777	5.44729	5.57864	intron		intron	intergenic	intron
NM_005683;GPR55	NM_005683	GPR55	231772043	231789941	-	chr2	231769694	231769908	215	231769790	6	7.13144	5.23318	4.75035	intergenic	NM_005683	GPR55	231772043	231789941	-	chr2	231772024	231772327	304	231772120	6	6.63441	4.99744	4.49796	exon	NM_005683	GPR55	231772043	231789941	-	chr2	231769309	231769678	370	231769581	10	8.78998	5.99202	6.6565	intergenic		intergenic	exon	intergenic
NM_022107;GPSM3	NM_022107	GPSM3	32158543	32163300	-	chr6	32162932	32163344	413	32163078	7	8.5082	5.98078	6.04619	promoter	NM_022107	GPSM3	32158543	32163300	-	chr6	32161183	32161364	182	32161283	6	6.63441	4.99744	4.49796	intron	NM_022107	GPSM3	32158543	32163300	-	chr6	32163010	32163355	346	32163201	36	46.3748	20.155	43.5171	promoter		promoter	intron	promoter
NM_020716;GRAMD1B	NM_020716	GRAMD1B	123396528	123493518	+	chr11	123325423	123325650	228	123325537	6	7.13144	5.23318	4.75035	intergenic	NM_020716	GRAMD1B	123396528	123493518	+	chr11	123461151	123461399	249	123461295	10	12.1293	7.85312	9.77469	intron	NM_020716	GRAMD1B	123396528	123493518	+	chr11	123324743	123325170	428	123324814	9	7.66777	5.44729	5.57864	intergenic		intergenic	intron	intergenic
NM_001012642;GRAMD2	NM_001012642	GRAMD2	72452147	72490136	-	chr15	72487747	72487993	247	72487919	8	9.93569	6.72838	7.39876	intron	NM_001012642	GRAMD2	72452147	72490136	-	chr15	72434127	72434272	146	72434189	4	4.20931	3.5696	2.22054	intergenic	NM_001012642	GRAMD2	72452147	72490136	-	chr15	72487165	72487427	263	72487306	14	13.6249	8.17094	11.339	intron		intron	intergenic	intron
NM_000836;GRIN2D	NM_000836	GRIN2D	48898132	48948188	+	chr19	48921718	48922067	350	48921863	12	16.0608	9.71877	13.2618	intron	NM_000836	GRIN2D	48898132	48948188	+	chr19	48919037	48919418	382	48919244	6	6.63441	4.99744	4.49796	exon	NM_000836	GRIN2D	48898132	48948188	+	chr19	48906787	48907002	216	48906853	5	3.63349	3.26838	1.7817	intron		intron	exon	intron
NM_001080516;GRXCR2	NM_001080516	GRXCR2	145239296	145252531	-	chr5	145247924	145248539	616	145248331	12	16.0608	9.71877	13.2618	intron	NM_001080516	GRXCR2	145239296	145252531	-	chr5	145236345	145236519	175	145236436	13	16.663	9.99488	14.1751	intergenic	NM_001080516	GRXCR2	145239296	145252531	-	chr5	145247939	145248442	504	145248037	11	9.94953	6.53675	7.77466	intron		intron	intergenic	intron
NM_000180;GUCY2D	NM_000180	GUCY2D	7905988	7923658	+	chr17	7920819	7924284	3466	7921280	13	17.6792	10.4664	14.8211	exon	NM_000180	GUCY2D	7905988	7923658	+	chr17	7920591	7923119	2529	7920843	10	12.1293	7.85312	9.77469	intron	NM_000180	GUCY2D	7905988	7923658	+	chr17	7893455	7893604	150	7893532	9	7.66777	5.44729	5.57864	upstream		exon	intron	upstream
NM_177925;H2AFJ	NM_177925	H2AFJ	14927270	14930936	+	chr12	14926481	14927078	598	14926631	8	9.93569	6.72838	7.39876	promoter	NM_177925	H2AFJ	14927270	14930936	+	chr12	14921675	14921981	307	14921879	7	7.93716	5.71136	5.73948	upstream	NM_177925	H2AFJ	14927270	14930936	+	chr12	14926478	14927158	681	14926801	22	24.552	12.5288	22.0249	promoter		promoter	upstream	promoter
NM_032782;HAVCR2	NM_032782	HAVCR2	156512843	156536248	-	chr5	156515837	156516062	226	156516010	6	7.13144	5.23318	4.75035	exon	NM_032782	HAVCR2	156512843	156536248	-	chr5	156515430	156515575	146	156515496	4	4.20931	3.5696	2.22054	intron	NM_032782	HAVCR2	156512843	156536248	-	chr5	156512909	156513055	147	156512978	7	5.54989	4.35783	3.56273	exon		exon	intron	exon
NM_015473;HEATR5A	NM_015473	HEATR5A	31760994	31889788	-	chr14	31879100	31880130	1031	31879492	8	9.93569	6.72838	7.39876	intron	NM_015473	HEATR5A	31760994	31889788	-	chr14	31857713	31858381	669	31858072	10	12.1293	7.85312	9.77469	exon	NM_015473	HEATR5A	31760994	31889788	-	chr14	31753057	31753424	368	31753299	8	6.58635	4.90256	4.54552	intergenic		intron	exon	intergenic
NM_001102592;HENMT1	NM_001102592	HENMT1	109190910	109203744	-	chr1	109203550	109204407	858	109203707	11	14.4744	8.97117	11.737	promoter	NM_001102592	HENMT1	109190910	109204148	-	chr1	109189564	109189709	146	109189678	5	5.38893	4.28352	3.32093	intergenic	NM_001102592	HENMT1	109190910	109203744	-	chr1	109203484	109204612	1129	109203611	25	28.9806	14.163	26.3754	promoter		promoter	intergenic	promoter
NM_001109619;HIGD1C	NM_001109619	HIGD1C	51347782	51364289	+	chr12	51326933	51327350	418	51327137	9	11.4086	7.47597	8.8015	upstream	NM_001109619	HIGD1C	51347782	51364289	+	chr12	51326408	51326553	146	51326508	5	5.38893	4.28352	3.32093	intergenic	NM_001109619	HIGD1C	51347782	51364289	+	chr12	51327103	51327311	209	51327207	6	4.56349	3.81311	2.63711	upstream		upstream	intergenic	upstream
NM_181786;HKR1	NM_181786	HKR1	37825580	37855357	+	chr19	37808070	37808446	377	37808322	5	5.81207	4.48558	3.51949	upstream	NM_181786	HKR1	37825580	37855357	+	chr19	37803366	37803608	243	37803488	5	5.38893	4.28352	3.32093	intergenic	NM_181786	HKR1	37825580	37855357	+	chr19	37808186	37808543	358	37808409	23	26.0108	13.0735	23.4571	upstream		upstream	intergenic	upstream
NM_005514;HLA-B	NM_005514	HLA-B	31321649	31324989	-	chr6	31276066	31276750	685	31276175	7	8.5082	5.98078	6.04619	intergenic	NM_005514	HLA-B	31321649	31324989	-	chr6	31322279	31322535	257	31322395	9	10.6894	7.1392	8.38387	exon	NM_005514	HLA-B	31321649	31324989	-	chr6	31272750	31273242	493	31272863	13	12.3693	7.62621	10.1187	intergenic		intergenic	exon	intergenic
NM_006120;HLA-DMA	NM_006120	HLA-DMA	32916391	32920899	-	chr6	32918816	32920929	2114	32919912	14	19.3275	11.214	16.4118	promoter	NM_006120	HLA-DMA	32916391	32920899	-	chr6	32917840	32918160	321	32917900	5	5.38893	4.28352	3.32093	intron	NM_006120	HLA-DMA	32916391	32920899	-	chr6	32918734	32920874	2141	32919002	14	13.6249	8.17094	11.339	promoter		promoter	intron	promoter
NM_002119;HLA-DOA	NM_002119	HLA-DOA	32971960	32977389	-	chr6	32975932	32978534	2603	32976512	19	27.9572	14.952	24.7712	promoter	NM_002119	HLA-DOA	32971960	32977389	-	chr6	32975385	32975706	322	32975526	6	6.63441	4.99744	4.49796	intron	NM_002119	HLA-DOA	32971960	32977389	-	chr6	32975811	32978642	2832	32976488	25	28.9806	14.163	26.3754	promoter		promoter	intron	promoter
NM_001198858;HLA-DQB2	NM_001198858	HLA-DQB2	32723875	32731330	-	chr6	32728612	32733512	4901	32728910	17	24.4335	13.4567	21.3519	promoter	NM_001198858	HLA-DQB2	32723875	32731330	-	chr6	32728528	32729528	1001	32728705	8	9.29056	6.42528	7.03698	exon	NM_001198858	HLA-DQB2	32723875	32731330	-	chr6	32721765	32721968	204	32721865	11	9.94953	6.53675	7.77466	intergenic		promoter	exon	intergenic
NM_021958;HLX	NM_021958	HLX	221052743	221058400	+	chr1	221050048	221051448	1401	221050428	14	19.3275	11.214	16.4118	upstream	NM_021958	HLX	221052743	221058400	+	chr1	221049784	221052584	2801	221049918	6	6.63441	4.99744	4.49796	promoter	NM_021958	HLX	221052743	221058400	+	chr1	221049716	221051536	1821	221049998	20	21.6907	11.4393	19.2187	upstream		upstream	promoter	upstream
NM_001258328;HMHA1	NM_001258328	HMHA1	1076633	1086627	+	chr19	1085637	1085851	215	1085668	5	5.81207	4.48558	3.51949	exon	NM_001258328	HMHA1	1065922	1086627	+	chr19	1069008	1069176	169	1069109	6	6.63441	4.99744	4.49796	intron	NM_001258328	HMHA1	1065922	1086627	+	chr19	1065183	1065329	147	1065248	7	5.54989	4.35783	3.56273	promoter		exon	intron	promoter
NM_001002032;HN1	NM_001002032	HN1	73131344	73150774	-	chr17	73148255	73148657	403	73148456	7	8.5082	5.98078	6.04619	intron	NM_001002032	HN1	73131344	73150775	-	chr17	73143693	73144127	435	73143850	18	24.7964	13.5645	22.1159	exon	NM_001002032	HN1	73131344	73150774	-	chr17	73142534	73142680	147	73142595	5	3.63349	3.26838	1.7817	intron		intron	exon	intron
NM_001207000;HNRPDL	NM_001207000	HNRPDL	83343717	83351378	-	chr4	83350105	83350557	453	83350268	9	11.4086	7.47597	8.8015	promoter	NM_001207000	HNRPDL	83343717	83351378	-	chr4	83349770	83350056	287	83349806	5	5.38893	4.28352	3.32093	intron	NM_001207000	HNRPDL	83343717	83351378	-	chr4	83350144	83350567	424	83350260	22	24.552	12.5288	22.0249	promoter		promoter	intron	promoter
NM_016246;HSD17B14	NM_016246	HSD17B14	49316274	49339934	-	chr19	49319507	49319752	246	49319623	8	9.93569	6.72838	7.39876	intron	NM_016246	HSD17B14	49316274	49339934	-	chr19	49338943	49339088	146	49339033	5	5.38893	4.28352	3.32093	promoter	NM_016246	HSD17B14	49316274	49339934	-	chr19	49337317	49337855	539	49337761	8	6.58635	4.90256	4.54552	exon		intron	promoter	exon
NM_016126;HSPB11	NM_016126	HSPB11	54387234	54411288	-	chr1	54410711	54410925	215	54410820	5	5.81207	4.48558	3.51949	promoter	NM_016126	HSPB11	54387234	54411288	-	chr1	54389578	54389723	146	54389607	4	4.20931	3.5696	2.22054	exon	NM_016126	HSPB11	54387234	54411288	-	chr1	54390262	54390415	154	54390337	7	5.54989	4.35783	3.56273	intron		promoter	exon	intron
NM_002111;HTT	NM_002111	HTT	3076408	3245687	+	chr4	3108734	3108948	215	3108821	5	5.81207	4.48558	3.51949	intron	NM_002111	HTT	3076408	3245687	+	chr4	3108692	3109078	387	3108784	9	10.6894	7.1392	8.38387	exon	NM_002111	HTT	3076408	3245687	+	chr4	3077559	3077834	276	3077701	12	11.1435	7.08148	8.92969	intron		intron	exon	intron
NM_002161;IARS	NM_002161	IARS	94972625	95055972	-	chr9	94949358	94949647	290	94949445	7	8.5082	5.98078	6.04619	intergenic	NM_002161	IARS	94972625	95056038	-	chr9	95056288	95056572	285	95056491	5	5.38893	4.28352	3.32093	promoter	NM_002161	IARS	94972625	95055972	-	chr9	94927615	94927761	147	94927741	6	4.56349	3.81311	2.63711	intergenic		intergenic	promoter	intergenic
NM_002164;IDO1	NM_002164	IDO1	39771328	39786309	+	chr8	39761052	39761374	323	39761212	7	8.5082	5.98078	6.04619	upstream	NM_002164	IDO1	39771328	39786309	+	chr8	39750003	39750295	293	39750185	10	12.1293	7.85312	9.77469	intergenic	NM_002164	IDO1	39771328	39786309	+	chr8	39750097	39751165	1069	39750785	11	9.94953	6.53675	7.77466	upstream		upstream	intergenic	upstream
NM_016545;IER5	NM_016545	IER5	181057638	181059979	+	chr1	181031301	181032434	1134	181031590	23	35.2512	17.9423	31.862	intergenic	NM_016545	IER5	181057638	181059979	+	chr1	181056274	181057693	1420	181056514	45	76.1803	32.8403	72.6498	promoter	NM_016545	IER5	181057638	181059979	+	chr1	181032763	181033028	266	181032927	9	7.66777	5.44729	5.57864	intergenic		intergenic	promoter	intergenic
NM_000416;IFNGR1	NM_000416	IFNGR1	137518621	137540567	-	chr6	137539125	137539703	579	137539311	11	14.4744	8.97117	11.737	promoter	NM_000416	IFNGR1	137518621	137540567	-	chr6	137535679	137536145	467	137535813	7	7.93716	5.71136	5.73948	intron	NM_000416	IFNGR1	137518621	137540567	-	chr6	137517264	137517410	147	137517295	6	4.56349	3.81311	2.63711	intergenic		promoter	intron	intergenic
NM_024660;IGFLR1	NM_024660	IGFLR1	36230151	36233351	-	chr19	36232458	36234220	1763	36232615	11	14.4744	8.97117	11.737	promoter	NM_024660	IGFLR1	36230151	36233351	-	chr19	36231758	36232267	510	36231870	10	12.1293	7.85312	9.77469	exon	NM_024660	IGFLR1	36230151	36233351	-	chr19	36231684	36231830	147	36231754	9	7.66777	5.44729	5.57864	intron		promoter	exon	intron
NM_001243539;IL15RA	NM_001243539	IL15RA	5994334	6019574	-	chr10	6029725	6029939	215	6029782	6	7.13144	5.23318	4.75035	upstream	NM_001243539	IL15RA	5994334	6019574	-	chr10	6017770	6017988	219	6017867	4	4.20931	3.5696	2.22054	intron	NM_001243539	IL15RA	5994334	6019574	-	chr10	6018990	6020014	1025	6019096	13	12.3693	7.62621	10.1187	promoter		upstream	intron	promoter
NM_000575;IL1A	NM_000575	IL1A	113531492	113542971	-	chr2	113541470	113542035	566	113541666	12	16.0608	9.71877	13.2618	promoter	NM_000575	IL1A	113531492	113542971	-	chr2	113540929	113541414	486	113541292	7	7.93716	5.71136	5.73948	exon	NM_000575	IL1A	113531492	113542971	-	chr2	113539966	113540112	147	113540036	6	4.56349	3.81311	2.63711	intron		promoter	exon	intron
NM_001098817;INO80C	NM_001098817	INO80C	33048291	33077955	-	chr18	33059056	33059270	215	33059137	5	5.81207	4.48558	3.51949	exon	NM_001098817	INO80C	33048291	33077955	-	chr18	33057684	33057829	146	33057756	6	6.63441	4.99744	4.49796	intron	NM_001098817	INO80C	33048291	33077955	-	chr18	32995666	32995812	147	32995738	6	4.56349	3.81311	2.63711	intergenic		exon	intron	intergenic
NM_030628;INTS5	NM_030628	INTS5	62414320	62420774	-	chr11	62420017	62420792	776	62420629	19	27.9572	14.952	24.7712	promoter	NM_030628	INTS5	62414320	62420774	-	chr11	62419298	62419630	333	62419472	7	7.93716	5.71136	5.73948	intron	NM_030628	INTS5	62414320	62420774	-	chr11	62420054	62420755	702	62420452	14	13.6249	8.17094	11.339	promoter		promoter	intron	promoter
NM_152230;IPMK	NM_152230	IPMK	59951278	60027694	-	chr10	60024477	60024701	225	60024636	6	7.13144	5.23318	4.75035	intron	NM_152230	IPMK	59951278	60027694	-	chr10	59597410	59597582	173	59597514	8	9.29056	6.42528	7.03698	intergenic	NM_152230	IPMK	59951278	60027694	-	chr10	60024511	60024906	396	60024760	9	7.66777	5.44729	5.57864	intron		intron	intergenic	intron
NM_022755;IPPK	NM_022755	IPPK	95375466	95432547	-	chr9	95393553	95393787	235	95393627	7	8.5082	5.98078	6.04619	intron	NM_022755	IPPK	95375466	95432547	-	chr9	95377714	95378206	493	95377879	12	15.1188	9.28096	12.6733	exon	NM_022755	IPPK	95375466	95432547	-	chr9	95393846	95394106	261	95394000	14	13.6249	8.17094	11.339	intron		intron	exon	intron
NM_002224;ITPR3	NM_002224	ITPR3	33589156	33664348	+	chr6	33589291	33589505	215	33589389	6	7.13144	5.23318	4.75035	promoter	NM_002224	ITPR3	33589156	33664348	+	chr6	33587980	33588125	146	33588071	6	6.63441	4.99744	4.49796	upstream	NM_002224	ITPR3	33589156	33664348	+	chr6	33587884	33588370	487	33588060	7	5.54989	4.35783	3.56273	promoter		promoter	upstream	promoter
NR_034097;JAZF1-AS1	NR_034097	JAZF1-AS1	28220076	28280996	+	chr7	28279309	28279543	235	28279442	7	8.5082	5.98078	6.04619	intron	NR_034097	JAZF1-AS1	28220076	28280996	+	chr7	28218781	28219160	380	28219049	5	5.38893	4.28352	3.32093	promoter	NR_034097	JAZF1-AS1	28220076	28280996	+	chr7	28279360	28279619	260	28279493	24	27.4872	13.6182	24.9074	intron		intron	promoter	intron
NM_001193465;KANSL1	NM_001193465	KANSL1	44107282	44270272	-	chr17	44111952	44112552	601	44112133	15	21.0037	11.9616	18.0315	intron	NM_001193465	KANSL1	44107282	44270166	-	chr17	44111598	44113401	1804	44112359	26	38.9281	19.2758	35.9791	exon	NM_001193465	KANSL1	44107282	44302740	-	chr17	44106718	44106912	195	44106830	8	6.58635	4.90256	4.54552	intergenic		intron	exon	intergenic
NM_017822;KANSL2	NM_017822	KANSL2	49046995	49076035	-	chr12	49075423	49076042	620	49075775	16	22.7062	12.7092	19.6788	promoter	NM_017822	KANSL2	49046995	49076035	-	chr12	49071177	49071474	298	49071288	7	7.93716	5.71136	5.73948	intron	NM_017822	KANSL2	49046995	49076035	-	chr12	49075352	49075997	646	49075470	23	26.0108	13.0735	23.4571	promoter		promoter	intron	promoter
NM_015483;KBTBD2	NM_015483	KBTBD2	32907778	32931468	-	chr7	32929608	32930886	1279	32929794	11	14.4744	8.97117	11.737	promoter	NM_015483	KBTBD2	32907778	32931468	-	chr7	32929232	32929392	161	32929309	6	6.63441	4.99744	4.49796	intron	NM_015483	KBTBD2	32907778	32931468	-	chr7	32802595	32802820	226	32802710	6	4.56349	3.81311	2.63711	intergenic		promoter	intron	intergenic
NM_152903;KBTBD6	NM_152903	KBTBD6	41701709	41706936	-	chr13	41706683	41706979	297	41706812	9	11.4086	7.47597	8.8015	promoter	NM_152903	KBTBD6	41701709	41706936	-	chr13	41696626	41697109	484	41697005	5	5.38893	4.28352	3.32093	intergenic	NM_152903	KBTBD6	41701709	41706936	-	chr13	41704549	41704702	154	41704629	10	8.78998	5.99202	6.6565	exon		promoter	intergenic	exon
NM_032505;KBTBD8	NM_032505	KBTBD8	67048727	67061632	+	chr3	67048699	67049549	851	67048915	13	17.6792	10.4664	14.8211	promoter	NM_032505	KBTBD8	67048727	67061632	+	chr3	67031208	67031353	146	67031321	5	5.38893	4.28352	3.32093	upstream	NM_032505	KBTBD8	67048727	67061632	+	chr3	66773456	66773625	170	66773537	9	7.66777	5.44729	5.57864	intergenic		promoter	upstream	intergenic
NM_001204087;KCNN3	NM_001204087	KCNN3	154669942	154832338	-	chr1	154782809	154783190	382	154782977	11	14.4744	8.97117	11.737	intron	NM_001204087	KCNN3	154669942	154842754	-	chr1	154670883	154671028	146	154671001	5	5.38893	4.28352	3.32093	exon	NM_001204087	KCNN3	154669942	154832338	-	chr1	154698844	154699018	175	154698936	10	8.78998	5.99202	6.6565	intron		intron	exon	intron
NM_001160130;KCNQ5	NM_001160130	KCNQ5	73331571	73908573	+	chr6	73363515	73363729	215	73363628	6	7.13144	5.23318	4.75035	intron	NM_001160130	KCNQ5	73331571	73908573	+	chr6	73330013	73330163	151	73330083	4	4.20931	3.5696	2.22054	upstream	NM_001160130	KCNQ5	73331571	73908573	+	chr6	73332725	73332871	147	73332793	7	5.54989	4.35783	3.56273	intron		intron	upstream	intron
NM_153705;KDELC2	NM_153705	KDELC2	108342833	108369159	-	chr11	108367558	108367893	336	108367590	6	7.13144	5.23318	4.75035	intron	NM_153705	KDELC2	108342833	108369159	-	chr11	108367974	108368953	980	108368067	6	6.63441	4.99744	4.49796	promoter	NM_153705	KDELC2	108342833	108369159	-	chr11	108345213	108345523	311	108345389	7	5.54989	4.35783	3.56273	exon		intron	promoter	exon
NM_014680;KIAA0100	NM_014680	KIAA0100	26941458	26972177	-	chr17	26972364	26972638	275	26972519	9	11.4086	7.47597	8.8015	promoter	NM_014680	KIAA0100	26941458	26972177	-	chr17	26942637	26942825	189	26942775	4	4.20931	3.5696	2.22054	exon	NM_014680	KIAA0100	26941458	26972177	-	chr17	26952361	26952507	147	26952435	7	5.54989	4.35783	3.56273	intron		promoter	exon	intron
NM_001112726;KIAA0284	NM_001112726	KIAA0284	105331650	105363107	+	chr14	105292245	105292480	236	105292343	8	9.93569	6.72838	7.39876	intergenic	NM_001112726	KIAA0284	105331650	105363107	+	chr14	105339210	105339384	175	105339295	9	10.6894	7.1392	8.38387	intron	NM_001112726	KIAA0284	105331650	105363107	+	chr14	105292089	105292356	268	105292257	6	4.56349	3.81311	2.63711	intergenic		intergenic	intron	intergenic
NM_014686;KIAA0355	NM_014686	KIAA0355	34745456	34846471	+	chr19	34825943	34826175	233	34826143	5	5.81207	4.48558	3.51949	intron	NM_014686	KIAA0355	34745456	34846471	+	chr19	34745118	34745387	270	34745262	6	6.63441	4.99744	4.49796	promoter	NM_014686	KIAA0355	34745456	34846471	+	chr19	34723606	34723765	160	34723681	7	5.54989	4.35783	3.56273	intergenic		intron	promoter	intergenic
NM_020827;KIAA1430	NM_020827	KIAA1430	186080819	186125182	-	chr4	186124794	186125008	215	186124911	6	7.13144	5.23318	4.75035	promoter	NM_020827	KIAA1430	186080819	186125182	-	chr4	186072775	186072920	146	186072842	5	5.38893	4.28352	3.32093	intergenic	NM_020827	KIAA1430	186080819	186125182	-	chr4	186111512	186111753	242	186111639	10	8.78998	5.99202	6.6565	exon		promoter	intergenic	exon
NM_001257194;KLHL3	NM_001257194	KLHL3	136953189	137056999	-	chr5	137002387	137002651	265	137002544	8	9.93569	6.72838	7.39876	intron	NM_001257194	KLHL3	136953189	137056999	-	chr5	136949008	136949171	164	136949096	5	5.38893	4.28352	3.32093	intergenic	NM_001257194	KLHL3	136953189	137056999	-	chr5	136958317	136958583	267	136958432	12	11.1435	7.08148	8.92969	intron		intron	intergenic	intron
NM_005561;LAMP1	NM_005561	LAMP1	113951469	113977741	+	chr13	113951541	113952463	923	113951711	17	24.4335	13.4567	21.3519	promoter	NM_005561	LAMP1	113951469	113977741	+	chr13	113938618	113938782	165	113938703	6	6.63441	4.99744	4.49796	upstream	NM_005561	LAMP1	113951469	113977741	+	chr13	113926403	113927017	615	113926499	14	13.6249	8.17094	11.339	intergenic		promoter	upstream	intergenic
NM_001122606;LAMP2	NM_001122606	LAMP2	119560003	119603204	-	chrX	119540192	119540502	311	119540294	6	7.13144	5.23318	4.75035	intergenic	NM_001122606	LAMP2	119560003	119603204	-	chrX	119602113	119602277	165	119602196	7	7.93716	5.71136	5.73948	promoter	NM_001122606	LAMP2	119560003	119603204	-	chrX	119539740	119539923	184	119539815	7	5.54989	4.35783	3.56273	intergenic		intergenic	promoter	intergenic
NM_017907;LAMTOR1	NM_017907	LAMTOR1	71808338	71814433	-	chr11	71813815	71814315	501	71814115	10	12.9227	8.22357	10.249	promoter	NM_017907	LAMTOR1	71808338	71814433	-	chr11	71810165	71810385	221	71810202	4	4.20931	3.5696	2.22054	exon	NM_017907	LAMTOR1	71808338	71814433	-	chr11	71813528	71814353	826	71813668	12	11.1435	7.08148	8.92969	promoter		promoter	exon	promoter
NM_001170765;LCOR	NM_001170765	LCOR	98592017	98724198	+	chr10	98617580	98617798	219	98617723	5	5.81207	4.48558	3.51949	intron	NM_001170765	LCOR	98592017	98724198	+	chr10	98591385	98591874	490	98591775	9	10.6894	7.1392	8.38387	promoter	NM_001170765	LCOR	98592017	98724198	+	chr10	98507605	98507751	147	98507680	7	5.54989	4.35783	3.56273	intergenic		intron	promoter	intergenic
NM_005565;LCP2	NM_005565	LCP2	169675088	169724822	-	chr5	169704491	169704768	278	169704575	7	8.5082	5.98078	6.04619	intron	NM_005565	LCP2	169675088	169724822	-	chr5	169702737	169704919	2183	169702828	6	6.63441	4.99744	4.49796	exon	NM_005565	LCP2	169675088	169724822	-	chr5	169695964	169696164	201	169696090	5	3.63349	3.26838	1.7817	intron		intron	exon	intron
NM_002301;LDHC	NM_002301	LDHC	18433853	18472793	+	chr11	18450540	18451018	479	18450722	10	12.9227	8.22357	10.249	intron	NM_002301	LDHC	18433853	18472793	+	chr11	18433818	18434114	297	18433991	17	23.12	12.8506	20.4763	promoter	NM_002301	LDHC	18433853	18472793	+	chr11	18449158	18449396	239	18449273	9	7.66777	5.44729	5.57864	intron		intron	promoter	intron
NM_001008530;LGMN	NM_001008530	LGMN	93170152	93215047	-	chr14	93171184	93171484	301	93171305	7	8.5082	5.98078	6.04619	intron	NM_001008530	LGMN	93170152	93215047	-	chr14	93214424	93214727	304	93214645	6	6.63441	4.99744	4.49796	promoter	NM_001008530	LGMN	93170152	93215047	-	chr14	93171039	93171421	383	93171307	11	9.94953	6.53675	7.77466	exon		intron	promoter	exon
NR_027374;LHFPL3-AS2	NR_027374	LHFPL3-AS2	104535075	104567092	-	chr7	104581472	104581882	411	104581682	10	12.9227	8.22357	10.249	upstream	NR_027374	LHFPL3-AS2	104535075	104567092	-	chr7	104536284	104536465	182	104536383	6	6.63441	4.99744	4.49796	exon	NR_027374	LHFPL3-AS2	104535075	104567092	-	chr7	104581380	104581763	384	104581497	23	26.0108	13.0735	23.4571	upstream		upstream	exon	upstream
NM_001115007;LIN54	NM_001115007	LIN54	83845756	83934040	-	chr4	83910660	83911116	457	83910838	10	12.9227	8.22357	10.249	intron	NM_001115007	LIN54	83845756	83931982	-	chr4	83905907	83906052	146	83905974	7	7.93716	5.71136	5.73948	exon	NM_001115007	LIN54	83845756	83931982	-	chr4	83910725	83911312	588	83910815	10	8.78998	5.99202	6.6565	intron		intron	exon	intron
NR_048536;LINC-ROR	NR_048536	LINC-ROR	54721804	54739350	-	chr18	54745147	54745461	315	54745347	8	9.93569	6.72838	7.39876	upstream	NR_048536	LINC-ROR	54721804	54739350	-	chr18	54725491	54725752	262	54725562	5	5.38893	4.28352	3.32093	intron	NR_048536	LINC-ROR	54721804	54739350	-	chr18	54718669	54718855	187	54718755	8	6.58635	4.90256	4.54552	intergenic		upstream	intron	intergenic
NM_153234;LIX1	NM_153234	LIX1	96427574	96478520	-	chr5	96430939	96431643	705	96431129	10	12.9227	8.22357	10.249	intron	NM_153234	LIX1	96427574	96478520	-	chr5	96421977	96422122	146	96422067	5	5.38893	4.28352	3.32093	intergenic	NM_153234	LIX1	96427574	96478520	-	chr5	96430561	96430718	158	96430630	8	6.58635	4.90256	4.54552	exon		intron	intergenic	exon
NM_014583;LMCD1	NM_014583	LMCD1	8543511	8609806	+	chr3	8551841	8552097	257	8551976	7	8.5082	5.98078	6.04619	intron	NM_014583	LMCD1	8543511	8609806	+	chr3	8544399	8546814	2416	8544525	12	15.1188	9.28096	12.6733	promoter	NM_014583	LMCD1	8543511	8609806	+	chr3	8544526	8544796	271	8544627	7	5.54989	4.35783	3.56273	intron		intron	promoter	intron
NR_027155;LOC100271836	NR_027155	LOC100271836	21458004	21513602	-	chr16	21512991	21513634	644	21513219	53	96.9723	40.3703	92.1814	promoter	NR_027155	LOC100271836	21458004	21513602	-	chr16	21511622	21511803	182	21511725	6	6.63441	4.99744	4.49796	intron	NR_027155	LOC100271836	21458004	21513602	-	chr16	21512846	21514198	1353	21513270	171	325.091	93.6935	319.59	promoter		promoter	intron	promoter
NR_024433;LOC283663	NR_024433	LOC283663	57592563	57599967	+	chr15	57591682	57591989	308	57591812	5	5.81207	4.48558	3.51949	promoter	NR_024433	LOC283663	57592563	57599967	+	chr15	57591276	57591421	146	57591363	5	5.38893	4.28352	3.32093	upstream	NR_024433	LOC283663	57592563	57599967	+	chr15	57591567	57591981	415	57591760	11	9.94953	6.53675	7.77466	promoter		promoter	upstream	promoter
NR_027113;LOC285740	NR_027113	LOC285740	143875467	143890476	-	chr6	143864843	143865060	218	143864963	5	5.81207	4.48558	3.51949	intergenic	NR_027113	LOC285740	143875467	143890476	-	chr6	143887513	143888200	688	143887896	11	13.6067	8.56704	11.2053	intron	NR_027113	LOC285740	143875467	143890476	-	chr6	143864903	143865049	147	143864988	8	6.58635	4.90256	4.54552	intergenic		intergenic	intron	intergenic
NR_027117;LOC285847	NR_027117	LOC285847	35694539	35704724	-	chr6	35694597	35694814	218	35694632	5	5.81207	4.48558	3.51949	exon	NR_027117	LOC285847	35694539	35704724	-	chr6	35699438	35699749	312	35699578	8	9.29056	6.42528	7.03698	intron	NR_027117	LOC285847	35694539	35704724	-	chr6	35694648	35695046	399	35694930	7	5.54989	4.35783	3.56273	exon		exon	intron	exon
NR_028138;LOC338758	NR_028138	LOC338758	90102732	90105729	+	chr12	90100907	90101332	426	90101152	9	11.4086	7.47597	8.8015	upstream	NR_028138	LOC338758	90102732	90105729	+	chr12	90100869	90102646	1778	90100987	16	21.4671	12.1366	18.8609	promoter	NR_028138	LOC338758	90102732	90105729	+	chr12	90089254	90089400	147	90089277	6	4.56349	3.81311	2.63711	upstream		upstream	promoter	upstream
NR_033995;LOC389247	NR_033995	LOC389247	184415890	184425668	-	chr4	184421309	184421523	215	184421400	6	7.13144	5.23318	4.75035	intron	NR_033995	LOC389247	184415890	184425668	-	chr4	184424542	184424760	219	184424651	6	6.63441	4.99744	4.49796	promoter	NR_033995	LOC389247	184415890	184425668	-	chr4	184420941	184421087	147	184421015	7	5.54989	4.35783	3.56273	intron		intron	promoter	intron
NR_015368;LOC643837	NR_015368	LOC643837	762971	794826	+	chr1	752102	752316	215	752194	6	7.13144	5.23318	4.75035	upstream	NR_015368	LOC643837	762971	794826	+	chr1	739863	740146	284	740078	7	7.93716	5.71136	5.73948	intergenic	NR_015368	LOC643837	763178	794826	+	chr1	752446	752746	301	752607	13	12.3693	7.62621	10.1187	upstream		upstream	intergenic	upstream
NM_005768;LPCAT3	NM_005768	LPCAT3	7085347	7125842	-	chr12	7112333	7112705	373	7112573	8	9.93569	6.72838	7.39876	intron	NM_005768	LPCAT3	7085347	7125842	-	chr12	7125591	7126272	682	7125695	9	10.6894	7.1392	8.38387	promoter	NM_005768	LPCAT3	7085347	7125842	-	chr12	7112101	7112542	442	7112443	8	6.58635	4.90256	4.54552	intron		intron	promoter	intron
NM_144648;LRGUK	NM_144648	LRGUK	133812105	133948933	+	chr7	133897370	133897584	215	133897457	5	5.81207	4.48558	3.51949	intron	NM_144648	LRGUK	133812105	133948933	+	chr7	133812145	133812290	146	133812229	6	6.63441	4.99744	4.49796	promoter	NM_144648	LRGUK	133812105	133948933	+	chr7	133859293	133859493	201	133859415	9	7.66777	5.44729	5.57864	exon		intron	promoter	exon
NM_152344;LSM12	NM_152344	LSM12	42112003	42144987	-	chr17	42143470	42144029	560	42143821	15	21.0037	11.9616	18.0315	promoter	NM_152344	LSM12	42112003	42144987	-	chr17	42142897	42143975	1079	42143158	7	7.93716	5.71136	5.73948	exon	NM_152344	LSM12	42112003	42144987	-	chr17	42115567	42115778	212	42115696	7	5.54989	4.35783	3.56273	intron		promoter	exon	intron
NM_014400;LYPD3	NM_014400	LYPD3	43964946	43969831	-	chr19	43967202	43967483	282	43967305	7	8.5082	5.98078	6.04619	exon	NM_014400	LYPD3	43964946	43969831	-	chr19	43967995	43968270	276	43968083	7	7.93716	5.71136	5.73948	intron	NM_014400	LYPD3	43964946	43969831	-	chr19	43958308	43958454	147	43958382	7	5.54989	4.35783	3.56273	intergenic		exon	intron	intergenic
NM_020347;LZTFL1	NM_020347	LZTFL1	45865446	45883621	-	chr3	45883031	45883617	587	45883157	8	9.93569	6.72838	7.39876	promoter	NM_020347	LZTFL1	45865446	45883621	-	chr3	45868079	45868504	426	45868334	5	5.38893	4.28352	3.32093	intron	NM_020347	LZTFL1	45865446	45883621	-	chr3	45861552	45861698	147	45861635	8	6.58635	4.90256	4.54552	intergenic		promoter	intron	intergenic
NM_032429;LZTS2	NM_032429	LZTS2	102756864	102767593	+	chr10	102756367	102756703	337	102756533	7	8.5082	5.98078	6.04619	promoter	NM_032429	LZTS2	102756864	102767593	+	chr10	102759134	102759419	286	102759317	12	15.1188	9.28096	12.6733	intron	NM_032429	LZTS2	102756864	102767593	+	chr10	102756422	102756568	147	102756550	6	4.56349	3.81311	2.63711	promoter		promoter	intron	promoter
NM_002382;MAX	NM_002382	MAX	65550462	65569227	-	chr14	65568781	65569418	638	65569205	7	8.5082	5.98078	6.04619	promoter	NM_002382	MAX	65541845	65569227	-	chr14	65542015	65542160	146	65542086	5	5.38893	4.28352	3.32093	exon	NM_002382	MAX	65541845	65569227	-	chr14	65565170	65565397	228	65565306	10	8.78998	5.99202	6.6565	intron		promoter	exon	intron
NM_020166;MCCC1	NM_020166	MCCC1	182733006	182817365	-	chr3	182750653	182750884	232	182750838	5	5.81207	4.48558	3.51949	intron	NM_020166	MCCC1	182733006	182817365	-	chr3	182816708	182817315	608	182816874	11	13.6067	8.56704	11.2053	promoter	NM_020166	MCCC1	182733006	182817365	-	chr3	182731467	182731767	301	182731598	7	5.54989	4.35783	3.56273	intergenic		intron	promoter	intergenic
NM_017696;MCM9	NM_017696	MCM9	119134612	119252903	-	chr6	119180901	119181224	324	119181068	8	9.93569	6.72838	7.39876	intron	NM_017696	MCM9	119134612	119252903	-	chr6	119129772	119129917	146	119129840	6	6.63441	4.99744	4.49796	intergenic	NM_017696	MCM9	119134612	119252903	-	chr6	119135797	119136010	214	119135891	10	8.78998	5.99202	6.6565	exon		intron	intergenic	exon
NM_014611;MDN1	NM_014611	MDN1	90353231	90529442	-	chr6	90528845	90529065	221	90528928	6	7.13144	5.23318	4.75035	promoter	NM_014611	MDN1	90353231	90529442	-	chr6	90446919	90447098	180	90446998	10	12.1293	7.85312	9.77469	intron	NM_014611	MDN1	90353231	90529442	-	chr6	90400451	90400597	147	90400536	6	4.56349	3.81311	2.63711	exon		promoter	intron	exon
NM_001014811;ME3	NM_001014811	ME3	86152150	86383240	-	chr11	86151635	86151976	342	86151881	5	5.81207	4.48558	3.51949	intergenic	NM_001014811	ME3	86152150	86383678	-	chr11	86152346	86153565	1220	86152563	9	10.6894	7.1392	8.38387	exon	NM_001014811	ME3	86152150	86383240	-	chr11	86150001	86150233	233	86150095	8	6.58635	4.90256	4.54552	intergenic		intergenic	exon	intergenic
NM_004774;MED1	NM_004774	MED1	37560538	37607527	-	chr17	37607159	37607519	361	37607312	14	19.3275	11.214	16.4118	promoter	NM_004774	MED1	37560538	37607527	-	chr17	37561364	37561509	146	37561461	5	5.38893	4.28352	3.32093	exon	NM_004774	MED1	37560538	37607527	-	chr17	37606899	37607498	600	37606996	11	9.94953	6.53675	7.77466	promoter		promoter	exon	promoter
NM_004229;MED14	NM_004229	MED14	40508795	40594804	-	chrX	40594802	40596395	1594	40595272	11	14.4744	8.97117	11.737	promoter	NM_004229	MED14	40508795	40594804	-	chrX	40542097	40542613	517	40542500	11	13.6067	8.56704	11.2053	exon	NM_004229	MED14	40508795	40594804	-	chrX	40542350	40542624	275	40542503	9	7.66777	5.44729	5.57864	intron		promoter	exon	intron
NM_002398;MEIS1	NM_002398	MEIS1	66662532	66799891	+	chr2	66662179	66662741	563	66662602	10	12.9227	8.22357	10.249	promoter	NM_002398	MEIS1	66662532	66799891	+	chr2	66721578	66721724	147	66721680	7	7.93716	5.71136	5.73948	intron	NM_002398	MEIS1	66662532	66799891	+	chr2	66662308	66662847	540	66662499	17	17.5522	9.80513	15.1687	promoter		promoter	intron	promoter
NM_001040662;METTL21D	NM_001040662	METTL21D	50575350	50583297	-	chr14	50582784	50583925	1142	50583066	15	21.0037	11.9616	18.0315	promoter	NM_001040662	METTL21D	50575350	50583297	-	chr14	50580092	50580255	164	50580179	7	7.93716	5.71136	5.73948	intron	NM_001040662	METTL21D	50575350	50583297	-	chr14	50582783	50583253	471	50583155	39	51.3821	21.7892	48.4615	promoter		promoter	intron	promoter
NM_018396;METTL2B	NM_018396	METTL2B	128116783	128142978	+	chr7	128116821	128117540	720	128116935	10	12.9227	8.22357	10.249	promoter	NM_018396	METTL2B	128116783	128142978	+	chr7	128098743	128098888	146	128098772	5	5.38893	4.28352	3.32093	upstream	NM_018396	METTL2B	128116783	128142978	+	chr7	128116434	128116661	228	128116539	14	13.6249	8.17094	11.339	promoter		promoter	upstream	promoter
NM_017550;MIER2	NM_017550	MIER2	305575	344791	-	chr19	343550	344180	631	343737	7	8.5082	5.98078	6.04619	promoter	NM_017550	MIER2	305575	344791	-	chr19	342971	343323	353	343045	7	7.93716	5.71136	5.73948	intron	NM_017550	MIER2	305575	344791	-	chr19	342988	344138	1151	343132	13	12.3693	7.62621	10.1187	promoter		promoter	intron	promoter
NR_039669;MIR4462	NR_039669	MIR4462	37523141	37523198	-	chr6	37528840	37529354	515	37529032	12	16.0608	9.71877	13.2618	upstream	NR_039669	MIR4462	37523141	37523198	-	chr6	37522438	37522583	146	37522520	6	6.63441	4.99744	4.49796	intergenic	NR_039669	MIR4462	37523141	37523198	-	chr6	37528714	37529950	1237	37529133	13	12.3693	7.62621	10.1187	upstream		upstream	intergenic	upstream
NM_018353;MIS18BP1	NM_018353	MIS18BP1	45672393	45722605	-	chr14	45691032	45693485	2454	45691155	9	11.4086	7.47597	8.8015	exon	NM_018353	MIS18BP1	45672393	45722605	-	chr14	45690933	45691198	266	45691147	6	6.63441	4.99744	4.49796	intron	NM_018353	MIS18BP1	45672393	45722605	-	chr14	45690704	45693692	2989	45691156	31	38.2652	17.4313	35.517	exon		exon	intron	exon
NM_002432;MNDA	NM_002432	MNDA	158801168	158819270	+	chr1	158780826	158781217	392	158781036	4	4.55874	3.73799	2.36673	upstream	NM_002432	MNDA	158801168	158819270	+	chr1	158802538	158802692	155	158802610	5	5.38893	4.28352	3.32093	intron	NM_002432	MNDA	158801168	158819270	+	chr1	158770054	158770200	147	158770110	6	4.56349	3.81311	2.63711	intergenic		upstream	intron	intergenic
NM_007208;MRPL3	NM_007208	MRPL3	131181045	131221860	-	chr3	131213084	131213372	289	131213185	6	7.13144	5.23318	4.75035	intron	NM_007208	MRPL3	131181045	131221860	-	chr3	131221262	131221759	498	131221536	22	31.7139	16.4202	28.8944	promoter	NM_007208	MRPL3	131181045	131221860	-	chr3	131212837	131213143	307	131212952	8	6.58635	4.90256	4.54552	intron		intron	promoter	intron
NM_014018;MRPS28	NM_014018	MRPS28	80831095	80942506	-	chr8	80941772	80942525	754	80942028	22	33.3992	17.1947	30.0602	promoter	NM_014018	MRPS28	80831095	80942506	-	chr8	80802949	80803102	154	80803027	6	6.63441	4.99744	4.49796	intergenic	NM_014018	MRPS28	80831095	80942506	-	chr8	80941334	80941578	245	80941458	14	13.6249	8.17094	11.339	promoter		promoter	intergenic	promoter
NM_016071;MRPS33	NM_016071	MRPS33	140705961	140714479	-	chr7	140714091	140714850	760	140714667	19	27.9572	14.952	24.7712	promoter	NM_016071	MRPS33	140705961	140714781	-	chr7	140706205	140706444	240	140706322	8	9.29056	6.42528	7.03698	exon	NM_016071	MRPS33	140705961	140714781	-	chr7	140706712	140706860	149	140706785	10	8.78998	5.99202	6.6565	intron		promoter	exon	intron
NM_001243266;MS4A4A	NM_001243266	MS4A4A	60048014	60076445	+	chr11	60075580	60075857	278	60075725	7	8.5082	5.98078	6.04619	exon	NM_001243266	MS4A4A	60048014	60076445	+	chr11	60075222	60075465	244	60075356	8	9.29056	6.42528	7.03698	intron	NM_001243266	MS4A4A	60048014	60076445	+	chr11	59988525	59988814	290	59988670	9	7.66777	5.44729	5.57864	intergenic		exon	intron	intergenic
NM_138962;MSI2	NM_138962	MSI2	55334374	55710544	+	chr17	55681674	55681952	279	55681743	8	9.93569	6.72838	7.39876	intron	NM_138962	MSI2	55333931	55757299	+	chr17	55335584	55335729	146	55335637	5	5.38893	4.28352	3.32093	exon	NM_138962	MSI2	55334374	55710544	+	chr17	55333489	55333714	226	55333612	11	9.94953	6.53675	7.77466	promoter		intron	exon	promoter
NM_001244937;MST1R	NM_001244937	MST1R	49924436	49941306	-	chr3	49939722	49939978	257	49939789	7	8.5082	5.98078	6.04619	exon	NM_001244937	MST1R	49924436	49941306	-	chr3	49941452	49941744	293	49941536	11	13.6067	8.56704	11.2053	promoter	NM_001244937	MST1R	49924436	49941306	-	chr3	49938253	49938417	165	49938328	8	6.58635	4.90256	4.54552	intron		exon	promoter	intron
NM_005955;MTF1	NM_005955	MTF1	38275239	38325292	-	chr1	38324796	38325195	400	38324991	12	16.0608	9.71877	13.2618	promoter	NM_005955	MTF1	38275239	38325292	-	chr1	38282900	38283095	196	38282996	10	12.1293	7.85312	9.77469	exon	NM_005955	MTF1	38275239	38325292	-	chr1	38291051	38291197	147	38291122	6	4.56349	3.81311	2.63711	intron		promoter	exon	intron
NM_000252;MTM1	NM_000252	MTM1	149737047	149841616	+	chrX	149817813	149818105	293	149817914	7	8.5082	5.98078	6.04619	intron	NM_000252	MTM1	149737047	149841616	+	chrX	149737183	149737659	477	149737295	8	9.29056	6.42528	7.03698	promoter	NM_000252	MTM1	149737047	149841616	+	chrX	149711612	149711813	202	149711687	5	3.63349	3.26838	1.7817	intergenic		intron	promoter	intergenic
NM_004687;MTMR4	NM_004687	MTMR4	56566893	56595251	-	chr17	56590549	56590916	368	56590669	7	8.5082	5.98078	6.04619	intron	NM_004687	MTMR4	56566893	56595251	-	chr17	56582611	56582914	304	56582715	8	9.29056	6.42528	7.03698	exon	NM_004687	MTMR4	56566893	56595251	-	chr17	56579939	56580085	147	56579984	6	4.56349	3.81311	2.63711	intron		intron	exon	intron
NM_004685;MTMR6	NM_004685	MTMR6	25820341	25861704	-	chr13	25860943	25861767	825	25861263	30	48.6758	23.1755	44.9423	promoter	NM_004685	MTMR6	25820341	25861704	-	chr13	25854617	25854919	303	25854675	6	6.63441	4.99744	4.49796	intron	NM_004685	MTMR6	25820341	25861704	-	chr13	25821347	25821493	147	25821412	7	5.54989	4.35783	3.56273	exon		promoter	intron	exon
NM_001008541;MXI1	NM_001008541	MXI1	111969989	112047123	+	chr10	111952828	111953053	226	111952912	5	5.81207	4.48558	3.51949	upstream	NM_001008541	MXI1	111969989	112047123	+	chr10	111967795	111972959	5165	111968065	13	16.663	9.99488	14.1751	promoter	NM_001008541	MXI1	111967363	112047123	+	chr10	111952677	111952992	316	111952894	9	7.66777	5.44729	5.57864	upstream		upstream	promoter	upstream
NM_001254718;MYBPC1	NM_001254718	MYBPC1	101988709	102079658	+	chr12	102041292	102041947	656	102041476	7	8.5082	5.98078	6.04619	exon	NM_001254718	MYBPC1	101988709	102079658	+	chr12	102041007	102041171	165	102041075	4	4.20931	3.5696	2.22054	intron	NM_001254718	MYBPC1	101988709	102079658	+	chr12	101899634	101899808	175	101899723	8	6.58635	4.90256	4.54552	intergenic		exon	intron	intergenic
NM_182493;MYLK3	NM_182493	MYLK3	46736194	46782221	-	chr16	46744200	46744743	544	46744580	7	8.5082	5.98078	6.04619	exon	NM_182493	MYLK3	46736194	46782221	-	chr16	46744983	46745681	699	46745081	10	12.1293	7.85312	9.77469	intron	NM_182493	MYLK3	46736194	46782221	-	chr16	46743050	46743618	569	46743306	7	5.54989	4.35783	3.56273	exon		exon	intron	exon
NM_001080527;MYO7B	NM_001080527	MYO7B	128293378	128395303	+	chr2	128317221	128317435	215	128317309	5	5.81207	4.48558	3.51949	exon	NM_001080527	MYO7B	128293378	128395303	+	chr2	128317578	128317853	276	128317750	12	15.1188	9.28096	12.6733	intron	NM_001080527	MYO7B	128293378	128395303	+	chr2	128317089	128317832	744	128317747	11	9.94953	6.53675	7.77466	exon		exon	intron	exon
NM_003803;MYOM1	NM_003803	MYOM1	3066805	3220106	-	chr18	3058913	3059127	215	3058996	5	5.81207	4.48558	3.51949	intergenic	NM_003803	MYOM1	3066805	3220106	-	chr18	3152957	3153361	405	3153115	8	9.29056	6.42528	7.03698	intron	NM_003803	MYOM1	3066805	3220106	-	chr18	3037645	3037791	147	3037689	5	3.63349	3.26838	1.7817	intergenic		intergenic	intron	intergenic
NM_001079691;N4BP2L1	NM_001079691	N4BP2L1	32974860	33002315	-	chr13	33000561	33004601	4041	33000767	10	12.9227	8.22357	10.249	promoter	NM_001079691	N4BP2L1	32974860	33002315	-	chr13	32975061	32975206	146	32975173	5	5.38893	4.28352	3.32093	exon	NM_001079691	N4BP2L1	32974860	33002315	-	chr13	32974582	32974728	147	32974653	7	5.54989	4.35783	3.56273	intergenic		promoter	exon	intergenic
NM_024635;NAA35	NM_024635	NAA35	88556057	88637217	+	chr9	88513033	88513247	215	88513153	6	7.13144	5.23318	4.75035	intergenic	NM_024635	NAA35	88556057	88637217	+	chr9	88544224	88545152	929	88544299	7	7.93716	5.71136	5.73948	upstream	NM_024635	NAA35	88556057	88637217	+	chr9	88513063	88513258	196	88513183	9	7.66777	5.44729	5.57864	intergenic		intergenic	upstream	intergenic
NM_005966;NAB1	NM_005966	NAB1	191513848	191557492	+	chr2	191512875	191513548	674	191513336	7	8.5082	5.98078	6.04619	promoter	NM_005966	NAB1	191513848	191557492	+	chr2	191492747	191492892	146	191492837	7	7.93716	5.71136	5.73948	upstream	NM_005966	NAB1	191513848	191557492	+	chr2	191512823	191513223	401	191512961	8	6.58635	4.90256	4.54552	promoter		promoter	upstream	promoter
NM_001113202;NACA	NM_001113202	NACA	57106211	57119066	-	chr12	57118253	57119809	1557	57118542	12	16.0608	9.71877	13.2618	promoter	NM_001113202	NACA	57106211	57119066	-	chr12	57108787	57108966	180	57108860	4	4.20931	3.5696	2.22054	intron	NM_001113202	NACA	57106211	57119066	-	chr12	57117919	57120139	2221	57118052	9	7.66777	5.44729	5.57864	promoter		promoter	intron	promoter
NM_000433;NCF2	NM_000433	NCF2	183524697	183559739	-	chr1	183558965	183560132	1168	183559089	8	9.93569	6.72838	7.39876	promoter	NM_000433	NCF2	183524697	183559739	-	chr1	183537035	183537294	260	183537198	7	7.93716	5.71136	5.73948	intron	NM_000433	NCF2	183524697	183559739	-	chr1	183536422	183536615	194	183536512	8	6.58635	4.90256	4.54552	exon		promoter	intron	exon
NM_001199987;NDUFB6	NM_001199987	NDUFB6	32553524	32573182	-	chr9	32572572	32572851	280	32572714	9	11.4086	7.47597	8.8015	promoter	NM_001199987	NDUFB6	32553524	32573182	-	chr9	32566316	32566568	253	32566366	5	5.38893	4.28352	3.32093	intron	NM_001199987	NDUFB6	32553524	32573182	-	chr9	32558793	32558960	168	32558873	8	6.58635	4.90256	4.54552	exon		promoter	intron	exon
NM_001146099;NEK3	NM_001146099	NEK3	52706779	52733996	-	chr13	52732888	52733798	911	52732979	8	9.93569	6.72838	7.39876	promoter	NM_001146099	NEK3	52706779	52733670	-	chr13	52732414	52732663	250	52732522	6	6.63441	4.99744	4.49796	intron	NM_001146099	NEK3	52706779	52733996	-	chr13	52732751	52733752	1002	52733076	14	13.6249	8.17094	11.339	promoter		promoter	intron	promoter
NM_001047160;NET1	NM_001047160	NET1	5454514	5501019	+	chr10	5454604	5454842	239	5454776	6	7.13144	5.23318	4.75035	promoter	NM_001047160	NET1	5454514	5501019	+	chr10	5420752	5420897	146	5420811	7	7.93716	5.71136	5.73948	intergenic	NM_001047160	NET1	5454514	5501019	+	chr10	5454561	5454881	321	5454667	13	12.3693	7.62621	10.1187	promoter		promoter	intergenic	promoter
NM_145912;NFAM1	NM_145912	NFAM1	42776414	42828401	-	chr22	42770757	42771198	442	42770980	12	16.0608	9.71877	13.2618	intergenic	NM_145912	NFAM1	42776414	42828401	-	chr22	42793234	42793379	146	42793305	5	5.38893	4.28352	3.32093	intron	NM_145912	NFAM1	42776414	42828401	-	chr22	42765445	42765591	147	42765547	7	5.54989	4.35783	3.56273	intergenic		intergenic	intron	intergenic
NM_139239;NFKBID	NM_139239	NFKBID	36379143	36391552	-	chr19	36390210	36390611	402	36390419	11	14.4744	8.97117	11.737	promoter	NM_139239	NFKBID	36379143	36391552	-	chr19	36389654	36389804	151	36389756	5	5.38893	4.28352	3.32093	exon	NM_139239	NFKBID	36379143	36391552	-	chr19	36389654	36390642	989	36389886	11	9.94953	6.53675	7.77466	promoter		promoter	exon	promoter
NM_016533;NINJ2	NM_016533	NINJ2	673462	772755	-	chr12	739419	739730	312	739513	9	11.4086	7.47597	8.8015	intron	NM_016533	NINJ2	673462	772755	-	chr12	671648	671793	146	671715	6	6.63441	4.99744	4.49796	intergenic	NM_016533	NINJ2	673462	772755	-	chr12	719286	719739	454	719379	6	4.56349	3.81311	2.63711	intron		intron	intergenic	intron
NM_006985;NPIP	NM_006985	NPIP	15031300	15045931	+	chr16	15036557	15037217	661	15036727	12	16.0608	9.71877	13.2618	intron	NM_006985	NPIP	15031300	15045931	+	chr16	15005982	15006147	166	15006066	6	6.63441	4.99744	4.49796	intergenic	NM_006985	NPIP	15031300	15045931	+	chr16	15036218	15036442	225	15036313	29	35.1121	16.3419	32.4101	intron		intron	intergenic	intron
NM_021724;NR1D1	NM_021724	NR1D1	38249037	38256973	-	chr17	38255589	38256100	512	38255963	9	11.4086	7.47597	8.8015	promoter	NM_021724	NR1D1	38249037	38256973	-	chr17	38254922	38255148	227	38255026	6	6.63441	4.99744	4.49796	intron	NM_021724	NR1D1	38249037	38256973	-	chr17	38252802	38253106	305	38252991	6	4.56349	3.81311	2.63711	exon		promoter	intron	exon
NM_001202233;NR4A1	NM_001202233	NR4A1	52416616	52453291	+	chr12	52418919	52419519	601	52419138	12	16.0608	9.71877	13.2618	intron	NM_001202233	NR4A1	52416616	52453291	+	chr12	52417371	52417516	146	52417437	6	6.63441	4.99744	4.49796	promoter	NM_001202233	NR4A1	52416616	52453291	+	chr12	52417708	52417858	151	52417779	12	11.1435	7.08148	8.92969	intron		intron	promoter	intron
NM_001193452;NUDT16L1	NM_001193452	NUDT16L1	4743694	4745860	+	chr16	4743817	4744154	338	4744007	6	7.13144	5.23318	4.75035	promoter	NM_001193452	NUDT16L1	4743694	4745860	+	chr16	4742515	4742681	167	4742593	7	7.93716	5.71136	5.73948	upstream	NM_001193452	NUDT16L1	4743694	4745860	+	chr16	4743094	4743240	147	4743165	8	6.58635	4.90256	4.54552	promoter		promoter	upstream	promoter
NM_022567;NYX	NM_022567	NYX	41306713	41334905	+	chrX	41242262	41242493	232	41242328	5	5.81207	4.48558	3.51949	intergenic	NM_022567	NYX	41306713	41334905	+	chrX	41301265	41301410	146	41301327	5	5.38893	4.28352	3.32093	upstream	NM_022567	NYX	41306713	41334905	+	chrX	41241596	41241742	147	41241696	8	6.58635	4.90256	4.54552	intergenic		intergenic	upstream	intergenic
NM_182487;OLFML2A	NM_182487	OLFML2A	127539437	127577159	+	chr9	127562128	127563040	913	127562314	9	11.4086	7.47597	8.8015	intron	NM_182487	OLFML2A	127539437	127577159	+	chr9	127561614	127561759	146	127561685	6	6.63441	4.99744	4.49796	exon	NM_182487	OLFML2A	127539437	127577159	+	chr9	127561776	127563027	1252	127562028	10	8.78998	5.99202	6.6565	intron		intron	exon	intron
NM_002553;ORC5	NM_002553	ORC5	103808624	103848495	-	chr7	103848509	103848762	254	103848660	7	8.5082	5.98078	6.04619	promoter	NM_002553	ORC5	103766788	103848495	-	chr7	103764116	103764388	273	103764278	10	12.1293	7.85312	9.77469	intergenic	NM_002553	ORC5	103766788	103848495	-	chr7	103815061	103815207	147	103815140	6	4.56349	3.81311	2.63711	intron		promoter	intergenic	intron
NM_002562;P2RX7	NM_002562	P2RX7	121570631	121624354	+	chr12	121581420	121581710	291	121581574	6	7.13144	5.23318	4.75035	intron	NM_002562	P2RX7	121570622	121624354	+	chr12	121566906	121567051	146	121566993	5	5.38893	4.28352	3.32093	upstream	NM_002562	P2RX7	121570622	121624354	+	chr12	121570820	121570966	147	121570936	5	3.63349	3.26838	1.7817	promoter		intron	upstream	promoter
NM_176894;P2RY13	NM_176894	P2RY13	151044096	151047337	-	chr3	151046267	151046498	232	151046387	5	5.81207	4.48558	3.51949	promoter	NM_176894	P2RY13	151044096	151047337	-	chr3	151045368	151045513	146	151045440	7	7.93716	5.71136	5.73948	exon	NM_176894	P2RY13	151044096	151047337	-	chr3	151046263	151046468	206	151046380	11	9.94953	6.53675	7.77466	promoter		promoter	exon	promoter
NM_001166108;PALLD	NM_001166108	PALLD	169552768	169849608	+	chr4	169632882	169633130	249	169633053	8	9.93569	6.72838	7.39876	exon	NM_001166108	PALLD	169418217	169849608	+	chr4	169633305	169633780	476	169633520	13	16.663	9.99488	14.1751	intron	NM_001166108	PALLD	169418217	169849608	+	chr4	169417943	169418104	162	169418028	10	8.78998	5.99202	6.6565	promoter		exon	intron	promoter
NM_001178055;PARP8	NM_001178055	PARP8	49962772	50142356	+	chr5	50022389	50022956	568	50022665	10	12.9227	8.22357	10.249	intron	NM_001178055	PARP8	49962772	50142356	+	chr5	49961787	49961932	146	49961833	4	4.20931	3.5696	2.22054	promoter	NM_001178055	PARP8	49961733	50142356	+	chr5	49954558	49954704	147	49954624	8	6.58635	4.90256	4.54552	upstream		intron	promoter	upstream
NM_020524;PBXIP1	NM_020524	PBXIP1	154916559	154928567	-	chr1	154927080	154927765	686	154927497	8	9.93569	6.72838	7.39876	promoter	NM_020524	PBXIP1	154916559	154928567	-	chr1	154926087	154926232	146	154926192	5	5.38893	4.28352	3.32093	exon	NM_020524	PBXIP1	154916559	154928567	-	chr1	154925932	154926103	172	154926006	10	8.78998	5.99202	6.6565	intron		promoter	exon	intron
NM_001104925;PCMTD2	NM_001104925	PCMTD2	62887048	62907579	+	chr20	62883967	62884185	219	62884038	6	7.13144	5.23318	4.75035	upstream	NM_001104925	PCMTD2	62887048	62907579	+	chr20	62886720	62886974	255	62886874	10	12.1293	7.85312	9.77469	promoter	NM_001104925	PCMTD2	62887048	62907579	+	chr20	62884017	62884187	171	62884096	9	7.66777	5.44729	5.57864	upstream		upstream	promoter	upstream
NM_002607;PDGFA	NM_002607	PDGFA	536897	559481	-	chr7	557239	557960	722	557349	11	14.4744	8.97117	11.737	intron	NM_002607	PDGFA	536897	559481	-	chr7	556957	557102	146	557055	7	7.93716	5.71136	5.73948	exon	NM_002607	PDGFA	536897	559481	-	chr7	475368	475514	147	475418	6	4.56349	3.81311	2.63711	intergenic		intron	exon	intergenic
NM_006206;PDGFRA	NM_006206	PDGFRA	55095264	55164412	+	chr4	55142265	55142479	215	55142301	6	7.13144	5.23318	4.75035	intron	NM_006206	PDGFRA	55095264	55164412	+	chr4	55142528	55144925	2398	55143156	32	50.2139	23.5594	47.0778	exon	NM_006206	PDGFRA	55095264	55164412	+	chr4	55099881	55100212	332	55100095	8	6.58635	4.90256	4.54552	intron		intron	exon	intron
NM_000284;PDHA1	NM_000284	PDHA1	19362011	19379825	+	chrX	19376550	19376767	218	19376637	6	7.13144	5.23318	4.75035	intron	NM_000284	PDHA1	19362011	19379825	+	chrX	19362079	19362400	322	19362180	8	9.29056	6.42528	7.03698	promoter	NM_000284	PDHA1	19362011	19379825	+	chrX	19376502	19376648	147	19376598	7	5.54989	4.35783	3.56273	intron		intron	promoter	intron
NM_005742;PDIA6	NM_005742	PDIA6	10923517	10952960	-	chr2	10952199	10952883	685	10952765	7	8.5082	5.98078	6.04619	promoter	NM_005742	PDIA6	10923517	10952960	-	chr2	10950579	10950781	203	10950673	8	9.29056	6.42528	7.03698	intron	NM_005742	PDIA6	10923517	10952960	-	chr2	10951822	10952928	1107	10952352	22	24.552	12.5288	22.0249	promoter		promoter	intron	promoter
NM_014317;PDSS1	NM_014317	PDSS1	26986595	27035726	+	chr10	27026029	27026763	735	27026447	12	16.0608	9.71877	13.2618	intron	NM_014317	PDSS1	26986595	27035726	+	chr10	26986105	26986484	380	26986398	8	9.29056	6.42528	7.03698	promoter	NM_014317	PDSS1	26986595	27035726	+	chr10	27025377	27026739	1363	27025472	11	9.94953	6.53675	7.77466	intron		intron	promoter	intron
NM_022817;PER2	NM_022817	PER2	239152679	239197207	-	chr2	239196134	239196359	226	239196157	4	4.55874	3.73799	2.36673	promoter	NM_022817	PER2	239152679	239197207	-	chr2	239195968	239196113	146	239196035	6	6.63441	4.99744	4.49796	intron	NM_022817	PER2	239152679	239197207	-	chr2	239195828	239196339	512	239196121	11	9.94953	6.53675	7.77466	promoter		promoter	intron	promoter
NM_004564;PET112	NM_004564	PET112	152591809	152682175	-	chr4	152664620	152665377	758	152665088	9	11.4086	7.47597	8.8015	intron	NM_004564	PET112	152591809	152682175	-	chr4	152622361	152622616	256	152622409	5	5.38893	4.28352	3.32093	exon	NM_004564	PET112	152591809	152682175	-	chr4	152621997	152622148	152	152622115	9	7.66777	5.44729	5.57864	intron		intron	exon	intron
NM_173582;PGM2L1	NM_173582	PGM2L1	74041361	74109502	-	chr11	74109098	74109409	312	74109223	7	8.5082	5.98078	6.04619	promoter	NM_173582	PGM2L1	74041361	74109502	-	chr11	74082370	74082896	527	74082444	7	7.93716	5.71136	5.73948	exon	NM_173582	PGM2L1	74041361	74109502	-	chr11	74082301	74082670	370	74082550	9	7.66777	5.44729	5.57864	intron		promoter	exon	intron
NM_018288;PHF10	NM_018288	PHF10	170104002	170124106	-	chr6	170123248	170123592	345	170123413	7	8.5082	5.98078	6.04619	promoter	NM_018288	PHF10	170104002	170124106	-	chr6	170122514	170122783	270	170122584	7	7.93716	5.71136	5.73948	intron	NM_018288	PHF10	170104002	170124106	-	chr6	170122835	170123753	919	170122995	14	13.6249	8.17094	11.339	promoter		promoter	intron	promoter
NM_015651;PHF19	NM_015651	PHF19	123617931	123639606	-	chr9	123631439	123631673	235	123631521	7	8.5082	5.98078	6.04619	exon	NM_015651	PHF19	123617931	123639606	-	chr9	123630770	123631053	284	123630863	9	10.6894	7.1392	8.38387	intron	NM_015651	PHF19	123617931	123639606	-	chr9	123631381	123631577	197	123631478	18	18.9099	10.3499	16.4961	exon		exon	intron	exon
NM_001008660;PICALM	NM_001008660	PICALM	85668214	85780923	-	chr11	85725658	85726736	1079	85725869	9	11.4086	7.47597	8.8015	exon	NM_001008660	PICALM	85668214	85780139	-	chr11	85719145	85719620	476	85719479	7	7.93716	5.71136	5.73948	intron	NM_001008660	PICALM	85668214	85780923	-	chr11	85658908	85659114	207	85659021	8	6.58635	4.90256	4.54552	intergenic		exon	intron	intergenic
NM_001135911;PIK3IP1	NM_001135911	PIK3IP1	31677579	31688520	-	chr22	31685773	31687359	1587	31686117	20	29.7513	15.6995	26.5138	exon	NM_001135911	PIK3IP1	31677579	31688520	-	chr22	31685686	31686728	1043	31685769	7	7.93716	5.71136	5.73948	intron	NM_001135911	PIK3IP1	31677579	31688520	-	chr22	31685618	31687375	1758	31686175	37	48.0327	20.6997	45.1539	exon		exon	intron	exon
NM_006875;PIM2	NM_006875	PIM2	48770459	48776413	-	chrX	48775851	48776306	456	48776127	9	11.4086	7.47597	8.8015	promoter	NM_006875	PIM2	48770459	48776413	-	chrX	48770679	48770842	164	48770782	4	4.20931	3.5696	2.22054	exon	NM_006875	PIM2	48770459	48776413	-	chrX	48774803	48775563	761	48775227	20	21.6907	11.4393	19.2187	promoter		promoter	exon	promoter
NM_004571;PKNOX1	NM_004571	PKNOX1	44394643	44453688	+	chr21	44392187	44392550	364	44392441	6	7.13144	5.23318	4.75035	upstream	NM_004571	PKNOX1	44394643	44453688	+	chr21	44393896	44394293	398	44394003	17	23.12	12.8506	20.4763	promoter	NM_004571	PKNOX1	44394643	44453688	+	chr21	44351772	44351942	171	44351873	5	3.63349	3.26838	1.7817	intergenic		upstream	promoter	intergenic
NM_001005242;PKP2	NM_001005242	PKP2	32943680	33049780	-	chr12	32941683	32942280	598	32942078	6	7.13144	5.23318	4.75035	intergenic	NM_001005242	PKP2	32943680	33049780	-	chr12	32944766	32945195	430	32945049	7	7.93716	5.71136	5.73948	exon	NM_001005242	PKP2	32943680	33049780	-	chr12	32941370	32941560	191	32941439	5	3.63349	3.26838	1.7817	intergenic		intergenic	exon	intergenic
NM_001206960;PLA1A	NM_001206960	PLA1A	119316695	119348658	+	chr3	119310614	119313776	3163	119310821	9	11.4086	7.47597	8.8015	upstream	NM_001206960	PLA1A	119316695	119348658	+	chr3	119314049	119320099	6051	119314230	11	13.6067	8.56704	11.2053	promoter	NM_001206960	PLA1A	119316695	119348658	+	chr3	119311955	119313931	1977	119312107	66	100.14	36.4969	96.7071	upstream		upstream	promoter	upstream
NM_001005376;PLAUR	NM_001005376	PLAUR	44150247	44174498	-	chr19	44173030	44173450	421	44173240	6	7.13144	5.23318	4.75035	intron	NM_001005376	PLAUR	44150247	44174498	-	chr19	44178626	44178920	295	44178799	17	23.12	12.8506	20.4763	upstream	NM_001005376	PLAUR	44152723	44174498	-	chr19	44173107	44173558	452	44173208	10	8.78998	5.99202	6.6565	promoter		intron	upstream	promoter
NM_000932;PLCB3	NM_000932	PLCB3	64018995	64036924	+	chr11	64026982	64027319	338	64027155	8	9.93569	6.72838	7.39876	intron	NM_000932	PLCB3	64018995	64036924	+	chr11	64018706	64018853	148	64018775	8	9.29056	6.42528	7.03698	promoter	NM_000932	PLCB3	64018995	64036924	+	chr11	64026860	64027329	470	64027036	12	11.1435	7.08148	8.92969	intron		intron	promoter	intron
NM_012388;PLDN	NM_012388	PLDN	45879417	45901909	+	chr15	45875738	45876006	269	45875881	6	7.13144	5.23318	4.75035	upstream	NM_012388	PLDN	45879417	45901909	+	chr15	45849142	45849433	292	45849354	5	5.38893	4.28352	3.32093	intergenic	NM_012388	PLDN	45879417	45901909	+	chr15	45875635	45875948	314	45875828	7	5.54989	4.35783	3.56273	upstream		upstream	intergenic	upstream
NM_000445;PLEC	NM_000445	PLEC	144989321	145028088	-	chr8	145008145	145009032	888	145008809	13	17.6792	10.4664	14.8211	exon	NM_000445	PLEC	144989321	145028088	-	chr8	145007639	145007932	294	145007692	6	6.63441	4.99744	4.49796	intron	NM_000445	PLEC	144989321	145016692	-	chr8	145003297	145003452	156	145003407	7	5.54989	4.35783	3.56273	exon		exon	intron	exon
NM_001164189;PLIN3	NM_001164189	PLIN3	4838346	4867780	-	chr19	4838030	4838493	464	4838163	6	7.13144	5.23318	4.75035	exon	NM_001164189	PLIN3	4838346	4867780	-	chr19	4866995	4867725	731	4867617	15	19.8389	11.4227	17.2711	promoter	NM_001164189	PLIN3	4838346	4867780	-	chr19	4837795	4838581	787	4837941	29	35.1121	16.3419	32.4101	exon		exon	promoter	exon
NM_001252226;PLK2	NM_001252226	PLK2	57749810	57755966	-	chr5	57072902	57073165	264	57072978	8	9.93569	6.72838	7.39876	intergenic	NM_001252226	PLK2	57749810	57755966	-	chr5	57755693	57755936	244	57755812	12	15.1188	9.28096	12.6733	promoter	NM_001252226	PLK2	57749810	57755966	-	chr5	56834313	56834609	297	56834552	8	6.58635	4.90256	4.54552	intergenic		intergenic	promoter	intergenic
NM_032812;PLXDC2	NM_032812	PLXDC2	20105372	20569115	+	chr10	19927777	19927991	215	19927891	5	5.81207	4.48558	3.51949	intergenic	NM_032812	PLXDC2	20105372	20569115	+	chr10	20105142	20105769	628	20105670	10	12.1293	7.85312	9.77469	promoter	NM_032812	PLXDC2	20105372	20569115	+	chr10	19927523	19927669	147	19927601	6	4.56349	3.81311	2.63711	intergenic		intergenic	promoter	intergenic
NM_001160213;PMFBP1	NM_001160213	PMFBP1	72152996	72206064	-	chr16	72205474	72205790	317	72205500	5	5.81207	4.48558	3.51949	promoter	NM_001160213	PMFBP1	72152996	72206064	-	chr16	72159506	72159651	146	72159623	6	6.63441	4.99744	4.49796	intron	NM_001160213	PMFBP1	72152996	72206349	-	chr16	72204775	72206281	1507	72204877	11	9.94953	6.53675	7.77466	promoter		promoter	intron	promoter
NM_018129;PNPO	NM_018129	PNPO	46018889	46026674	+	chr17	46015163	46015388	226	46015234	5	5.81207	4.48558	3.51949	upstream	NM_018129	PNPO	46018889	46026674	+	chr17	46018393	46018538	146	46018462	4	4.20931	3.5696	2.22054	promoter	NM_018129	PNPO	46018889	46026674	+	chr17	46015735	46015927	193	46015838	7	5.54989	4.35783	3.56273	upstream		upstream	promoter	upstream
NM_001099271;POC5	NM_001099271	POC5	74970024	75013313	-	chr5	75012378	75013525	1148	75012474	11	14.4744	8.97117	11.737	promoter	NM_001099271	POC5	74970024	75008280	-	chr5	74973841	74973986	146	74973934	7	7.93716	5.71136	5.73948	intron	NM_001099271	POC5	74970024	75008280	-	chr5	74907552	74907698	147	74907596	5	3.63349	3.26838	1.7817	intergenic		promoter	intron	intergenic
NM_001198783;POU2F1	NM_001198783	POU2F1	167298281	167396582	+	chr1	167298564	167298778	215	167298702	5	5.81207	4.48558	3.51949	promoter	NM_001198783	POU2F1	167190066	167396582	+	chr1	167389588	167389874	287	167389796	6	6.63441	4.99744	4.49796	exon	NM_001198783	POU2F1	167298281	167396582	+	chr1	167298269	167298497	229	167298390	7	5.54989	4.35783	3.56273	promoter		promoter	exon	promoter
NM_001001928;PPARA	NM_001001928	PPARA	46546499	46639653	+	chr22	46546673	46546985	313	46546850	12	16.0608	9.71877	13.2618	promoter	NM_001001928	PPARA	46546499	46639653	+	chr22	46525482	46525627	146	46525588	6	6.63441	4.99744	4.49796	upstream	NM_001001928	PPARA	46546499	46639653	+	chr22	46546728	46547575	848	46546856	16	16.2179	9.2604	13.8658	promoter		promoter	upstream	promoter
NM_177983;PPM1G	NM_177983	PPM1G	27604066	27632550	-	chr2	27631976	27632200	225	27632074	4	4.55874	3.73799	2.36673	promoter	NM_177983	PPM1G	27604066	27632550	-	chr2	27631116	27631295	180	27631150	5	5.38893	4.28352	3.32093	intron	NM_177983	PPM1G	27604066	27632550	-	chr2	27606449	27606595	147	27606514	5	3.63349	3.26838	1.7817	exon		promoter	intron	exon
NM_139245;PPM1L	NM_139245	PPM1L	160473996	160788817	+	chr3	160472759	160473180	422	160473101	7	8.5082	5.98078	6.04619	promoter	NM_139245	PPM1L	160473996	160788817	+	chr3	160472634	160472891	258	160472806	7	7.93716	5.71136	5.73948	upstream	NM_139245	PPM1L	160473996	160788817	+	chr3	160472984	160473197	214	160473090	30	36.6818	16.8866	33.9565	promoter		promoter	upstream	promoter
NM_000944;PPP3CA	NM_000944	PPP3CA	101944587	102268628	-	chr4	101903191	101903501	311	101903293	7	8.5082	5.98078	6.04619	intergenic	NM_000944	PPP3CA	101944587	102268628	-	chr4	102025641	102025805	165	102025718	6	6.63441	4.99744	4.49796	intron	NM_000944	PPP3CA	101944587	102268628	-	chr4	101816674	101816827	154	101816737	8	6.58635	4.90256	4.54552	intergenic		intergenic	intron	intergenic
NM_001098173;PRDM7	NM_001098173	PRDM7	90122974	90128733	-	chr16	90144014	90144658	645	90144172	12	16.0608	9.71877	13.2618	upstream	NM_001098173	PRDM7	90122974	90142338	-	chr16	90141391	90141536	146	90141420	4	4.20931	3.5696	2.22054	promoter	NM_001098173	PRDM7	90122974	90142338	-	chr16	90143519	90143730	212	90143637	17	17.5522	9.80513	15.1687	upstream		upstream	promoter	upstream
NM_001202431;PRDX1	NM_001202431	PRDX1	45976707	45987610	-	chr1	45986161	45988539	2379	45986957	11	14.4744	8.97117	11.737	promoter	NM_001202431	PRDX1	45976707	45987610	-	chr1	45986213	45986601	389	45986483	9	10.6894	7.1392	8.38387	intron	NM_001202431	PRDX1	45976707	45987610	-	chr1	45986431	45988727	2297	45986533	8	6.58635	4.90256	4.54552	promoter		promoter	intron	promoter
NM_002726;PREP	NM_002726	PREP	105725442	105850999	-	chr6	105767104	105767550	447	105767214	6	7.13144	5.23318	4.75035	intron	NM_002726	PREP	105725442	105850999	-	chr6	105725581	105726046	466	105725695	8	9.29056	6.42528	7.03698	exon	NM_002726	PREP	105725442	105850999	-	chr6	105657341	105657487	147	105657453	6	4.56349	3.81311	2.63711	intergenic		intron	exon	intergenic
NM_006251;PRKAA1	NM_006251	PRKAA1	40759481	40798297	-	chr5	40798436	40798874	439	40798568	12	16.0608	9.71877	13.2618	promoter	NM_006251	PRKAA1	40759481	40798297	-	chr5	40776433	40776658	226	40776550	5	5.38893	4.28352	3.32093	intron	NM_006251	PRKAA1	40759481	40798297	-	chr5	40798018	40798262	245	40798150	29	35.1121	16.3419	32.4101	promoter		promoter	intron	promoter
NM_006253;PRKAB1	NM_006253	PRKAB1	120105761	120119429	+	chr12	120104130	120104776	647	120104647	10	12.9227	8.22357	10.249	promoter	NM_006253	PRKAB1	120105761	120119429	+	chr12	120104123	120104720	598	120104263	7	7.93716	5.71136	5.73948	upstream	NM_006253	PRKAB1	120105761	120119429	+	chr12	120103829	120104837	1009	120103901	9	7.66777	5.44729	5.57864	promoter		promoter	upstream	promoter
NM_003913;PRPF4B	NM_003913	PRPF4B	4021569	4065217	+	chr6	4018153	4018839	687	4018318	10	12.9227	8.22357	10.249	upstream	NM_003913	PRPF4B	4021569	4065217	+	chr6	3988259	3988448	190	3988357	7	7.93716	5.71136	5.73948	intergenic	NM_003913	PRPF4B	4021569	4065217	+	chr6	4008457	4008608	152	4008527	9	7.66777	5.44729	5.57864	upstream		upstream	intergenic	upstream
NM_002779;PSD	NM_002779	PSD	104162376	104178901	-	chr10	104168094	104168498	405	104168285	6	7.13144	5.23318	4.75035	intron	NM_002779	PSD	104162376	104178901	-	chr10	104166876	104168815	1940	104167039	12	15.1188	9.28096	12.6733	exon	NM_002779	PSD	104162376	104178901	-	chr10	104167515	104167944	430	104167601	7	5.54989	4.35783	3.56273	intron		intron	exon	intron
NM_014068;PSORS1C1	NM_014068	PSORS1C1	31082608	31107869	+	chr6	31083012	31083333	322	31083142	8	9.93569	6.72838	7.39876	promoter	NM_014068	PSORS1C1	31082608	31107869	+	chr6	31077131	31077290	160	31077218	8	9.29056	6.42528	7.03698	upstream	NM_014068	PSORS1C1	31082608	31107869	+	chr6	31082926	31083589	664	31083128	16	16.2179	9.2604	13.8658	promoter		promoter	upstream	promoter
NM_006601;PTGES3	NM_006601	PTGES3	57057125	57082078	-	chr12	57057545	57057759	215	57057587	5	5.81207	4.48558	3.51949	exon	NM_006601	PTGES3	57057125	57082078	-	chr12	57071069	57071561	493	57071455	6	6.63441	4.99744	4.49796	intron	NM_006601	PTGES3	57057125	57082078	-	chr12	57056699	57057371	673	57057243	10	8.78998	5.99202	6.6565	exon		exon	intron	exon
NR_040037;PTOV1-AS1	NR_040037	PTOV1-AS1	50341903	50354933	-	chr19	50347271	50347558	288	50347466	5	5.81207	4.48558	3.51949	intron	NR_040037	PTOV1-AS1	50341903	50354933	-	chr19	50341919	50342070	152	50342002	9	10.6894	7.1392	8.38387	exon	NR_040037	PTOV1-AS1	50341903	50354933	-	chr19	50346485	50346687	203	50346572	18	18.9099	10.3499	16.4961	intron		intron	exon	intron
NM_002838;PTPRC	NM_002838	PTPRC	198608098	198726605	+	chr1	198703630	198703899	270	198703783	7	8.5082	5.98078	6.04619	intron	NM_002838	PTPRC	198608098	198726605	+	chr1	198703516	198703880	365	198703816	8	9.29056	6.42528	7.03698	exon	NM_002838	PTPRC	198608098	198726605	+	chr1	198665110	198665256	147	198665180	7	5.54989	4.35783	3.56273	intron		intron	exon	intron
NM_001135648;PTPRK	NM_001135648	PTPRK	128289924	128841819	-	chr6	128841003	128841728	726	128841377	10	12.9227	8.22357	10.249	promoter	NM_001135648	PTPRK	128289924	128841870	-	chr6	128808542	128808797	256	128808642	8	9.29056	6.42528	7.03698	intron	NM_001135648	PTPRK	128289924	128841819	-	chr6	128840827	128841685	859	128841153	19	20.2897	10.8946	17.8466	promoter		promoter	intron	promoter
NM_002847;PTPRN2	NM_002847	PTPRN2	157331750	158380482	-	chr7	157288753	157288985	233	157288910	4	4.55874	3.73799	2.36673	intergenic	NM_002847	PTPRN2	157331750	158380482	-	chr7	158169029	158169292	264	158169124	5	5.38893	4.28352	3.32093	intron	NM_002847	PTPRN2	157331750	158380482	-	chr7	157283012	157283231	220	157283110	10	8.78998	5.99202	6.6565	intergenic		intergenic	intron	intergenic
NM_002848;PTPRO	NM_002848	PTPRO	15475191	15751265	+	chr12	15426599	15426927	329	15426774	7	8.5082	5.98078	6.04619	intergenic	NM_002848	PTPRO	15475191	15751265	+	chr12	15640176	15642602	2427	15640326	7	7.93716	5.71136	5.73948	intron	NM_002848	PTPRO	15475191	15751265	+	chr12	15426622	15426768	147	15426695	7	5.54989	4.35783	3.56273	intergenic		intergenic	intron	intergenic
NM_001256619;R3HCC1L	NM_001256619	R3HCC1L	99894381	100004654	+	chr10	99892937	99894270	1334	99893100	18	26.1842	14.2044	23.05	promoter	NM_001256619	R3HCC1L	99894381	100004654	+	chr10	99892529	99892763	235	99892670	5	5.38893	4.28352	3.32093	upstream	NM_001256619	R3HCC1L	99894381	100004654	+	chr10	99892626	99894275	1650	99892742	15	14.9083	8.71567	12.5886	promoter		promoter	upstream	promoter
NM_016277;RAB23	NM_016277	RAB23	57053582	57086257	-	chr6	57069847	57071905	2059	57070053	15	21.0037	11.9616	18.0315	intron	NM_016277	RAB23	57053582	57086257	-	chr6	57050631	57050797	167	57050703	6	6.63441	4.99744	4.49796	intergenic	NM_016277	RAB23	57053582	57087078	-	chr6	57064083	57064299	217	57064208	11	9.94953	6.53675	7.77466	intron		intron	intergenic	intron
NM_001135662;RAB7L1	NM_001135662	RAB7L1	205737114	205744610	-	chr1	205741224	205741922	699	205741304	8	9.93569	6.72838	7.39876	exon	NM_001135662	RAB7L1	205737114	205744610	-	chr1	205740902	205741047	146	205741000	6	6.63441	4.99744	4.49796	intron	NM_001135662	RAB7L1	205737114	205744610	-	chr1	205740697	205744941	4245	205740907	12	11.1435	7.08148	8.92969	promoter		exon	intron	promoter
NM_006423;RABAC1	NM_006423	RABAC1	42460833	42463528	-	chr19	42444608	42444873	266	42444784	8	9.93569	6.72838	7.39876	intergenic	NM_006423	RABAC1	42460833	42463528	-	chr19	42462883	42463482	600	42462992	7	7.93716	5.71136	5.73948	promoter	NM_006423	RABAC1	42460833	42463528	-	chr19	42443875	42444263	389	42443981	10	8.78998	5.99202	6.6565	intergenic		intergenic	promoter	intergenic
NM_002880;RAF1	NM_002880	RAF1	12625100	12705700	-	chr3	12700251	12700507	257	12700454	7	8.5082	5.98078	6.04619	intron	NM_002880	RAF1	12625100	12705700	-	chr3	12632376	12632831	456	12632731	8	9.29056	6.42528	7.03698	exon	NM_002880	RAF1	12625100	12705700	-	chr3	12679519	12679731	213	12679626	7	5.54989	4.35783	3.56273	intron		intron	exon	intron
NM_020343;RALGAPA2	NM_020343	RALGAPA2	20370272	20693266	-	chr20	20373936	20374344	409	20374093	6	7.13144	5.23318	4.75035	intron	NM_020343	RALGAPA2	20370272	20693266	-	chr20	20352272	20352720	449	20352504	7	7.93716	5.71136	5.73948	intergenic	NM_020343	RALGAPA2	20370272	20693266	-	chr20	20373461	20373914	454	20373827	16	16.2179	9.2604	13.8658	exon		intron	intergenic	exon
NM_001100426;RAP1GDS1	NM_001100426	RAP1GDS1	99182527	99365012	+	chr4	99181436	99182319	884	99181595	8	9.93569	6.72838	7.39876	promoter	NM_001100426	RAP1GDS1	99182527	99365012	+	chr4	99180941	99181288	348	99181169	6	6.63441	4.99744	4.49796	upstream	NM_001100426	RAP1GDS1	99182527	99365012	+	chr4	99104984	99105162	179	99105063	6	4.56349	3.81311	2.63711	intergenic		promoter	upstream	intergenic
NM_001193520;RASAL1	NM_001193520	RASAL1	113536624	113574044	-	chr12	113543136	113543364	229	113543234	7	8.5082	5.98078	6.04619	intron	NM_001193520	RASAL1	113536624	113573559	-	chr12	113541845	113542024	180	113541965	5	5.38893	4.28352	3.32093	exon	NM_001193520	RASAL1	113536624	113573559	-	chr12	113543152	113543298	147	113543235	8	6.58635	4.90256	4.54552	intron		intron	exon	intron
NM_002895;RBL1	NM_002895	RBL1	35626178	35724410	-	chr20	35672474	35672691	218	35672564	6	7.13144	5.23318	4.75035	exon	NM_002895	RBL1	35626178	35724410	-	chr20	35724252	35724636	385	35724544	28	42.6324	20.7037	39.6204	promoter	NM_002895	RBL1	35626178	35724410	-	chr20	35617855	35618111	257	35617930	5	3.63349	3.26838	1.7817	intergenic		exon	promoter	intergenic
NM_001242599;RBM39	NM_001242599	RBM39	34291531	34330258	-	chr20	34328921	34330216	1296	34329060	10	12.9227	8.22357	10.249	promoter	NM_001242599	RBM39	34291531	34330258	-	chr20	34328082	34328227	146	34328095	4	4.20931	3.5696	2.22054	intron	NM_001242599	RBM39	34291531	34330258	-	chr20	34328743	34330213	1471	34328878	19	20.2897	10.8946	17.8466	promoter		promoter	intron	promoter
NM_001251977;RCAN3	NM_001251977	RCAN3	24829387	24863510	+	chr1	24860530	24860763	234	24860562	5	5.81207	4.48558	3.51949	intron	NM_001251977	RCAN3	24840804	24863510	+	chr1	24861693	24861907	215	24861790	8	9.29056	6.42528	7.03698	exon	NM_001251977	RCAN3	24829387	24863510	+	chr1	24814340	24814740	401	24814463	19	20.2897	10.8946	17.8466	upstream		intron	exon	upstream
NM_001136223;RCOR3	NM_001136223	RCOR3	211432708	211486655	+	chr1	211431365	211432553	1189	211431926	13	17.6792	10.4664	14.8211	promoter	NM_001136223	RCOR3	211433289	211489725	+	chr1	211431304	211431687	384	211431535	9	10.6894	7.1392	8.38387	upstream	NM_001136223	RCOR3	211432708	211486655	+	chr1	211362041	211362229	189	211362083	7	5.54989	4.35783	3.56273	intergenic		promoter	upstream	intergenic
NM_052862;RCSD1	NM_052862	RCSD1	167599474	167675486	+	chr1	167646019	167646253	235	167646215	5	5.81207	4.48558	3.51949	intron	NM_052862	RCSD1	167599474	167675486	+	chr1	167599634	167599975	342	167599810	6	6.63441	4.99744	4.49796	promoter	NM_052862	RCSD1	167599474	167675486	+	chr1	167569275	167569666	392	167569547	8	6.58635	4.90256	4.54552	intergenic		intron	promoter	intergenic
NM_001001330;REEP3	NM_001001330	REEP3	65281123	65384883	+	chr10	65274600	65274822	223	65274617	4	4.55874	3.73799	2.36673	upstream	NM_001001330	REEP3	65281123	65384883	+	chr10	65255749	65255975	227	65255840	7	7.93716	5.71136	5.73948	intergenic	NM_001001330	REEP3	65281123	65384883	+	chr10	65273384	65273530	147	65273447	6	4.56349	3.81311	2.63711	upstream		upstream	intergenic	upstream
NM_002912;REV3L	NM_002912	REV3L	111620234	111804414	-	chr6	111720547	111720939	393	111720758	11	14.4744	8.97117	11.737	intron	NM_002912	REV3L	111620234	111804414	-	chr6	111650861	111651061	201	111650942	6	6.63441	4.99744	4.49796	exon	NM_002912	REV3L	111620234	111804414	-	chr6	111650253	111650492	240	111650410	6	4.56349	3.81311	2.63711	intron		intron	exon	intron
NM_002914;RFC2	NM_002914	RFC2	73645832	73668738	-	chr7	73668366	73668711	346	73668510	6	7.13144	5.23318	4.75035	promoter	NM_002914	RFC2	73645832	73668738	-	chr7	73652611	73652886	276	73652765	9	10.6894	7.1392	8.38387	intron	NM_002914	RFC2	73645832	73668738	-	chr7	73645637	73645783	147	73645705	8	6.58635	4.90256	4.54552	intergenic		promoter	intron	intergenic
NM_052859;RFT1	NM_052859	RFT1	53122501	53164470	-	chr3	53136221	53136824	604	53136615	12	16.0608	9.71877	13.2618	intron	NM_052859	RFT1	53122501	53164470	-	chr3	53107041	53107196	156	53107107	5	5.38893	4.28352	3.32093	intergenic	NM_052859	RFT1	53122501	53164470	-	chr3	53127138	53127311	174	53127239	7	5.54989	4.35783	3.56273	intron		intron	intergenic	intron
NM_018124;RFWD3	NM_018124	RFWD3	74655297	74700779	-	chr16	74700437	74700861	425	74700564	6	7.13144	5.23318	4.75035	promoter	NM_018124	RFWD3	74655297	74700779	-	chr16	74660820	74661098	279	74660962	11	13.6067	8.56704	11.2053	intron	NM_018124	RFWD3	74655297	74700779	-	chr16	74660409	74660654	246	74660508	6	4.56349	3.81311	2.63711	exon		promoter	intron	exon
NM_001243738;RGL2	NM_001243738	RGL2	33259431	33267165	-	chr6	33265187	33265754	568	33265622	8	9.93569	6.72838	7.39876	intron	NM_001243738	RGL2	33259431	33267165	-	chr6	33264966	33267121	2156	33265151	8	9.29056	6.42528	7.03698	promoter	NM_001243738	RGL2	33259431	33267165	-	chr6	33265078	33265714	637	33265371	12	11.1435	7.08148	8.92969	intron		intron	promoter	intron
NM_001177663;RIF1	NM_001177663	RIF1	152266400	152333860	+	chr2	152266348	152267180	833	152266546	13	17.6792	10.4664	14.8211	promoter	NM_001177663	RIF1	152266400	152333860	+	chr2	152247102	152247250	149	152247169	7	7.93716	5.71136	5.73948	upstream	NM_001177663	RIF1	152266397	152333860	+	chr2	152266409	152267573	1165	152266511	34	43.0939	19.0655	40.2792	promoter		promoter	upstream	promoter
NM_007212;RNF2	NM_007212	RNF2	185014551	185071740	+	chr1	185014653	185015308	656	185014813	8	9.93569	6.72838	7.39876	promoter	NM_007212	RNF2	185014551	185071740	+	chr1	185012161	185012333	173	185012234	7	7.93716	5.71136	5.73948	upstream	NM_007212	RNF2	185014551	185071740	+	chr1	184986982	184987128	147	184987048	7	5.54989	4.35783	3.56273	intergenic		promoter	upstream	intergenic
NM_022781;RNF38	NM_022781	RNF38	36336399	36400296	-	chr9	36399675	36400009	335	36399856	6	7.13144	5.23318	4.75035	promoter	NM_022781	RNF38	36336399	36400920	-	chr9	36336314	36336503	190	36336389	6	6.63441	4.99744	4.49796	exon	NM_022781	RNF38	36336399	36400920	-	chr9	36332501	36332714	214	36332608	10	8.78998	5.99202	6.6565	intergenic		promoter	exon	intergenic
NM_001242826;RNF41	NM_001242826	RNF41	56596288	56615753	-	chr12	56615372	56616432	1061	56615579	16	22.7062	12.7092	19.6788	promoter	NM_001242826	RNF41	56596288	56615753	-	chr12	56614326	56614471	146	56614381	4	4.20931	3.5696	2.22054	intron	NM_001242826	RNF41	56596288	56615753	-	chr12	56614625	56614797	173	56614715	10	8.78998	5.99202	6.6565	promoter		promoter	intron	promoter
NM_001201370;RNF7	NM_001201370	RNF7	141457051	141465645	+	chr3	141404699	141404913	215	141404770	5	5.81207	4.48558	3.51949	intergenic	NM_001201370	RNF7	141457051	141465645	+	chr3	141456154	141456325	172	141456231	9	10.6894	7.1392	8.38387	promoter	NM_001201370	RNF7	141457051	141465645	+	chr3	141404941	141405087	147	141405016	7	5.54989	4.35783	3.56273	intergenic		intergenic	promoter	intergenic
NM_002939;RNH1	NM_002939	RNH1	494512	506821	-	chr11	503718	504867	1150	504321	12	16.0608	9.71877	13.2618	exon	NM_002939	RNH1	494512	506821	-	chr11	503653	504412	760	503875	13	16.663	9.99488	14.1751	intron	NM_002939	RNH1	494512	506821	-	chr11	503683	504903	1221	503794	19	20.2897	10.8946	17.8466	exon		exon	intron	exon
NR_033770;ROCK1P1	NR_033770	ROCK1P1	109065	122222	+	chr18	106606	107082	477	106801	10	12.9227	8.22357	10.249	upstream	NR_033770	ROCK1P1	109065	122222	+	chr18	108046	108698	653	108231	37	59.9802	27.129	56.693	promoter	NR_033770	ROCK1P1	109065	122222	+	chr18	106695	107139	445	106803	21	23.1117	11.984	20.6118	upstream		upstream	promoter	upstream
NM_001099645;RPL22L1	NM_001099645	RPL22L1	170582665	170588045	-	chr3	170587171	170588025	855	170587621	16	22.7062	12.7092	19.6788	promoter	NM_001099645	RPL22L1	170582665	170588045	-	chr3	170444158	170444383	226	170444284	5	5.38893	4.28352	3.32093	intergenic	NM_001099645	RPL22L1	170582665	170588045	-	chr3	170586980	170588354	1375	170587438	19	20.2897	10.8946	17.8466	promoter		promoter	intergenic	promoter
NM_000973;RPL8	NM_000973	RPL8	146015154	146017805	-	chr8	146017372	146017586	215	146017491	6	7.13144	5.23318	4.75035	promoter	NM_000973	RPL8	146015154	146017805	-	chr8	146016574	146016719	146	146016651	7	7.93716	5.71136	5.73948	exon	NM_000973	RPL8	146015154	146017729	-	chr8	146017131	146017277	147	146017170	5	3.63349	3.26838	1.7817	promoter		promoter	exon	promoter
NM_001020;RPS16	NM_001020	RPS16	39923847	39926618	-	chr19	39925920	39926618	699	39926136	10	12.9227	8.22357	10.249	promoter	NM_001020	RPS16	39923847	39926618	-	chr19	39924779	39925331	553	39925089	9	10.6894	7.1392	8.38387	intron	NM_001020	RPS16	39923847	39926618	-	chr19	39924210	39924376	167	39924279	9	7.66777	5.44729	5.57864	exon		promoter	intron	exon
NM_018427;RRN3	NM_018427	RRN3	15153879	15188158	-	chr16	15187148	15188560	1413	15187318	8	9.93569	6.72838	7.39876	promoter	NM_018427	RRN3	15153879	15188158	-	chr16	15155639	15156027	389	15155734	7	7.93716	5.71136	5.73948	exon	NM_018427	RRN3	15153879	15188158	-	chr16	15155765	15156019	255	15155903	19	20.2897	10.8946	17.8466	intron		promoter	exon	intron
NM_003683;RRP1	NM_003683	RRP1	45209418	45223983	+	chr21	45208869	45209211	343	45209000	10	12.9227	8.22357	10.249	promoter	NM_003683	RRP1	45209418	45223983	+	chr21	45188000	45188145	146	45188069	6	6.63441	4.99744	4.49796	intergenic	NM_003683	RRP1	45209418	45223983	+	chr21	45188042	45188432	391	45188338	12	11.1435	7.08148	8.92969	upstream		promoter	intergenic	upstream
NM_016578;RSF1	NM_016578	RSF1	77377274	77531880	-	chr11	77530662	77531019	358	77530843	9	11.4086	7.47597	8.8015	promoter	NM_016578	RSF1	77377274	77531880	-	chr11	77436696	77436999	304	77436934	7	7.93716	5.71136	5.73948	exon	NM_016578	RSF1	77377274	77531880	-	chr11	77436322	77436468	147	77436347	7	5.54989	4.35783	3.56273	intron		promoter	exon	intron
NM_025158;RUFY1	NM_025158	RUFY1	178977562	179037027	+	chr5	178976825	178977846	1022	178977027	13	17.6792	10.4664	14.8211	promoter	NM_025158	RUFY1	178977562	179037027	+	chr5	178957584	178957729	146	178957626	5	5.38893	4.28352	3.32093	upstream	NM_025158	RUFY1	178977562	179037027	+	chr5	178976709	178977820	1112	178977039	21	23.1117	11.984	20.6118	promoter		promoter	upstream	promoter
NM_001037442;RUFY3	NM_001037442	RUFY3	71587696	71674336	+	chr4	71588420	71588680	261	71588512	6	7.13144	5.23318	4.75035	promoter	NM_001037442	RUFY3	71587696	71674336	+	chr4	71600073	71600412	340	71600314	6	6.63441	4.99744	4.49796	intron	NM_001037442	RUFY3	71587696	71659274	+	chr4	71587779	71588294	516	71587860	7	5.54989	4.35783	3.56273	promoter		promoter	intron	promoter
NM_002957;RXRA	NM_002957	RXRA	137218316	137332431	+	chr9	137219004	137219266	263	137219135	7	8.5082	5.98078	6.04619	promoter	NM_002957	RXRA	137218316	137332431	+	chr9	137208214	137208374	161	137208298	6	6.63441	4.99744	4.49796	upstream	NM_002957	RXRA	137218316	137332431	+	chr9	137136174	137136332	159	137136259	7	5.54989	4.35783	3.56273	intergenic		promoter	upstream	intergenic
NM_005620;S100A11	NM_005620	S100A11	152004982	152009511	-	chr1	152007320	152007654	335	152007492	6	7.13144	5.23318	4.75035	intron	NM_005620	S100A11	152004982	152009511	-	chr1	152007326	152010515	3190	152007524	13	16.663	9.99488	14.1751	promoter	NM_005620	S100A11	152004982	152009511	-	chr1	152007019	152007177	159	152007101	11	9.94953	6.53675	7.77466	intron		intron	promoter	intron
NM_014624;S100A6	NM_014624	S100A6	153507076	153508717	-	chr1	153506175	153507697	1523	153506316	8	9.93569	6.72838	7.39876	exon	NM_014624	S100A6	153507076	153508717	-	chr1	153505987	153507041	1055	153506110	11	13.6067	8.56704	11.2053	intergenic	NM_014624	S100A6	153507076	153508717	-	chr1	153505812	153509317	3506	153505891	9	7.66777	5.44729	5.57864	promoter		exon	intergenic	promoter
NM_001100122;SBNO2	NM_001100122	SBNO2	1107633	1132273	-	chr19	1132372	1133375	1004	1132811	7	8.5082	5.98078	6.04619	promoter	NM_001100122	SBNO2	1107633	1132273	-	chr19	1125890	1126060	171	1125975	7	7.93716	5.71136	5.73948	intron	NM_001100122	SBNO2	1107633	1132273	-	chr19	1113620	1114135	516	1113753	10	8.78998	5.99202	6.6565	exon		promoter	intron	exon
NM_001145444;SCAF4	NM_001145444	SCAF4	33043313	33104431	-	chr21	33103122	33103377	256	33103169	6	7.13144	5.23318	4.75035	intron	NM_001145444	SCAF4	33043313	33104431	-	chr21	33103026	33104375	1350	33103356	9	10.6894	7.1392	8.38387	promoter	NM_001145444	SCAF4	33043313	33104431	-	chr21	33074082	33074280	199	33074190	8	6.58635	4.90256	4.54552	exon		intron	promoter	exon
NR_003654;SCAND2	NR_003654	SCAND2	85174691	85185694	+	chr15	85174000	85174291	292	85174088	6	7.13144	5.23318	4.75035	promoter	NR_003654	SCAND2	85174691	85185694	+	chr15	85173226	85173421	196	85173325	7	7.93716	5.71136	5.73948	upstream	NR_003654	SCAND2	85174691	85185694	+	chr15	85173499	85174535	1037	85173743	13	12.3693	7.62621	10.1187	promoter		promoter	upstream	promoter
NM_002998;SDC2	NM_002998	SDC2	97505882	97624037	+	chr8	97571447	97571670	224	97571602	7	8.5082	5.98078	6.04619	intron	NM_002998	SDC2	97505882	97624037	+	chr8	97505762	97505920	159	97505842	7	7.93716	5.71136	5.73948	promoter	NM_002998	SDC2	97505882	97624037	+	chr8	97456581	97456746	166	97456662	9	7.66777	5.44729	5.57864	intergenic		intron	promoter	intergenic
NR_003265;SDHAP2	NR_003265	SDHAP2	195384910	195415735	+	chr3	195384391	195384770	380	195384571	9	11.4086	7.47597	8.8015	promoter	NR_003265	SDHAP2	195384910	195415735	+	chr3	195346870	195347153	284	195347012	5	5.38893	4.28352	3.32093	intergenic	NR_003265	SDHAP2	195384910	195415735	+	chr3	195384405	195384825	421	195384696	28	33.5567	15.7971	30.8781	promoter		promoter	intergenic	promoter
NM_001142627;SEC61A2	NM_001142627	SEC61A2	12171640	12207403	+	chr10	12166981	12167195	215	12167042	6	7.13144	5.23318	4.75035	upstream	NM_001142627	SEC61A2	12171640	12207403	+	chr10	12171029	12171444	416	12171322	41	67.9984	29.9846	64.5901	promoter	NM_001142627	SEC61A2	12171640	12211957	+	chr10	12165466	12165673	208	12165557	6	4.56349	3.81311	2.63711	upstream		upstream	promoter	upstream
NM_004155;SERPINB9	NM_004155	SERPINB9	2887500	2903546	-	chr6	2902140	2903503	1364	2903294	17	24.4335	13.4567	21.3519	promoter	NM_004155	SERPINB9	2887500	2903546	-	chr6	2891489	2891670	182	2891553	4	4.20931	3.5696	2.22054	intron	NM_004155	SERPINB9	2887500	2903546	-	chr6	2887945	2888208	264	2888112	7	5.54989	4.35783	3.56273	exon		promoter	intron	exon
NM_032233;SETD3	NM_032233	SETD3	99876141	99947226	-	chr14	99899749	99901430	1682	99900229	12	16.0608	9.71877	13.2618	intron	NM_032233	SETD3	99864083	99947226	-	chr14	99855785	99855930	146	99855855	7	7.93716	5.71136	5.73948	intergenic	NM_032233	SETD3	99876141	99947226	-	chr14	99899978	99900226	249	99900023	7	5.54989	4.35783	3.56273	intron		intron	intergenic	intron
NM_015046;SETX	NM_015046	SETX	135136827	135230372	-	chr9	135229904	135230322	419	135230110	13	17.6792	10.4664	14.8211	promoter	NM_015046	SETX	135136827	135230372	-	chr9	135144839	135145131	293	135145019	6	6.63441	4.99744	4.49796	exon	NM_015046	SETX	135136827	135230372	-	chr9	135145566	135146038	473	135145668	11	9.94953	6.53675	7.77466	intron		promoter	exon	intron
NM_001184773;SEZ6L	NM_001184773	SEZ6L	26565440	26779563	+	chr22	26519564	26519778	215	26519737	5	5.81207	4.48558	3.51949	intergenic	NM_001184773	SEZ6L	26565440	26779563	+	chr22	26753024	26753210	187	26753129	5	5.38893	4.28352	3.32093	intron	NM_001184773	SEZ6L	26565440	26779563	+	chr22	26519531	26519677	147	26519641	8	6.58635	4.90256	4.54552	intergenic		intergenic	intron	intergenic
NM_006802;SF3A3	NM_006802	SF3A3	38422652	38455761	-	chr1	38441873	38442143	271	38441944	8	9.93569	6.72838	7.39876	intron	NM_006802	SF3A3	38422652	38455761	-	chr1	38442241	38442676	436	38442509	11	13.6067	8.56704	11.2053	exon	NM_006802	SF3A3	38422652	38455761	-	chr1	38440427	38440573	147	38440466	5	3.63349	3.26838	1.7817	intron		intron	exon	intron
NM_005066;SFPQ	NM_005066	SFPQ	35649201	35658743	-	chr1	35657740	35658787	1048	35657877	14	19.3275	11.214	16.4118	promoter	NM_005066	SFPQ	35649201	35658743	-	chr1	35656740	35657630	891	35657197	7	7.93716	5.71136	5.73948	exon	NM_005066	SFPQ	35649201	35658743	-	chr1	35586501	35586656	156	35586579	10	8.78998	5.99202	6.6565	intergenic		promoter	exon	intergenic
NM_001145357;SIN3A	NM_001145357	SIN3A	75661720	75743926	-	chr15	75708743	75709531	789	75708864	11	14.4744	8.97117	11.737	intron	NM_001145357	SIN3A	75661720	75743926	-	chr15	75668012	75668172	161	75668092	8	9.29056	6.42528	7.03698	exon	NM_001145357	SIN3A	75661720	75744087	-	chr15	75708199	75708345	147	75708278	7	5.54989	4.35783	3.56273	intron		intron	exon	intron
NM_000617;SLC11A2	NM_000617	SLC11A2	51379775	51419924	-	chr12	51417892	51418106	215	51417896	5	5.81207	4.48558	3.51949	intron	NM_000617	SLC11A2	51379775	51420199	-	chr12	51417861	51420176	2316	51418324	20	28.2148	14.9923	25.4636	promoter	NM_000617	SLC11A2	51379775	51420199	-	chr12	51406596	51406898	303	51406666	9	7.66777	5.44729	5.57864	intron		intron	promoter	intron
NM_001042494;SLC12A6	NM_001042494	SLC12A6	34522197	34629045	-	chr15	34629987	34630243	257	34630172	8	9.93569	6.72838	7.39876	promoter	NM_001042494	SLC12A6	34522197	34630265	-	chr15	34544707	34544918	212	34544800	6	6.63441	4.99744	4.49796	intron	NM_001042494	SLC12A6	34522197	34629045	-	chr15	34531236	34531683	448	34531316	6	4.56349	3.81311	2.63711	exon		promoter	intron	exon
NM_016582;SLC15A3	NM_016582	SLC15A3	60704555	60719257	-	chr11	60710542	60713231	2690	60710723	18	26.1842	14.2044	23.05	exon	NM_016582	SLC15A3	60704555	60719257	-	chr11	60709805	60709981	177	60709880	6	6.63441	4.99744	4.49796	intron	NM_016582	SLC15A3	60704555	60719257	-	chr11	60709404	60709550	147	60709463	5	3.63349	3.26838	1.7817	exon		exon	intron	exon
NM_018593;SLC16A10	NM_018593	SLC16A10	111408781	111544606	+	chr6	111397410	111397624	215	111397501	5	5.81207	4.48558	3.51949	upstream	NM_018593	SLC16A10	111408781	111544606	+	chr6	111434417	111435590	1174	111434883	27	40.7727	19.9898	37.792	intron	NM_018593	SLC16A10	111408781	111544606	+	chr6	111396894	111397329	436	111397037	10	8.78998	5.99202	6.6565	upstream		upstream	intron	upstream
NM_153357;SLC16A11	NM_153357	SLC16A11	6944949	6947242	-	chr17	6950376	6950688	313	6950559	9	11.4086	7.47597	8.8015	upstream	NM_153357	SLC16A11	6944949	6947242	-	chr17	6947025	6947170	146	6947104	6	6.63441	4.99744	4.49796	promoter	NM_153357	SLC16A11	6944949	6947242	-	chr17	6950364	6950556	193	6950468	9	7.66777	5.44729	5.57864	upstream		upstream	promoter	upstream
NM_001145144;SLC1A5	NM_001145144	SLC1A5	47278140	47290545	-	chr19	47289413	47289627	215	47289486	6	7.13144	5.23318	4.75035	promoter	NM_001145144	SLC1A5	47278140	47291842	-	chr19	47289194	47289513	320	47289386	7	7.93716	5.71136	5.73948	intron	NM_001145144	SLC1A5	47278140	47290545	-	chr19	47289251	47290714	1464	47289481	19	20.2897	10.8946	17.8466	promoter		promoter	intron	promoter
NM_013386;SLC25A24	NM_013386	SLC25A24	108677344	108742980	-	chr1	108742489	108742735	247	108742691	6	7.13144	5.23318	4.75035	promoter	NM_013386	SLC25A24	108677344	108742980	-	chr1	108650091	108650236	146	108650205	5	5.38893	4.28352	3.32093	intergenic	NM_013386	SLC25A24	108677344	108735431	-	chr1	108683812	108684267	456	108683956	8	6.58635	4.90256	4.54552	intron		promoter	intergenic	intron
NM_052934;SLC26A9	NM_052934	SLC26A9	205882177	205912588	-	chr1	205893127	205893744	618	205893392	8	9.93569	6.72838	7.39876	exon	NM_052934	SLC26A9	205882177	205912588	-	chr1	205892942	205893392	451	205893128	6	6.63441	4.99744	4.49796	intron	NM_052934	SLC26A9	205882177	205912588	-	chr1	205893065	205893569	505	205893479	10	8.78998	5.99202	6.6565	exon		exon	intron	exon
NM_001190992;SLC33A1	NM_001190992	SLC33A1	155544301	155572248	-	chr3	155571919	155572149	231	155572003	6	7.13144	5.23318	4.75035	promoter	NM_001190992	SLC33A1	155544301	155572248	-	chr3	155570927	155571169	243	155571012	5	5.38893	4.28352	3.32093	exon	NM_001190992	SLC33A1	155544301	155572248	-	chr3	155571087	155572190	1104	155571596	13	12.3693	7.62621	10.1187	promoter		promoter	exon	promoter
NM_024881;SLC35E1	NM_024881	SLC35E1	16660648	16683193	-	chr19	16682489	16682744	256	16682598	6	7.13144	5.23318	4.75035	promoter	NM_024881	SLC35E1	16660648	16683193	-	chr19	16663146	16663291	146	16663244	6	6.63441	4.99744	4.49796	exon	NM_024881	SLC35E1	16660648	16683193	-	chr19	16682363	16682765	403	16682459	11	9.94953	6.53675	7.77466	promoter		promoter	exon	promoter
NM_014437;SLC39A1	NM_014437	SLC39A1	153931588	153940188	-	chr1	153934888	153935222	335	153935095	6	7.13144	5.23318	4.75035	exon	NM_014437	SLC39A1	153931588	153940188	-	chr1	153934146	153934558	413	153934275	8	9.29056	6.42528	7.03698	intron	NM_014437	SLC39A1	153931588	153940188	-	chr1	153934053	153936973	2921	153934253	16	16.2179	9.2604	13.8658	exon		exon	intron	exon
NM_001042450;SLC5A10	NM_001042450	SLC5A10	18853989	18924004	+	chr17	18864389	18864936	548	18864562	8	9.93569	6.72838	7.39876	intron	NM_001042450	SLC5A10	18855478	18924004	+	chr17	18836262	18836434	173	18836333	4	4.20931	3.5696	2.22054	upstream	NM_001042450	SLC5A10	18855478	18924004	+	chr17	18864429	18865117	689	18864602	15	14.9083	8.71567	12.5886	intron		intron	upstream	intron
NM_003486;SLC7A5	NM_003486	SLC7A5	87863629	87903100	-	chr16	87902839	87903053	215	87902898	6	7.13144	5.23318	4.75035	promoter	NM_003486	SLC7A5	87863629	87903100	-	chr16	87887038	87887270	233	87887163	10	12.1293	7.85312	9.77469	intron	NM_003486	SLC7A5	87863629	87903100	-	chr16	87840257	87840403	147	87840293	5	3.63349	3.26838	1.7817	intergenic		promoter	intron	intergenic
NM_001126106;SLC7A7	NM_001126106	SLC7A7	23242432	23289020	-	chr14	23288109	23289042	934	23288328	12	16.0608	9.71877	13.2618	promoter	NM_001126106	SLC7A7	23242432	23289020	-	chr14	23287598	23287743	146	23287686	5	5.38893	4.28352	3.32093	intron	NM_001126106	SLC7A7	23242432	23289020	-	chr14	23287906	23289096	1191	23288032	12	11.1435	7.08148	8.92969	promoter		promoter	intron	promoter
NM_001145044;SLCO3A1	NM_001145044	SLCO3A1	92396938	92715665	+	chr15	92395723	92396917	1195	92395907	12	16.0608	9.71877	13.2618	promoter	NM_001145044	SLCO3A1	92396938	92715665	+	chr15	92394153	92394298	146	92394211	5	5.38893	4.28352	3.32093	upstream	NM_001145044	SLCO3A1	92396938	92709137	+	chr15	92202455	92202601	147	92202531	6	4.56349	3.81311	2.63711	intergenic		promoter	upstream	intergenic
NM_001003652;SMAD2	NM_001003652	SMAD2	45359466	45457517	-	chr18	45455114	45455481	368	45455275	6	7.13144	5.23318	4.75035	intron	NM_001003652	SMAD2	45359466	45457517	-	chr18	45206802	45206963	162	45206883	7	7.93716	5.71136	5.73948	intergenic	NM_001003652	SMAD2	45359466	45456970	-	chr18	45428118	45428264	147	45428179	8	6.58635	4.90256	4.54552	intron		intron	intergenic	intron
NM_032560;SMEK1	NM_032560	SMEK1	91923956	91976644	-	chr14	91975497	91976100	604	91975896	11	14.4744	8.97117	11.737	promoter	NM_032560	SMEK1	91923956	91976644	-	chr14	91910981	91911126	146	91911081	6	6.63441	4.99744	4.49796	intergenic	NM_032560	SMEK1	91923956	91976644	-	chr14	91943925	91944085	161	91943994	5	3.63349	3.26838	1.7817	intron		promoter	intergenic	intron
NM_001034852;SMOC1	NM_001034852	SMOC1	70346114	70499083	+	chr14	70479024	70479457	434	70479205	8	9.93569	6.72838	7.39876	intron	NM_001034852	SMOC1	70346114	70499083	+	chr14	70340887	70341032	146	70340957	6	6.63441	4.99744	4.49796	upstream	NM_001034852	SMOC1	70346114	70499083	+	chr14	70453341	70453602	262	70453459	11	9.94953	6.53675	7.77466	intron		intron	upstream	intron
NM_052928;SMYD4	NM_052928	SMYD4	1682829	1733175	-	chr17	1685640	1687819	2180	1686300	23	35.2512	17.9423	31.862	exon	NM_052928	SMYD4	1682829	1733175	-	chr17	1685254	1685551	298	1685360	6	6.63441	4.99744	4.49796	intron	NM_052928	SMYD4	1682829	1733175	-	chr17	1685439	1687671	2233	1685993	29	35.1121	16.3419	32.4101	exon		exon	intron	exon
NM_014390;SND1	NM_014390	SND1	127292202	127732659	+	chr7	127291285	127292005	721	127291432	10	12.9227	8.22357	10.249	promoter	NM_014390	SND1	127292202	127732659	+	chr7	127290945	127291124	180	127291032	7	7.93716	5.71136	5.73948	upstream	NM_014390	SND1	127292202	127732659	+	chr7	127291219	127291975	757	127291425	63	94.4471	34.8627	91.0688	promoter		promoter	upstream	promoter
NR_003697;SNHG15	NR_003697	SNHG15	45022627	45026259	-	chr7	45026348	45027040	693	45026446	12	16.0608	9.71877	13.2618	promoter	NR_003697	SNHG15	45022627	45026259	-	chr7	45023016	45023172	157	45023095	6	6.63441	4.99744	4.49796	intron	NR_003697	SNHG15	45022627	45026259	-	chr7	45022206	45022650	445	45022507	9	7.66777	5.44729	5.57864	exon		promoter	intron	exon
NM_021249;SNX6	NM_021249	SNX6	35030618	35099315	-	chr14	35074119	35075526	1408	35074572	23	35.2512	17.9423	31.862	exon	NM_021249	SNX6	35030618	35099366	-	chr14	35073357	35073502	146	35073393	4	4.20931	3.5696	2.22054	intron	NM_021249	SNX6	35030618	35099315	-	chr14	35073686	35076287	2602	35074201	26	30.4904	14.7077	27.8603	exon		exon	intron	exon
NM_005775;SORBS3	NM_005775	SORBS3	22409251	22433008	+	chr8	22408885	22409109	225	22408979	7	8.5082	5.98078	6.04619	promoter	NM_005775	SORBS3	22409251	22433008	+	chr8	22411103	22411384	282	22411284	7	7.93716	5.71136	5.73948	intron	NM_005775	SORBS3	22409251	22433008	+	chr8	22408530	22408676	147	22408636	8	6.58635	4.90256	4.54552	promoter		promoter	intron	promoter
NM_006943;SOX12	NM_006943	SOX12	306239	310867	+	chr20	305242	305910	669	305713	12	16.0608	9.71877	13.2618	promoter	NM_006943	SOX12	306239	310867	+	chr20	304787	304932	146	304816	4	4.20931	3.5696	2.22054	upstream	NM_006943	SOX12	306239	310867	+	chr20	305264	305937	674	305394	8	6.58635	4.90256	4.54552	promoter		promoter	upstream	promoter
NM_003112;SP4	NM_003112	SP4	21467689	21554151	+	chr7	21467067	21467511	445	21467268	26	40.9108	20.1851	37.3711	promoter	NM_003112	SP4	21467689	21554151	+	chr7	21466523	21466668	146	21466642	6	6.63441	4.99744	4.49796	upstream	NM_003112	SP4	21467689	21554151	+	chr7	21466530	21466777	248	21466669	13	12.3693	7.62621	10.1187	promoter		promoter	upstream	promoter
NM_014041;SPCS1	NM_014041	SPCS1	52739857	52742197	+	chr3	52741570	52741803	234	52741596	5	5.81207	4.48558	3.51949	exon	NM_014041	SPCS1	52739857	52742197	+	chr3	52741327	52741575	249	52741453	7	7.93716	5.71136	5.73948	intron	NM_014041	SPCS1	52739857	52742197	+	chr3	52738729	52738875	147	52738770	5	3.63349	3.26838	1.7817	promoter		exon	intron	promoter
NM_032802;SPPL2A	NM_032802	SPPL2A	50999737	51057910	-	chr15	51054229	51054773	545	51054588	9	11.4086	7.47597	8.8015	intron	NM_032802	SPPL2A	50999737	51057910	-	chr15	51054260	51058495	4236	51054417	9	10.6894	7.1392	8.38387	promoter	NM_032802	SPPL2A	50999737	51057910	-	chr15	51052337	51052539	203	51052429	6	4.56349	3.81311	2.63711	intron		intron	promoter	intron
NM_020762;SRGAP1	NM_020762	SRGAP1	64238541	64541613	+	chr12	64236962	64237243	282	64237030	8	9.93569	6.72838	7.39876	upstream	NM_020762	SRGAP1	64238541	64541613	+	chr12	64236911	64238964	2054	64237028	11	13.6067	8.56704	11.2053	promoter	NM_020762	SRGAP1	64238541	64541613	+	chr12	64208429	64208858	430	64208733	7	5.54989	4.35783	3.56273	intergenic		upstream	promoter	intergenic
NM_001256891;SRI	NM_001256891	SRI	87834432	87849399	-	chr7	87849046	87849322	277	87849191	9	11.4086	7.47597	8.8015	promoter	NM_001256891	SRI	87834432	87849399	-	chr7	87847281	87847573	293	87847392	7	7.93716	5.71136	5.73948	intron	NM_001256891	SRI	87837518	87856308	-	chr7	87848086	87848265	180	87848180	10	8.78998	5.99202	6.6565	exon		promoter	intron	exon
NM_016333;SRRM2	NM_016333	SRRM2	2802330	2821413	+	chr16	2803935	2804157	223	2804122	5	5.81207	4.48558	3.51949	intron	NM_016333	SRRM2	2802330	2821413	+	chr16	2806572	2806828	257	2806611	4	4.20931	3.5696	2.22054	exon	NM_016333	SRRM2	2802330	2821413	+	chr16	2803972	2804141	170	2804076	8	6.58635	4.90256	4.54552	intron		intron	exon	intron
NM_001031684;SRSF7	NM_001031684	SRSF7	38970741	38978636	-	chr2	38977725	38978547	823	38977887	13	17.6792	10.4664	14.8211	promoter	NM_001031684	SRSF7	38970741	38978636	-	chr2	38976188	38976414	227	38976280	5	5.38893	4.28352	3.32093	intron	NM_001031684	SRSF7	38970741	38978636	-	chr2	38967833	38968026	194	38967977	7	5.54989	4.35783	3.56273	intergenic		promoter	intron	intergenic
NM_007107;SSR3	NM_007107	SSR3	156257929	156272973	-	chr3	156266783	156267119	337	156266910	6	7.13144	5.23318	4.75035	exon	NM_007107	SSR3	156257929	156272973	-	chr3	156266351	156266502	152	156266423	6	6.63441	4.99744	4.49796	intron	NM_007107	SSR3	156257929	156272973	-	chr3	156266386	156266883	498	156266614	8	6.58635	4.90256	4.54552	exon		exon	intron	exon
NM_014188;SSU72	NM_014188	SSU72	1477053	1510262	-	chr1	1490191	1490405	215	1490195	5	5.81207	4.48558	3.51949	intron	NM_014188	SSU72	1477053	1510262	-	chr1	1508947	1509987	1041	1509209	10	12.1293	7.85312	9.77469	promoter	NM_014188	SSU72	1477053	1510262	-	chr1	1490160	1490483	324	1490267	18	18.9099	10.3499	16.4961	intron		intron	promoter	intron
NM_003896;ST3GAL5	NM_003896	ST3GAL5	86066271	86116157	-	chr2	86120968	86121771	804	86121564	19	27.9572	14.952	24.7712	upstream	NM_003896	ST3GAL5	86066271	86116157	-	chr2	86116289	86116648	360	86116372	8	9.29056	6.42528	7.03698	promoter	NM_003896	ST3GAL5	86066271	86116157	-	chr2	86096993	86097139	147	86097063	6	4.56349	3.81311	2.63711	intron		upstream	promoter	intron
NR_026876;STL	NR_026876	STL	125229392	125284173	-	chr6	125283677	125284135	459	125283971	7	8.5082	5.98078	6.04619	promoter	NR_026876	STL	125229392	125284173	-	chr6	125282851	125283164	314	125283052	9	10.6894	7.1392	8.38387	intron	NR_026876	STL	125229392	125284173	-	chr6	125209800	125210007	208	125209991	6	4.56349	3.81311	2.63711	intergenic		promoter	intron	intergenic
NM_152713;STT3A	NM_152713	STT3A	125462739	125491280	+	chr11	125461089	125462398	1310	125461640	13	17.6792	10.4664	14.8211	promoter	NM_152713	STT3A	125462739	125491280	+	chr11	125460836	125460981	146	125460866	4	4.20931	3.5696	2.22054	upstream	NM_152713	STT3A	125462739	125491280	+	chr11	125460818	125462413	1596	125461372	31	38.2652	17.4313	35.517	promoter		promoter	upstream	promoter
NM_052874;STX1B	NM_052874	STX1B	31000577	31021829	-	chr16	31007863	31008578	716	31008085	12	16.0608	9.71877	13.2618	exon	NM_052874	STX1B	31000577	31021829	-	chr16	31006886	31007129	244	31006950	4	4.20931	3.5696	2.22054	intron	NM_052874	STX1B	31000577	31021829	-	chr16	31007805	31008557	753	31007909	9	7.66777	5.44729	5.57864	exon		exon	intron	exon
NM_001032221;STXBP1	NM_001032221	STXBP1	130374486	130454995	+	chr9	130406135	130407669	1535	130407071	12	16.0608	9.71877	13.2618	intron	NM_001032221	STXBP1	130374486	130454995	+	chr9	130374121	130374288	168	130374208	9	10.6894	7.1392	8.38387	promoter	NM_001032221	STXBP1	130374486	130454995	+	chr9	130370648	130370854	207	130370825	8	6.58635	4.90256	4.54552	upstream		intron	promoter	upstream
NM_001127715;STXBP5	NM_001127715	STXBP5	147525494	147711612	+	chr6	147704952	147707181	2230	147705418	8	9.93569	6.72838	7.39876	exon	NM_001127715	STXBP5	147525494	147711612	+	chr6	147523803	147524630	828	147523946	28	42.6324	20.7037	39.6204	promoter	NM_001127715	STXBP5	147525494	147711612	+	chr6	147598970	147599116	147	147598981	7	5.54989	4.35783	3.56273	intron		exon	promoter	intron
NM_001177599;SUCLG2	NM_001177599	SUCLG2	67410884	67705038	-	chr3	67704737	67705088	352	67704935	10	12.9227	8.22357	10.249	promoter	NM_001177599	SUCLG2	67410884	67705038	-	chr3	67380205	67380445	241	67380295	7	7.93716	5.71136	5.73948	intergenic	NM_001177599	SUCLG2	67425141	67705038	-	chr3	67704469	67705476	1008	67704946	14	13.6249	8.17094	11.339	promoter		promoter	intergenic	promoter
NM_033050;SUCNR1	NM_033050	SUCNR1	151591431	151599876	+	chr3	151592056	151592665	610	151592197	8	9.93569	6.72838	7.39876	promoter	NM_033050	SUCNR1	151591431	151599876	+	chr3	151589307	151589496	190	151589401	10	12.1293	7.85312	9.77469	upstream	NM_033050	SUCNR1	151591431	151599876	+	chr3	151554612	151555004	393	151554733	10	8.78998	5.99202	6.6565	intergenic		promoter	upstream	intergenic
NM_001005849;SUMO2	NM_001005849	SUMO2	73163825	73179098	-	chr17	73178301	73179148	848	73178399	10	12.9227	8.22357	10.249	promoter	NM_001005849	SUMO2	73163825	73179098	-	chr17	73177614	73177811	198	73177690	5	5.38893	4.28352	3.32093	intron	NM_001005849	SUMO2	73163825	73179098	-	chr17	73178153	73179088	936	73178484	23	26.0108	13.0735	23.4571	promoter		promoter	intron	promoter
NM_001199579;SUN2	NM_001199579	SUN2	39130719	39152024	-	chr22	39151111	39151905	795	39151317	9	11.4086	7.47597	8.8015	promoter	NM_001199579	SUN2	39130719	39152024	-	chr22	39147612	39147865	254	39147649	4	4.20931	3.5696	2.22054	intron	NM_001199579	SUN2	39130719	39152024	-	chr22	39151178	39151458	281	39151324	21	23.1117	11.984	20.6118	promoter		promoter	intron	promoter
NM_004819;SYMPK	NM_004819	SYMPK	46318700	46366548	-	chr19	46365507	46365881	375	46365556	9	11.4086	7.47597	8.8015	promoter	NM_004819	SYMPK	46318700	46366548	-	chr19	46365025	46365170	146	46365156	6	6.63441	4.99744	4.49796	intron	NM_004819	SYMPK	46318700	46366548	-	chr19	46365425	46366422	998	46365800	21	23.1117	11.984	20.6118	promoter		promoter	intron	promoter
NM_006772;SYNGAP1	NM_006772	SYNGAP1	33387847	33421466	+	chr6	33392939	33393153	215	33393032	5	5.81207	4.48558	3.51949	intron	NM_006772	SYNGAP1	33387847	33421466	+	chr6	33388221	33388404	184	33388317	7	7.93716	5.71136	5.73948	promoter	NM_006772	SYNGAP1	33387847	33421466	+	chr6	33392753	33393018	266	33392895	8	6.58635	4.90256	4.54552	intron		intron	promoter	intron
NM_001166208;SYNPO	NM_001166208	SYNPO	149980642	150031903	+	chr5	149979583	149980050	468	149979736	6	7.13144	5.23318	4.75035	promoter	NM_001166208	SYNPO	149980642	150031903	+	chr5	150002886	150003032	147	150002993	7	7.93716	5.71136	5.73948	intron	NM_001166208	SYNPO	149980642	150031903	+	chr5	149939908	149940054	147	149939946	7	5.54989	4.35783	3.56273	intergenic		promoter	intron	intergenic
NM_001163544;SYNRG	NM_001163544	SYNRG	35874900	35969486	-	chr17	35968094	35968308	215	35968101	5	5.81207	4.48558	3.51949	intron	NM_001163544	SYNRG	35874900	35969486	-	chr17	35968710	35968941	232	35968806	9	10.6894	7.1392	8.38387	promoter	NM_001163544	SYNRG	35874900	35969486	-	chr17	35912244	35912390	147	35912322	6	4.56349	3.81311	2.63711	intron		intron	promoter	intron
NM_006342;TACC3	NM_006342	TACC3	1723217	1746905	+	chr4	1724639	1725161	523	1725008	10	12.9227	8.22357	10.249	exon	NM_006342	TACC3	1723217	1746905	+	chr4	1724289	1725109	821	1724895	12	15.1188	9.28096	12.6733	intron	NM_006342	TACC3	1723217	1746905	+	chr4	1724201	1725177	977	1724469	16	16.2179	9.2604	13.8658	promoter		exon	intron	promoter
NM_003564;TAGLN2	NM_003564	TAGLN2	159887903	159895284	-	chr1	159890633	159895316	4684	159891292	17	24.4335	13.4567	21.3519	promoter	NM_003564	TAGLN2	159887903	159895284	-	chr1	159889840	159893516	3677	159890821	55	97.2639	39.9795	93.4146	exon	NM_003564	TAGLN2	159887903	159895284	-	chr1	159890290	159896370	6081	159890482	22	24.552	12.5288	22.0249	promoter		promoter	exon	promoter
NM_001145909;TANC1	NM_001145909	TANC1	159825146	160089170	+	chr2	159825383	159825597	215	159825481	6	7.13144	5.23318	4.75035	promoter	NM_001145909	TANC1	159825146	160089170	+	chr2	159980768	159981027	260	159980863	5	5.38893	4.28352	3.32093	intron	NM_001145909	TANC1	159825146	160089170	+	chr2	159825280	159825611	332	159825415	7	5.54989	4.35783	3.56273	promoter		promoter	intron	promoter
NM_001256508;TBC1D10C	NM_001256508	TBC1D10C	67171447	67177561	+	chr11	67171088	67171381	294	67171274	6	7.13144	5.23318	4.75035	promoter	NM_001256508	TBC1D10C	67171447	67177561	+	chr11	67177006	67177275	270	67177079	6	6.63441	4.99744	4.49796	exon	NM_001256508	TBC1D10C	67171447	67177561	+	chr11	67171038	67171187	150	67171116	11	9.94953	6.53675	7.77466	promoter		promoter	exon	promoter
NM_014744;TBC1D5	NM_014744	TBC1D5	17198654	17782399	-	chr3	17781159	17781555	397	17781266	8	9.93569	6.72838	7.39876	promoter	NM_014744	TBC1D5	17198654	17782399	-	chr3	17781159	17781380	222	17781276	7	7.93716	5.71136	5.73948	exon	NM_014744	TBC1D5	17198654	17782399	-	chr3	17780992	17781796	805	17781429	25	28.9806	14.163	26.3754	promoter		promoter	exon	promoter
NM_001143964;TBC1D7	NM_001143964	TBC1D7	13305184	13328787	-	chr6	13328026	13328411	386	13328214	10	12.9227	8.22357	10.249	promoter	NM_001143964	TBC1D7	13305184	13328787	-	chr6	13307631	13307860	230	13307741	7	7.93716	5.71136	5.73948	exon	NM_001143964	TBC1D7	13305184	13328787	-	chr6	13307582	13307737	156	13307712	8	6.58635	4.90256	4.54552	intron		promoter	exon	intron
NM_004607;TBCA	NM_004607	TBCA	76986995	77072185	-	chr5	77066475	77066987	513	77066738	10	12.9227	8.22357	10.249	intron	NM_004607	TBCA	76986995	77072185	-	chr5	76957861	76958019	159	76957934	8	9.29056	6.42528	7.03698	intergenic	NM_004607	TBCA	76986995	77072185	-	chr5	77070938	77072474	1537	77071048	8	6.58635	4.90256	4.54552	promoter		intron	intergenic	promoter
NM_138501;TECR	NM_138501	TECR	14640379	14676792	+	chr19	14673208	14673426	219	14673267	5	5.81207	4.48558	3.51949	exon	NM_138501	TECR	14640379	14676792	+	chr19	14672849	14673225	377	14672969	9	10.6894	7.1392	8.38387	intron	NM_138501	TECR	14640379	14676792	+	chr19	14640460	14640784	325	14640557	27	32.0159	15.2524	29.3613	promoter		exon	intron	promoter
NM_006521;TFE3	NM_006521	TFE3	48886242	48900990	-	chrX	48900360	48900836	477	48900514	8	9.93569	6.72838	7.39876	promoter	NM_006521	TFE3	48886242	48900990	-	chrX	48897708	48898075	368	48897964	6	6.63441	4.99744	4.49796	exon	NM_006521	TFE3	48886242	48900990	-	chrX	48897035	48897614	580	48897221	8	6.58635	4.90256	4.54552	intron		promoter	exon	intron
NM_001128148;TFRC	NM_001128148	TFRC	195776155	195808961	-	chr3	195778590	195778804	215	195778662	5	5.81207	4.48558	3.51949	exon	NM_001128148	TFRC	195776155	195809032	-	chr3	195807706	195808986	1281	195808105	13	16.663	9.99488	14.1751	promoter	NM_001128148	TFRC	195776155	195808961	-	chr3	195778841	195778987	147	195778917	8	6.58635	4.90256	4.54552	exon		exon	promoter	exon
NM_198976;TH1L	NM_198976	TH1L	57556311	57570188	+	chr20	57555731	57556127	397	57555912	12	16.0608	9.71877	13.2618	promoter	NM_198976	TH1L	57556311	57570188	+	chr20	57550605	57550982	378	57550770	8	9.29056	6.42528	7.03698	upstream	NM_198976	TH1L	57556311	57570188	+	chr20	57555709	57556184	476	57556074	23	26.0108	13.0735	23.4571	promoter		promoter	upstream	promoter
NM_052864;TIFA	NM_052864	TIFA	113196782	113207059	-	chr4	113206354	113206568	215	113206405	5	5.81207	4.48558	3.51949	promoter	NM_052864	TIFA	113196782	113207059	-	chr4	113200544	113200751	208	113200635	9	10.6894	7.1392	8.38387	intron	NM_052864	TIFA	113196782	113207059	-	chr4	113206120	113206266	147	113206191	7	5.54989	4.35783	3.56273	promoter		promoter	intron	promoter
NM_003263;TLR1	NM_003263	TLR1	38797876	38806412	-	chr4	38804830	38805113	284	38804945	7	8.5082	5.98078	6.04619	intron	NM_003263	TLR1	38797876	38806412	-	chr4	38805814	38806424	611	38806129	11	13.6067	8.56704	11.2053	promoter	NM_003263	TLR1	38797876	38806412	-	chr4	38802346	38802492	147	38802465	7	5.54989	4.35783	3.56273	exon		intron	promoter	exon
NM_006068;TLR6	NM_006068	TLR6	38825329	38858438	-	chr4	38857262	38857476	215	38857311	6	7.13144	5.23318	4.75035	promoter	NM_006068	TLR6	38825329	38858438	-	chr4	38857022	38857167	146	38857139	6	6.63441	4.99744	4.49796	intron	NM_006068	TLR6	38825329	38858438	-	chr4	38857167	38858449	1283	38857276	10	8.78998	5.99202	6.6565	promoter		promoter	intron	promoter
NM_001017395;TMCC1	NM_001017395	TMCC1	129366635	129612419	-	chr3	129574284	129574759	476	129574492	9	11.4086	7.47597	8.8015	intron	NM_001017395	TMCC1	129366635	129612419	-	chr3	129346780	129346925	146	129346849	4	4.20931	3.5696	2.22054	intergenic	NM_001017395	TMCC1	129366635	129407575	-	chr3	129372187	129372460	274	129372294	15	14.9083	8.71567	12.5886	intron		intron	intergenic	intron
NM_001164468,NM_001164469;TMED7,TMED7-TICAM2	NM_001164468,NM_001164469	TMED7,TMED7-TICAM2	114914339	114961876	-	chr5	114961260	114961800	541	114961608	11	14.4744	8.97117	11.737	promoter	NM_001164468,NM_001164469	TMED7,TMED7-TICAM2	114914339	114961876	-	chr5	114960300	114960504	205	114960371	5	5.38893	4.28352	3.32093	intron	NM_001164468,NM_001164469	TMED7,TMED7-TICAM2	114948905	114961876	-	chr5	114961110	114961799	690	114961283	12	11.1435	7.08148	8.92969	promoter		promoter	intron	promoter
NM_052932;TMEM123	NM_052932	TMEM123	102267056	102323775	-	chr11	102300884	102301346	463	102300978	8	9.93569	6.72838	7.39876	intron	NM_052932	TMEM123	102267056	102323775	-	chr11	102272399	102272544	146	102272496	6	6.63441	4.99744	4.49796	exon	NM_052932	TMEM123	102267056	102323775	-	chr11	102261264	102261431	168	102261337	5	3.63349	3.26838	1.7817	intergenic		intron	exon	intergenic
NM_024943;TMEM156	NM_024943	TMEM156	38968441	39034041	-	chr4	39032090	39032336	247	39032244	7	8.5082	5.98078	6.04619	intron	NM_024943	TMEM156	38968441	39034041	-	chr4	38951365	38951521	157	38951429	6	6.63441	4.99744	4.49796	intergenic	NM_024943	TMEM156	38968441	39034041	-	chr4	39027127	39027340	214	39027195	7	5.54989	4.35783	3.56273	intron		intron	intergenic	intron
NM_018487;TMEM176A	NM_018487	TMEM176A	150497854	150502208	+	chr7	150477666	150478106	441	150477781	8	9.93569	6.72838	7.39876	upstream	NM_018487	TMEM176A	150497854	150502208	+	chr7	150451168	150451313	146	150451235	4	4.20931	3.5696	2.22054	intergenic	NM_018487	TMEM176A	150497854	150502208	+	chr7	150477479	150478153	675	150477625	17	17.5522	9.80513	15.1687	upstream		upstream	intergenic	upstream
NM_001195071;TMEM184B	NM_001195071	TMEM184B	38615298	38668670	-	chr22	38614067	38614627	561	38614274	11	14.4744	8.97117	11.737	intergenic	NM_001195071	TMEM184B	38615298	38669040	-	chr22	38613614	38615385	1772	38613768	13	16.663	9.99488	14.1751	exon	NM_001195071	TMEM184B	38615298	38669040	-	chr22	38613579	38613838	260	38613716	14	13.6249	8.17094	11.339	intergenic		intergenic	exon	intergenic
NM_030755;TMX1	NM_030755	TMX1	51706886	51724372	+	chr14	51706655	51707291	637	51707067	12	16.0608	9.71877	13.2618	promoter	NM_030755	TMX1	51706886	51724372	+	chr14	51669861	51670049	189	51669951	5	5.38893	4.28352	3.32093	intergenic	NM_030755	TMX1	51706886	51724372	+	chr14	51706568	51707690	1123	51706782	9	7.66777	5.44729	5.57864	promoter		promoter	intergenic	promoter
NM_001244;TNFSF8	NM_001244	TNFSF8	117655623	117692875	-	chr9	117692309	117692772	464	117692588	6	7.13144	5.23318	4.75035	promoter	NM_001244	TNFSF8	117655623	117692875	-	chr9	117691474	117691703	230	117691577	7	7.93716	5.71136	5.73948	intron	NM_001244	TNFSF8	117663425	117692875	-	chr9	117664808	117664954	147	117664861	5	3.63349	3.26838	1.7817	exon		promoter	intron	exon
NM_014494;TNRC6A	NM_014494	TNRC6A	24741049	24837547	+	chr16	24764134	24764782	649	24764516	6	7.13144	5.23318	4.75035	intron	NM_014494	TNRC6A	24741049	24837547	+	chr16	24740484	24741255	772	24740799	18	24.7964	13.5645	22.1159	promoter	NM_014494	TNRC6A	24741049	24837547	+	chr16	24596963	24597308	346	24597043	7	5.54989	4.35783	3.56273	intergenic		intron	promoter	intergenic
NM_001031685;TP53BP2	NM_001031685	TP53BP2	223967595	224033674	-	chr1	224014687	224014991	305	224014885	6	7.13144	5.23318	4.75035	intron	NM_001031685	TP53BP2	223967595	224033674	-	chr1	223964034	223964475	442	223964179	6	6.63441	4.99744	4.49796	intergenic	NM_001031685	TP53BP2	223967595	224033674	-	chr1	223998203	223998517	315	223998386	7	5.54989	4.35783	3.56273	exon		intron	intergenic	exon
NM_001043351;TPM3	NM_001043351	TPM3	154127780	154155725	-	chr1	154152532	154152754	223	154152600	7	8.5082	5.98078	6.04619	intron	NM_001043351	TPM3	154127780	154155725	-	chr1	154143172	154143349	178	154143250	7	7.93716	5.71136	5.73948	exon	NM_001043351	TPM3	154127780	154155725	-	chr1	154140969	154141267	299	154141062	8	6.58635	4.90256	4.54552	intron		intron	exon	intron
NM_000391;TPP1	NM_000391	TPP1	6633997	6640692	-	chr11	6639410	6641419	2010	6639513	9	11.4086	7.47597	8.8015	promoter	NM_000391	TPP1	6633997	6640692	-	chr11	6639026	6639171	146	6639050	4	4.20931	3.5696	2.22054	intron	NM_000391	TPP1	6633997	6640692	-	chr11	6635329	6635475	147	6635400	6	4.56349	3.81311	2.63711	exon		promoter	intron	exon
NM_001141968;TPTE2	NM_001141968	TPTE2	19997019	20110903	-	chr13	19995176	19995395	220	19995358	5	5.81207	4.48558	3.51949	intergenic	NM_001141968	TPTE2	19997019	20110903	-	chr13	20007556	20007708	153	20007680	6	6.63441	4.99744	4.49796	intron	NM_001141968	TPTE2	19997019	20110903	-	chr13	19994484	19994902	419	19994802	10	8.78998	5.99202	6.6565	intergenic		intergenic	intron	intergenic
NM_012288;TRAM2	NM_012288	TRAM2	52362200	52441862	-	chr6	52442147	52442707	561	52442258	8	9.93569	6.72838	7.39876	promoter	NM_012288	TRAM2	52362200	52441862	-	chr6	52362833	52363043	211	52362921	5	5.38893	4.28352	3.32093	exon	NM_012288	TRAM2	52362200	52441862	-	chr6	52442038	52442635	598	52442294	13	12.3693	7.62621	10.1187	promoter		promoter	exon	promoter
NM_016292;TRAP1	NM_016292	TRAP1	3708038	3767598	-	chr16	3745764	3745978	215	3745862	7	8.5082	5.98078	6.04619	intron	NM_016292	TRAP1	3708038	3767598	-	chr16	3767075	3767305	231	3767191	12	15.1188	9.28096	12.6733	promoter	NM_016292	TRAP1	3708038	3767598	-	chr16	3740731	3740877	147	3740765	6	4.56349	3.81311	2.63711	exon		intron	promoter	exon
NM_178174;TREML1	NM_178174	TREML1	41117342	41122070	-	chr6	41122769	41123231	463	41123044	11	14.4744	8.97117	11.737	promoter	NM_178174	TREML1	41117342	41122070	-	chr6	41110886	41111188	303	41110961	6	6.63441	4.99744	4.49796	intergenic	NM_178174	TREML1	41117342	41122070	-	chr6	41118514	41118660	147	41118594	8	6.58635	4.90256	4.54552	exon		promoter	intergenic	exon
NM_005082;TRIM25	NM_005082	TRIM25	54965270	54991409	-	chr17	54991599	54991990	392	54991781	11	14.4744	8.97117	11.737	promoter	NM_005082	TRIM25	54965270	54991409	-	chr17	54990125	54990276	152	54990196	7	7.93716	5.71136	5.73948	intron	NM_005082	TRIM25	54965270	54991409	-	chr17	54965719	54965865	147	54965773	7	5.54989	4.35783	3.56273	exon		promoter	intron	exon
NM_001242783;TRIM26	NM_001242783	TRIM26	30152232	30181271	-	chr6	30180658	30181179	522	30180913	19	27.9572	14.952	24.7712	promoter	NM_001242783	TRIM26	30152232	30181271	-	chr6	30168859	30169015	157	30168934	6	6.63441	4.99744	4.49796	exon	NM_001242783	TRIM26	30152232	30181271	-	chr6	30169076	30169222	147	30169196	8	6.58635	4.90256	4.54552	intron		promoter	exon	intron
NM_015906;TRIM33	NM_015906	TRIM33	114935399	115053781	-	chr1	115053268	115053579	312	115053415	8	9.93569	6.72838	7.39876	promoter	NM_015906	TRIM33	114935399	115053781	-	chr1	115047890	115048035	146	115047893	5	5.38893	4.28352	3.32093	intron	NM_015906	TRIM33	114935399	115053781	-	chr1	114777709	114777855	147	114777816	8	6.58635	4.90256	4.54552	intergenic		promoter	intron	intergenic
NM_033452;TRIM47	NM_033452	TRIM47	73870245	73874656	-	chr17	73873717	73874024	308	73873817	8	9.93569	6.72838	7.39876	promoter	NM_033452	TRIM47	73870245	73874656	-	chr17	73873412	73873637	226	73873528	7	7.93716	5.71136	5.73948	intron	NM_033452	TRIM47	73870245	73874656	-	chr17	73872279	73874334	2056	73872897	20	21.6907	11.4393	19.2187	promoter		promoter	intron	promoter
NM_033058;TRIM55	NM_033058	TRIM55	67039278	67087718	+	chr8	67024802	67025507	706	67025044	18	26.1842	14.2044	23.05	upstream	NM_033058	TRIM55	67039278	67087718	+	chr8	67015484	67015629	146	67015608	6	6.63441	4.99744	4.49796	intergenic	NM_033058	TRIM55	67039278	67087718	+	chr8	67024848	67025487	640	67025321	87	141.483	47.9362	137.672	upstream		upstream	intergenic	upstream
NM_007118;TRIO	NM_007118	TRIO	14143829	14509458	+	chr5	14108863	14109077	215	14108964	6	7.13144	5.23318	4.75035	intergenic	NM_007118	TRIO	14143829	14509458	+	chr5	14142504	14143550	1047	14142872	18	24.7964	13.5645	22.1159	promoter	NM_007118	TRIO	14143829	14509458	+	chr5	14035808	14035991	184	14035900	6	4.56349	3.81311	2.63711	intergenic		intergenic	promoter	intergenic
NM_138376;TTC5	NM_138376	TTC5	20757301	20774153	-	chr14	20762939	20763266	328	20763104	11	14.4744	8.97117	11.737	intron	NM_138376	TTC5	20757301	20774153	-	chr14	20763820	20764160	341	20763905	4	4.20931	3.5696	2.22054	exon	NM_138376	TTC5	20757301	20774153	-	chr14	20762520	20762709	190	20762614	9	7.66777	5.44729	5.57864	intron		intron	exon	intron
NM_018227;UBA6	NM_018227	UBA6	68481479	68566889	-	chr4	68498548	68498762	215	68498584	5	5.81207	4.48558	3.51949	intron	NM_018227	UBA6	68481479	68566889	-	chr4	68474033	68474208	176	68474119	10	12.1293	7.85312	9.77469	intergenic	NM_018227	UBA6	68481479	68566889	-	chr4	68550713	68550995	283	68550808	11	9.94953	6.53675	7.77466	intron		intron	intergenic	intron
NM_003340;UBE2D3	NM_003340	UBE2D3	103717133	103748340	-	chr4	103746396	103749138	2743	103746529	10	12.9227	8.22357	10.249	promoter	NM_003340	UBE2D3	103717133	103748708	-	chr4	103726550	103726718	169	103726629	6	6.63441	4.99744	4.49796	intron	NM_003340	UBE2D3	103717133	103749105	-	chr4	103723624	103723770	147	103723696	5	3.63349	3.26838	1.7817	exon		promoter	intron	exon
NM_016021;UBE2J1	NM_016021	UBE2J1	90036344	90062619	-	chr6	90061927	90063295	1369	90062103	9	11.4086	7.47597	8.8015	promoter	NM_016021	UBE2J1	90036344	90062619	-	chr6	90060463	90060712	250	90060606	6	6.63441	4.99744	4.49796	intron	NM_016021	UBE2J1	90036344	90062619	-	chr6	90061585	90063248	1664	90061646	7	5.54989	4.35783	3.56273	promoter		promoter	intron	promoter
NM_001128160;UBP1	NM_001128160	UBP1	33429829	33481870	-	chr3	33479758	33479979	222	33479868	7	8.5082	5.98078	6.04619	intron	NM_001128160	UBP1	33429829	33481897	-	chr3	33430190	33430341	152	33430259	7	7.93716	5.71136	5.73948	exon	NM_001128160	UBP1	33429829	33481870	-	chr3	33479587	33481547	1961	33479981	17	17.5522	9.80513	15.1687	promoter		intron	exon	promoter
NM_001017415;USP1	NM_001017415	USP1	62902383	62917475	+	chr1	62901398	62903174	1777	62901577	17	24.4335	13.4567	21.3519	promoter	NM_001017415	USP1	62901975	62917475	+	chr1	62822492	62822745	254	62822572	5	5.38893	4.28352	3.32093	intergenic	NM_001017415	USP1	62901975	62917475	+	chr1	62891264	62891533	270	62891432	8	6.58635	4.90256	4.54552	upstream		promoter	intergenic	upstream
NM_032582;USP32	NM_032582	USP32	58254691	58469586	-	chr17	58468569	58469450	882	58469007	12	16.0608	9.71877	13.2618	promoter	NM_032582	USP32	58254691	58469586	-	chr17	58315875	58316067	193	58315950	5	5.38893	4.28352	3.32093	intron	NM_032582	USP32	58254691	58469586	-	chr17	58239580	58239726	147	58239649	7	5.54989	4.35783	3.56273	intergenic		promoter	intron	intergenic
NM_014709;USP34	NM_014709	USP34	61414590	61697849	-	chr2	61697170	61697562	393	61697301	8	9.93569	6.72838	7.39876	promoter	NM_014709	USP34	61414590	61697849	-	chr2	61591105	61591438	334	61591243	8	9.29056	6.42528	7.03698	intron	NM_014709	USP34	61414590	61697849	-	chr2	61415813	61416050	238	61415904	5	3.63349	3.26838	1.7817	exon		promoter	intron	exon
NM_001042403;USP44	NM_001042403	USP44	95910888	95942620	-	chr12	95942790	95943038	249	95942952	7	8.5082	5.98078	6.04619	promoter	NM_001042403	USP44	95910888	95942620	-	chr12	95922578	95922723	146	95922662	7	7.93716	5.71136	5.73948	exon	NM_001042403	USP44	95910888	95942620	-	chr12	95942226	95942552	327	95942423	12	11.1435	7.08148	8.92969	promoter		promoter	exon	promoter
NM_018052;VAC14	NM_018052	VAC14	70721342	70835061	-	chr16	70818567	70820147	1581	70818666	11	14.4744	8.97117	11.737	exon	NM_018052	VAC14	70721342	70835061	-	chr16	70771824	70772062	239	70771906	8	9.29056	6.42528	7.03698	intron	NM_018052	VAC14	70721342	70835061	-	chr16	70818015	70819358	1344	70818152	11	9.94953	6.53675	7.77466	exon		exon	intron	exon
NM_001172411;VANGL1	NM_001172411	VANGL1	116184574	116240845	+	chr1	116012424	116012658	235	116012530	7	8.5082	5.98078	6.04619	intergenic	NM_001172411	VANGL1	116184574	116240845	+	chr1	116189258	116189926	669	116189528	9	10.6894	7.1392	8.38387	intron	NM_001172411	VANGL1	116184574	116240845	+	chr1	116184883	116185029	147	116184957	7	5.54989	4.35783	3.56273	promoter		intergenic	intron	promoter
NM_016075;VPS36	NM_016075	VPS36	52986737	53024763	-	chr13	53023922	53024785	864	53024096	10	12.9227	8.22357	10.249	promoter	NM_016075	VPS36	52986737	53024763	-	chr13	53023062	53023273	212	53023174	7	7.93716	5.71136	5.73948	intron	NM_016075	VPS36	52986737	53024763	-	chr13	53023508	53024771	1264	53023873	12	11.1435	7.08148	8.92969	promoter		promoter	intron	promoter
NM_024667;VPS37B	NM_024667	VPS37B	123349875	123380712	-	chr12	123380037	123380664	628	123380245	16	22.7062	12.7092	19.6788	promoter	NM_024667	VPS37B	123349875	123380712	-	chr12	123372865	123373014	150	123372937	7	7.93716	5.71136	5.73948	intron	NM_024667	VPS37B	123349875	123380712	-	chr12	123379667	123380609	943	123379782	9	7.66777	5.44729	5.57864	promoter		promoter	intron	promoter
NM_017966;VPS37C	NM_017966	VPS37C	60897728	60928916	-	chr11	60906458	60906679	222	60906603	5	5.81207	4.48558	3.51949	intron	NM_017966	VPS37C	60897728	60928916	-	chr11	60897474	60897796	323	60897575	7	7.93716	5.71136	5.73948	exon	NM_017966	VPS37C	60897728	60928916	-	chr11	60897482	60897628	147	60897555	8	6.58635	4.90256	4.54552	intergenic		intron	exon	intergenic
NM_001005739;VPS54	NM_001005739	VPS54	64119667	64246214	-	chr2	64245684	64247309	1626	64246116	9	11.4086	7.47597	8.8015	promoter	NM_001005739	VPS54	64119667	64246214	-	chr2	64218562	64218707	146	64218663	5	5.38893	4.28352	3.32093	intron	NM_001005739	VPS54	64119667	64246214	-	chr2	64245567	64247574	2008	64245811	20	21.6907	11.4393	19.2187	promoter		promoter	intron	promoter
NM_015045;WAPAL	NM_015045	WAPAL	88195013	88281541	-	chr10	88241330	88241898	569	88241796	9	11.4086	7.47597	8.8015	intron	NM_015045	WAPAL	88195013	88281541	-	chr10	88206021	88206166	146	88206136	7	7.93716	5.71136	5.73948	exon	NM_015045	WAPAL	88195013	88281541	-	chr10	88201121	88201332	212	88201207	6	4.56349	3.81311	2.63711	intron		intron	exon	intron
NM_003941;WASL	NM_003941	WASL	123321997	123389116	-	chr7	123387870	123388303	434	123388176	6	7.13144	5.23318	4.75035	promoter	NM_003941	WASL	123321997	123389116	-	chr7	123351394	123351626	233	123351518	7	7.93716	5.71136	5.73948	intron	NM_003941	WASL	123321997	123389116	-	chr7	123349160	123349306	147	123349234	7	5.54989	4.35783	3.56273	exon		promoter	intron	exon
NM_022479;WBSCR17	NM_022479	WBSCR17	70597789	71178584	+	chr7	70273724	70273958	235	70273796	5	5.81207	4.48558	3.51949	intergenic	NM_022479	WBSCR17	70597789	71178584	+	chr7	71101260	71101463	204	71101365	11	13.6067	8.56704	11.2053	intron	NM_022479	WBSCR17	70597789	71178584	+	chr7	70273847	70274034	188	70273941	12	11.1435	7.08148	8.92969	intergenic		intergenic	intron	intergenic
NM_001184965;WDR44	NM_001184965	WDR44	117480036	117583923	+	chrX	117359524	117359745	222	117359711	5	5.81207	4.48558	3.51949	intergenic	NM_001184965	WDR44	117480036	117583923	+	chrX	117478833	117479005	173	117478912	7	7.93716	5.71136	5.73948	upstream	NM_001184965	WDR44	117480036	117583923	+	chrX	117359481	117359705	225	117359598	10	8.78998	5.99202	6.6565	intergenic		intergenic	upstream	intergenic
NM_019069;WDR5B	NM_019069	WDR5B	122130700	122134882	-	chr3	122134343	122134557	215	122134490	5	5.81207	4.48558	3.51949	promoter	NM_019069	WDR5B	122130700	122134882	-	chr3	122128992	122129137	146	122129061	4	4.20931	3.5696	2.22054	intergenic	NM_019069	WDR5B	122130700	122134882	-	chr3	122134014	122134161	148	122134120	9	7.66777	5.44729	5.57864	promoter		promoter	intergenic	promoter
NM_001167604;XPNPEP1	NM_001167604	XPNPEP1	111624524	111683311	-	chr10	111644761	111644993	233	111644906	6	7.13144	5.23318	4.75035	intron	NM_001167604	XPNPEP1	111624524	111683311	-	chr10	111640664	111640809	146	111640791	5	5.38893	4.28352	3.32093	exon	NM_001167604	XPNPEP1	111624524	111683311	-	chr10	111644258	111644616	359	111644347	9	7.66777	5.44729	5.57864	intron		intron	exon	intron
NM_001242884;ZBTB17	NM_001242884	ZBTB17	16268364	16302627	-	chr1	16279392	16279920	529	16279743	9	11.4086	7.47597	8.8015	intron	NM_001242884	ZBTB17	16268364	16302627	-	chr1	16273591	16277458	3868	16273707	8	9.29056	6.42528	7.03698	exon	NM_001242884	ZBTB17	16268364	16302627	-	chr1	16273671	16273839	169	16273775	7	5.54989	4.35783	3.56273	intron		intron	exon	intron
NM_032494;ZC3H8	NM_032494	ZC3H8	112973439	113012664	-	chr2	113012041	113012632	592	113012134	8	9.93569	6.72838	7.39876	promoter	NM_032494	ZC3H8	112973439	113012664	-	chr2	113010553	113010903	351	113010718	7	7.93716	5.71136	5.73948	intron	NM_032494	ZC3H8	112973439	113012664	-	chr2	113011501	113012665	1165	113011660	14	13.6249	8.17094	11.339	promoter		promoter	intron	promoter
NM_032283;ZDHHC18	NM_032283	ZDHHC18	27153201	27182211	+	chr1	27159713	27160172	460	27159928	12	16.0608	9.71877	13.2618	intron	NM_032283	ZDHHC18	27153201	27182211	+	chr1	27152890	27153051	162	27152972	10	12.1293	7.85312	9.77469	promoter	NM_032283	ZDHHC18	27153201	27182211	+	chr1	27125703	27125867	165	27125761	7	5.54989	4.35783	3.56273	intergenic		intron	promoter	intergenic
NM_016107;ZFR	NM_016107	ZFR	32354456	32444844	-	chr5	32443547	32444072	526	32443908	12	16.0608	9.71877	13.2618	promoter	NM_016107	ZFR	32354456	32444844	-	chr5	32442545	32442690	146	32442646	5	5.38893	4.28352	3.32093	intron	NM_016107	ZFR	32354456	32444844	-	chr5	32443128	32444110	983	32443310	17	17.5522	9.80513	15.1687	promoter		promoter	intron	promoter
NM_021260;ZFYVE1	NM_021260	ZFYVE1	73436159	73493920	-	chr14	73480895	73481656	762	73481379	9	11.4086	7.47597	8.8015	intron	NM_021260	ZFYVE1	73436159	73493920	-	chr14	73430019	73430255	237	73430157	6	6.63441	4.99744	4.49796	intergenic	NM_021260	ZFYVE1	73436159	73493920	-	chr14	73480138	73481755	1618	73480212	11	9.94953	6.53675	7.77466	intron		intron	intergenic	intron
NM_031449;ZMIZ2	NM_031449	ZMIZ2	44795787	44809479	+	chr7	44774129	44775840	1712	44774469	11	14.4744	8.97117	11.737	upstream	NM_031449	ZMIZ2	44788530	44809479	+	chr7	44766945	44767114	170	44767026	10	12.1293	7.85312	9.77469	intergenic	NM_031449	ZMIZ2	44788530	44809479	+	chr7	44773006	44773469	464	44773236	9	7.66777	5.44729	5.57864	upstream		upstream	intergenic	upstream
NM_001190964;ZMYM2	NM_001190964	ZMYM2	20532810	20665968	+	chr13	20531612	20532615	1004	20531832	22	33.3992	17.1947	30.0602	promoter	NM_001190964	ZMYM2	20532810	20665968	+	chr13	20531264	20531409	146	20531367	5	5.38893	4.28352	3.32093	upstream	NM_001190964	ZMYM2	20532974	20665968	+	chr13	20531581	20532606	1026	20531750	38	49.7019	21.2444	46.8022	promoter		promoter	upstream	promoter
NM_003446;ZNF157	NM_003446	ZNF157	47229999	47273098	+	chrX	47253494	47254683	1190	47253682	12	16.0608	9.71877	13.2618	intron	NM_003446	ZNF157	47229999	47273098	+	chrX	47221277	47221470	194	47221369	8	9.29056	6.42528	7.03698	upstream	NM_003446	ZNF157	47229999	47273098	+	chrX	47123646	47124827	1182	47123983	14	13.6249	8.17094	11.339	intergenic		intron	upstream	intergenic
NM_021047;ZNF253	NM_021047	ZNF253	19976714	20004293	+	chr19	19976669	19978018	1350	19976820	16	22.7062	12.7092	19.6788	promoter	NM_021047	ZNF253	19976714	20004293	+	chr19	19971709	19971854	146	19971767	5	5.38893	4.28352	3.32093	upstream	NM_021047	ZNF253	19976714	20004293	+	chr19	19976593	19978173	1581	19976830	73	113.643	40.31	110.084	promoter		promoter	upstream	promoter
NM_145288;ZNF296	NM_145288	ZNF296	45574758	45579688	-	chr19	45577931	45578693	763	45578128	10	12.9227	8.22357	10.249	promoter	NM_145288	ZNF296	45574758	45579688	-	chr19	45577636	45578678	1043	45577939	11	13.6067	8.56704	11.2053	intron	NM_145288	ZNF296	45574758	45579688	-	chr19	45577826	45578702	877	45577925	14	13.6249	8.17094	11.339	promoter		promoter	intron	promoter
NM_058230;ZNF354B	NM_058230	ZNF354B	178286954	178311424	+	chr5	178287016	178287250	235	178287098	7	8.5082	5.98078	6.04619	promoter	NM_058230	ZNF354B	178286954	178311424	+	chr5	178277719	178277919	201	178277850	6	6.63441	4.99744	4.49796	upstream	NM_058230	ZNF354B	178286954	178311424	+	chr5	178287398	178287553	156	178287477	12	11.1435	7.08148	8.92969	promoter		promoter	upstream	promoter
NM_144689;ZNF420	NM_144689	ZNF420	37569382	37620651	+	chr19	37568771	37569241	471	37568971	5	5.81207	4.48558	3.51949	promoter	NM_144689	ZNF420	37569382	37620651	+	chr19	37498753	37498957	205	37498849	6	6.63441	4.99744	4.49796	intergenic	NM_144689	ZNF420	37569382	37620651	+	chr19	37568697	37569203	507	37568817	8	6.58635	4.90256	4.54552	promoter		promoter	intergenic	promoter
NM_181489;ZNF445	NM_181489	ZNF445	44481262	44519162	-	chr3	44480918	44481132	215	44481065	6	7.13144	5.23318	4.75035	intergenic	NM_181489	ZNF445	44481262	44519162	-	chr3	44481145	44481337	193	44481233	7	7.93716	5.71136	5.73948	exon	NM_181489	ZNF445	44481262	44519162	-	chr3	44480972	44481231	260	44481078	7	5.54989	4.35783	3.56273	intergenic		intergenic	exon	intergenic
NM_001130031;ZNF562	NM_001130031	ZNF562	9759338	9785776	-	chr19	9785503	9786307	805	9785678	18	26.1842	14.2044	23.05	promoter	NM_001130031	ZNF562	9759338	9785776	-	chr19	9782680	9782825	146	9782782	6	6.63441	4.99744	4.49796	intron	NM_001130031	ZNF562	9759338	9785776	-	chr19	9784948	9786245	1298	9785430	24	27.4872	13.6182	24.9074	promoter		promoter	intron	promoter
NM_001145365;ZNF652	NM_001145365	ZNF652	47366568	47439476	-	chr17	47376156	47376370	215	47376273	6	7.13144	5.23318	4.75035	exon	NM_001145365	ZNF652	47366568	47439476	-	chr17	47405740	47406040	301	47405839	10	12.1293	7.85312	9.77469	intron	NM_001145365	ZNF652	47366568	47439835	-	chr17	47337747	47338121	375	47338020	11	9.94953	6.53675	7.77466	intergenic		exon	intron	intergenic
NM_001163474;ZNF746	NM_001163474	ZNF746	149169884	149194898	-	chr7	149193899	149194481	583	149194332	7	8.5082	5.98078	6.04619	promoter	NM_001163474	ZNF746	149169884	149194898	-	chr7	149192156	149192428	273	149192360	7	7.93716	5.71136	5.73948	intron	NM_001163474	ZNF746	149169884	149194898	-	chr7	149191566	149192749	1184	149191672	16	16.2179	9.2604	13.8658	exon		promoter	intron	exon
NR_036455;ZNF826P	NR_036455	ZNF826P	20578626	20607771	-	chr19	20606200	20606523	324	20606325	10	12.9227	8.22357	10.249	intron	NR_036455	ZNF826P	20578626	20607771	-	chr19	20606293	20607744	1452	20606434	12	15.1188	9.28096	12.6733	promoter	NR_036455	ZNF826P	20578626	20607771	-	chr19	20596777	20596923	147	20596848	8	6.58635	4.90256	4.54552	intron		intron	promoter	intron
NM_001077624;ZNF846	NM_001077624	ZNF846	9868151	9879410	-	chr19	9878705	9879312	608	9878838	10	12.9227	8.22357	10.249	promoter	NM_001077624	ZNF846	9868151	9879410	-	chr19	9832644	9833041	398	9832756	7	7.93716	5.71136	5.73948	intergenic	NM_001077624	ZNF846	9868151	9879410	-	chr19	9878327	9879825	1499	9878638	13	12.3693	7.62621	10.1187	promoter		promoter	intergenic	promoter
NM_007138;ZNF90	NM_007138	ZNF90	20188803	20231977	+	chr19	20189291	20189627	337	20189495	5	5.81207	4.48558	3.51949	promoter	NM_007138	ZNF90	20188803	20231977	+	chr19	20177196	20177465	270	20177317	5	5.38893	4.28352	3.32093	upstream	NM_007138	ZNF90	20188803	20231977	+	chr19	20188847	20189363	517	20188923	9	7.66777	5.44729	5.57864	promoter		promoter	upstream	promoter
NM_020928;ZSWIM6	NM_020928	ZSWIM6	60628100	60841999	+	chr5	60628297	60628511	215	60628395	5	5.81207	4.48558	3.51949	promoter	NM_020928	ZSWIM6	60628100	60841999	+	chr5	60615476	60615679	204	60615586	10	12.1293	7.85312	9.77469	upstream	NM_020928	ZSWIM6	60628100	60841999	+	chr5	60495923	60496376	454	60496009	10	8.78998	5.99202	6.6565	intergenic		promoter	upstream	intergenic
NM_001011553;39326	NM_001011553	Sep-07	35840596	35946715	+	chr7	35839557	35840590	1034	35839774	11	14.4744	8.97117	11.737	promoter	NM_001011553	Sep-07	35840596	35946715	+	chr7	35769007	35769630	624	35769091	8	9.29056	6.42528	7.03698	intergenic	NM_001011553	Sep-07	35840596	35946715	+	chr7	35769014	35769177	164	35769092	8	6.58635	4.90256	4.54552	intergenic		promoter	intergenic	intergenic
NM_001002265;39508	NM_001002265	Mar-08	45952817	46090354	-	chr10	45957623	45958009	387	45957751	6	7.13144	5.23318	4.75035	intron	NM_001002265	Mar-08	45952817	46090354	-	chr10	45956153	45956699	547	45956365	11	13.6067	8.56704	11.2053	exon	NM_001002265	Mar-08	45952817	46030819	-	chr10	45955923	45957152	1230	45956308	12	11.1435	7.08148	8.92969	exon		intron	exon	exon
NM_153698;AAED1	NM_153698	AAED1	99403533	99417599	-	chr9	99408892	99409208	317	99409004	6	7.13144	5.23318	4.75035	intron	NM_153698	AAED1	99403533	99417599	-	chr9	99408166	99408311	146	99408236	7	7.93716	5.71136	5.73948	exon	NM_153698	AAED1	99403533	99417599	-	chr9	99408184	99408791	608	99408256	10	8.78998	5.99202	6.6565	exon		intron	exon	exon
NM_014911;AAK1	NM_014911	AAK1	69685127	69870977	-	chr2	69870312	69870795	484	69870640	9	11.4086	7.47597	8.8015	promoter	NM_014911	AAK1	69685127	69870977	-	chr2	69809781	69809926	146	69809797	5	5.38893	4.28352	3.32093	intron	NM_014911	AAK1	69685127	69870977	-	chr2	69763111	69763291	181	69763162	6	4.56349	3.81311	2.63711	intron		promoter	intron	intron
NR_003574;ABCA17P	NR_003574	ABCA17P	2390923	2476700	+	chr16	2415893	2417072	1180	2416266	12	16.0608	9.71877	13.2618	exon	NR_003574	ABCA17P	2390923	2476700	+	chr16	2398459	2398774	316	2398561	5	5.38893	4.28352	3.32093	intron	NR_003574	ABCA17P	2390923	2476700	+	chr16	2398506	2398798	293	2398686	21	23.1117	11.984	20.6118	intron		exon	intron	intron
NM_001198934;ABCC10	NM_001198934	ABCC10	43395292	43418163	+	chr6	43405337	43405551	215	43405380	5	5.81207	4.48558	3.51949	intron	NM_001198934	ABCC10	43395292	43418163	+	chr6	43394928	43395120	193	43395020	7	7.93716	5.71136	5.73948	promoter	NM_001198934	ABCC10	43395292	43418163	+	chr6	43394891	43395208	318	43395112	12	11.1435	7.08148	8.92969	promoter		intron	promoter	promoter
NM_001122674;ABCD3	NM_001122674	ABCD3	94883933	94944260	+	chr1	94883448	94883784	337	94883645	9	11.4086	7.47597	8.8015	promoter	NM_001122674	ABCD3	94883933	94944260	+	chr1	94768458	94768603	146	94768524	6	6.63441	4.99744	4.49796	intergenic	NM_001122674	ABCD3	94883933	94944260	+	chr1	94767863	94768009	147	94767935	7	5.54989	4.35783	3.56273	intergenic		promoter	intergenic	intergenic
NM_001042472;ABHD12	NM_001042472	ABHD12	25275379	25371618	-	chr20	25288909	25292125	3217	25289447	16	22.7062	12.7092	19.6788	exon	NM_001042472	ABHD12	25275379	25371618	-	chr20	25284766	25285309	544	25284845	9	10.6894	7.1392	8.38387	intron	NM_001042472	ABHD12	25275379	25371618	-	chr20	25284927	25285435	509	25285202	13	12.3693	7.62621	10.1187	intron		exon	intron	intron
NM_001091;ABP1	NM_001091	ABP1	150549573	150558379	+	chr7	150550087	150550301	215	150550249	5	5.81207	4.48558	3.51949	promoter	NM_001091	ABP1	150549573	150558379	+	chr7	150519915	150520078	164	150519985	7	7.93716	5.71136	5.73948	intergenic	NM_001091	ABP1	150549573	150558379	+	chr7	150519855	150520295	441	150519961	9	7.66777	5.44729	5.57864	intergenic		promoter	intergenic	intergenic
NM_007274;ACOT7	NM_007274	ACOT7	6324332	6420764	-	chr1	6340810	6341293	484	6341129	9	11.4086	7.47597	8.8015	exon	NM_007274	ACOT7	6324332	6420764	-	chr1	6337646	6337810	165	6337720	7	7.93716	5.71136	5.73948	intron	NM_007274	ACOT7	6324332	6453826	-	chr1	6328728	6328874	147	6328800	6	4.56349	3.81311	2.63711	intron		exon	intron	intron
NM_001033583;ACOT9	NM_001033583	ACOT9	23721777	23761407	-	chrX	23735514	23736250	737	23736103	7	8.5082	5.98078	6.04619	intron	NM_001033583	ACOT9	23721777	23761407	-	chrX	23717663	23718038	376	23717756	6	6.63441	4.99744	4.49796	intergenic	NM_001033583	ACOT9	23721777	23761407	-	chrX	23717707	23717853	147	23717782	9	7.66777	5.44729	5.57864	intergenic		intron	intergenic	intergenic
NM_001101667;ACOX3	NM_001101667	ACOX3	8368009	8442452	-	chr4	8420738	8421267	530	8420897	9	11.4086	7.47597	8.8015	intron	NM_001101667	ACOX3	8368009	8442452	-	chr4	8415904	8416132	229	8415993	9	10.6894	7.1392	8.38387	exon	NM_001101667	ACOX3	8368009	8442452	-	chr4	8415977	8416148	172	8416066	9	7.66777	5.44729	5.57864	exon		intron	exon	exon
NM_001142807;ACOXL	NM_001142807	ACOXL	111490150	111875799	+	chr2	111569836	111570143	308	111569957	5	5.81207	4.48558	3.51949	intron	NM_001142807	ACOXL	111490150	111875799	+	chr2	111562802	111562996	195	111562879	8	9.29056	6.42528	7.03698	exon	NM_001142807	ACOXL	111490150	111875799	+	chr2	111562752	111563427	676	111562980	12	11.1435	7.08148	8.92969	exon		intron	exon	exon
NM_001199954;ACTG1	NM_001199954	ACTG1	79476997	79479892	-	chr17	79479532	79479817	286	79479698	9	11.4086	7.47597	8.8015	promoter	NM_001199954	ACTG1	79476997	79479892	-	chr17	79477370	79477515	146	79477433	5	5.38893	4.28352	3.32093	exon	NM_001199954	ACTG1	79476997	79479892	-	chr17	79477337	79477913	577	79477623	9	7.66777	5.44729	5.57864	exon		promoter	exon	exon
NM_138448;ACYP2	NM_138448	ACYP2	54342410	54532435	+	chr2	54342268	54343331	1064	54342476	12	16.0608	9.71877	13.2618	promoter	NM_138448	ACYP2	54342410	54532435	+	chr2	54288889	54289034	146	54288948	4	4.20931	3.5696	2.22054	intergenic	NM_138448	ACYP2	54342410	54532435	+	chr2	54281272	54281507	236	54281373	10	8.78998	5.99202	6.6565	intergenic		promoter	intergenic	intergenic
NM_001145271;ADAMDEC1	NM_001145271	ADAMDEC1	24241798	24263526	+	chr8	24243101	24243315	215	24243114	5	5.81207	4.48558	3.51949	intron	NM_001145271	ADAMDEC1	24241798	24263526	+	chr8	24228632	24229044	413	24229003	7	7.93716	5.71136	5.73948	upstream	NM_001145271	ADAMDEC1	24241798	24263526	+	chr8	24228577	24228978	402	24228719	13	12.3693	7.62621	10.1187	upstream		intron	upstream	upstream
NM_001025107;ADAR	NM_001025107	ADAR	154554534	154580724	-	chr1	154570988	154571640	653	154571200	8	9.93569	6.72838	7.39876	exon	NM_001025107	ADAR	154554534	154580724	-	chr1	154571192	154571527	336	154571478	7	7.93716	5.71136	5.73948	intron	NM_001025107	ADAR	154554534	154600456	-	chr1	154570515	154570693	179	154570594	7	5.54989	4.35783	3.56273	intron		exon	intron	intron
NM_001167749;ADCY10	NM_001167749	ADCY10	167778625	167883453	-	chr1	167788911	167789584	674	167789385	8	9.93569	6.72838	7.39876	intron	NM_001167749	ADCY10	167778625	167883453	-	chr1	167773161	167773474	314	167773234	7	7.93716	5.71136	5.73948	intergenic	NM_001167749	ADCY10	167778625	167883453	-	chr1	167766262	167766408	147	167766331	7	5.54989	4.35783	3.56273	intergenic		intron	intergenic	intergenic
NM_001114;ADCY7	NM_001114	ADCY7	50321823	50352043	+	chr16	50308031	50308885	855	50308216	25	39.0077	19.4375	35.5178	upstream	NM_001114	ADCY7	50321823	50352043	+	chr16	50280459	50280691	233	50280571	9	10.6894	7.1392	8.38387	intergenic	NM_001114	ADCY7	50321823	50352043	+	chr16	50279623	50279787	165	50279700	10	8.78998	5.99202	6.6565	intergenic		upstream	intergenic	intergenic
NM_005160;ADRBK2	NM_005160	ADRBK2	25960861	26125258	+	chr22	25939687	25939901	215	25939810	6	7.13144	5.23318	4.75035	upstream	NM_005160	ADRBK2	25960861	26125258	+	chr22	25871760	25872000	241	25871860	7	7.93716	5.71136	5.73948	intergenic	NM_005160	ADRBK2	25960861	26125258	+	chr22	25884509	25884760	252	25884616	8	6.58635	4.90256	4.54552	intergenic		upstream	intergenic	intergenic
NM_001126;ADSS	NM_001126	ADSS	244571794	244615436	-	chr1	244614615	244615266	652	244614836	10	12.9227	8.22357	10.249	promoter	NM_001126	ADSS	244571794	244615436	-	chr1	244599184	244599329	146	244599281	5	5.38893	4.28352	3.32093	intron	NM_001126	ADSS	244571794	244615436	-	chr1	244599123	244599383	261	244599304	9	7.66777	5.44729	5.57864	intron		promoter	intron	intron
NM_001002243,NM_017657;AFTPH,MIR4434	NM_001002243,NM_017657	AFTPH,MIR4434	64751439	64820138	+	chr2	64750101	64750343	243	64750268	7	8.5082	5.98078	6.04619	upstream	NM_001002243,NM_017657	AFTPH,MIR4434	64752647	64752699	+	chr2	64751488	64752552	1065	64751644	33	52.1427	24.2733	48.976	promoter	NM_001002243,NM_017657	AFTPH,MIR4434	64751439	64820138	+	chr2	64751475	64753473	1999	64751628	45	61.6797	25.0576	58.6372	promoter		upstream	promoter	promoter
NM_018238;AGK	NM_018238	AGK	141251078	141354209	+	chr7	141249680	141249993	314	141249826	9	11.4086	7.47597	8.8015	upstream	NM_018238	AGK	141251078	141354209	+	chr7	141222679	141222824	146	141222699	6	6.63441	4.99744	4.49796	intergenic	NM_018238	AGK	141251078	141354209	+	chr7	141223014	141223283	270	141223065	6	4.56349	3.81311	2.63711	intergenic		upstream	intergenic	intergenic
NM_018361;AGPAT5	NM_018361	AGPAT5	6565878	6619021	+	chr8	6547764	6548037	274	6547896	9	11.4086	7.47597	8.8015	upstream	NM_018361	AGPAT5	6565878	6619021	+	chr8	6506441	6506586	146	6506522	5	5.38893	4.28352	3.32093	intergenic	NM_018361	AGPAT5	6565878	6619021	+	chr8	6502284	6502459	176	6502367	11	9.94953	6.53675	7.77466	intergenic		upstream	intergenic	intergenic
NM_178819;AGPAT6	NM_178819	AGPAT6	41435707	41482520	+	chr8	41427319	41427553	235	41427451	7	8.5082	5.98078	6.04619	upstream	NM_178819	AGPAT6	41435707	41482520	+	chr8	41402898	41403253	356	41403002	14	18.237	10.7088	15.7084	intergenic	NM_178819	AGPAT6	41435707	41482520	+	chr8	41405522	41405699	178	41405570	7	5.54989	4.35783	3.56273	intergenic		upstream	intergenic	intergenic
NM_152392;AHSA2	NM_152392	AHSA2	61404555	61414686	+	chr2	61403820	61404437	618	61404016	8	9.93569	6.72838	7.39876	promoter	NM_152392	AHSA2	61404555	61414686	+	chr2	61397690	61397835	146	61397809	6	6.63441	4.99744	4.49796	upstream	NM_152392	AHSA2	61404555	61414686	+	chr2	61397357	61397738	382	61397609	8	6.58635	4.90256	4.54552	upstream		promoter	upstream	upstream
NM_001145128;AKD1	NM_001145128	AKD1	109814059	110012415	-	chr6	110000018	110000451	434	110000179	12	16.0608	9.71877	13.2618	intron	NM_001145128	AKD1	109814059	110012415	-	chr6	109935524	109935681	158	109935608	6	6.63441	4.99744	4.49796	exon	NM_001145128	AKD1	109814059	110012415	-	chr6	109837249	109837395	147	109837316	7	5.54989	4.35783	3.56273	exon		intron	exon	exon
NM_152763;AKNAD1	NM_152763	AKNAD1	109358520	109400864	-	chr1	109358134	109360087	1954	109358936	9	11.4086	7.47597	8.8015	exon	NM_152763	AKNAD1	109358520	109400864	-	chr1	109357400	109357545	146	109357466	5	5.38893	4.28352	3.32093	intergenic	NM_152763	AKNAD1	109358520	109399726	-	chr1	109356143	109356448	306	109356395	7	5.54989	4.35783	3.56273	intergenic		exon	intergenic	intergenic
NM_001628;AKR1B1	NM_001628	AKR1B1	134127107	134143888	-	chr7	134128632	134129262	631	134128798	10	12.9227	8.22357	10.249	intron	NM_001628	AKR1B1	134127107	134143888	-	chr7	134117352	134117522	171	134117438	6	6.63441	4.99744	4.49796	intergenic	NM_001628	AKR1B1	134127107	134143888	-	chr7	134081038	134081184	147	134081107	7	5.54989	4.35783	3.56273	intergenic		intron	intergenic	intergenic
NM_000690;ALDH2	NM_000690	ALDH2	112204691	112247789	+	chr12	112211336	112211562	227	112211442	6	7.13144	5.23318	4.75035	intron	NM_000690	ALDH2	112204691	112247789	+	chr12	112204420	112205394	975	112204512	8	9.29056	6.42528	7.03698	promoter	NM_000690	ALDH2	112204691	112247789	+	chr12	112204379	112204617	239	112204502	19	20.2897	10.8946	17.8466	promoter		intron	promoter	promoter
NM_000694;ALDH3B1	NM_000694	ALDH3B1	67777790	67796743	+	chr11	67780548	67780782	235	67780692	7	8.5082	5.98078	6.04619	intron	NM_000694	ALDH3B1	67777790	67796743	+	chr11	67777569	67777915	347	67777707	9	10.6894	7.1392	8.38387	promoter	NM_000694	ALDH3B1	67777790	67796743	+	chr11	67777284	67777991	708	67777433	10	8.78998	5.99202	6.6565	promoter		intron	promoter	promoter
NM_001631;ALPI	NM_001631	ALPI	233320833	233324742	+	chr2	233312255	233312511	257	233312425	5	5.81207	4.48558	3.51949	upstream	NM_001631	ALPI	233320833	233324742	+	chr2	233294179	233294324	146	233294252	6	6.63441	4.99744	4.49796	intergenic	NM_001631	ALPI	233320833	233324742	+	chr2	233294127	233294283	157	233294171	8	6.58635	4.90256	4.54552	intergenic		upstream	intergenic	intergenic
NM_001137664;ANAPC7	NM_001137664	ANAPC7	110810705	110841535	-	chr12	110841481	110842235	755	110841689	25	39.0077	19.4375	35.5178	promoter	NM_001137664	ANAPC7	110813272	110841535	-	chr12	110822258	110822492	235	110822337	6	6.63441	4.99744	4.49796	intron	NM_001137664	ANAPC7	110813272	110841535	-	chr12	110822333	110822755	423	110822440	12	11.1435	7.08148	8.92969	intron		promoter	intron	intron
NM_001257999;ANKFY1	NM_001257999	ANKFY1	4066665	4167274	-	chr17	4166914	4167238	325	4167091	9	11.4086	7.47597	8.8015	promoter	NM_001257999	ANKFY1	4066665	4167142	-	chr17	4110679	4110837	159	4110751	5	5.38893	4.28352	3.32093	intron	NM_001257999	ANKFY1	4066665	4167142	-	chr17	4110843	4111083	241	4110972	8	6.58635	4.90256	4.54552	intron		promoter	intron	intron
NM_017664;ANKRD10	NM_017664	ANKRD10	111530887	111567416	-	chr13	111564823	111567400	2578	111565029	16	22.7062	12.7092	19.6788	promoter	NM_017664	ANKRD10	111530887	111567416	-	chr13	111535133	111535411	279	111535242	5	5.38893	4.28352	3.32093	intron	NM_017664	ANKRD10	111530887	111567416	-	chr13	111560144	111560444	301	111560180	5	3.63349	3.26838	1.7817	intron		promoter	intron	intron
NM_032217;ANKRD17	NM_032217	ANKRD17	73940502	74124502	-	chr4	73990742	73990958	217	73990783	6	7.13144	5.23318	4.75035	exon	NM_032217	ANKRD17	73940502	74124502	-	chr4	73992318	73992872	555	73992413	7	7.93716	5.71136	5.73948	intron	NM_032217	ANKRD17	73940502	74124502	-	chr4	73948293	73948479	187	73948383	8	6.58635	4.90256	4.54552	intron		exon	intron	intron
NM_001195098;ANKRD28	NM_001195098	ANKRD28	15708744	15839691	-	chr3	15831210	15831666	457	15831271	5	5.81207	4.48558	3.51949	intron	NM_001195098	ANKRD28	15708744	15839691	-	chr3	15688977	15689122	146	15689091	4	4.20931	3.5696	2.22054	intergenic	NM_001195098	ANKRD28	15708744	15798058	-	chr3	15689434	15689626	193	15689525	16	16.2179	9.2604	13.8658	intergenic		intron	intergenic	intergenic
NM_001164440;ANKRD33B	NM_001164440	ANKRD33B	10564435	10657928	+	chr5	10561980	10564399	2420	10562063	9	11.4086	7.47597	8.8015	promoter	NM_001164440	ANKRD33B	10564435	10657928	+	chr5	10505555	10505700	146	10505599	5	5.38893	4.28352	3.32093	intergenic	NM_001164440	ANKRD33B	10564435	10657928	+	chr5	10505498	10505668	171	10505590	7	5.54989	4.35783	3.56273	intergenic		promoter	intergenic	intergenic
NM_001195144;ANKRD44	NM_001195144	ANKRD44	197851386	198175521	-	chr2	197852171	197853797	1627	197852457	12	16.0608	9.71877	13.2618	exon	NM_001195144	ANKRD44	197851386	198175521	-	chr2	197850936	197851081	146	197851012	4	4.20931	3.5696	2.22054	intergenic	NM_001195144	ANKRD44	197851386	198175521	-	chr2	197850932	197851078	147	197851008	6	4.56349	3.81311	2.63711	intergenic		exon	intergenic	intergenic
NM_000700;ANXA1	NM_000700	ANXA1	75766781	75785307	+	chr9	75746609	75747236	628	75746753	8	9.93569	6.72838	7.39876	upstream	NM_000700	ANXA1	75766781	75785307	+	chr9	75731347	75731605	259	75731452	10	12.1293	7.85312	9.77469	intergenic	NM_000700	ANXA1	75766781	75785307	+	chr9	75649513	75649659	147	75649541	5	3.63349	3.26838	1.7817	intergenic		upstream	intergenic	intergenic
NM_001002857;ANXA2	NM_001002857	ANXA2	60639350	60690185	-	chr15	60683614	60683843	230	60683733	5	5.81207	4.48558	3.51949	intron	NM_001002857	ANXA2	60639350	60690185	-	chr15	60419868	60420014	147	60419959	7	7.93716	5.71136	5.73948	intergenic	NM_001002857	ANXA2	60639350	60690185	-	chr15	60419624	60420066	443	60419778	15	14.9083	8.71567	12.5886	intergenic		intron	intergenic	intergenic
NM_001154;ANXA5	NM_001154	ANXA5	122589152	122618147	-	chr4	122601396	122601812	417	122601606	7	8.5082	5.98078	6.04619	intron	NM_001154	ANXA5	122589152	122618147	-	chr4	122573201	122573403	203	122573312	4	4.20931	3.5696	2.22054	intergenic	NM_001154	ANXA5	122589152	122618147	-	chr4	122573117	122573370	254	122573242	12	11.1435	7.08148	8.92969	intergenic		intron	intergenic	intergenic
NM_001127;AP1B1	NM_001127	AP1B1	29723669	29784572	-	chr22	29784275	29784509	235	29784395	7	8.5082	5.98078	6.04619	promoter	NM_001127	AP1B1	29723669	29784572	-	chr22	29767548	29767728	181	29767640	8	9.29056	6.42528	7.03698	intron	NM_001127	AP1B1	29723669	29784572	-	chr22	29767355	29767729	375	29767470	8	6.58635	4.90256	4.54552	intron		promoter	intron	intron
NM_003916;AP1S2	NM_003916	AP1S2	15843929	15873100	-	chrX	15871922	15872136	215	15872068	5	5.81207	4.48558	3.51949	promoter	NM_003916	AP1S2	15843929	15873100	-	chrX	15851841	15852148	308	15851913	6	6.63441	4.99744	4.49796	intron	NM_003916	AP1S2	15843929	15873100	-	chrX	15852079	15852314	236	15852214	10	8.78998	5.99202	6.6565	intron		promoter	intron	intron
NM_001242837;AP2A2	NM_001242837	AP2A2	925809	1012245	+	chr11	942071	942294	224	942175	7	8.5082	5.98078	6.04619	intron	NM_001242837	AP2A2	925809	1012245	+	chr11	926132	926411	280	926297	5	5.38893	4.28352	3.32093	promoter	NM_001242837	AP2A2	925809	1012245	+	chr11	925950	926216	267	926069	11	9.94953	6.53675	7.77466	promoter		intron	promoter	promoter
NM_004069;AP2S1	NM_004069	AP2S1	47341423	47354203	-	chr19	47359587	47360186	600	47359740	7	8.5082	5.98078	6.04619	upstream	NM_004069	AP2S1	47341423	47354203	-	chr19	47353561	47354059	499	47353830	10	12.1293	7.85312	9.77469	promoter	NM_004069	AP2S1	47341423	47354203	-	chr19	47353111	47353476	366	47353424	8	6.58635	4.90256	4.54552	promoter		upstream	promoter	promoter
NM_019043;APBB1IP	NM_019043	APBB1IP	26727266	26856732	+	chr10	26727607	26728180	574	26728017	7	8.5082	5.98078	6.04619	promoter	NM_019043	APBB1IP	26727266	26856732	+	chr10	26624613	26624782	170	26624692	8	9.29056	6.42528	7.03698	intergenic	NM_019043	APBB1IP	26727266	26856732	+	chr10	26624507	26624718	212	26624600	13	12.3693	7.62621	10.1187	intergenic		promoter	intergenic	intergenic
NM_001145646;APH1B	NM_001145646	APH1B	63569749	63601325	+	chr15	63569099	63569490	392	63569312	8	9.93569	6.72838	7.39876	promoter	NM_001145646	APH1B	63569749	63601325	+	chr15	63565880	63566055	176	63565960	5	5.38893	4.28352	3.32093	upstream	NM_001145646	APH1B	63569749	63601325	+	chr15	63565942	63566155	214	63566088	8	6.58635	4.90256	4.54552	upstream		promoter	upstream	upstream
NM_030882;APOL2	NM_030882	APOL2	36622255	36635689	-	chr22	36629218	36629450	233	36629396	6	7.13144	5.23318	4.75035	exon	NM_030882	APOL2	36622255	36635689	-	chr22	36628554	36628832	279	36628651	9	10.6894	7.1392	8.38387	intron	NM_030882	APOL2	36622255	36635689	-	chr22	36628668	36628819	152	36628740	11	9.94953	6.53675	7.77466	intron		exon	intron	intron
NM_001130415;APOLD1	NM_001130415	APOLD1	12878851	12944399	+	chr12	12875362	12875740	379	12875528	10	12.9227	8.22357	10.249	upstream	NM_001130415	APOLD1	12878851	12944399	+	chr12	12874312	12878541	4230	12874580	10	12.1293	7.85312	9.77469	promoter	NM_001130415	APOLD1	12878851	12944399	+	chr12	12875169	12880111	4943	12875356	16	16.2179	9.2604	13.8658	promoter		upstream	promoter	promoter
NM_000044;AR	NM_000044	AR	66763874	66950461	+	chrX	66829734	66830106	373	66829927	7	8.5082	5.98078	6.04619	intron	NM_000044	AR	66763874	66950461	+	chrX	65948840	65949016	177	65948928	11	13.6067	8.56704	11.2053	intergenic	NM_000044	AR	66763874	66950461	+	chrX	65948836	65949044	209	65948938	21	23.1117	11.984	20.6118	intergenic		intron	intergenic	intergenic
NM_015230;ARAP2	NM_015230	ARAP2	36067620	36245979	-	chr4	36080592	36080811	220	36080717	4	4.55874	3.73799	2.36673	intron	NM_015230	ARAP2	36067620	36245979	-	chr4	36081318	36082027	710	36081741	7	7.93716	5.71136	5.73948	exon	NM_015230	ARAP2	36067620	36245979	-	chr4	36068695	36068857	163	36068767	8	6.58635	4.90256	4.54552	exon		intron	exon	exon
NM_001660;ARF4	NM_001660	ARF4	57557090	57583215	-	chr3	57563385	57563611	227	57563542	6	7.13144	5.23318	4.75035	intron	NM_001660	ARF4	57557090	57583215	-	chr3	57581620	57583072	1453	57581881	8	9.29056	6.42528	7.03698	promoter	NM_001660	ARF4	57557090	57583215	-	chr3	57581972	57583078	1107	57582580	30	36.6818	16.8866	33.9565	promoter		intron	promoter	promoter
NM_018460;ARHGAP15	NM_018460	ARHGAP15	143886899	144525921	+	chr2	143886391	143887161	771	143886540	9	11.4086	7.47597	8.8015	promoter	NM_018460	ARHGAP15	143886899	144525921	+	chr2	143808533	143809046	514	143808617	8	9.29056	6.42528	7.03698	intergenic	NM_018460	ARHGAP15	143886899	144525921	+	chr2	143806789	143806953	165	143806823	5	3.63349	3.26838	1.7817	intergenic		promoter	intergenic	intergenic
NM_033515;ARHGAP18	NM_033515	ARHGAP18	129898240	130031370	-	chr6	129928806	129929040	235	129928932	6	7.13144	5.23318	4.75035	exon	NM_033515	ARHGAP18	129898240	130031370	-	chr6	129927130	129927824	695	129927526	8	9.29056	6.42528	7.03698	intron	NM_033515	ARHGAP18	129898240	130031370	-	chr6	129925686	129925844	159	129925759	9	7.66777	5.44729	5.57864	intron		exon	intron	intron
NM_004491;ARHGAP35	NM_004491	ARHGAP35	47421933	47508333	+	chr19	47434349	47434663	315	47434563	8	9.93569	6.72838	7.39876	intron	NM_004491	ARHGAP35	47421933	47508333	+	chr19	47417237	47417429	193	47417350	9	10.6894	7.1392	8.38387	upstream	NM_004491	ARHGAP35	47421933	47508333	+	chr19	47416873	47417731	859	47417099	11	9.94953	6.53675	7.77466	upstream		intron	upstream	upstream
NM_014786;ARHGEF17	NM_014786	ARHGEF17	73019663	73080425	+	chr11	73032673	73033905	1233	73032891	11	14.4744	8.97117	11.737	intron	NM_014786	ARHGEF17	73019663	73080425	+	chr11	73018865	73019176	312	73019007	9	10.6894	7.1392	8.38387	promoter	NM_014786	ARHGEF17	73019663	73080425	+	chr11	73018842	73020574	1733	73019125	9	7.66777	5.44729	5.57864	promoter		intron	promoter	promoter
NM_001113511;ARHGEF7	NM_001113511	ARHGEF7	111767624	111947542	+	chr13	111807883	111808442	560	111808238	8	9.93569	6.72838	7.39876	intron	NM_001113511	ARHGEF7	111767624	111947542	+	chr13	111617246	111617411	166	111617315	5	5.38893	4.28352	3.32093	intergenic	NM_001113511	ARHGEF7	111767624	111947542	+	chr13	111617090	111617270	181	111617184	10	8.78998	5.99202	6.6565	intergenic		intron	intergenic	intergenic
NM_005744;ARIH1	NM_005744	ARIH1	72766667	72878896	+	chr15	72765437	72766632	1196	72765655	11	14.4744	8.97117	11.737	promoter	NM_005744	ARIH1	72766667	72878896	+	chr15	72754213	72754591	379	72754512	7	7.93716	5.71136	5.73948	upstream	NM_005744	ARIH1	72766667	72878896	+	chr15	72754104	72754846	743	72754531	18	18.9099	10.3499	16.4961	upstream		promoter	upstream	upstream
NM_025139;ARMC9	NM_025139	ARMC9	232063342	232209914	+	chr2	232044197	232044622	426	232044335	5	5.81207	4.48558	3.51949	upstream	NM_025139	ARMC9	232063342	232209914	+	chr2	232039875	232040020	146	232039947	4	4.20931	3.5696	2.22054	intergenic	NM_025139	ARMC9	232063342	232209914	+	chr2	232040698	232041608	911	232040824	13	12.3693	7.62621	10.1187	intergenic		upstream	intergenic	intergenic
NM_000487;ARSA	NM_000487	ARSA	51061182	51066601	-	chr22	51066815	51067100	286	51066927	7	8.5082	5.98078	6.04619	promoter	NM_000487	ARSA	51061182	51066601	-	chr22	51060291	51060894	604	51060538	13	16.663	9.99488	14.1751	intergenic	NM_000487	ARSA	51061182	51066601	-	chr22	51060242	51061079	838	51060486	14	13.6249	8.17094	11.339	intergenic		promoter	intergenic	intergenic
NM_006828;ASCC3	NM_006828	ASCC3	100956608	101329224	-	chr6	101328401	101329248	848	101328863	13	17.6792	10.4664	14.8211	promoter	NM_006828	ASCC3	100956608	101329224	-	chr6	101065785	101065930	146	101065877	5	5.38893	4.28352	3.32093	intron	NM_006828	ASCC3	100956608	101329224	-	chr6	101065731	101066032	302	101065820	14	13.6249	8.17094	11.339	intron		promoter	intron	intron
NM_020437;ASPHD2	NM_020437	ASPHD2	26825280	26840978	+	chr22	26805606	26805907	302	26805757	11	14.4744	8.97117	11.737	upstream	NM_020437	ASPHD2	26825280	26840978	+	chr22	26800847	26800992	146	26800915	6	6.63441	4.99744	4.49796	intergenic	NM_020437	ASPHD2	26825280	26840978	+	chr22	26800362	26800623	262	26800395	6	4.56349	3.81311	2.63711	intergenic		upstream	intergenic	intergenic
NM_014010;ASTN2	NM_014010	ASTN2	119187504	120177317	-	chr9	119495536	119496144	609	119495741	13	17.6792	10.4664	14.8211	exon	NM_014010	ASTN2	119187504	120177317	-	chr9	119495096	119495420	325	119495252	7	7.93716	5.71136	5.73948	intron	NM_014010	ASTN2	119187504	120177317	-	chr9	119495019	119495305	287	119495138	14	13.6249	8.17094	11.339	intron		exon	intron	intron
NM_018263;ASXL2	NM_018263	ASXL2	25962253	26101312	-	chr2	26100438	26101279	842	26100581	12	16.0608	9.71877	13.2618	promoter	NM_018263	ASXL2	25962253	26101312	-	chr2	25934811	25935083	273	25934953	6	6.63441	4.99744	4.49796	intergenic	NM_018263	ASXL2	25962253	26101312	-	chr2	25934531	25934810	280	25934604	5	3.63349	3.26838	1.7817	intergenic		promoter	intergenic	intergenic
NM_014109;ATAD2	NM_014109	ATAD2	124332091	124408705	-	chr8	124407353	124407567	215	124407428	6	7.13144	5.23318	4.75035	intron	NM_014109	ATAD2	124332091	124408705	-	chr8	124322792	124323000	209	124322892	8	9.29056	6.42528	7.03698	intergenic	NM_014109	ATAD2	124332091	124408705	-	chr8	124322285	124323020	736	124322368	10	8.78998	5.99202	6.6565	intergenic		intron	intergenic	intergenic
NM_015459;ATL3	NM_015459	ATL3	63396437	63439083	-	chr11	63399343	63399618	276	63399468	6	7.13144	5.23318	4.75035	intron	NM_015459	ATL3	63396437	63439083	-	chr11	63398468	63398613	146	63398534	4	4.20931	3.5696	2.22054	exon	NM_015459	ATL3	63396437	63439083	-	chr11	63398830	63399018	189	63398929	13	12.3693	7.62621	10.1187	exon		intron	exon	exon
NM_001007026;ATN1	NM_001007026	ATN1	7037480	7051484	+	chr12	7046224	7047227	1004	7046339	10	12.9227	8.22357	10.249	exon	NM_001007026	ATN1	7033626	7051484	+	chr12	7033895	7034155	261	7034037	4	4.20931	3.5696	2.22054	promoter	NM_001007026	ATN1	7033626	7051484	+	chr12	7033709	7034553	845	7033805	9	7.66777	5.44729	5.57864	promoter		exon	promoter	promoter
NM_001679;ATP1B3	NM_001679	ATP1B3	141595470	141645382	+	chr3	141582657	141583780	1124	141582850	15	21.0037	11.9616	18.0315	upstream	NM_001679	ATP1B3	141595470	141645382	+	chr3	141572400	141572545	146	141572456	5	5.38893	4.28352	3.32093	intergenic	NM_001679	ATP1B3	141595470	141645382	+	chr3	141571861	141572071	211	141571956	6	4.56349	3.81311	2.63711	intergenic		upstream	intergenic	intergenic
NM_152565;ATP6V0D2	NM_152565	ATP6V0D2	87111139	87166454	+	chr8	87120536	87120868	333	87120667	8	9.93569	6.72838	7.39876	intron	NM_152565	ATP6V0D2	87111139	87166454	+	chr8	87110812	87110972	161	87110889	7	7.93716	5.71136	5.73948	promoter	NM_152565	ATP6V0D2	87111139	87166454	+	chr8	87111125	87111386	262	87111220	9	7.66777	5.44729	5.57864	promoter		intron	promoter	promoter
NM_001039366;ATP6V1E1	NM_001039366	ATP6V1E1	18074903	18111588	-	chr22	18107578	18107810	233	18107677	5	5.81207	4.48558	3.51949	intron	NM_001039366	ATP6V1E1	18074903	18111588	-	chr22	18110769	18111528	760	18111089	17	23.12	12.8506	20.4763	promoter	NM_001039366	ATP6V1E1	18074903	18111588	-	chr22	18110528	18111513	986	18110639	8	6.58635	4.90256	4.54552	promoter		intron	promoter	promoter
NM_015941;ATP6V1H	NM_015941	ATP6V1H	54628103	54755871	-	chr8	54755389	54756621	1233	54755586	15	21.0037	11.9616	18.0315	promoter	NM_015941	ATP6V1H	54628103	54755871	-	chr8	54674286	54674709	424	54674611	8	9.29056	6.42528	7.03698	intron	NM_015941	ATP6V1H	54628103	54755602	-	chr8	54676641	54676796	156	54676713	8	6.58635	4.90256	4.54552	intron		promoter	intron	intron
NM_001207047;ATRN	NM_001207047	ATRN	3451665	3596550	+	chr20	3451050	3451560	511	3451442	9	11.4086	7.47597	8.8015	promoter	NM_001207047	ATRN	3451665	3596550	+	chr20	3415129	3415290	162	3415212	9	10.6894	7.1392	8.38387	intergenic	NM_001207047	ATRN	3451665	3596550	+	chr20	3415150	3415366	217	3415253	12	11.1435	7.08148	8.92969	intergenic		promoter	intergenic	intergenic
NM_000332;ATXN1	NM_000332	ATXN1	16299343	16761721	-	chr6	16320575	16320889	315	16320733	5	5.81207	4.48558	3.51949	intron	NM_000332	ATXN1	16299343	16761721	-	chr6	16305143	16305724	582	16305431	13	16.663	9.99488	14.1751	exon	NM_000332	ATXN1	16299343	16761721	-	chr6	16305329	16305711	383	16305554	12	11.1435	7.08148	8.92969	exon		intron	exon	exon
NM_001127231;AUTS2	NM_001127231	AUTS2	69063906	69755607	+	chr7	69128847	69129481	635	69128994	8	9.93569	6.72838	7.39876	intron	NM_001127231	AUTS2	69063905	70257475	+	chr7	68647898	68648176	279	68648072	6	6.63441	4.99744	4.49796	intergenic	NM_001127231	AUTS2	69063905	70257475	+	chr7	68647966	68648176	211	68648050	8	6.58635	4.90256	4.54552	intergenic		intron	intergenic	intergenic
NM_020371;AVEN	NM_020371	AVEN	34158428	34331303	-	chr15	34330787	34332662	1876	34330903	10	12.9227	8.22357	10.249	promoter	NM_020371	AVEN	34158428	34331303	-	chr15	34252281	34252487	207	34252398	10	12.1293	7.85312	9.77469	intron	NM_020371	AVEN	34158428	34331303	-	chr15	34185531	34185692	162	34185616	7	5.54989	4.35783	3.56273	intron		promoter	intron	intron
NM_021732;AVPI1	NM_021732	AVPI1	99437181	99447015	-	chr10	99446819	99447033	215	99446852	7	8.5082	5.98078	6.04619	promoter	NM_021732	AVPI1	99437181	99447015	-	chr10	99443259	99444256	998	99443414	8	9.29056	6.42528	7.03698	intron	NM_021732	AVPI1	99437181	99447015	-	chr10	99443057	99444271	1215	99443362	12	11.1435	7.08148	8.92969	intron		promoter	intron	intron
NM_001699;AXL	NM_001699	AXL	41725108	41767671	+	chr19	41732130	41732364	235	41732234	6	7.13144	5.23318	4.75035	intron	NM_001699	AXL	41725108	41767671	+	chr19	41725004	41725149	146	41725053	5	5.38893	4.28352	3.32093	promoter	NM_001699	AXL	41725108	41767671	+	chr19	41724835	41725029	195	41724933	9	7.66777	5.44729	5.57864	promoter		intron	promoter	promoter
NM_138706;B3GNT6	NM_138706	B3GNT6	76745435	76753005	+	chr11	76749593	76750099	507	76749739	16	22.7062	12.7092	19.6788	intron	NM_138706	B3GNT6	76745435	76753005	+	chr11	76745119	76745264	146	76745189	7	7.93716	5.71136	5.73948	promoter	NM_138706	B3GNT6	76745435	76753005	+	chr11	76745122	76745269	148	76745192	8	6.58635	4.90256	4.54552	promoter		intron	promoter	promoter
NM_001080519;BAHCC1	NM_001080519	BAHCC1	79373540	79433358	+	chr17	79360856	79361803	948	79361507	11	14.4744	8.97117	11.737	upstream	NM_001080519	BAHCC1	79373540	79433358	+	chr17	79339160	79339347	188	79339244	8	9.29056	6.42528	7.03698	intergenic	NM_001080519	BAHCC1	79373540	79433358	+	chr17	79339196	79339650	455	79339345	8	6.58635	4.90256	4.54552	intergenic		upstream	intergenic	intergenic
NM_001033604;BBS9	NM_001033604	BBS9	33169152	33645680	+	chr7	33502515	33502913	399	33502727	9	11.4086	7.47597	8.8015	intron	NM_001033604	BBS9	33169152	33645680	+	chr7	33168612	33168824	213	33168711	13	16.663	9.99488	14.1751	promoter	NM_001033604	BBS9	33169152	33645680	+	chr7	33168621	33168772	152	33168632	8	6.58635	4.90256	4.54552	promoter		intron	promoter	promoter
NM_001142568;BBX	NM_001142568	BBX	107241783	107530049	+	chr3	107243195	107243427	233	107243232	6	7.13144	5.23318	4.75035	intron	NM_001142568	BBX	107241783	107530049	+	chr3	107150792	107151051	260	107150866	6	6.63441	4.99744	4.49796	intergenic	NM_001142568	BBX	107241783	107530049	+	chr3	107150484	107151352	869	107150576	9	7.66777	5.44729	5.57864	intergenic		intron	intergenic	intergenic
NM_001261408;BCAR3	NM_001261408	BCAR3	94027343	94146926	-	chr1	94137461	94137852	392	94137667	10	12.9227	8.22357	10.249	intron	NM_001261408	BCAR3	94027343	94147394	-	chr1	94024262	94024665	404	94024502	9	10.6894	7.1392	8.38387	intergenic	NM_001261408	BCAR3	94027343	94079702	-	chr1	94024007	94024685	679	94024152	7	5.54989	4.35783	3.56273	intergenic		intron	intergenic	intergenic
NM_001122957;BCKDK	NM_001122957	BCKDK	31119662	31124112	+	chr16	31123894	31124140	247	31124004	7	8.5082	5.98078	6.04619	exon	NM_001122957	BCKDK	31119662	31124112	+	chr16	31119770	31119931	162	31119856	7	7.93716	5.71136	5.73948	promoter	NM_001122957	BCKDK	31119662	31124112	+	chr16	31119765	31119959	195	31119868	10	8.78998	5.99202	6.6565	promoter		exon	promoter	promoter
NM_000633;BCL2	NM_000633	BCL2	60790579	60986613	-	chr18	60817644	60817878	235	60817776	6	7.13144	5.23318	4.75035	intron	NM_000633	BCL2	60790579	60986613	-	chr18	60707876	60708387	512	60707955	9	10.6894	7.1392	8.38387	intergenic	NM_000633	BCL2	60790579	60986613	-	chr18	60707783	60708427	645	60708279	11	9.94953	6.53675	7.77466	intergenic		intron	intergenic	intergenic
NM_001204106;BCL2L11	NM_001204106	BCL2L11	111878491	111926022	+	chr2	111877267	111877481	215	111877309	5	5.81207	4.48558	3.51949	upstream	NM_001204106	BCL2L11	111878491	111926022	+	chr2	111875522	111878335	2814	111875706	10	12.1293	7.85312	9.77469	promoter	NM_001204106	BCL2L11	111878491	111926022	+	chr2	111875511	111878331	2821	111875650	12	11.1435	7.08148	8.92969	promoter		upstream	promoter	promoter
NM_001077440;BCLAF1	NM_001077440	BCLAF1	136578001	136610989	-	chr6	136608979	136611008	2030	136609294	13	17.6792	10.4664	14.8211	promoter	NM_001077440	BCLAF1	136578001	136610989	-	chr6	136603173	136603318	146	136603263	5	5.38893	4.28352	3.32093	intron	NM_001077440	BCLAF1	136578001	136610989	-	chr6	136603091	136603268	178	136603183	7	5.54989	4.35783	3.56273	intron		promoter	intron	intron
NM_001003398;BICD1	NM_001003398	BICD1	32260185	32531141	+	chr12	32292143	32293666	1524	32292285	16	22.7062	12.7092	19.6788	intron	NM_001003398	BICD1	32260185	32531141	+	chr12	32259910	32260413	504	32260017	9	10.6894	7.1392	8.38387	promoter	NM_001003398	BICD1	32260185	32531141	+	chr12	32259900	32260458	559	32260021	10	8.78998	5.99202	6.6565	promoter		intron	promoter	promoter
NM_000386;BLMH	NM_000386	BLMH	28575213	28619184	-	chr17	28598188	28598402	215	28598371	5	5.81207	4.48558	3.51949	exon	NM_000386	BLMH	28575213	28619184	-	chr17	28597545	28597690	146	28597680	5	5.38893	4.28352	3.32093	intron	NM_000386	BLMH	28575213	28619184	-	chr17	28598099	28598245	147	28598201	8	6.58635	4.90256	4.54552	intron		exon	intron	intron
NM_173809;BLOC1S2	NM_173809	BLOC1S2	102033035	102046469	-	chr10	102046013	102046469	457	102046269	15	21.0037	11.9616	18.0315	promoter	NM_173809	BLOC1S2	102033035	102046469	-	chr10	102042952	102043270	319	102043182	8	9.29056	6.42528	7.03698	intron	NM_173809	BLOC1S2	102033035	102046469	-	chr10	102042946	102043190	245	102043025	7	5.54989	4.35783	3.56273	intron		promoter	intron	intron
NM_014577;BRD1	NM_014577	BRD1	50166937	50218452	-	chr22	50220301	50221065	765	50220432	7	8.5082	5.98078	6.04619	upstream	NM_014577	BRD1	50166937	50218452	-	chr22	50201863	50202023	161	50201932	6	6.63441	4.99744	4.49796	intron	NM_014577	BRD1	50166937	50218452	-	chr22	50199503	50199771	269	50199620	7	5.54989	4.35783	3.56273	intron		upstream	intron	intron
NM_001173984;BRD7	NM_001173984	BRD7	50352929	50402845	-	chr16	50368623	50368975	353	50368762	6	7.13144	5.23318	4.75035	exon	NM_001173984	BRD7	50352929	50402845	-	chr16	50352426	50352876	451	50352615	6	6.63441	4.99744	4.49796	intergenic	NM_001173984	BRD7	50352929	50402845	-	chr16	50352111	50352543	433	50352252	7	5.54989	4.35783	3.56273	intergenic		exon	intergenic	intergenic
NM_032043;BRIP1	NM_032043	BRIP1	59756547	59940920	-	chr17	59940437	59940958	522	59940557	8	9.93569	6.72838	7.39876	promoter	NM_032043	BRIP1	59756547	59940920	-	chr17	59893672	59893849	178	59893768	6	6.63441	4.99744	4.49796	intron	NM_032043	BRIP1	59756547	59940920	-	chr17	59872386	59872719	334	59872605	8	6.58635	4.90256	4.54552	intron		promoter	intron	intron
NM_018321;BRIX1	NM_018321	BRIX1	34915820	34925787	+	chr5	34923472	34924184	713	34923670	13	17.6792	10.4664	14.8211	intron	NM_018321	BRIX1	34915820	34925787	+	chr5	34923282	34924150	869	34923506	12	15.1188	9.28096	12.6733	exon	NM_018321	BRIX1	34915820	34925787	+	chr5	34923335	34924201	867	34923519	14	13.6249	8.17094	11.339	exon		intron	exon	exon
NM_018462;BRK1	NM_018462	BRK1	10157333	10168874	+	chr3	10168113	10168517	405	10168315	8	9.93569	6.72838	7.39876	exon	NM_018462	BRK1	10157333	10168874	+	chr3	10156992	10157189	198	10157088	14	18.237	10.7088	15.7084	promoter	NM_018462	BRK1	10157333	10168874	+	chr3	10156990	10157173	184	10157079	10	8.78998	5.99202	6.6565	promoter		exon	promoter	promoter
NM_001099272;BTBD9	NM_001099272	BTBD9	38136227	38607924	-	chr6	38606931	38607447	517	38607261	15	21.0037	11.9616	18.0315	promoter	NM_001099272	BTBD9	38136227	38563843	-	chr6	38127730	38127875	146	38127784	4	4.20931	3.5696	2.22054	intergenic	NM_001099272	BTBD9	38136227	38607924	-	chr6	38127168	38127314	147	38127239	5	3.63349	3.26838	1.7817	intergenic		promoter	intergenic	intergenic
NM_001130914;BTG3	NM_001130914	BTG3	18965968	18985268	-	chr21	18982797	18985890	3094	18983244	13	17.6792	10.4664	14.8211	promoter	NM_001130914	BTG3	18965968	18985268	-	chr21	18970392	18970867	476	18970728	8	9.29056	6.42528	7.03698	intron	NM_001130914	BTG3	18965968	18985268	-	chr21	18980498	18980644	147	18980564	7	5.54989	4.35783	3.56273	intron		promoter	intron	intron
NM_001197237;BTN2A2	NM_001197237	BTN2A2	26383329	26395100	+	chr6	26382769	26384388	1620	26383556	37	62.7812	28.4087	58.711	promoter	NM_001197237	BTN2A2	26383324	26395100	+	chr6	26378914	26379072	159	26379046	6	6.63441	4.99744	4.49796	upstream	NM_001197237	BTN2A2	26383324	26395100	+	chr6	26378674	26379063	390	26378941	10	8.78998	5.99202	6.6565	upstream		promoter	upstream	upstream
NM_001145008;BTN3A1	NM_001145008	BTN3A1	26402465	26415444	+	chr6	26401821	26402351	531	26402162	11	14.4744	8.97117	11.737	promoter	NM_001145008	BTN3A1	26402465	26415444	+	chr6	26396547	26396692	146	26396555	4	4.20931	3.5696	2.22054	upstream	NM_001145008	BTN3A1	26402465	26415444	+	chr6	26396212	26396414	203	26396364	5	3.63349	3.26838	1.7817	upstream		promoter	upstream	upstream
NM_022338;C11orf24	NM_022338	C11orf24	68028803	68039469	-	chr11	68038746	68039405	660	68038880	9	11.4086	7.47597	8.8015	promoter	NM_022338	C11orf24	68028803	68039469	-	chr11	68034204	68034519	316	68034391	7	7.93716	5.71136	5.73948	intron	NM_022338	C11orf24	68028803	68039469	-	chr11	68034014	68034554	541	68034268	11	9.94953	6.53675	7.77466	intron		promoter	intron	intron
NM_001003676;C11orf49	NM_001003676	C11orf49	46958251	47185931	+	chr11	46993795	46994013	219	46993981	5	5.81207	4.48558	3.51949	intron	NM_001003676	C11orf49	46958251	47185931	+	chr11	46958304	46958627	324	46958410	11	13.6067	8.56704	11.2053	promoter	NM_001003676	C11orf49	46958251	47183798	+	chr11	46957925	46958074	150	46957991	6	4.56349	3.81311	2.63711	promoter		intron	promoter	promoter
NM_152587;C11orf65	NM_152587	C11orf65	108253727	108338258	-	chr11	108337077	108338232	1156	108337717	13	17.6792	10.4664	14.8211	promoter	NM_152587	C11orf65	108253727	108338258	-	chr11	108336708	108336899	192	108336803	7	7.93716	5.71136	5.73948	intron	NM_152587	C11orf65	108253727	108338258	-	chr11	108336248	108336721	474	108336619	12	11.1435	7.08148	8.92969	intron		promoter	intron	intron
NM_001109662;C12orf51	NM_001109662	C12orf51	112597992	112819896	-	chr12	112740676	112741055	380	112740843	5	5.81207	4.48558	3.51949	intron	NM_001109662	C12orf51	112597992	112819896	-	chr12	112591800	112592006	207	112591907	6	6.63441	4.99744	4.49796	intergenic	NM_001109662	C12orf51	112597992	112819896	-	chr12	112596313	112596627	315	112596401	9	7.66777	5.44729	5.57864	intergenic		intron	intergenic	intergenic
NM_001017923;C14orf28	NM_001017923	C14orf28	45366507	45376460	+	chr14	45366438	45366939	502	45366644	19	27.9572	14.952	24.7712	promoter	NM_001017923	C14orf28	45366507	45376460	+	chr14	45132049	45132267	219	45132150	7	7.93716	5.71136	5.73948	intergenic	NM_001017923	C14orf28	45366507	45376460	+	chr14	45131566	45131712	147	45131642	8	6.58635	4.90256	4.54552	intergenic		promoter	intergenic	intergenic
NM_001130706;C14orf93	NM_001130706	C14orf93	23456110	23479360	-	chr14	23475861	23476406	546	23475975	10	12.9227	8.22357	10.249	intron	NM_001130706	C14orf93	23456110	23479360	-	chr14	23465170	23465387	218	23465336	5	5.38893	4.28352	3.32093	exon	NM_001130706	C14orf93	23456110	23479360	-	chr14	23465089	23465331	243	23465228	13	12.3693	7.62621	10.1187	exon		intron	exon	exon
NM_024713;C15orf29	NM_024713	C15orf29	34432875	34502297	-	chr15	34446364	34447237	874	34447022	26	40.9108	20.1851	37.3711	exon	NM_024713	C15orf29	34432875	34502297	-	chr15	34445831	34446115	285	34445991	7	7.93716	5.71136	5.73948	intron	NM_024713	C15orf29	34432875	34502297	-	chr15	34444733	34444892	160	34444804	6	4.56349	3.81311	2.63711	intron		exon	intron	intron
NM_001207058;C15orf44	NM_001207058	C15orf44	65871096	65903627	-	chr15	65891026	65891240	215	65891067	4	4.55874	3.73799	2.36673	exon	NM_001207058	C15orf44	65871096	65903627	-	chr15	65902926	65903499	574	65903180	13	16.663	9.99488	14.1751	promoter	NM_001207058	C15orf44	65871096	65903627	-	chr15	65902882	65903506	625	65903027	15	14.9083	8.71567	12.5886	promoter		exon	promoter	promoter
NM_001199054;C16orf5	NM_001199054	C16orf5	4560677	4588816	-	chr16	4565644	4565858	215	4565746	5	5.81207	4.48558	3.51949	intron	NM_001199054	C16orf5	4560677	4588816	-	chr16	4561238	4561634	397	4561344	10	12.1293	7.85312	9.77469	exon	NM_001199054	C16orf5	4560677	4588816	-	chr16	4561223	4561637	415	4561474	7	5.54989	4.35783	3.56273	exon		intron	exon	exon
NM_001164579;C16orf52	NM_001164579	C16orf52	22019456	22095972	+	chr16	22064793	22065327	535	22064918	9	11.4086	7.47597	8.8015	intron	NM_001164579	C16orf52	22019456	22095972	+	chr16	22019641	22019786	146	22019710	7	7.93716	5.71136	5.73948	promoter	NM_001164579	C16orf52	22019456	22095972	+	chr16	22019025	22019333	309	22019248	9	7.66777	5.44729	5.57864	promoter		intron	promoter	promoter
NM_001201474;C18orf21	NM_001201474	C18orf21	33552588	33559250	+	chr18	33552168	33552466	299	33552323	9	11.4086	7.47597	8.8015	promoter	NM_001201474	C18orf21	33552588	33559250	+	chr18	33550390	33550555	166	33550466	8	9.29056	6.42528	7.03698	upstream	NM_001201474	C18orf21	33552588	33559250	+	chr18	33549929	33550182	254	33550093	8	6.58635	4.90256	4.54552	upstream		promoter	upstream	upstream
NM_013326;C18orf8	NM_013326	C18orf8	21083462	21111744	+	chr18	21082890	21083324	435	21082999	9	11.4086	7.47597	8.8015	promoter	NM_013326	C18orf8	21083462	21111744	+	chr18	21068160	21068496	337	21068243	5	5.38893	4.28352	3.32093	upstream	NM_013326	C18orf8	21083462	21111744	+	chr18	21067875	21068036	162	21067977	9	7.66777	5.44729	5.57864	upstream		promoter	upstream	upstream
NM_001136482;C19orf38	NM_001136482	C19orf38	10959106	10980360	+	chr19	10978405	10979186	782	10978905	8	9.93569	6.72838	7.39876	intron	NM_001136482	C19orf38	10959106	10980360	+	chr19	10973877	10974022	146	10973958	6	6.63441	4.99744	4.49796	exon	NM_001136482	C19orf38	10959106	10980360	+	chr19	10973860	10974053	194	10973937	10	8.78998	5.99202	6.6565	exon		intron	exon	exon
NM_024038;C19orf43	NM_024038	C19orf43	12841454	12845529	-	chr19	12844758	12845488	731	12845307	17	24.4335	13.4567	21.3519	promoter	NM_024038	C19orf43	12841454	12845529	-	chr19	12841456	12841601	146	12841521	7	7.93716	5.71136	5.73948	exon	NM_024038	C19orf43	12841454	12845529	-	chr19	12841422	12841590	169	12841516	5	3.63349	3.26838	1.7817	exon		promoter	exon	exon
NM_198545;C1orf187	NM_198545	C1orf187	11751781	11780336	+	chr1	11779155	11779369	215	11779244	6	7.13144	5.23318	4.75035	intron	NM_198545	C1orf187	11751781	11780336	+	chr1	11779187	11779932	746	11779701	10	12.1293	7.85312	9.77469	exon	NM_198545	C1orf187	11751781	11780336	+	chr1	11779432	11779958	527	11779536	17	17.5522	9.80513	15.1687	exon		intron	exon	exon
NM_001024594;C1orf53	NM_001024594	C1orf53	197871682	197876497	+	chr1	197871325	197871917	593	197871529	11	14.4744	8.97117	11.737	promoter	NM_001024594	C1orf53	197871682	197876497	+	chr1	197807724	197807908	185	197807821	9	10.6894	7.1392	8.38387	intergenic	NM_001024594	C1orf53	197871682	197876497	+	chr1	197807740	197808077	338	197807849	20	21.6907	11.4393	19.2187	intergenic		promoter	intergenic	intergenic
NM_016407;C20orf43	NM_016407	C20orf43	55043647	55093942	+	chr20	55043721	55044097	377	55043825	7	8.5082	5.98078	6.04619	promoter	NM_016407	C20orf43	55043647	55093942	+	chr20	55040986	55041617	632	55041470	6	6.63441	4.99744	4.49796	upstream	NM_016407	C20orf43	55043647	55093942	+	chr20	55038078	55038224	147	55038150	5	3.63349	3.26838	1.7817	upstream		promoter	upstream	upstream
NM_004649;C21orf33	NM_004649	C21orf33	45553494	45565605	+	chr21	45559530	45560271	742	45559708	9	11.4086	7.47597	8.8015	exon	NM_004649	C21orf33	45553494	45565605	+	chr21	45553005	45553322	318	45553107	7	7.93716	5.71136	5.73948	promoter	NM_004649	C21orf33	45553494	45565605	+	chr21	45553597	45554111	515	45553816	12	11.1435	7.08148	8.92969	promoter		exon	promoter	promoter
NR_038870;C21orf91-OT1	NR_038870	C21orf91-OT1	19149721	19164826	-	chr21	19153087	19153301	215	19153138	5	5.81207	4.48558	3.51949	intron	NR_038870	C21orf91-OT1	19149721	19164826	-	chr21	19147852	19148124	273	19147993	6	6.63441	4.99744	4.49796	intergenic	NR_038870	C21orf91-OT1	19149721	19164826	-	chr21	19061379	19061578	200	19061482	11	9.94953	6.53675	7.77466	intergenic		intron	intergenic	intergenic
NM_017877;C2orf18	NM_017877	C2orf18	26987142	27004099	+	chr2	26986800	26987033	234	26986975	6	7.13144	5.23318	4.75035	promoter	NM_017877	C2orf18	26987142	27004099	+	chr2	26981194	26981435	242	26981289	5	5.38893	4.28352	3.32093	upstream	NM_017877	C2orf18	26987142	27004099	+	chr2	26979070	26979297	228	26979176	14	13.6249	8.17094	11.339	upstream		promoter	upstream	upstream
NM_001142319;C2orf44	NM_001142319	C2orf44	24252206	24270296	-	chr2	24288024	24288238	215	24288125	7	8.5082	5.98078	6.04619	upstream	NM_001142319	C2orf44	24252206	24270296	-	chr2	24270001	24270256	256	24270148	14	18.237	10.7088	15.7084	promoter	NM_001142319	C2orf44	24252206	24270296	-	chr2	24269963	24270277	315	24270168	20	21.6907	11.4393	19.2187	promoter		upstream	promoter	promoter
NM_015412;C3orf17	NM_015412	C3orf17	112721292	112738555	-	chr3	112737500	112738568	1069	112737881	16	22.7062	12.7092	19.6788	promoter	NM_015412	C3orf17	112721292	112738555	-	chr3	112724623	112725346	724	112724846	14	18.237	10.7088	15.7084	exon	NM_015412	C3orf17	112721292	112738555	-	chr3	112722913	112723083	171	112722992	6	4.56349	3.81311	2.63711	exon		promoter	exon	exon
NM_001171740;C3orf18	NM_001171740	C3orf18	50595456	50605223	-	chr3	50604629	50604941	313	50604673	5	5.81207	4.48558	3.51949	promoter	NM_001171740	C3orf18	50595456	50608458	-	chr3	50599775	50599920	146	50599890	6	6.63441	4.99744	4.49796	intron	NM_001171740	C3orf18	50595456	50605223	-	chr3	50599972	50600280	309	50600190	11	9.94953	6.53675	7.77466	intron		promoter	intron	intron
NM_001171747;C3orf52	NM_001171747	C3orf52	111805182	111837073	+	chr3	111811633	111812145	513	111811985	8	9.93569	6.72838	7.39876	intron	NM_001171747	C3orf52	111805182	111837073	+	chr3	111805222	111805455	234	111805332	16	21.4671	12.1366	18.8609	promoter	NM_001171747	C3orf52	111805182	111837044	+	chr3	111805206	111805607	402	111805357	24	27.4872	13.6182	24.9074	promoter		intron	promoter	promoter
NM_198463;C3orf67	NM_198463	C3orf67	58727737	59035715	-	chr3	58983892	58984226	335	58984035	7	8.5082	5.98078	6.04619	intron	NM_198463	C3orf67	58727737	59035715	-	chr3	58679963	58680230	268	58680070	8	9.29056	6.42528	7.03698	intergenic	NM_198463	C3orf67	58727737	59035715	-	chr3	58679982	58680220	239	58680067	7	5.54989	4.35783	3.56273	intergenic		intron	intergenic	intergenic
NM_001001701;C4orf3	NM_001001701	C4orf3	120217574	120221968	-	chr4	120220480	120220698	219	120220629	4	4.55874	3.73799	2.36673	intron	NM_001001701	C4orf3	120217574	120221968	-	chr4	120220778	120221742	965	120221605	14	18.237	10.7088	15.7084	promoter	NM_001001701	C4orf3	120217574	120221968	-	chr4	120220637	120221072	436	120220956	9	7.66777	5.44729	5.57864	promoter		intron	promoter	promoter
NM_152400;C4orf32	NM_152400	C4orf32	113066553	113110237	+	chr4	113066601	113067905	1305	113066978	9	11.4086	7.47597	8.8015	promoter	NM_152400	C4orf32	113066553	113110237	+	chr4	112912662	112913063	402	112912761	10	12.1293	7.85312	9.77469	intergenic	NM_152400	C4orf32	113066553	113110237	+	chr4	112912665	112913053	389	112912812	11	9.94953	6.53675	7.77466	intergenic		promoter	intergenic	intergenic
NM_174952;C4orf37	NM_174952	C4orf37	98480025	99064391	-	chr4	99064125	99064659	535	99064477	12	16.0608	9.71877	13.2618	promoter	NM_174952	C4orf37	98480025	99064391	-	chr4	96937575	96937814	240	96937750	5	5.38893	4.28352	3.32093	intergenic	NM_174952	C4orf37	98480025	99064391	-	chr4	97502971	97503225	255	97503000	5	3.63349	3.26838	1.7817	intergenic		promoter	intergenic	intergenic
NM_130848;C5orf20	NM_130848	C5orf20	134779904	134783038	-	chr5	134783696	134784095	400	134783911	7	8.5082	5.98078	6.04619	promoter	NM_130848	C5orf20	134779904	134783038	-	chr5	134758782	134759098	317	134758923	5	5.38893	4.28352	3.32093	intergenic	NM_130848	C5orf20	134779904	134783038	-	chr5	134758859	134759267	409	134759158	13	12.3693	7.62621	10.1187	intergenic		promoter	intergenic	intergenic
NM_001017987;C5orf45	NM_001017987	C5orf45	179264266	179285840	-	chr5	179285410	179285750	341	179285542	6	7.13144	5.23318	4.75035	promoter	NM_001017987	C5orf45	179264266	179285840	-	chr5	179279636	179279781	146	179279674	5	5.38893	4.28352	3.32093	intron	NM_001017987	C5orf45	179264266	179285840	-	chr5	179279800	179280032	233	179279910	9	7.66777	5.44729	5.57864	intron		promoter	intron	intron
NM_001243749;C7orf49	NM_001243749	C7orf49	134850532	134854226	-	chr7	134851729	134851943	215	134851780	7	8.5082	5.98078	6.04619	intron	NM_001243749	C7orf49	134850532	134854226	-	chr7	134851561	134851894	334	134851619	5	5.38893	4.28352	3.32093	exon	NM_001243749	C7orf49	134850532	134855578	-	chr7	134851432	134851882	451	134851785	7	5.54989	4.35783	3.56273	exon		intron	exon	exon
NM_023080;C8orf33	NM_023080	C8orf33	146277824	146281416	+	chr8	146258212	146258516	305	146258363	7	8.5082	5.98078	6.04619	upstream	NM_023080	C8orf33	146277824	146281416	+	chr8	146250502	146250742	241	146250651	7	7.93716	5.71136	5.73948	intergenic	NM_023080	C8orf33	146277824	146281416	+	chr8	146250589	146250737	149	146250659	8	6.58635	4.90256	4.54552	intergenic		upstream	intergenic	intergenic
NM_152420;C9orf41	NM_152420	C9orf41	77597873	77643310	-	chr9	77615500	77615891	392	77615680	10	12.9227	8.22357	10.249	intron	NM_152420	C9orf41	77597873	77643310	-	chr9	77597121	77597452	332	77597189	4	4.20931	3.5696	2.22054	intergenic	NM_152420	C9orf41	77597873	77643310	-	chr9	77596773	77596919	147	77596843	6	4.56349	3.81311	2.63711	intergenic		intron	intergenic	intergenic
NM_000067;CA2	NM_000067	CA2	86376131	86393721	+	chr8	86375335	86375569	235	86375516	6	7.13144	5.23318	4.75035	promoter	NM_000067	CA2	86376131	86393721	+	chr8	86373981	86374401	421	86374078	10	12.1293	7.85312	9.77469	upstream	NM_000067	CA2	86376131	86393721	+	chr8	86369400	86369703	304	86369454	7	5.54989	4.35783	3.56273	upstream		promoter	upstream	upstream
NM_000720;CACNA1D	NM_000720	CACNA1D	53529031	53846492	+	chr3	53579159	53579893	735	53579694	13	17.6792	10.4664	14.8211	intron	NM_000720	CACNA1D	53529031	53846492	+	chr3	53418369	53418605	237	53418461	6	6.63441	4.99744	4.49796	intergenic	NM_000720	CACNA1D	53529031	53846492	+	chr3	53418417	53418626	210	53418506	9	7.66777	5.44729	5.57864	intergenic		intron	intergenic	intergenic
NM_001256324;CACNA1G	NM_001256324	CACNA1G	48638429	48704832	+	chr17	48643037	48643530	494	48643173	6	7.13144	5.23318	4.75035	intron	NM_001256324	CACNA1G	48638429	48704832	+	chr17	48637451	48637940	490	48637582	11	13.6067	8.56704	11.2053	promoter	NM_001256324	CACNA1G	48638429	48704832	+	chr17	48637493	48637944	452	48637634	11	9.94953	6.53675	7.77466	promoter		intron	promoter	promoter
NM_006078;CACNG2	NM_006078	CACNG2	36956916	37098690	-	chr22	37056218	37056458	241	37056402	8	9.93569	6.72838	7.39876	intron	NM_006078	CACNG2	36956916	37098690	-	chr22	36948114	36948438	325	36948308	6	6.63441	4.99744	4.49796	intergenic	NM_006078	CACNG2	36956916	37098690	-	chr22	36948299	36948445	147	36948412	7	5.54989	4.35783	3.56273	intergenic		intron	intergenic	intergenic
NM_001195563;CAMTA1	NM_001195563	CAMTA1	6845384	6948261	+	chr1	6844083	6845044	962	6844331	25	39.0077	19.4375	35.5178	promoter	NM_001195563	CAMTA1	6845384	6948261	+	chr1	6803809	6803954	146	6803879	6	6.63441	4.99744	4.49796	intergenic	NM_001195563	CAMTA1	6845384	6948261	+	chr1	6803778	6804027	250	6803882	13	12.3693	7.62621	10.1187	intergenic		promoter	intergenic	intergenic
NM_001171166;CAMTA2	NM_001171166	CAMTA2	4871287	4890960	-	chr17	4890172	4890923	752	4890512	9	11.4086	7.47597	8.8015	promoter	NM_001171166	CAMTA2	4871287	4890960	-	chr17	4872816	4873290	475	4872910	14	18.237	10.7088	15.7084	exon	NM_001171166	CAMTA2	4871287	4890960	-	chr17	4872841	4872987	147	4872902	9	7.66777	5.44729	5.57864	exon		promoter	exon	exon
NM_001024649;CANX	NM_001024649	CANX	179125930	179158639	+	chr5	179124617	179125632	1016	179124708	8	9.93569	6.72838	7.39876	promoter	NM_001024649	CANX	179125930	179158639	+	chr5	179104944	179105529	586	179105028	9	10.6894	7.1392	8.38387	upstream	NM_001024649	CANX	179125930	179158639	+	chr5	179104952	179105533	582	179105410	47	65.1891	26.147	62.1077	upstream		promoter	upstream	upstream
NM_001146068;CAPN2	NM_001146068	CAPN2	223889295	223963720	+	chr1	223914195	223914430	236	223914345	8	9.93569	6.72838	7.39876	intron	NM_001146068	CAPN2	223889295	223963720	+	chr1	223888390	223888669	280	223888548	8	9.29056	6.42528	7.03698	promoter	NM_001146068	CAPN2	223889295	223963720	+	chr1	223887981	223888641	661	223888432	12	11.1435	7.08148	8.92969	promoter		intron	promoter	promoter
NM_014550;CARD10	NM_014550	CARD10	37886400	37915210	-	chr22	37930005	37930299	295	37930197	6	7.13144	5.23318	4.75035	upstream	NM_014550	CARD10	37886400	37915210	-	chr22	37908464	37908613	150	37908519	5	5.38893	4.28352	3.32093	intron	NM_014550	CARD10	37886400	37915210	-	chr22	37907930	37908130	201	37908016	12	11.1435	7.08148	8.92969	intron		upstream	intron	intron
NM_001206542;CASP10	NM_001206542	CASP10	202047621	202094129	+	chr2	202093188	202093993	806	202093716	11	14.4744	8.97117	11.737	exon	NM_001206542	CASP10	202047621	202094129	+	chr2	202088330	202088475	146	202088432	7	7.93716	5.71136	5.73948	intron	NM_001206542	CASP10	202047621	202094129	+	chr2	202088178	202088560	383	202088278	9	7.66777	5.44729	5.57864	intron		exon	intron	intron
NM_001080124;CASP8	NM_001080124	CASP8	202098166	202152434	+	chr2	202098386	202098918	533	202098496	8	9.93569	6.72838	7.39876	promoter	NM_001080124	CASP8	202098166	202152434	+	chr2	202096872	202097045	174	202096959	11	13.6067	8.56704	11.2053	upstream	NM_001080124	CASP8	202098166	202146638	+	chr2	202096866	202097031	166	202096951	13	12.3693	7.62621	10.1187	upstream		promoter	upstream	upstream
NM_001229;CASP9	NM_001229	CASP9	15818769	15850940	-	chr1	15831192	15831483	292	15831276	5	5.81207	4.48558	3.51949	exon	NM_001229	CASP9	15818769	15851285	-	chr1	15841698	15842393	696	15841830	15	19.8389	11.4227	17.2711	intron	NM_001229	CASP9	15818769	15850940	-	chr1	15831983	15832139	157	15832057	11	9.94953	6.53675	7.77466	intron		exon	intron	intron
NM_005188;CBL	NM_005188	CBL	119076986	119178859	+	chr11	119139188	119139422	235	119139326	6	7.13144	5.23318	4.75035	intron	NM_005188	CBL	119076986	119178859	+	chr11	119076164	119076582	419	119076501	8	9.29056	6.42528	7.03698	promoter	NM_005188	CBL	119076986	119178859	+	chr11	119075974	119076582	609	119076114	11	9.94953	6.53675	7.77466	promoter		intron	promoter	promoter
NR_038892;CBR3-AS1	NR_038892	CBR3-AS1	37504065	37528606	-	chr21	37528342	37528591	250	37528385	6	7.13144	5.23318	4.75035	promoter	NR_038892	CBR3-AS1	37504065	37528606	-	chr21	37504579	37505348	770	37504871	6	6.63441	4.99744	4.49796	exon	NR_038892	CBR3-AS1	37504065	37528606	-	chr21	37504623	37505319	697	37504806	10	8.78998	5.99202	6.6565	exon		promoter	exon	exon
NM_001024916,NM_201453;CBWD3,CBWD5	NM_001024916,NM_201453	CBWD3,CBWD5	70432004	70490171	-	chr9	70489896	70490130	235	70490062	7	8.5082	5.98078	6.04619	promoter	NM_001024916,NM_201453	CBWD3,CBWD5	70432000	70490177	-	chr9	70488961	70489118	158	70489083	6	6.63441	4.99744	4.49796	intron	NM_001024916,NM_201453	CBWD3,CBWD5	70432004	70490171	-	chr9	70488379	70488629	251	70488498	19	20.2897	10.8946	17.8466	intron		promoter	intron	intron
NM_144719;CCDC13	NM_144719	CCDC13	42749874	42814745	-	chr3	42814246	42814709	464	42814393	27	42.8298	20.9327	39.2413	promoter	NM_144719	CCDC13	42749874	42814745	-	chr3	42804389	42804534	146	42804502	5	5.38893	4.28352	3.32093	intron	NM_144719	CCDC13	42749874	42814745	-	chr3	42803229	42803488	260	42803380	11	9.94953	6.53675	7.77466	intron		promoter	intron	intron
NM_144688;CCDC155	NM_144688	CCDC155	49891475	49921256	+	chr19	49898998	49899224	227	49899125	5	5.81207	4.48558	3.51949	exon	NM_144688	CCDC155	49891475	49921256	+	chr19	49891501	49891747	247	49891570	5	5.38893	4.28352	3.32093	promoter	NM_144688	CCDC155	49891475	49921256	+	chr19	49891458	49891706	249	49891553	7	5.54989	4.35783	3.56273	promoter		exon	promoter	promoter
NM_001042399;CCDC41	NM_001042399	CCDC41	94702056	94853764	-	chr12	94711673	94712003	331	94711878	7	8.5082	5.98078	6.04619	intron	NM_001042399	CCDC41	94702056	94853764	-	chr12	94701969	94702283	315	94702163	5	5.38893	4.28352	3.32093	exon	NM_001042399	CCDC41	94702056	94853764	-	chr12	94702241	94702479	239	94702325	5	3.63349	3.26838	1.7817	exon		intron	exon	exon
NM_024768;CCDC48	NM_024768	CCDC48	128720472	128759585	+	chr3	128722340	128722554	215	128722531	6	7.13144	5.23318	4.75035	intron	NM_024768	CCDC48	128720472	128759585	+	chr3	128720329	128720474	146	128720365	5	5.38893	4.28352	3.32093	promoter	NM_024768	CCDC48	128720472	128759585	+	chr3	128719952	128720098	147	128720014	6	4.56349	3.81311	2.63711	promoter		intron	promoter	promoter
NM_207311;CCDC64	NM_207311	CCDC64	120427648	120532299	+	chr12	120427160	120427480	321	120427295	9	11.4086	7.47597	8.8015	promoter	NM_207311	CCDC64	120427648	120532299	+	chr12	120426330	120426558	229	120426448	7	7.93716	5.71136	5.73948	upstream	NM_207311	CCDC64	120427648	120532299	+	chr12	120426356	120426593	238	120426489	13	12.3693	7.62621	10.1187	upstream		promoter	upstream	upstream
NM_001143829;CCDC68	NM_001143829	CCDC68	52568740	52626739	-	chr18	52626062	52626711	650	52626244	6	7.13144	5.23318	4.75035	promoter	NM_001143829	CCDC68	52568740	52626739	-	chr18	52613528	52613673	146	52613635	7	7.93716	5.71136	5.73948	intron	NM_001143829	CCDC68	52568740	52626739	-	chr18	52613387	52613696	310	52613594	26	30.4904	14.7077	27.8603	intron		promoter	intron	intron
NM_199511;CCDC80	NM_199511	CCDC80	112323409	112359977	-	chr3	112337901	112338178	278	112337975	6	7.13144	5.23318	4.75035	exon	NM_199511	CCDC80	112323409	112359977	-	chr3	112354347	112354801	455	112354465	8	9.29056	6.42528	7.03698	intron	NM_199511	CCDC80	112323409	112359977	-	chr3	112338249	112338400	152	112338326	10	8.78998	5.99202	6.6565	intron		exon	intron	intron
NM_001029835;CCM2	NM_001029835	CCM2	45039787	45116069	+	chr7	45083800	45084014	215	45083905	7	8.5082	5.98078	6.04619	intron	NM_001029835	CCM2	45067233	45116069	+	chr7	45066643	45067017	375	45066953	6	6.63441	4.99744	4.49796	promoter	NM_001029835	CCM2	45067233	45116069	+	chr7	45068044	45068190	147	45068111	6	4.56349	3.81311	2.63711	promoter		intron	promoter	promoter
NM_024565;CCNJL	NM_024565	CCNJL	159678671	159739573	-	chr5	159760341	159761870	1530	159760669	12	16.0608	9.71877	13.2618	upstream	NM_024565	CCNJL	159678671	159739573	-	chr5	159687731	159687897	167	159687861	5	5.38893	4.28352	3.32093	intron	NM_024565	CCNJL	159678671	159739573	-	chr5	159687570	159688042	473	159687806	12	11.1435	7.08148	8.92969	intron		upstream	intron	intron
NM_020307;CCNL1	NM_020307	CCNL1	156865586	156878482	-	chr3	156876742	156879264	2523	156876830	9	11.4086	7.47597	8.8015	promoter	NM_020307	CCNL1	156865586	156878482	-	chr3	156866686	156867049	364	156866766	5	5.38893	4.28352	3.32093	intron	NM_020307	CCNL1	156865586	156878482	-	chr3	156870200	156870346	147	156870307	7	5.54989	4.35783	3.56273	intron		promoter	intron	intron
NM_145012;CCNY	NM_145012	CCNY	35535953	35860847	+	chr10	35738978	35739580	603	35739371	8	9.93569	6.72838	7.39876	intron	NM_145012	CCNY	35625802	35860847	+	chr10	35624793	35625293	501	35624898	8	9.29056	6.42528	7.03698	promoter	NM_145012	CCNY	35625802	35860847	+	chr10	35624751	35625345	595	35624865	13	12.3693	7.62621	10.1187	promoter		intron	promoter	promoter
NM_145257;CCSAP	NM_145257	CCSAP	229456752	229478688	-	chr1	229462768	229463044	277	229462881	6	7.13144	5.23318	4.75035	intron	NM_145257	CCSAP	229456752	229478688	-	chr1	229460559	229460763	205	229460665	7	7.93716	5.71136	5.73948	exon	NM_145257	CCSAP	229456752	229478688	-	chr1	229460966	229465417	4452	229461128	14	13.6249	8.17094	11.339	exon		intron	exon	exon
NM_001142401;CD164	NM_001142401	CD164	109687717	109703762	-	chr6	109702440	109704570	2131	109702588	10	12.9227	8.22357	10.249	promoter	NM_001142401	CD164	109687717	109703762	-	chr6	109694731	109694876	146	109694761	5	5.38893	4.28352	3.32093	intron	NM_001142401	CD164	109687717	109703762	-	chr6	109694391	109694557	167	109694480	6	4.56349	3.81311	2.63711	intron		promoter	intron	intron
NM_001769;CD9	NM_001769	CD9	6309482	6347437	+	chr12	6308549	6309440	892	6309065	9	11.4086	7.47597	8.8015	promoter	NM_001769	CD9	6309482	6347437	+	chr12	6276592	6277079	488	6276823	6	6.63441	4.99744	4.49796	intergenic	NM_001769	CD9	6309482	6347437	+	chr12	6276193	6276492	300	6276285	13	12.3693	7.62621	10.1187	intergenic		promoter	intergenic	intergenic
NM_001077181;CDC14B	NM_001077181	CDC14B	99262395	99329203	-	chr9	99329242	99329599	358	99329414	7	8.5082	5.98078	6.04619	promoter	NM_001077181	CDC14B	99262395	99382112	-	chr9	99313574	99313791	218	99313635	4	4.20931	3.5696	2.22054	intron	NM_001077181	CDC14B	99262395	99382112	-	chr9	99312390	99312536	147	99312459	7	5.54989	4.35783	3.56273	intron		promoter	intron	intron
NM_012121;CDC42EP4	NM_012121	CDC42EP4	71279763	71308143	-	chr17	71307420	71308052	633	71307742	12	16.0608	9.71877	13.2618	promoter	NM_012121	CDC42EP4	71279763	71308143	-	chr17	71287135	71287637	503	71287253	7	7.93716	5.71136	5.73948	intron	NM_012121	CDC42EP4	71279763	71308143	-	chr17	71287428	71287702	275	71287546	13	12.3693	7.62621	10.1187	intron		promoter	intron	intron
NM_017955;CDCA4	NM_017955	CDCA4	105475910	105487425	-	chr14	105499667	105501300	1634	105500272	8	9.93569	6.72838	7.39876	upstream	NM_017955	CDCA4	105475910	105487425	-	chr14	105486533	105487402	870	105486674	10	12.1293	7.85312	9.77469	promoter	NM_017955	CDCA4	105475910	105487425	-	chr14	105486378	105487376	999	105486651	9	7.66777	5.44729	5.57864	promoter		upstream	promoter	promoter
NM_004360;CDH1	NM_004360	CDH1	68771195	68869444	+	chr16	68764106	68764322	217	68764300	6	7.13144	5.23318	4.75035	upstream	NM_004360	CDH1	68771195	68869444	+	chr16	68772149	68772358	210	68772256	7	7.93716	5.71136	5.73948	promoter	NM_004360	CDH1	68771195	68869444	+	chr16	68771480	68771628	149	68771551	5	3.63349	3.26838	1.7817	promoter		upstream	promoter	promoter
NM_015076;CDK19	NM_015076	CDK19	110931181	111136412	-	chr6	110985855	110986229	375	110986018	8	9.93569	6.72838	7.39876	intron	NM_015076	CDK19	110931181	111136412	-	chr6	110830549	110830979	431	110830831	6	6.63441	4.99744	4.49796	intergenic	NM_015076	CDK19	110931181	111136412	-	chr6	110830295	110830457	163	110830370	10	8.78998	5.99202	6.6565	intergenic		intron	intergenic	intergenic
NM_001270433;CDK2AP1	NM_001270433	CDK2AP1	123745517	123755649	-	chr12	123762240	123762517	278	123762334	5	5.81207	4.48558	3.51949	upstream	NM_001270433	CDK2AP1	123745517	123755649	-	chr12	123754475	123754773	299	123754657	6	6.63441	4.99744	4.49796	promoter	NM_001270433	CDK2AP1	123745517	123754781	-	chr12	123754256	123754620	365	123754404	11	9.94953	6.53675	7.77466	promoter		upstream	promoter	promoter
NM_005194;CEBPB	NM_005194	CEBPB	48807120	48809227	+	chr20	48808258	48808639	382	48808338	7	8.5082	5.98078	6.04619	exon	NM_005194	CEBPB	48807120	48809227	+	chr20	48807151	48808923	1773	48807442	18	24.7964	13.5645	22.1159	promoter	NM_005194	CEBPB	48807120	48809227	+	chr20	48807111	48808719	1609	48807229	7	5.54989	4.35783	3.56273	promoter		exon	promoter	promoter
NM_001037325;CEP112	NM_001037325	CEP112	63631658	64187987	-	chr17	63651658	63651872	215	63651727	6	7.13144	5.23318	4.75035	intron	NM_001037325	CEP112	63631658	64187987	-	chr17	63590129	63590347	219	63590209	5	5.38893	4.28352	3.32093	intergenic	NM_001037325	CEP112	63631658	63822661	-	chr17	63590218	63590502	285	63590246	8	6.58635	4.90256	4.54552	intergenic		intron	intergenic	intergenic
NM_001166226;CEP120	NM_001166226	CEP120	122680579	122759286	-	chr5	122758404	122759145	742	122758812	11	14.4744	8.97117	11.737	promoter	NM_001166226	CEP120	122680579	122759286	-	chr5	122758013	122758241	229	122758142	5	5.38893	4.28352	3.32093	intron	NM_001166226	CEP120	122680579	122759286	-	chr5	122757969	122758115	147	122758041	8	6.58635	4.90256	4.54552	intron		promoter	intron	intron
NM_138363;CEP95	NM_138363	CEP95	62503158	62534062	+	chr17	62529650	62531227	1578	62530070	10	12.9227	8.22357	10.249	exon	NM_138363	CEP95	62503158	62534062	+	chr17	62503911	62504098	188	62504020	8	9.29056	6.42528	7.03698	promoter	NM_138363	CEP95	62503158	62534062	+	chr17	62503801	62504224	424	62503888	10	8.78998	5.99202	6.6565	promoter		exon	promoter	promoter
NM_005507;CFL1	NM_005507	CFL1	65622285	65625804	-	chr11	65625389	65625622	234	65625592	6	7.13144	5.23318	4.75035	promoter	NM_005507	CFL1	65622285	65625804	-	chr11	65624105	65624593	489	65624358	8	9.29056	6.42528	7.03698	intron	NM_005507	CFL1	65622285	65625804	-	chr11	65624068	65624401	334	65624138	8	6.58635	4.90256	4.54552	intron		promoter	intron	intron
NM_001008390;CGGBP1	NM_001008390	CGGBP1	88101100	88108146	-	chr3	88107809	88108138	330	88107931	14	19.3275	11.214	16.4118	promoter	NM_001008390	CGGBP1	88101100	88108146	-	chr3	88046329	88046599	271	88046481	7	7.93716	5.71136	5.73948	intergenic	NM_001008390	CGGBP1	88101100	88199016	-	chr3	88046262	88046525	264	88046416	9	7.66777	5.44729	5.57864	intergenic		promoter	intergenic	intergenic
NM_001270;CHD1	NM_001270	CHD1	98190908	98262238	-	chr5	98268781	98269134	354	98268976	8	9.93569	6.72838	7.39876	upstream	NM_001270	CHD1	98190908	98262238	-	chr5	98238419	98238564	146	98238448	4	4.20931	3.5696	2.22054	intron	NM_001270	CHD1	98190908	98262238	-	chr5	98238174	98238514	341	98238259	8	6.58635	4.90256	4.54552	intron		upstream	intron	intron
NM_001042572;CHD2	NM_001042572	CHD2	93443551	93492463	+	chr15	93451998	93452617	620	93452194	9	11.4086	7.47597	8.8015	intron	NM_001042572	CHD2	93443551	93492463	+	chr15	93442363	93442568	206	93442446	5	5.38893	4.28352	3.32093	promoter	NM_001042572	CHD2	93443551	93571237	+	chr15	93442256	93442640	385	93442376	12	11.1435	7.08148	8.92969	promoter		intron	promoter	promoter
NM_001161344;CHFR	NM_001161344	CHFR	133416938	133464204	-	chr12	133464440	133465028	589	133464658	31	50.6527	23.9231	46.871	promoter	NM_001161344	CHFR	133416938	133464204	-	chr12	133458914	133459147	234	133458998	5	5.38893	4.28352	3.32093	intron	NM_001161344	CHFR	133416938	133464204	-	chr12	133458268	133458421	154	133458358	7	5.54989	4.35783	3.56273	intron		promoter	intron	intron
NM_012110;CHIC2	NM_012110	CHIC2	54875958	54930815	-	chr4	54929704	54930799	1096	54930046	13	17.6792	10.4664	14.8211	promoter	NM_012110	CHIC2	54875958	54930815	-	chr4	54929062	54929207	146	54929129	6	6.63441	4.99744	4.49796	intron	NM_012110	CHIC2	54875958	54930815	-	chr4	54897914	54898113	200	54898022	9	7.66777	5.44729	5.57864	intron		promoter	intron	intron
NM_000079;CHRNA1	NM_000079	CHRNA1	175612323	175629200	-	chr2	175629702	175630135	434	175629878	9	11.4086	7.47597	8.8015	promoter	NM_000079	CHRNA1	175612323	175629200	-	chr2	175615614	175615759	146	175615690	6	6.63441	4.99744	4.49796	intron	NM_000079	CHRNA1	175612323	175629200	-	chr2	175615365	175615511	147	175615447	6	4.56349	3.81311	2.63711	intron		promoter	intron	intron
NM_001173982;CHST11	NM_001173982	CHST11	104850692	105155792	+	chr12	104884182	104884396	215	104884238	6	7.13144	5.23318	4.75035	intron	NM_001173982	CHST11	104850692	105155792	+	chr12	104849925	104850420	496	104850159	7	7.93716	5.71136	5.73948	promoter	NM_001173982	CHST11	104850692	105155792	+	chr12	104850236	104850556	321	104850309	8	6.58635	4.90256	4.54552	promoter		intron	promoter	promoter
NM_019886;CHST7	NM_019886	CHST7	46433192	46457838	+	chrX	46432681	46432984	304	46432867	7	8.5082	5.98078	6.04619	promoter	NM_019886	CHST7	46433192	46457838	+	chrX	46431159	46431387	229	46431291	5	5.38893	4.28352	3.32093	upstream	NM_019886	CHST7	46433192	46457838	+	chrX	46431445	46431666	222	46431574	11	9.94953	6.53675	7.77466	upstream		promoter	upstream	upstream
NM_014918;CHSY1	NM_014918	CHSY1	101715928	101792137	-	chr15	101798463	101798689	227	101798531	7	8.5082	5.98078	6.04619	upstream	NM_014918	CHSY1	101715928	101792137	-	chr15	101610536	101610681	146	101610613	5	5.38893	4.28352	3.32093	intergenic	NM_014918	CHSY1	101715928	101792137	-	chr15	101610580	101610909	330	101610768	15	14.9083	8.71567	12.5886	intergenic		upstream	intergenic	intergenic
NR_002786;CIDECP	NR_002786	CIDECP	10059237	10067820	-	chr3	10059824	10060574	751	10060036	10	12.9227	8.22357	10.249	intron	NR_002786	CIDECP	10059237	10067820	-	chr3	10059351	10059729	379	10059504	29	44.5069	21.4176	41.4636	exon	NR_002786	CIDECP	10059237	10067820	-	chr3	10059236	10059736	501	10059592	36	46.3748	20.155	43.5171	exon		intron	exon	exon
NM_001142273;CLASP1	NM_001142273	CLASP1	122095352	122407052	-	chr2	122130002	122130303	302	122130149	7	8.5082	5.98078	6.04619	intron	NM_001142273	CLASP1	122095352	122407052	-	chr2	122067211	122067390	180	122067292	9	10.6894	7.1392	8.38387	intergenic	NM_001142273	CLASP1	122095352	122407052	-	chr2	122067124	122067378	255	122067290	9	7.66777	5.44729	5.57864	intergenic		intron	intergenic	intergenic
NM_015097;CLASP2	NM_015097	CLASP2	33537739	33759705	-	chr3	33758233	33760475	2243	33758925	14	19.3275	11.214	16.4118	promoter	NM_015097	CLASP2	33537739	33759705	-	chr3	33705513	33705694	182	33705606	7	7.93716	5.71136	5.73948	intron	NM_015097	CLASP2	33537739	33759705	-	chr3	33705293	33705701	409	33705581	9	7.66777	5.44729	5.57864	intron		promoter	intron	intron
NM_001127898;CLCN5	NM_001127898	CLCN5	49687225	49863892	+	chrX	49712268	49712487	220	49712389	6	7.13144	5.23318	4.75035	intron	NM_001127898	CLCN5	49687225	49863892	+	chrX	49687210	49688039	830	49687345	13	16.663	9.99488	14.1751	promoter	NM_001127898	CLCN5	49687225	49863892	+	chrX	49687252	49687949	698	49687368	13	12.3693	7.62621	10.1187	promoter		intron	promoter	promoter
NM_001004419;CLEC2D	NM_001004419	CLEC2D	9822304	9852151	+	chr12	9821798	9822114	317	9821922	6	7.13144	5.23318	4.75035	promoter	NM_001004419	CLEC2D	9822304	9852151	+	chr12	9819704	9820986	1283	9820587	9	10.6894	7.1392	8.38387	upstream	NM_001004419	CLEC2D	9822304	9852151	+	chr12	9819534	9820975	1442	9819838	19	20.2897	10.8946	17.8466	upstream		promoter	upstream	upstream
NM_001289;CLIC2	NM_001289	CLIC2	154505500	154563986	-	chrX	154562751	154564035	1285	154563225	19	27.9572	14.952	24.7712	promoter	NM_001289	CLIC2	154505500	154563986	-	chrX	154561730	154562167	438	154562034	9	10.6894	7.1392	8.38387	intron	NM_001289	CLIC2	154505500	154563986	-	chrX	154561852	154562938	1087	154562077	12	11.1435	7.08148	8.92969	intron		promoter	intron	intron
NM_001195555;CLINT1	NM_001195555	CLINT1	157212751	157286183	-	chr5	157285094	157286167	1074	157285446	10	12.9227	8.22357	10.249	promoter	NM_001195555	CLINT1	157212751	157286183	-	chr5	157254942	157255277	336	157255166	6	6.63441	4.99744	4.49796	intron	NM_001195555	CLINT1	157212751	157286183	-	chr5	157255135	157255281	147	157255254	8	6.58635	4.90256	4.54552	intron		promoter	intron	intron
NM_001162407;CLK1	NM_001162407	CLK1	201717732	201729467	-	chr2	201726629	201726960	332	201726779	8	9.93569	6.72838	7.39876	intron	NM_001162407	CLK1	201717732	201729467	-	chr2	201711765	201712092	328	201712001	7	7.93716	5.71136	5.73948	intergenic	NM_001162407	CLK1	201717732	201729284	-	chr2	201711804	201712175	372	201712010	29	35.1121	16.3419	32.4101	intergenic		intron	intergenic	intergenic
NM_001834;CLTB	NM_001834	CLTB	175819456	175843570	-	chr5	175842940	175843396	457	175843034	8	9.93569	6.72838	7.39876	promoter	NM_001834	CLTB	175819456	175843570	-	chr5	175834015	175834160	146	175834135	5	5.38893	4.28352	3.32093	intron	NM_001834	CLTB	175819456	175843570	-	chr5	175834097	175834243	147	175834200	6	4.56349	3.81311	2.63711	intron		promoter	intron	intron
NM_004859;CLTC	NM_004859	CLTC	57697050	57774317	+	chr17	57694858	57697932	3075	57695403	10	12.9227	8.22357	10.249	promoter	NM_004859	CLTC	57697050	57774317	+	chr17	57694670	57694887	218	57694793	6	6.63441	4.99744	4.49796	upstream	NM_004859	CLTC	57697050	57774317	+	chr17	57694681	57695043	363	57694916	11	9.94953	6.53675	7.77466	upstream		promoter	upstream	upstream
NM_017801;CMTM6	NM_017801	CMTM6	32522804	32544403	-	chr3	32525751	32525965	215	32525908	6	7.13144	5.23318	4.75035	intron	NM_017801	CMTM6	32522804	32544403	-	chr3	32499298	32499465	168	32499386	7	7.93716	5.71136	5.73948	intergenic	NM_017801	CMTM6	32522804	32544403	-	chr3	32499324	32499789	466	32499684	24	27.4872	13.6182	24.9074	intergenic		intron	intergenic	intergenic
NM_004368;CNN2	NM_004368	CNN2	1026298	1039064	+	chr19	1038326	1038540	215	1038493	6	7.13144	5.23318	4.75035	exon	NM_004368	CNN2	1026298	1039064	+	chr19	1026130	1026524	395	1026415	23	33.4916	17.1341	30.6389	promoter	NM_004368	CNN2	1026298	1039064	+	chr19	1026104	1026524	421	1026407	18	18.9099	10.3499	16.4961	promoter		exon	promoter	promoter
NM_001145079;COG6	NM_001145079	COG6	40229764	40365802	+	chr13	40350289	40350852	564	40350599	10	12.9227	8.22357	10.249	intron	NM_001145079	COG6	40229764	40326765	+	chr13	40229893	40230070	178	40229966	5	5.38893	4.28352	3.32093	promoter	NM_001145079	COG6	40229764	40365802	+	chr13	40229542	40229688	147	40229650	7	5.54989	4.35783	3.56273	promoter		intron	promoter	promoter
NM_016128;COPG1	NM_016128	COPG1	128968453	128996616	+	chr3	128949269	128949672	404	128949464	17	24.4335	13.4567	21.3519	upstream	NM_016128	COPG1	128968453	128996616	+	chr3	128930555	128930700	146	128930662	5	5.38893	4.28352	3.32093	intergenic	NM_016128	COPG1	128968453	128996616	+	chr3	128930630	128930776	147	128930695	5	3.63349	3.26838	1.7817	intergenic		upstream	intergenic	intergenic
NM_001193333;CORO1A	NM_001193333	CORO1A	30194731	30200397	+	chr16	30197393	30197705	313	30197570	7	8.5082	5.98078	6.04619	intron	NM_001193333	CORO1A	30194731	30200397	+	chr16	30195111	30195363	253	30195189	4	4.20931	3.5696	2.22054	promoter	NM_001193333	CORO1A	30194731	30200397	+	chr16	30194205	30194451	247	30194315	9	7.66777	5.44729	5.57864	promoter		intron	promoter	promoter
NM_014325;CORO1C	NM_014325	CORO1C	109038887	109125295	-	chr12	109061394	109061658	265	109061598	6	7.13144	5.23318	4.75035	intron	NM_014325	CORO1C	109038887	109125295	-	chr12	109040289	109040434	146	109040360	6	6.63441	4.99744	4.49796	exon	NM_014325	CORO1C	109038887	109125295	-	chr12	109037506	109038930	1425	109037640	12	11.1435	7.08148	8.92969	exon		intron	exon	exon
NM_173827;COX18	NM_173827	COX18	73920416	73935472	-	chr4	73933117	73933331	215	73933168	5	5.81207	4.48558	3.51949	intron	NM_173827	COX18	73920416	73935472	-	chr4	73921187	73921338	152	73921277	8	9.29056	6.42528	7.03698	exon	NM_173827	COX18	73920416	73935472	-	chr4	73921205	73921355	151	73921281	11	9.94953	6.53675	7.77466	exon		intron	exon	exon
NM_004374;COX6C	NM_004374	COX6C	100890223	100906242	-	chr8	100905256	100905925	670	100905702	12	16.0608	9.71877	13.2618	promoter	NM_004374	COX6C	100890223	100906242	-	chr8	100904850	100905079	230	100904977	6	6.63441	4.99744	4.49796	intron	NM_004374	COX6C	100890223	100906242	-	chr8	100904916	100905078	163	100905001	9	7.66777	5.44729	5.57864	intron		promoter	intron	intron
NM_001198838,NM_001198840;CPNE1,RBM12	NM_001198838,NM_001198840	CPNE1,RBM12	34236847	34252878	-	chr20	34252085	34253399	1315	34252275	12	16.0608	9.71877	13.2618	promoter	NM_001198838,NM_001198840	CPNE1,RBM12	34236847	34252878	-	chr20	34248389	34248811	423	34248597	5	5.38893	4.28352	3.32093	intron	NM_001198838,NM_001198840	CPNE1,RBM12	34213953	34252878	-	chr20	34248385	34248532	148	34248431	7	5.54989	4.35783	3.56273	intron		promoter	intron	intron
NM_001099455;CPPED1	NM_001099455	CPPED1	12753656	12897744	-	chr16	12769517	12769759	243	12769674	7	8.5082	5.98078	6.04619	intron	NM_001099455	CPPED1	12753656	12897744	-	chr16	12675006	12675517	512	12675404	6	6.63441	4.99744	4.49796	intergenic	NM_001099455	CPPED1	12753656	12897744	-	chr16	12674982	12675139	158	12675023	6	4.56349	3.81311	2.63711	intergenic		intron	intergenic	intergenic
NM_052854;CREB3L1	NM_052854	CREB3L1	46299228	46342972	+	chr11	46288400	46288729	330	46288597	5	5.81207	4.48558	3.51949	upstream	NM_052854	CREB3L1	46299228	46342972	+	chr11	46264613	46264967	355	46264769	16	21.4671	12.1366	18.8609	intergenic	NM_052854	CREB3L1	46299228	46342972	+	chr11	46260955	46261201	247	46261064	9	7.66777	5.44729	5.57864	intergenic		upstream	intergenic	intergenic
NM_015986;CRLF3	NM_015986	CRLF3	29109702	29151778	-	chr17	29151168	29151611	444	29151362	9	11.4086	7.47597	8.8015	promoter	NM_015986	CRLF3	29109702	29151778	-	chr17	29117151	29117296	146	29117221	7	7.93716	5.71136	5.73948	intron	NM_015986	CRLF3	29109702	29151778	-	chr17	29136275	29136778	504	29136512	9	7.66777	5.44729	5.57864	intron		promoter	intron	intron
NM_001042574;CRTC3	NM_001042574	CRTC3	91073118	91188577	+	chr15	91114369	91115112	744	91114542	12	16.0608	9.71877	13.2618	intron	NM_001042574	CRTC3	91073118	91188577	+	chr15	91072801	91073014	214	91072921	7	7.93716	5.71136	5.73948	promoter	NM_001042574	CRTC3	91073118	91188577	+	chr15	91072707	91073063	357	91072793	15	14.9083	8.71567	12.5886	promoter		intron	promoter	promoter
NM_005208;CRYBA1	NM_005208	CRYBA1	27573875	27581502	+	chr17	27552118	27553326	1209	27552325	14	19.3275	11.214	16.4118	upstream	NM_005208	CRYBA1	27573875	27581502	+	chr17	27552131	27552618	488	27552516	10	12.1293	7.85312	9.77469	intergenic	NM_005208	CRYBA1	27573875	27581502	+	chr17	27552008	27552621	614	27552302	23	26.0108	13.0735	23.4571	intergenic		upstream	intergenic	intergenic
NM_001127190;CSK	NM_001127190	CSK	75074425	75095539	+	chr15	75079391	75079696	306	75079506	7	8.5082	5.98078	6.04619	intron	NM_001127190	CSK	75074425	75095539	+	chr15	75069327	75069723	397	75069411	7	7.93716	5.71136	5.73948	upstream	NM_001127190	CSK	75074425	75095539	+	chr15	75069055	75069730	676	75069311	8	6.58635	4.90256	4.54552	upstream		intron	upstream	upstream
NM_001025105;CSNK1A1	NM_001025105	CSNK1A1	148874845	148931007	-	chr5	148928635	148930987	2353	148929033	30	48.6758	23.1755	44.9423	promoter	NM_001025105	CSNK1A1	148874845	148931007	-	chr5	148865835	148866111	277	148865914	6	6.63441	4.99744	4.49796	intergenic	NM_001025105	CSNK1A1	148874845	148931007	-	chr5	148865020	148865395	376	148865113	8	6.58635	4.90256	4.54552	intergenic		promoter	intergenic	intergenic
NM_001893;CSNK1D	NM_001893	CSNK1D	80200537	80231594	-	chr17	80214940	80215415	476	80215056	9	11.4086	7.47597	8.8015	intron	NM_001893	CSNK1D	80200537	80231594	-	chr17	80199114	80199600	487	80199515	6	6.63441	4.99744	4.49796	intergenic	NM_001893	CSNK1D	80200537	80231594	-	chr17	80198501	80198794	294	80198571	8	6.58635	4.90256	4.54552	intergenic		intron	intergenic	intergenic
NM_001895;CSNK2A1	NM_001895	CSNK2A1	463338	524482	-	chr20	524000	524250	251	524087	7	8.5082	5.98078	6.04619	promoter	NM_001895	CSNK2A1	463338	524482	-	chr20	514097	514242	146	514131	5	5.38893	4.28352	3.32093	intron	NM_001895	CSNK2A1	463338	524482	-	chr20	509773	509938	166	509853	8	6.58635	4.90256	4.54552	intron		promoter	intron	intron
NM_001321;CSRP2	NM_001321	CSRP2	77252496	77272799	-	chr12	77253634	77253947	314	77253831	7	8.5082	5.98078	6.04619	intron	NM_001321	CSRP2	77252496	77272799	-	chr12	77253646	77254709	1064	77253791	17	23.12	12.8506	20.4763	exon	NM_001321	CSRP2	77252496	77272799	-	chr12	77253504	77254427	924	77253777	17	17.5522	9.80513	15.1687	exon		intron	exon	exon
NM_001898;CST1	NM_001898	CST1	23728190	23731574	-	chr20	23736128	23736342	215	23736184	6	7.13144	5.23318	4.75035	upstream	NM_001898	CST1	23728190	23731574	-	chr20	23720500	23720645	146	23720563	6	6.63441	4.99744	4.49796	intergenic	NM_001898	CST1	23728190	23731574	-	chr20	23720498	23720797	300	23720653	9	7.66777	5.44729	5.57864	intergenic		upstream	intergenic	intergenic
NM_003650;CST7	NM_003650	CST7	24929866	24940564	+	chr20	24911067	24911702	636	24911216	9	11.4086	7.47597	8.8015	upstream	NM_003650	CST7	24929866	24940564	+	chr20	24754118	24754273	156	24754195	5	5.38893	4.28352	3.32093	intergenic	NM_003650	CST7	24929866	24940564	+	chr20	24662955	24663101	147	24663072	8	6.58635	4.90256	4.54552	intergenic		upstream	intergenic	intergenic
NM_003798;CTNNAL1	NM_003798	CTNNAL1	111704851	111775764	-	chr9	111774928	111775185	258	111774993	8	9.93569	6.72838	7.39876	promoter	NM_003798	CTNNAL1	111704851	111775764	-	chr9	111774422	111774567	146	111774487	4	4.20931	3.5696	2.22054	intron	NM_003798	CTNNAL1	111704851	111775764	-	chr9	111773369	111773694	326	111773442	9	7.66777	5.44729	5.57864	intron		promoter	intron	intron
NM_030877;CTNNBL1	NM_030877	CTNNBL1	36322434	36500520	+	chr20	36360555	36360769	215	36360648	4	4.55874	3.73799	2.36673	intron	NM_030877	CTNNBL1	36322434	36500520	+	chr20	36322477	36323046	570	36322598	17	23.12	12.8506	20.4763	promoter	NM_030877	CTNNBL1	36322434	36500520	+	chr20	36322478	36322966	489	36322594	26	30.4904	14.7077	27.8603	promoter		intron	promoter	promoter
NM_001144002;CTPS2	NM_001144002	CTPS2	16606122	16731059	-	chrX	16730525	16730742	218	16730588	4	4.55874	3.73799	2.36673	promoter	NM_001144002	CTPS2	16606122	16730775	-	chrX	16502811	16503126	316	16502897	6	6.63441	4.99744	4.49796	intergenic	NM_001144002	CTPS2	16606122	16730340	-	chrX	16497231	16497420	190	16497337	7	5.54989	4.35783	3.56273	intergenic		promoter	intergenic	intergenic
NM_001814;CTSC	NM_001814	CTSC	88026760	88070941	-	chr11	88028580	88028868	289	88028649	7	8.5082	5.98078	6.04619	intron	NM_001814	CTSC	88026760	88070941	-	chr11	88026371	88026625	255	88026498	7	7.93716	5.71136	5.73948	intergenic	NM_001814	CTSC	88026760	88070941	-	chr11	88026466	88026722	257	88026616	6	4.56349	3.81311	2.63711	intergenic		intron	intergenic	intergenic
NM_004390;CTSH	NM_004390	CTSH	79214092	79237420	-	chr15	79214897	79215205	309	79214991	8	9.93569	6.72838	7.39876	intron	NM_004390	CTSH	79214092	79237420	-	chr15	79201755	79201942	188	79201837	8	9.29056	6.42528	7.03698	intergenic	NM_004390	CTSH	79214092	79237420	-	chr15	79195003	79195150	148	79195066	7	5.54989	4.35783	3.56273	intergenic		intron	intergenic	intergenic
NM_001081;CUBN	NM_001081	CUBN	16865965	17171816	-	chr10	16940999	16941776	778	16941206	9	11.4086	7.47597	8.8015	exon	NM_001081	CUBN	16865965	17171816	-	chr10	16933459	16933871	413	16933538	7	7.93716	5.71136	5.73948	intron	NM_001081	CUBN	16865965	17171816	-	chr10	16895145	16895291	147	16895173	5	3.63349	3.26838	1.7817	intron		exon	intron	intron
NM_024040;CUEDC2	NM_024040	CUEDC2	104183002	104192423	-	chr10	104192045	104192301	257	104192141	9	11.4086	7.47597	8.8015	promoter	NM_024040	CUEDC2	104183002	104192423	-	chr10	104186956	104187134	179	104187043	8	9.29056	6.42528	7.03698	intron	NM_024040	CUEDC2	104183002	104192423	-	chr10	104186891	104187217	327	104186973	8	6.58635	4.90256	4.54552	intron		promoter	intron	intron
NM_001198777;CUL2	NM_001198777	CUL2	35297479	35363258	-	chr10	35337657	35337871	215	35337703	5	5.81207	4.48558	3.51949	intron	NM_001198777	CUL2	35297479	35379311	-	chr10	35378801	35379210	410	35379108	11	13.6067	8.56704	11.2053	promoter	NM_001198777	CUL2	35297479	35379570	-	chr10	35378885	35379231	347	35378965	8	6.58635	4.90256	4.54552	promoter		intron	promoter	promoter
NM_001202543;CUX1	NM_001202543	CUX1	101459184	101927250	+	chr7	101459130	101459680	551	101459474	7	8.5082	5.98078	6.04619	promoter	NM_001202543	CUX1	101459184	101927250	+	chr7	101390137	101390389	253	101390271	12	15.1188	9.28096	12.6733	intergenic	NM_001202543	CUX1	101459184	101927250	+	chr7	101361594	101361867	274	101361680	8	6.58635	4.90256	4.54552	intergenic		promoter	intergenic	intergenic
NM_007022;CYB561D2	NM_007022	CYB561D2	50388297	50391496	+	chr3	50390560	50390783	224	50390644	5	5.81207	4.48558	3.51949	exon	NM_007022	CYB561D2	50388297	50391496	+	chr3	50389922	50390316	395	50390173	7	7.93716	5.71136	5.73948	intron	NM_007022	CYB561D2	50388297	50391496	+	chr3	50389804	50390283	480	50390006	20	21.6907	11.4393	19.2187	intron		exon	intron	intron
NM_016229;CYB5R2	NM_016229	CYB5R2	7686326	7694821	-	chr11	7693441	7693814	374	7693596	11	14.4744	8.97117	11.737	exon	NM_016229	CYB5R2	7686326	7694821	-	chr11	7692587	7693134	548	7693043	9	10.6894	7.1392	8.38387	intron	NM_016229	CYB5R2	7686326	7694821	-	chr11	7692810	7693030	221	7692934	12	11.1435	7.08148	8.92969	intron		exon	intron	intron
NM_032412;CYSTM1	NM_032412	CYSTM1	139554653	139623374	+	chr5	139554733	139555707	975	139554849	14	19.3275	11.214	16.4118	promoter	NM_032412	CYSTM1	139554653	139623374	+	chr5	139546157	139546618	462	139546479	8	9.29056	6.42528	7.03698	upstream	NM_032412	CYSTM1	139554653	139623374	+	chr5	139536481	139536816	336	139536745	8	6.58635	4.90256	4.54552	upstream		promoter	upstream	upstream
NM_004288;CYTIP	NM_004288	CYTIP	158271131	158300604	-	chr2	158269537	158271181	1645	158270342	7	8.5082	5.98078	6.04619	exon	NM_004288	CYTIP	158271131	158300604	-	chr2	158268910	158269179	270	158269069	6	6.63441	4.99744	4.49796	intergenic	NM_004288	CYTIP	158271131	158300604	-	chr2	158265575	158265721	147	158265607	6	4.56349	3.81311	2.63711	intergenic		exon	intergenic	intergenic
NM_001918;DBT	NM_001918	DBT	100652478	100715409	-	chr1	100714869	100715442	574	100715287	13	17.6792	10.4664	14.8211	promoter	NM_001918	DBT	100652478	100715409	-	chr1	100699337	100699491	155	100699409	5	5.38893	4.28352	3.32093	intron	NM_001918	DBT	100652478	100715409	-	chr1	100699766	100700147	382	100699884	6	4.56349	3.81311	2.63711	intron		promoter	intron	intron
NM_001033855;DCLRE1C	NM_001033855	DCLRE1C	14948871	14996094	-	chr10	14995907	14996324	418	14996116	5	5.81207	4.48558	3.51949	promoter	NM_001033855	DCLRE1C	14948871	14996094	-	chr10	14960857	14961029	173	14960939	9	10.6894	7.1392	8.38387	intron	NM_001033855	DCLRE1C	14948871	14996094	-	chr10	14960798	14960944	147	14960845	8	6.58635	4.90256	4.54552	intron		promoter	intron	intron
NM_001012732;DCTD	NM_001012732	DCTD	183811244	183838630	-	chr4	183837837	183838254	418	183838046	5	5.81207	4.48558	3.51949	promoter	NM_001012732	DCTD	183811244	183838630	-	chr4	183727774	183728156	383	183728034	9	10.6894	7.1392	8.38387	intergenic	NM_001012732	DCTD	183811244	183838630	-	chr4	183727813	183728156	344	183727901	10	8.78998	5.99202	6.6565	intergenic		promoter	intergenic	intergenic
NM_005216;DDOST	NM_005216	DDOST	20978260	20988037	-	chr1	20986870	20987978	1109	20987299	16	22.7062	12.7092	19.6788	promoter	NM_005216	DDOST	20978260	20988037	-	chr1	20984732	20985077	346	20984805	6	6.63441	4.99744	4.49796	intron	NM_005216	DDOST	20978260	20988037	-	chr1	20984744	20985102	359	20984814	8	6.58635	4.90256	4.54552	intron		promoter	intron	intron
NM_001014796;DDR2	NM_001014796	DDR2	162602228	162750247	+	chr1	162633443	162633657	215	162633500	6	7.13144	5.23318	4.75035	intron	NM_001014796	DDR2	162602228	162750247	+	chr1	162600434	162600579	146	162600567	5	5.38893	4.28352	3.32093	upstream	NM_001014796	DDR2	162602228	162750247	+	chr1	162600684	162600873	190	162600780	16	16.2179	9.2604	13.8658	upstream		intron	upstream	upstream
NR_033399;DDX12P	NR_033399	DDX12P	9570287	9600768	-	chr12	9600365	9601172	808	9600670	14	19.3275	11.214	16.4118	promoter	NR_033399	DDX12P	9570287	9600768	-	chr12	9517230	9517468	239	9517384	6	6.63441	4.99744	4.49796	intergenic	NR_033399	DDX12P	9570287	9600768	-	chr12	9517337	9517585	249	9517448	11	9.94953	6.53675	7.77466	intergenic		promoter	intergenic	intergenic
NM_005804;DDX39A	NM_005804	DDX39A	14519610	14529906	-	chr19	14529149	14530139	991	14529508	13	17.6792	10.4664	14.8211	promoter	NM_005804	DDX39A	14519610	14529906	-	chr19	14527715	14527860	146	14527829	6	6.63441	4.99744	4.49796	intron	NM_005804	DDX39A	14519610	14530195	-	chr19	14526057	14526295	239	14526209	6	4.56349	3.81311	2.63711	intron		promoter	intron	intron
NM_001111322;DDX54	NM_001111322	DDX54	113594978	113623284	-	chr12	113622146	113622415	270	113622212	6	7.13144	5.23318	4.75035	promoter	NM_001111322	DDX54	113594978	113623284	-	chr12	113595021	113595166	146	113595092	5	5.38893	4.28352	3.32093	exon	NM_001111322	DDX54	113594978	113623284	-	chr12	113594998	113595144	147	113595060	7	5.54989	4.35783	3.56273	exon		promoter	exon	exon
NM_001257191;DDX6	NM_001257191	DDX6	118618473	118661657	-	chr11	118660385	118663478	3094	118660838	12	16.0608	9.71877	13.2618	promoter	NM_001257191	DDX6	118618473	118661657	-	chr11	118642889	118643454	566	118642985	8	9.29056	6.42528	7.03698	intron	NM_001257191	DDX6	118618473	118661657	-	chr11	118642217	118642390	174	118642309	9	7.66777	5.44729	5.57864	intron		promoter	intron	intron
NM_022783;DEPTOR	NM_022783	DEPTOR	120885900	121063157	+	chr8	120968620	120968866	247	120968791	7	8.5082	5.98078	6.04619	intron	NM_022783	DEPTOR	120885900	121063157	+	chr8	120886542	120886771	230	120886657	5	5.38893	4.28352	3.32093	promoter	NM_022783	DEPTOR	120885900	121063157	+	chr8	120886043	120886205	163	120886115	7	5.54989	4.35783	3.56273	promoter		intron	promoter	promoter
NM_001127453;DFNA5	NM_001127453	DFNA5	24737974	24797083	-	chr7	24808856	24809083	228	24809058	6	7.13144	5.23318	4.75035	upstream	NM_001127453	DFNA5	24737974	24797083	-	chr7	24795936	24796284	349	24796055	7	7.93716	5.71136	5.73948	promoter	NM_001127453	DFNA5	24737974	24797083	-	chr7	24796746	24796924	179	24796818	7	5.54989	4.35783	3.56273	promoter		upstream	promoter	promoter
NM_001358;DHX15	NM_001358	DHX15	24529088	24586184	-	chr4	24585023	24586161	1139	24585854	18	26.1842	14.2044	23.05	promoter	NM_001358	DHX15	24529088	24586184	-	chr4	24553867	24554209	343	24553888	5	5.38893	4.28352	3.32093	intron	NM_001358	DHX15	24529088	24586184	-	chr4	24557213	24557359	147	24557340	7	5.54989	4.35783	3.56273	intron		promoter	intron	intron
NM_024119;DHX58	NM_024119	DHX58	40253422	40264751	-	chr17	40263455	40263669	215	40263493	6	7.13144	5.23318	4.75035	exon	NM_024119	DHX58	40253422	40264751	-	chr17	40215958	40216271	314	40216156	10	12.1293	7.85312	9.77469	intergenic	NM_024119	DHX58	40253422	40264751	-	chr17	40215432	40215696	265	40215528	6	4.56349	3.81311	2.63711	intergenic		exon	intergenic	intergenic
NM_001079812;DIAPH1	NM_001079812	DIAPH1	140894588	140998622	-	chr5	140900465	140900760	296	140900629	7	8.5082	5.98078	6.04619	intron	NM_001079812	DIAPH1	140894588	140998622	-	chr5	140892849	140892994	146	140892963	6	6.63441	4.99744	4.49796	intergenic	NM_001079812	DIAPH1	140894588	140998622	-	chr5	140892851	140893190	340	140893089	10	8.78998	5.99202	6.6565	intergenic		intron	intergenic	intergenic
NR_026855;DKFZP686I15217	NR_026855	DKFZP686I15217	2988201	2991405	+	chr6	2989395	2991617	2223	2989567	14	19.3275	11.214	16.4118	exon	NR_026855	DKFZP686I15217	2988201	2991405	+	chr6	2988618	2991591	2974	2988787	8	9.29056	6.42528	7.03698	promoter	NR_026855	DKFZP686I15217	2988201	2991405	+	chr6	2988599	2991586	2988	2988732	9	7.66777	5.44729	5.57864	promoter		exon	promoter	promoter
NM_005509;DMXL1	NM_005509	DMXL1	118407084	118584822	+	chr5	118406424	118406638	215	118406562	6	7.13144	5.23318	4.75035	promoter	NM_005509	DMXL1	118407084	118584822	+	chr5	118357365	118357510	146	118357472	5	5.38893	4.28352	3.32093	intergenic	NM_005509	DMXL1	118407084	118584822	+	chr5	118351828	118352148	321	118351958	10	8.78998	5.99202	6.6565	intergenic		promoter	intergenic	intergenic
NM_001083908;DNAAF2	NM_001083908	DNAAF2	50091892	50101948	-	chr14	50100690	50101064	375	50100856	9	11.4086	7.47597	8.8015	promoter	NM_001083908	DNAAF2	50091892	50101948	-	chr14	50091855	50092001	147	50091971	6	6.63441	4.99744	4.49796	exon	NM_001083908	DNAAF2	50091892	50101948	-	chr14	50099613	50100007	395	50099746	11	9.94953	6.53675	7.77466	exon		promoter	exon	exon
NM_001135004;DNAJB5	NM_001135004	DNAJB5	34990267	34998430	+	chr9	34988580	34989439	860	34988788	10	12.9227	8.22357	10.249	promoter	NM_001135004	DNAJB5	34990267	34998430	+	chr9	34986682	34986858	177	34986775	4	4.20931	3.5696	2.22054	upstream	NM_001135004	DNAJB5	34989638	34998430	+	chr9	34986399	34986551	153	34986472	10	8.78998	5.99202	6.6565	upstream		promoter	upstream	upstream
NM_022365;DNAJC1	NM_022365	DNAJC1	22045477	22292650	-	chr10	22291592	22292123	532	22291695	10	12.9227	8.22357	10.249	promoter	NM_022365	DNAJC1	22045477	22292650	-	chr10	22242933	22243078	146	22243007	6	6.63441	4.99744	4.49796	intron	NM_022365	DNAJC1	22045477	22292650	-	chr10	22150023	22150169	147	22150088	6	4.56349	3.81311	2.63711	intron		promoter	intron	intron
NM_001201366;DNAL1	NM_001201366	DNAL1	74111578	74170431	+	chr14	74111005	74112020	1016	74111433	12	16.0608	9.71877	13.2618	promoter	NM_001201366	DNAL1	74111578	74170431	+	chr14	74099953	74100136	184	74100018	5	5.38893	4.28352	3.32093	upstream	NM_001201366	DNAL1	74111578	74170431	+	chr14	74099653	74100231	579	74099920	9	7.66777	5.44729	5.57864	upstream		promoter	upstream	upstream
NM_001005336;DNM1	NM_001005336	DNM1	130965663	131017527	+	chr9	130977569	130977933	365	130977728	6	7.13144	5.23318	4.75035	intron	NM_001005336	DNM1	130965663	131017527	+	chr9	130965382	130965554	173	130965462	8	9.29056	6.42528	7.03698	promoter	NM_001005336	DNM1	130965663	131017527	+	chr9	130965365	130965522	158	130965445	17	17.5522	9.80513	15.1687	promoter		intron	promoter	promoter
NM_001005360;DNM2	NM_001005360	DNM2	10828729	10942586	+	chr19	10924123	10924337	215	10924230	6	7.13144	5.23318	4.75035	intron	NM_001005360	DNM2	10828729	10942586	+	chr19	10829520	10829665	146	10829596	7	7.93716	5.71136	5.73948	promoter	NM_001005360	DNM2	10828729	10942586	+	chr19	10829221	10829541	321	10829385	9	7.66777	5.44729	5.57864	promoter		intron	promoter	promoter
NM_001130823;DNMT1	NM_001130823	DNMT1	10244022	10305755	-	chr19	10305413	10305640	228	10305496	8	9.93569	6.72838	7.39876	promoter	NM_001130823	DNMT1	10244022	10305755	-	chr19	10297642	10297787	146	10297711	5	5.38893	4.28352	3.32093	intron	NM_001130823	DNMT1	10244022	10305755	-	chr19	10254770	10255092	323	10255082	7	5.54989	4.35783	3.56273	intron		promoter	intron	intron
NM_012100;DNPEP	NM_012100	DNPEP	220238180	220252662	-	chr2	220251891	220252468	578	220252251	13	17.6792	10.4664	14.8211	promoter	NM_012100	DNPEP	220238180	220252662	-	chr2	220227004	220227299	296	220227175	9	10.6894	7.1392	8.38387	intergenic	NM_012100	DNPEP	220238180	220252662	-	chr2	220226958	220227227	270	220227066	16	16.2179	9.2604	13.8658	intergenic		promoter	intergenic	intergenic
NM_001190458;DOCK8	NM_001190458	DOCK8	214865	465259	+	chr9	274724	274951	228	274737	4	4.55874	3.73799	2.36673	intron	NM_001190458	DOCK8	273048	465259	+	chr9	271970	272132	163	272041	6	6.63441	4.99744	4.49796	promoter	NM_001190458	DOCK8	273048	465259	+	chr9	271858	272069	212	271974	12	11.1435	7.08148	8.92969	promoter		intron	promoter	promoter
NM_005128;DOPEY2	NM_005128	DOPEY2	37536839	37666572	+	chr21	37583740	37584468	729	37584101	13	17.6792	10.4664	14.8211	exon	NM_005128	DOPEY2	37536839	37666572	+	chr21	37553680	37553825	146	37553758	6	6.63441	4.99744	4.49796	intron	NM_005128	DOPEY2	37536839	37666572	+	chr21	37544174	37544481	308	37544423	8	6.58635	4.90256	4.54552	intron		exon	intron	intron
NM_022355;DPEP2	NM_022355	DPEP2	68021293	68033421	-	chr16	68027396	68027846	451	68027537	9	11.4086	7.47597	8.8015	intron	NM_022355	DPEP2	68021293	68033421	-	chr16	68021595	68021947	353	68021731	7	7.93716	5.71136	5.73948	exon	NM_022355	DPEP2	68021293	68033421	-	chr16	68021320	68021520	201	68021441	7	5.54989	4.35783	3.56273	exon		intron	exon	exon
NM_012074;DPF3	NM_012074	DPF3	73136660	73360809	-	chr14	73258073	73258287	215	73258161	5	5.81207	4.48558	3.51949	intron	NM_012074	DPF3	73136660	73360809	-	chr14	73129975	73130312	338	73130201	9	10.6894	7.1392	8.38387	intergenic	NM_012074	DPF3	73136660	73360809	-	chr14	73130123	73130312	190	73130170	6	4.56349	3.81311	2.63711	intergenic		intron	intergenic	intergenic
NM_018973;DPM3	NM_018973	DPM3	155112367	155112883	-	chr1	155111787	155112001	215	155111914	6	7.13144	5.23318	4.75035	intergenic	NM_018973	DPM3	155112367	155112996	-	chr1	155112169	155112988	820	155112386	12	15.1188	9.28096	12.6733	promoter	NM_018973	DPM3	155112367	155112996	-	chr1	155112115	155113008	894	155112221	14	13.6249	8.17094	11.339	promoter		intergenic	promoter	promoter
NM_004949;DSC2	NM_004949	DSC2	28645942	28682388	-	chr18	28680689	28681175	487	28680832	7	8.5082	5.98078	6.04619	intron	NM_004949	DSC2	28645942	28682388	-	chr18	28659751	28660041	291	28659915	11	13.6067	8.56704	11.2053	exon	NM_004949	DSC2	28645942	28682388	-	chr18	28659550	28660045	496	28659928	15	14.9083	8.71567	12.5886	exon		intron	exon	exon
NM_001256303;DTNB	NM_001256303	DTNB	25600112	25896516	-	chr2	25642738	25644976	2239	25642929	22	33.3992	17.1947	30.0602	intron	NM_001256303	DTNB	25600112	25896516	-	chr2	25600248	25600424	177	25600316	4	4.20931	3.5696	2.22054	exon	NM_001256303	DTNB	25600112	25896516	-	chr2	25599949	25600201	253	25600042	12	11.1435	7.08148	8.92969	exon		intron	exon	exon
NM_007240;DUSP12	NM_007240	DUSP12	161719581	161726952	+	chr1	161719611	161720039	429	161719780	12	16.0608	9.71877	13.2618	promoter	NM_007240	DUSP12	161719581	161726952	+	chr1	161708726	161708939	214	161708830	16	21.4671	12.1366	18.8609	upstream	NM_007240	DUSP12	161719581	161726952	+	chr1	161708671	161708973	303	161708823	35	44.7284	19.6103	41.8921	upstream		promoter	upstream	upstream
NM_152511;DUSP18	NM_152511	DUSP18	31058039	31063872	-	chr22	31063398	31063622	225	31063461	7	8.5082	5.98078	6.04619	promoter	NM_152511	DUSP18	31058039	31063872	-	chr22	31045018	31045491	474	31045097	10	12.1293	7.85312	9.77469	intergenic	NM_152511	DUSP18	31058039	31063872	-	chr22	31045107	31045471	365	31045365	9	7.66777	5.44729	5.57864	intergenic		promoter	intergenic	intergenic
NM_017653;DYM	NM_017653	DYM	46570172	46987079	-	chr18	46574369	46574590	222	46574549	6	7.13144	5.23318	4.75035	intron	NM_017653	DYM	46570172	46987079	-	chr18	46501971	46502137	167	46502044	7	7.93716	5.71136	5.73948	intergenic	NM_017653	DYM	46570172	46987079	-	chr18	46502491	46502638	148	46502521	8	6.58635	4.90256	4.54552	intergenic		intron	intergenic	intergenic
NM_016141;DYNC1LI1	NM_016141	DYNC1LI1	32567463	32612366	-	chr3	32611903	32612949	1047	32612537	13	17.6792	10.4664	14.8211	promoter	NM_016141	DYNC1LI1	32567463	32612366	-	chr3	32586011	32586193	183	32586105	6	6.63441	4.99744	4.49796	intron	NM_016141	DYNC1LI1	32567463	32612366	-	chr3	32585906	32586052	147	32586048	7	5.54989	4.35783	3.56273	intron		promoter	intron	intron
NM_024693;ECHDC3	NM_024693	ECHDC3	11784356	11806065	+	chr10	11784641	11784866	226	11784806	5	5.81207	4.48558	3.51949	promoter	NM_024693	ECHDC3	11784356	11806065	+	chr10	11726980	11727212	233	11727091	17	23.12	12.8506	20.4763	intergenic	NM_024693	ECHDC3	11784356	11806065	+	chr10	11726484	11727257	774	11727072	29	35.1121	16.3419	32.4101	intergenic		promoter	intergenic	intergenic
NM_080738;EDARADD	NM_080738	EDARADD	236558716	236648008	+	chr1	236557791	236558072	282	236557865	8	9.93569	6.72838	7.39876	promoter	NM_080738	EDARADD	236557680	236648008	+	chr1	236541326	236541537	212	236541430	10	12.1293	7.85312	9.77469	upstream	NM_080738	EDARADD	236557680	236648008	+	chr1	236541191	236541504	314	236541415	11	9.94953	6.53675	7.77466	upstream		promoter	upstream	upstream
NM_001168319;EDN1	NM_001168319	EDN1	12290529	12297427	+	chr6	12289865	12290217	353	12290001	10	12.9227	8.22357	10.249	promoter	NM_001168319	EDN1	12290529	12297427	+	chr6	12265838	12265983	146	12265910	4	4.20931	3.5696	2.22054	intergenic	NM_001168319	EDN1	12290529	12297427	+	chr6	12208851	12209009	159	12208872	9	7.66777	5.44729	5.57864	intergenic		promoter	intergenic	intergenic
NM_001402;EEF1A1	NM_001402	EEF1A1	74225473	74230755	-	chr6	74228966	74230805	1840	74229182	13	17.6792	10.4664	14.8211	promoter	NM_001402	EEF1A1	74225473	74230755	-	chr6	74215760	74216018	259	74215905	5	5.38893	4.28352	3.32093	intergenic	NM_001402	EEF1A1	74225473	74230755	-	chr6	74220800	74221123	324	74220996	8	6.58635	4.90256	4.54552	intergenic		promoter	intergenic	intergenic
NM_021937;EEFSEC	NM_021937	EEFSEC	127872313	128127489	+	chr3	128090969	128091183	215	128091011	6	7.13144	5.23318	4.75035	intron	NM_021937	EEFSEC	127872313	128127489	+	chr3	127871993	127872193	201	127872101	6	6.63441	4.99744	4.49796	promoter	NM_021937	EEFSEC	127872313	128127489	+	chr3	127871986	127872206	221	127872099	21	23.1117	11.984	20.6118	promoter		intron	promoter	promoter
NM_145231;EFCAB11	NM_145231	EFCAB11	90263469	90421089	-	chr14	90368246	90369215	970	90368797	9	11.4086	7.47597	8.8015	intron	NM_145231	EFCAB11	90263469	90421089	-	chr14	90108166	90108362	197	90108258	5	5.38893	4.28352	3.32093	intergenic	NM_145231	EFCAB11	90263469	90421089	-	chr14	90116782	90117041	260	90116942	12	11.1435	7.08148	8.92969	intergenic		intron	intergenic	intergenic
NM_015137;EFR3A	NM_015137	EFR3A	132916356	133025886	+	chr8	132916215	132917241	1027	132916391	11	14.4744	8.97117	11.737	promoter	NM_015137	EFR3A	132916356	133025886	+	chr8	132828419	132828647	229	132828549	10	12.1293	7.85312	9.77469	intergenic	NM_015137	EFR3A	132916356	133025886	+	chr8	132826746	132826892	147	132826815	6	4.56349	3.81311	2.63711	intergenic		promoter	intergenic	intergenic
NM_022051;EGLN1	NM_022051	EGLN1	231499497	231560790	-	chr1	231557763	231557997	235	231557860	7	8.5082	5.98078	6.04619	exon	NM_022051	EGLN1	231499497	231560790	-	chr1	231531009	231531404	396	231531145	8	9.29056	6.42528	7.03698	intron	NM_022051	EGLN1	231499497	231560790	-	chr1	231525462	231525744	283	231525650	9	7.66777	5.44729	5.57864	intron		exon	intron	intron
NM_000399;EGR2	NM_000399	EGR2	64571756	64576126	-	chr10	64576239	64576470	232	64576408	6	7.13144	5.23318	4.75035	promoter	NM_000399	EGR2	64571756	64576126	-	chr10	64570709	64571075	367	64570829	14	18.237	10.7088	15.7084	intergenic	NM_000399	EGR2	64571756	64578927	-	chr10	64570924	64571160	237	64571027	11	9.94953	6.53675	7.77466	intergenic		promoter	intergenic	intergenic
NM_001142614;EHBP1	NM_001142614	EHBP1	62933001	63273621	+	chr2	63201488	63203043	1556	63202172	20	29.7513	15.6995	26.5138	intron	NM_001142614	EHBP1	62933001	63273621	+	chr2	62932931	62933234	304	62933151	8	9.29056	6.42528	7.03698	promoter	NM_001142614	EHBP1	62933001	63273621	+	chr2	62932940	62933279	340	62933153	13	12.3693	7.62621	10.1187	promoter		intron	promoter	promoter
NM_001099409;EHBP1L1	NM_001099409	EHBP1L1	65343509	65360116	+	chr11	65345435	65345649	215	65345560	5	5.81207	4.48558	3.51949	intron	NM_001099409	EHBP1L1	65343509	65360116	+	chr11	65343572	65343828	257	65343647	4	4.20931	3.5696	2.22054	promoter	NM_001099409	EHBP1L1	65343509	65360116	+	chr11	65343946	65344153	208	65344099	7	5.54989	4.35783	3.56273	promoter		intron	promoter	promoter
NM_006795;EHD1	NM_006795	EHD1	64620208	64646191	-	chr11	64623913	64624147	235	64624049	7	8.5082	5.98078	6.04619	intron	NM_006795	EHD1	64620208	64646191	-	chr11	64621010	64621155	146	64621112	5	5.38893	4.28352	3.32093	exon	NM_006795	EHD1	64620208	64646191	-	chr11	64620814	64620960	147	64620859	7	5.54989	4.35783	3.56273	exon		intron	exon	exon
NM_001206615;EHF	NM_001206615	EHF	34642588	34684834	+	chr11	34634800	34635108	309	34634874	6	7.13144	5.23318	4.75035	upstream	NM_001206615	EHF	34642588	34684834	+	chr11	34607532	34607814	283	34607623	9	10.6894	7.1392	8.38387	intergenic	NM_001206615	EHF	34642588	34684834	+	chr11	34574111	34574441	331	34574199	8	6.58635	4.90256	4.54552	intergenic		upstream	intergenic	intergenic
NM_001412;EIF1AX	NM_001412	EIF1AX	20142636	20159966	-	chrX	20159266	20159908	643	20159383	11	14.4744	8.97117	11.737	promoter	NM_001412	EIF1AX	20142636	20159966	-	chrX	20144580	20144996	417	20144665	9	10.6894	7.1392	8.38387	exon	NM_001412	EIF1AX	20142636	20159966	-	chrX	20144770	20145036	267	20144914	19	20.2897	10.8946	17.8466	exon		promoter	exon	exon
NM_001134335;EIF2AK1	NM_001134335	EIF2AK1	6061878	6098860	-	chr7	6065909	6066559	651	6066047	9	11.4086	7.47597	8.8015	exon	NM_001134335	EIF2AK1	6061878	6098860	-	chr7	6065518	6065690	173	6065599	8	9.29056	6.42528	7.03698	intron	NM_001134335	EIF2AK1	6061878	6098860	-	chr7	6065502	6065648	147	6065554	6	4.56349	3.81311	2.63711	intron		exon	intron	intron
NM_012199;EIF2C1	NM_012199	EIF2C1	36348810	36389899	+	chr1	36359321	36359960	640	36359645	11	14.4744	8.97117	11.737	exon	NM_012199	EIF2C1	36348810	36389899	+	chr1	36348880	36349473	594	36348998	9	10.6894	7.1392	8.38387	promoter	NM_012199	EIF2C1	36348810	36389899	+	chr1	36348860	36349153	294	36349040	12	11.1435	7.08148	8.92969	promoter		exon	promoter	promoter
NM_001568;EIF3E	NM_001568	EIF3E	109213972	109260959	-	chr8	109260337	109260985	649	109260565	15	21.0037	11.9616	18.0315	promoter	NM_001568	EIF3E	109213972	109260959	-	chr8	109199069	109199214	146	109199140	6	6.63441	4.99744	4.49796	intergenic	NM_001568	EIF3E	109213972	109260959	-	chr8	109198734	109199242	509	109199137	15	14.9083	8.71567	12.5886	intergenic		promoter	intergenic	intergenic
NM_003756;EIF3H	NM_003756	EIF3H	117657055	117768062	-	chr8	117707210	117707514	305	117707372	6	7.13144	5.23318	4.75035	intron	NM_003756	EIF3H	117657055	117768062	-	chr8	117460428	117460573	146	117460496	6	6.63441	4.99744	4.49796	intergenic	NM_003756	EIF3H	117657055	117768062	-	chr8	117456147	117456293	147	117456210	6	4.56349	3.81311	2.63711	intergenic		intron	intergenic	intergenic
NM_001130678;EIF4E	NM_001130678	EIF4E	99799607	99850243	-	chr4	99848953	99849342	390	99849140	11	14.4744	8.97117	11.737	promoter	NM_001130678	EIF4E	99799607	99851786	-	chr4	99848486	99848631	146	99848521	5	5.38893	4.28352	3.32093	intron	NM_001130678	EIF4E	99799607	99851786	-	chr4	99810162	99810308	147	99810273	6	4.56349	3.81311	2.63711	intron		promoter	intron	intron
NM_001134649;EIF4E3	NM_001134649	EIF4E3	71728440	71803532	-	chr3	71817921	71818166	246	71818134	5	5.81207	4.48558	3.51949	upstream	NM_001134649	EIF4E3	71728440	71778269	-	chr3	71689669	71689847	179	71689754	7	7.93716	5.71136	5.73948	intergenic	NM_001134649	EIF4E3	71728440	71803924	-	chr3	71689625	71689832	208	71689724	11	9.94953	6.53675	7.77466	intergenic		upstream	intergenic	intergenic
NM_001969;EIF5	NM_001969	EIF5	103801198	103811361	+	chr14	103799320	103800341	1022	103799453	13	17.6792	10.4664	14.8211	promoter	NM_001969	EIF5	103800339	103811361	+	chr14	103726518	103726801	284	103726702	6	6.63441	4.99744	4.49796	intergenic	NM_001969	EIF5	103800339	103811361	+	chr14	103711960	103712125	166	103712049	10	8.78998	5.99202	6.6565	intergenic		promoter	intergenic	intergenic
NM_001127197;ELF4	NM_001127197	ELF4	129198895	129244475	-	chrX	129218267	129218682	416	129218401	8	9.93569	6.72838	7.39876	intron	NM_001127197	ELF4	129198895	129244475	-	chrX	129194386	129194543	158	129194458	7	7.93716	5.71136	5.73948	intergenic	NM_001127197	ELF4	129198895	129244688	-	chrX	129194383	129194541	159	129194461	11	9.94953	6.53675	7.77466	intergenic		intron	intergenic	intergenic
NM_005230;ELK3	NM_005230	ELK3	96588207	96661606	+	chr12	96635329	96635709	381	96635450	11	14.4744	8.97117	11.737	intron	NM_005230	ELK3	96588207	96661606	+	chr12	96589090	96589372	283	96589251	9	10.6894	7.1392	8.38387	promoter	NM_005230	ELK3	96588207	96661606	+	chr12	96587570	96587716	147	96587639	8	6.58635	4.90256	4.54552	promoter		intron	promoter	promoter
NM_001973;ELK4	NM_001973	ELK4	205588396	205602000	-	chr1	205599817	205600660	844	205600224	8	9.93569	6.72838	7.39876	intron	NM_001973	ELK4	205588396	205602000	-	chr1	205599742	205600936	1195	205599911	11	13.6067	8.56704	11.2053	exon	NM_001973	ELK4	205577071	205602000	-	chr1	205599527	205600953	1427	205600018	22	24.552	12.5288	22.0249	exon		intron	exon	exon
NM_001039459;ELMO1	NM_001039459	ELMO1	36892511	37024717	-	chr7	36990548	36990809	262	36990645	7	8.5082	5.98078	6.04619	intron	NM_001039459	ELMO1	36892511	37025871	-	chr7	36789538	36789855	318	36789613	5	5.38893	4.28352	3.32093	intergenic	NM_001039459	ELMO1	36892511	37488555	-	chr7	36789103	36790062	960	36789380	16	16.2179	9.2604	13.8658	intergenic		intron	intergenic	intergenic
NM_032377;ELOF1	NM_032377	ELOF1	11663858	11670051	-	chr19	11678881	11679106	226	11678978	7	8.5082	5.98078	6.04619	upstream	NM_032377	ELOF1	11663858	11670051	-	chr19	11670253	11670673	421	11670344	9	10.6894	7.1392	8.38387	promoter	NM_032377	ELOF1	11663858	11670051	-	chr19	11670273	11670642	370	11670353	8	6.58635	4.90256	4.54552	promoter		upstream	promoter	promoter
NM_001193268;EML2	NM_001193268	EML2	46112658	46142675	-	chr19	46117751	46118515	765	46117853	12	16.0608	9.71877	13.2618	exon	NM_001193268	EML2	46112658	46142675	-	chr19	46117289	46117538	250	46117433	6	6.63441	4.99744	4.49796	intron	NM_001193268	EML2	46112658	46146985	-	chr19	46117377	46117607	231	46117508	11	9.94953	6.53675	7.77466	intron		exon	intron	intron
NM_001424;EMP2	NM_001424	EMP2	10622279	10674539	-	chr16	10630395	10630609	215	10630559	6	7.13144	5.23318	4.75035	intron	NM_001424	EMP2	10622279	10674539	-	chr16	10596551	10596758	208	10596645	10	12.1293	7.85312	9.77469	intergenic	NM_001424	EMP2	10622279	10674539	-	chr16	10579217	10579658	442	10579307	10	8.78998	5.99202	6.6565	intergenic		intron	intergenic	intergenic
NM_004097;EMX1	NM_004097	EMX1	73144604	73162020	+	chr2	73142766	73143713	948	73142992	10	12.9227	8.22357	10.249	promoter	NM_004097	EMX1	73144604	73162020	+	chr2	73142906	73143096	191	73143032	7	7.93716	5.71136	5.73948	upstream	NM_004097	EMX1	73144604	73162020	+	chr2	73143395	73143548	154	73143471	6	4.56349	3.81311	2.63711	upstream		promoter	upstream	upstream
NM_001128930;ENTPD4	NM_001128930	ENTPD4	23286665	23315244	-	chr8	23314766	23315000	235	23314920	7	8.5082	5.98078	6.04619	promoter	NM_001128930	ENTPD4	23286665	23315244	-	chr8	23305256	23305493	238	23305364	13	16.663	9.99488	14.1751	exon	NM_001128930	ENTPD4	23286665	23315244	-	chr8	23305208	23305457	250	23305339	13	12.3693	7.62621	10.1187	exon		promoter	exon	exon
NM_001114089;ENTPD6	NM_001114089	ENTPD6	25176339	25207360	+	chr20	25184990	25185443	454	25185082	5	5.81207	4.48558	3.51949	intron	NM_001114089	ENTPD6	25176339	25207360	+	chr20	25176044	25176226	183	25176134	17	23.12	12.8506	20.4763	promoter	NM_001114089	ENTPD6	25176339	25207360	+	chr20	25176000	25176226	227	25176110	21	23.1117	11.984	20.6118	promoter		intron	promoter	promoter
NM_001258329;EPB41L1	NM_001258329	EPB41L1	34679426	34820721	+	chr20	34686126	34686340	215	34686244	5	5.81207	4.48558	3.51949	intron	NM_001258329	EPB41L1	34680632	34820721	+	chr20	34673995	34674222	228	34674036	4	4.20931	3.5696	2.22054	upstream	NM_001258329	EPB41L1	34680632	34820721	+	chr20	34673402	34673741	340	34673637	8	6.58635	4.90256	4.54552	upstream		intron	upstream	upstream
NM_001135554;EPB41L2	NM_001135554	EPB41L2	131160488	131384462	-	chr6	131383319	131385179	1861	131384629	21	31.5656	16.4471	28.2776	promoter	NM_001135554	EPB41L2	131160488	131384462	-	chr6	131250175	131250320	146	131250246	6	6.63441	4.99744	4.49796	intron	NM_001135554	EPB41L2	131160488	131384462	-	chr6	131289140	131289348	209	131289245	10	8.78998	5.99202	6.6565	intron		promoter	intron	intron
NR_002922,NR_015370;EPB41L4A-AS1,SNORA13	NR_002922,NR_015370	EPB41L4A-AS1,SNORA13	111496223	111498198	+	chr5	111496552	111496966	415	111496748	14	19.3275	11.214	16.4118	promoter	NR_002922,NR_015370	EPB41L4A-AS1,SNORA13	111496223	111498198	+	chr5	111490756	111491044	289	111490858	6	6.63441	4.99744	4.49796	upstream	NR_002922,NR_015370	EPB41L4A-AS1,SNORA13	111496223	111498198	+	chr5	111490787	111491085	299	111490962	15	14.9083	8.71567	12.5886	upstream		promoter	upstream	upstream
NM_025209;EPC1	NM_025209	EPC1	32557859	32636113	-	chr10	32606320	32606534	215	32606456	7	8.5082	5.98078	6.04619	intron	NM_025209	EPC1	32557859	32636113	-	chr10	32428119	32428289	171	32428205	7	7.93716	5.71136	5.73948	intergenic	NM_025209	EPC1	32557859	32636113	-	chr10	32428106	32428372	267	32428269	11	9.94953	6.53675	7.77466	intergenic		intron	intergenic	intergenic
NM_015630;EPC2	NM_015630	EPC2	149402560	149545136	+	chr2	149401918	149402215	298	149402086	9	11.4086	7.47597	8.8015	promoter	NM_015630	EPC2	149402560	149545136	+	chr2	149372133	149372731	599	149372233	14	18.237	10.7088	15.7084	intergenic	NM_015630	EPC2	149402560	149545136	+	chr2	149297702	149297850	149	149297774	5	3.63349	3.26838	1.7817	intergenic		promoter	intergenic	intergenic
NM_004431;EPHA2	NM_004431	EPHA2	16450832	16482582	-	chr1	16481685	16482176	492	16481976	7	8.5082	5.98078	6.04619	promoter	NM_004431	EPHA2	16450832	16482582	-	chr1	16448908	16449053	146	16448994	5	5.38893	4.28352	3.32093	intergenic	NM_004431	EPHA2	16450832	16482582	-	chr1	16449055	16449382	328	16449253	15	14.9083	8.71567	12.5886	intergenic		promoter	intergenic	intergenic
NM_004446;EPRS	NM_004446	EPRS	220141942	220220000	-	chr1	220219245	220219746	502	220219455	10	12.9227	8.22357	10.249	promoter	NM_004446	EPRS	220141942	220220000	-	chr1	220206828	220206973	146	220206945	5	5.38893	4.28352	3.32093	exon	NM_004446	EPRS	220141942	220220000	-	chr1	220162044	220162381	338	220162143	10	8.78998	5.99202	6.6565	exon		promoter	exon	exon
NM_001981;EPS15	NM_001981	EPS15	51819935	51984995	-	chr1	51938258	51938925	668	51938499	7	8.5082	5.98078	6.04619	exon	NM_001981	EPS15	51819935	51984995	-	chr1	51925651	51925934	284	51925794	6	6.63441	4.99744	4.49796	intron	NM_001981	EPS15	51819935	51984995	-	chr1	51896714	51896860	147	51896783	6	4.56349	3.81311	2.63711	intron		exon	intron	intron
NM_001040458;ERAP1	NM_001040458	ERAP1	96110188	96143892	-	chr5	96142808	96144425	1618	96142975	11	14.4744	8.97117	11.737	promoter	NM_001040458	ERAP1	96096514	96143892	-	chr5	96124786	96124955	170	96124865	6	6.63441	4.99744	4.49796	intron	NM_001040458	ERAP1	96096514	96143892	-	chr5	96126643	96126940	298	96126790	8	6.58635	4.90256	4.54552	intron		promoter	intron	intron
NM_001006600;ERBB2IP	NM_001006600	ERBB2IP	65222382	65376851	+	chr5	65221608	65222672	1065	65221752	10	12.9227	8.22357	10.249	promoter	NM_001006600	ERBB2IP	65222382	65376851	+	chr5	65220802	65221021	220	65220905	8	9.29056	6.42528	7.03698	upstream	NM_001006600	ERBB2IP	65222382	65376851	+	chr5	65221163	65221336	174	65221254	14	13.6249	8.17094	11.339	upstream		promoter	upstream	upstream
NM_000122;ERCC3	NM_000122	ERCC3	128014866	128051752	-	chr2	128034973	128035207	235	128035008	7	8.5082	5.98078	6.04619	intron	NM_000122	ERCC3	128014866	128051752	-	chr2	127984666	127985069	404	127984876	5	5.38893	4.28352	3.32093	intergenic	NM_000122	ERCC3	128014866	128051752	-	chr2	127984665	127985130	466	127984823	15	14.9083	8.71567	12.5886	intergenic		intron	intergenic	intergenic
NM_024896;ERMP1	NM_024896	ERMP1	5784572	5833081	-	chr9	5816994	5817684	691	5817255	7	8.5082	5.98078	6.04619	intron	NM_024896	ERMP1	5784572	5833081	-	chr9	5787392	5788081	690	5787495	8	9.29056	6.42528	7.03698	exon	NM_024896	ERMP1	5784572	5833081	-	chr9	5787225	5787407	183	5787327	7	5.54989	4.35783	3.56273	exon		intron	exon	exon
NM_019891;ERO1LB	NM_019891	ERO1LB	236378422	236445339	-	chr1	236444973	236445290	318	236445108	12	16.0608	9.71877	13.2618	promoter	NM_019891	ERO1LB	236378422	236445339	-	chr1	236380346	236380545	200	236380422	5	5.38893	4.28352	3.32093	exon	NM_019891	ERO1LB	236378422	236445339	-	chr1	236380090	236380608	519	236380500	14	13.6249	8.17094	11.339	exon		promoter	exon	exon
NM_004730;ETF1	NM_004730	ETF1	137841782	137878989	-	chr5	137877922	137878946	1025	137878092	17	24.4335	13.4567	21.3519	promoter	NM_004730	ETF1	137841782	137878989	-	chr5	137874550	137874762	213	137874710	4	4.20931	3.5696	2.22054	intron	NM_004730	ETF1	137841782	137878989	-	chr5	137857101	137857503	403	137857360	9	7.66777	5.44729	5.57864	intron		promoter	intron	intron
NM_007277;EXOC3	NM_007277	EXOC3	443334	467409	+	chr5	458576	459924	1349	458801	23	35.2512	17.9423	31.862	exon	NM_007277	EXOC3	443334	467409	+	chr5	448362	448579	218	448481	8	9.29056	6.42528	7.03698	intron	NM_007277	EXOC3	443334	467409	+	chr5	448847	449051	205	448905	6	4.56349	3.81311	2.63711	intron		exon	intron	intron
NM_001013848;EXOC6	NM_001013848	EXOC6	94594470	94819251	+	chr10	94581555	94581827	273	94581735	8	9.93569	6.72838	7.39876	upstream	NM_001013848	EXOC6	94594470	94819251	+	chr10	94516095	94516306	212	94516194	6	6.63441	4.99744	4.49796	intergenic	NM_001013848	EXOC6	94594470	94819251	+	chr10	94502437	94502590	154	94502508	12	11.1435	7.08148	8.92969	intergenic		upstream	intergenic	intergenic
NM_001440;EXTL3	NM_001440	EXTL3	28559153	28611202	+	chr8	28558638	28558907	270	28558807	9	11.4086	7.47597	8.8015	promoter	NM_001440	EXTL3	28559153	28611202	+	chr8	28479289	28479914	626	28479812	11	13.6067	8.56704	11.2053	intergenic	NM_001440	EXTL3	28559153	28611202	+	chr8	28479343	28479925	583	28479787	41	54.7744	22.8786	51.8122	intergenic		promoter	intergenic	intergenic
NM_004100;EYA4	NM_004100	EYA4	133562495	133853258	+	chr6	133561697	133562095	399	133561892	5	5.81207	4.48558	3.51949	promoter	NM_004100	EYA4	133562495	133853258	+	chr6	133480714	133480859	146	133480746	5	5.38893	4.28352	3.32093	intergenic	NM_004100	EYA4	133562495	133853258	+	chr6	133524017	133524181	165	133524113	7	5.54989	4.35783	3.56273	intergenic		promoter	intergenic	intergenic
NM_001991;EZH1	NM_001991	EZH1	40852293	40897071	-	chr17	40896121	40897071	951	40896472	13	17.6792	10.4664	14.8211	promoter	NM_001991	EZH1	40852293	40897071	-	chr17	40856639	40856872	234	40856781	6	6.63441	4.99744	4.49796	exon	NM_001991	EZH1	40852293	40897071	-	chr17	40856495	40856641	147	40856547	6	4.56349	3.81311	2.63711	exon		promoter	exon	exon
NM_021214;FAM108C1	NM_021214	FAM108C1	80987652	81047962	+	chr15	80966082	80966728	647	80966204	9	11.4086	7.47597	8.8015	upstream	NM_021214	FAM108C1	80987652	81047962	+	chr15	80962506	80962714	209	80962594	7	7.93716	5.71136	5.73948	intergenic	NM_021214	FAM108C1	80987652	81047962	+	chr15	80911393	80911543	151	80911465	9	7.66777	5.44729	5.57864	intergenic		upstream	intergenic	intergenic
NM_001001794;FAM116B	NM_001001794	FAM116B	50750392	50765489	-	chr22	50765567	50766325	759	50765782	14	19.3275	11.214	16.4118	promoter	NM_001001794	FAM116B	50750392	50765489	-	chr22	50753101	50753413	313	50753330	8	9.29056	6.42528	7.03698	exon	NM_001001794	FAM116B	50750392	50765489	-	chr22	50753027	50753587	561	50753182	15	14.9083	8.71567	12.5886	exon		promoter	exon	exon
NM_001011703;FAM125B	NM_001011703	FAM125B	129089123	129269320	+	chr9	129073956	129074170	215	129074026	6	7.13144	5.23318	4.75035	upstream	NM_001011703	FAM125B	129089123	129269320	+	chr9	128908791	128908942	152	128908862	7	7.93716	5.71136	5.73948	intergenic	NM_001011703	FAM125B	129089123	129269320	+	chr9	128908326	128908529	204	128908446	10	8.78998	5.99202	6.6565	intergenic		upstream	intergenic	intergenic
NM_032822;FAM136A	NM_032822	FAM136A	70523108	70529220	-	chr2	70527518	70528068	551	70527730	7	8.5082	5.98078	6.04619	exon	NM_032822	FAM136A	70523108	70529220	-	chr2	70527048	70527347	300	70527171	10	12.1293	7.85312	9.77469	intron	NM_032822	FAM136A	70523108	70529220	-	chr2	70527058	70527327	270	70527224	7	5.54989	4.35783	3.56273	intron		exon	intron	intron
NM_014367;FAM162A	NM_014367	FAM162A	122103023	122128961	+	chr3	122127957	122128688	732	122128113	8	9.93569	6.72838	7.39876	exon	NM_014367	FAM162A	122103023	122128961	+	chr3	122122674	122122877	204	122122762	7	7.93716	5.71136	5.73948	intron	NM_014367	FAM162A	122103023	122128961	+	chr3	122115694	122115842	149	122115783	9	7.66777	5.44729	5.57864	intron		exon	intron	intron
NM_053279;FAM167A	NM_053279	FAM167A	11278973	11324276	-	chr8	11323618	11323932	315	11323804	8	9.93569	6.72838	7.39876	promoter	NM_053279	FAM167A	11278973	11324276	-	chr8	11279448	11279720	273	11279583	13	16.663	9.99488	14.1751	exon	NM_053279	FAM167A	11278973	11324276	-	chr8	11279070	11279216	147	11279184	6	4.56349	3.81311	2.63711	exon		promoter	exon	exon
NM_001031700;FAM198B	NM_001031700	FAM198B	159045732	159094202	-	chr4	159079837	159080327	491	159079945	7	8.5082	5.98078	6.04619	intron	NM_001031700	FAM198B	159045732	159094202	-	chr4	158954927	158955072	146	158955029	4	4.20931	3.5696	2.22054	intergenic	NM_001031700	FAM198B	159045732	159093718	-	chr4	158927897	158928282	386	158928026	15	14.9083	8.71567	12.5886	intergenic		intron	intergenic	intergenic
NM_017782;FAM208B	NM_017782	FAM208B	5726801	5805703	+	chr10	5734757	5735243	487	5734948	17	24.4335	13.4567	21.3519	intron	NM_017782	FAM208B	5726801	5805703	+	chr10	5726749	5727266	518	5727029	15	19.8389	11.4227	17.2711	promoter	NM_017782	FAM208B	5726801	5805703	+	chr10	5726722	5728061	1340	5726839	21	23.1117	11.984	20.6118	promoter		intron	promoter	promoter
NM_014864;FAM20B	NM_014864	FAM20B	178995074	179045702	+	chr1	178898029	178898328	300	178898203	9	11.4086	7.47597	8.8015	intergenic	NM_014864	FAM20B	178995074	179045702	+	chr1	178995409	178996162	754	178995633	15	19.8389	11.4227	17.2711	promoter	NM_014864	FAM20B	178995074	179045702	+	chr1	178995040	178996437	1398	178995278	14	13.6249	8.17094	11.339	promoter		intergenic	promoter	promoter
NM_019600;FAM214A	NM_019600	FAM214A	52873518	52970820	-	chr15	52970206	52970832	627	52970649	9	11.4086	7.47597	8.8015	promoter	NM_019600	FAM214A	52873518	52970820	-	chr15	52944373	52944518	146	52944508	7	7.93716	5.71136	5.73948	intron	NM_019600	FAM214A	52873518	52970820	-	chr15	52953700	52953846	147	52953767	5	3.63349	3.26838	1.7817	intron		promoter	intron	intron
NM_001169106;FAM21C	NM_001169106	FAM21C	46222648	46288412	+	chr10	46222684	46222958	275	46222787	9	11.4086	7.47597	8.8015	promoter	NM_001169106	FAM21C	46222648	46288412	+	chr10	46205947	46206154	208	46206051	9	10.6894	7.1392	8.38387	upstream	NM_001169106	FAM21C	46222648	46288412	+	chr10	46205943	46206125	183	46206029	12	11.1435	7.08148	8.92969	upstream		promoter	upstream	upstream
NM_001134336;FAM40B	NM_001134336	FAM40B	129074274	129128239	+	chr7	129090365	129090579	215	129090448	7	8.5082	5.98078	6.04619	intron	NM_001134336	FAM40B	129074274	129123475	+	chr7	129073714	129073859	146	129073843	4	4.20931	3.5696	2.22054	promoter	NM_001134336	FAM40B	129074274	129123475	+	chr7	129074253	129074851	599	129074352	16	16.2179	9.2604	13.8658	promoter		intron	promoter	promoter
NM_030797;FAM49A	NM_030797	FAM49A	16730730	16847134	-	chr2	16814570	16815320	751	16814779	10	12.9227	8.22357	10.249	intron	NM_030797	FAM49A	16730730	16847134	-	chr2	16581810	16581990	181	16581889	7	7.93716	5.71136	5.73948	intergenic	NM_030797	FAM49A	16730730	16847134	-	chr2	16581853	16581999	147	16581947	7	5.54989	4.35783	3.56273	intergenic		intron	intergenic	intergenic
NM_014661;FAM53B	NM_014661	FAM53B	126307863	126432930	-	chr10	126329091	126330049	959	126329880	11	14.4744	8.97117	11.737	intron	NM_014661	FAM53B	126307863	126432930	-	chr10	126308204	126308356	153	126308280	7	7.93716	5.71136	5.73948	exon	NM_014661	FAM53B	126307863	126432930	-	chr10	126308003	126308582	580	126308341	8	6.58635	4.90256	4.54552	exon		intron	exon	exon
NM_024792;FAM57A	NM_024792	FAM57A	635847	646075	+	chr17	642776	643586	811	643207	13	17.6792	10.4664	14.8211	intron	NM_024792	FAM57A	635847	646075	+	chr17	635191	635336	146	635219	4	4.20931	3.5696	2.22054	promoter	NM_024792	FAM57A	635847	646075	+	chr17	635114	635454	341	635242	12	11.1435	7.08148	8.92969	promoter		intron	promoter	promoter
NM_001014812;FAM96A	NM_001014812	FAM96A	64364761	64386207	-	chr15	64381039	64381261	223	64381161	6	7.13144	5.23318	4.75035	exon	NM_001014812	FAM96A	64364761	64386207	-	chr15	64381204	64383446	2243	64381596	15	19.8389	11.4227	17.2711	intron	NM_001014812	FAM96A	64364761	64386207	-	chr15	64380531	64380766	236	64380683	7	5.54989	4.35783	3.56273	intron		exon	intron	intron
NM_001113378;FANCI	NM_001113378	FANCI	89787194	89860362	+	chr15	89835170	89835384	215	89835272	7	8.5082	5.98078	6.04619	intron	NM_001113378	FANCI	89787194	89860362	+	chr15	89787278	89787848	571	89787364	6	6.63441	4.99744	4.49796	promoter	NM_001113378	FANCI	89787194	89860362	+	chr15	89787490	89787909	420	89787802	11	9.94953	6.53675	7.77466	promoter		intron	promoter	promoter
NM_001436;FBL	NM_001436	FBL	40325093	40337054	-	chr19	40332444	40333026	583	40332652	7	8.5082	5.98078	6.04619	intron	NM_001436	FBL	40325093	40337054	-	chr19	40331271	40331434	164	40331349	9	10.6894	7.1392	8.38387	exon	NM_001436	FBL	40325093	40337054	-	chr19	40330883	40331606	724	40331376	24	27.4872	13.6182	24.9074	exon		intron	exon	exon
NM_001163315;FBXL17	NM_001163315	FBXL17	107194734	107717799	-	chr5	107717244	107717790	547	107717377	9	11.4086	7.47597	8.8015	promoter	NM_001163315	FBXL17	107194734	107717799	-	chr5	107339112	107339257	146	107339188	6	6.63441	4.99744	4.49796	intron	NM_001163315	FBXL17	107194734	107717799	-	chr5	107332154	107332300	147	107332224	8	6.58635	4.90256	4.54552	intron		promoter	intron	intron
NM_001184906;FBXL20	NM_001184906	FBXL20	37408897	37557909	-	chr17	37457824	37458058	235	37457902	6	7.13144	5.23318	4.75035	intron	NM_001184906	FBXL20	37408897	37557909	-	chr17	37416806	37417023	218	37416878	5	5.38893	4.28352	3.32093	exon	NM_001184906	FBXL20	37408897	37557909	-	chr17	37416745	37417129	385	37417004	12	11.1435	7.08148	8.92969	exon		intron	exon	exon
NM_012158;FBXL3	NM_012158	FBXL3	77579389	77601331	-	chr13	77601045	77601277	233	77601085	7	8.5082	5.98078	6.04619	promoter	NM_012158	FBXL3	77579389	77601331	-	chr13	77590520	77590665	146	77590529	5	5.38893	4.28352	3.32093	intron	NM_012158	FBXL3	77579389	77601331	-	chr13	77582869	77583334	466	77583038	7	5.54989	4.35783	3.56273	intron		promoter	intron	intron
NM_001193534;FBXL5	NM_001193534	FBXL5	15606007	15657035	-	chr4	15656699	15656913	215	15656725	6	7.13144	5.23318	4.75035	promoter	NM_001193534	FBXL5	15606007	15657035	-	chr4	15624648	15625799	1152	15624779	7	7.93716	5.71136	5.73948	intron	NM_001193534	FBXL5	15606007	15657035	-	chr4	15624492	15625363	872	15624597	9	7.66777	5.44729	5.57864	intron		promoter	intron	intron
NM_012166;FBXO10	NM_012166	FBXO10	37510889	37576250	-	chr9	37586894	37587976	1083	37587478	13	17.6792	10.4664	14.8211	upstream	NM_012166	FBXO10	37510889	37576250	-	chr9	37576002	37576299	298	37576207	7	7.93716	5.71136	5.73948	promoter	NM_012166	FBXO10	37510889	37576250	-	chr9	37575753	37575899	147	37575797	6	4.56349	3.81311	2.63711	promoter		upstream	promoter	promoter
NM_017943;FBXO34	NM_017943	FBXO34	55738872	55819801	+	chr14	55738492	55739304	813	55738604	16	22.7062	12.7092	19.6788	promoter	NM_017943	FBXO34	55738021	55820329	+	chr14	55704919	55705209	291	55704989	5	5.38893	4.28352	3.32093	intergenic	NM_017943	FBXO34	55738021	55820329	+	chr14	55704890	55705196	307	55704979	8	6.58635	4.90256	4.54552	intergenic		promoter	intergenic	intergenic
NM_022039;FBXW4	NM_022039	FBXW4	103370421	103454743	-	chr10	103453469	103454970	1502	103453780	22	33.3992	17.1947	30.0602	promoter	NM_022039	FBXW4	103370421	103454743	-	chr10	103378789	103378934	146	103378859	6	6.63441	4.99744	4.49796	intron	NM_022039	FBXW4	103370421	103454743	-	chr10	103430686	103430832	147	103430753	8	6.58635	4.90256	4.54552	intron		promoter	intron	intron
NM_001161357;FCHO1	NM_001161357	FCHO1	17858527	17899377	+	chr19	17887311	17887527	217	17887402	7	8.5082	5.98078	6.04619	exon	NM_001161357	FCHO1	17862286	17899377	+	chr19	17855293	17855482	190	17855408	6	6.63441	4.99744	4.49796	upstream	NM_001161357	FCHO1	17862286	17899377	+	chr19	17855242	17855728	487	17855489	7	5.54989	4.35783	3.56273	upstream		exon	upstream	upstream
NM_020177;FEM1C	NM_020177	FEM1C	114856608	114880591	-	chr5	114879719	114880380	662	114880111	23	35.2512	17.9423	31.862	promoter	NM_020177	FEM1C	114856608	114880591	-	chr5	114811249	114811476	228	114811347	9	10.6894	7.1392	8.38387	intergenic	NM_020177	FEM1C	114856608	114880591	-	chr5	114713639	114713785	147	114713696	7	5.54989	4.35783	3.56273	intergenic		promoter	intergenic	intergenic
NM_173558;FGD2	NM_173558	FGD2	36973423	36996845	+	chr6	36992670	36993327	658	36992812	13	17.6792	10.4664	14.8211	intron	NM_173558	FGD2	36973423	36996845	+	chr6	36973529	36973929	401	36973623	12	15.1188	9.28096	12.6733	promoter	NM_173558	FGD2	36973423	36996845	+	chr6	36973477	36974091	615	36973595	20	21.6907	11.4393	19.2187	promoter		intron	promoter	promoter
NM_152536;FGD5	NM_152536	FGD5	14860469	14976072	+	chr3	14864865	14865487	623	14865273	8	9.93569	6.72838	7.39876	intron	NM_152536	FGD5	14860469	14976072	+	chr3	14840552	14840736	185	14840654	11	13.6067	8.56704	11.2053	upstream	NM_152536	FGD5	14860469	14976072	+	chr3	14839601	14840213	613	14839787	9	7.66777	5.44729	5.57864	upstream		intron	upstream	upstream
NM_007045;FGFR1OP	NM_007045	FGFR1OP	167412816	167454066	+	chr6	167443697	167444196	500	167443846	8	9.93569	6.72838	7.39876	intron	NM_007045	FGFR1OP	167412816	167454066	+	chr6	167412886	167413484	599	167413013	13	16.663	9.99488	14.1751	promoter	NM_007045	FGFR1OP	167412816	167454066	+	chr6	167412883	167413610	728	167412992	25	28.9806	14.163	26.3754	promoter		intron	promoter	promoter
NM_001039492;FHL2	NM_001039492	FHL2	105977283	106015575	-	chr2	106014730	106015511	782	106015295	24	37.1209	18.6899	33.6813	promoter	NM_001039492	FHL2	105977283	106015681	-	chr2	105996189	105996334	146	105996267	6	6.63441	4.99744	4.49796	intron	NM_001039492	FHL2	105977283	106015681	-	chr2	106000335	106000481	147	106000461	7	5.54989	4.35783	3.56273	intron		promoter	intron	intron
NM_001004311;FIGLA	NM_001004311	FIGLA	71004442	71017775	-	chr2	71021351	71021565	215	71021469	5	5.81207	4.48558	3.51949	upstream	NM_001004311	FIGLA	71004442	71017775	-	chr2	71018567	71018898	332	71018761	8	9.29056	6.42528	7.03698	promoter	NM_001004311	FIGLA	71004442	71017775	-	chr2	71018593	71018982	390	71018854	8	6.58635	4.90256	4.54552	promoter		upstream	promoter	promoter
NM_002014;FKBP4	NM_002014	FKBP4	2904108	2914587	+	chr12	2905682	2905912	231	2905726	5	5.81207	4.48558	3.51949	intron	NM_002014	FKBP4	2904108	2914587	+	chr12	2903706	2903975	270	2903849	6	6.63441	4.99744	4.49796	promoter	NM_002014	FKBP4	2904108	2914587	+	chr12	2903387	2903539	153	2903454	8	6.58635	4.90256	4.54552	promoter		intron	promoter	promoter
NR_028337;FLJ45079	NR_028337	FLJ45079	75875083	75880169	-	chr17	75878972	75879337	366	75879090	7	8.5082	5.98078	6.04619	promoter	NR_028337	FLJ45079	75875083	75880169	-	chr17	75575438	75575583	146	75575509	5	5.38893	4.28352	3.32093	intergenic	NR_028337	FLJ45079	75875083	75880169	-	chr17	75575648	75575823	176	75575741	7	5.54989	4.35783	3.56273	intergenic		promoter	intergenic	intergenic
NM_001195283;FLVCR2	NM_001195283	FLVCR2	76071805	76114512	+	chr14	76076026	76076241	216	76076135	6	7.13144	5.23318	4.75035	intron	NM_001195283	FLVCR2	76071805	76114512	+	chr14	76071410	76071696	287	76071555	7	7.93716	5.71136	5.73948	promoter	NM_001195283	FLVCR2	76071805	76114512	+	chr14	76071405	76071680	276	76071533	8	6.58635	4.90256	4.54552	promoter		intron	promoter	promoter
NM_001024948;FNBP1L	NM_001024948	FNBP1L	93913688	94020218	+	chr1	93913748	93915134	1387	93914093	11	14.4744	8.97117	11.737	promoter	NM_001024948	FNBP1L	93913688	94020218	+	chr1	93880276	93880498	223	93880402	8	9.29056	6.42528	7.03698	intergenic	NM_001024948	FNBP1L	93913688	94020218	+	chr1	93880366	93880758	393	93880668	13	12.3693	7.62621	10.1187	intergenic		promoter	intergenic	intergenic
NM_144600;FOPNL	NM_144600	FOPNL	15959577	15982447	-	chr16	15981864	15982467	604	15982259	8	9.93569	6.72838	7.39876	promoter	NM_144600	FOPNL	15959577	15982447	-	chr16	15972443	15972637	195	15972539	5	5.38893	4.28352	3.32093	intron	NM_144600	FOPNL	15959577	15982447	-	chr16	15972608	15973348	741	15972751	10	8.78998	5.99202	6.6565	intron		promoter	intron	intron
NM_001114171;FOSB	NM_001114171	FOSB	45971253	45978437	+	chr19	45952296	45952572	277	45952360	5	5.81207	4.48558	3.51949	upstream	NM_001114171	FOSB	45971253	45978437	+	chr19	45948914	45949059	146	45949006	5	5.38893	4.28352	3.32093	intergenic	NM_001114171	FOSB	45971253	45978437	+	chr19	45948407	45948553	147	45948474	5	3.63349	3.26838	1.7817	intergenic		upstream	intergenic	intergenic
NM_001198850;FOXJ3	NM_001198850	FOXJ3	42642210	42800886	-	chr1	42801197	42801411	215	42801333	6	7.13144	5.23318	4.75035	promoter	NM_001198850	FOXJ3	42642210	42800903	-	chr1	42661996	42662211	216	42662112	6	6.63441	4.99744	4.49796	intron	NM_001198850	FOXJ3	42642210	42801548	-	chr1	42646732	42646901	170	42646818	9	7.66777	5.44729	5.57864	intron		promoter	intron	intron
NM_004514;FOXK2	NM_004514	FOXK2	80477594	80562483	+	chr17	80556663	80556906	244	80556717	7	8.5082	5.98078	6.04619	intron	NM_004514	FOXK2	80477594	80562483	+	chr17	80476729	80477348	620	80476919	13	16.663	9.99488	14.1751	promoter	NM_004514	FOXK2	80477594	80562483	+	chr17	80476691	80477321	631	80476918	10	8.78998	5.99202	6.6565	promoter		intron	promoter	promoter
NM_018027;FRMD4A	NM_018027	FRMD4A	13685706	14372866	-	chr10	13829457	13829671	215	13829627	6	7.13144	5.23318	4.75035	intron	NM_018027	FRMD4A	13685706	14372866	-	chr10	13673506	13673651	146	13673580	7	7.93716	5.71136	5.73948	intergenic	NM_018027	FRMD4A	13685706	14372866	-	chr10	13674851	13674997	147	13674937	6	4.56349	3.81311	2.63711	intergenic		intron	intergenic	intergenic
NM_001013660;FRRS1	NM_001013660	FRRS1	100174259	100231349	-	chr1	100231916	100232246	331	100232087	7	8.5082	5.98078	6.04619	promoter	NM_001013660	FRRS1	100174259	100231349	-	chr1	100223570	100223815	246	100223671	6	6.63441	4.99744	4.49796	intron	NM_001013660	FRRS1	100174259	100231349	-	chr1	100223418	100224127	710	100223729	11	9.94953	6.53675	7.77466	intron		promoter	intron	intron
NM_001145313;FSD1L	NM_001145313	FSD1L	108210315	108309083	+	chr9	108262542	108263365	824	108263053	8	9.93569	6.72838	7.39876	intron	NM_001145313	FSD1L	108210315	108309083	+	chr9	108179324	108179495	172	108179413	7	7.93716	5.71136	5.73948	intergenic	NM_001145313	FSD1L	108210315	108234416	+	chr9	108179348	108179523	176	108179428	10	8.78998	5.99202	6.6565	intergenic		intron	intergenic	intergenic
NM_001128427;FSTL5	NM_001128427	FSTL5	162305044	163085186	-	chr4	162476577	162476888	312	162476757	11	14.4744	8.97117	11.737	intron	NM_001128427	FSTL5	162305044	163085186	-	chr4	160330941	160331264	324	160331012	6	6.63441	4.99744	4.49796	intergenic	NM_001128427	FSTL5	162305044	163085186	-	chr4	160331012	160331211	200	160331098	11	9.94953	6.53675	7.77466	intergenic		intron	intergenic	intergenic
NM_002032;FTH1	NM_002032	FTH1	61731757	61735132	-	chr11	61734217	61735106	890	61734775	8	9.93569	6.72838	7.39876	promoter	NM_002032	FTH1	61731757	61735132	-	chr11	61733084	61733537	454	61733326	9	10.6894	7.1392	8.38387	intron	NM_002032	FTH1	61731757	61735132	-	chr11	61733364	61733679	316	61733596	10	8.78998	5.99202	6.6565	intron		promoter	intron	intron
NM_003902;FUBP1	NM_003902	FUBP1	78413591	78444777	-	chr1	78442951	78446257	3307	78443382	9	11.4086	7.47597	8.8015	promoter	NM_003902	FUBP1	78413591	78444777	-	chr1	78441394	78441585	192	78441457	4	4.20931	3.5696	2.22054	intron	NM_003902	FUBP1	78413591	78444777	-	chr1	78441052	78441198	147	78441111	6	4.56349	3.81311	2.63711	intron		promoter	intron	intron
NM_002039;GAB1	NM_002039	GAB1	144257983	144395718	+	chr4	144298537	144298751	215	144298606	5	5.81207	4.48558	3.51949	intron	NM_002039	GAB1	144257983	144395718	+	chr4	144256908	144257053	146	144256980	5	5.38893	4.28352	3.32093	promoter	NM_002039	GAB1	144257983	144395718	+	chr4	144257113	144257776	664	144257366	14	13.6249	8.17094	11.339	promoter		intron	promoter	promoter
NM_080491;GAB2	NM_080491	GAB2	77926336	78128868	-	chr11	78128204	78128454	251	78128404	5	5.81207	4.48558	3.51949	promoter	NM_080491	GAB2	77926336	78128868	-	chr11	78090348	78090495	148	78090447	6	6.63441	4.99744	4.49796	intron	NM_080491	GAB2	77926336	78128868	-	chr11	78061203	78061773	571	78061314	7	5.54989	4.35783	3.56273	intron		promoter	intron	intron
NM_001081573;GAB3	NM_001081573	GAB3	153903527	153979348	-	chrX	153979141	153979370	230	153979219	6	7.13144	5.23318	4.75035	promoter	NM_001081573	GAB3	153903527	153979348	-	chrX	153946732	153946997	266	153946868	10	12.1293	7.85312	9.77469	intron	NM_001081573	GAB3	153903527	153979348	-	chrX	153952263	153952563	301	153952456	6	4.56349	3.81311	2.63711	intron		promoter	intron	intron
NM_138801;GALM	NM_138801	GALM	38893052	38961909	+	chr2	38892864	38893137	274	38892974	7	8.5082	5.98078	6.04619	promoter	NM_138801	GALM	38893052	38961909	+	chr2	38861674	38861819	146	38861788	7	7.93716	5.71136	5.73948	intergenic	NM_138801	GALM	38893052	38961909	+	chr2	38861734	38861880	147	38861801	9	7.66777	5.44729	5.57864	intergenic		promoter	intergenic	intergenic
NM_001130064;GAP43	NM_001130064	GAP43	115342151	115440334	+	chr3	115376761	115377864	1104	115377173	15	21.0037	11.9616	18.0315	intron	NM_001130064	GAP43	115342151	115440334	+	chr3	114906239	114906542	304	114906307	7	7.93716	5.71136	5.73948	intergenic	NM_001130064	GAP43	115342151	115440334	+	chr3	114905536	114905797	262	114905678	8	6.58635	4.90256	4.54552	intergenic		intron	intergenic	intergenic
NM_000158;GBE1	NM_000158	GBE1	81538850	81810950	-	chr3	81810236	81811079	844	81810471	16	22.7062	12.7092	19.6788	promoter	NM_000158	GBE1	81538850	81810950	-	chr3	81533435	81533725	291	81533600	6	6.63441	4.99744	4.49796	intergenic	NM_000158	GBE1	81538850	81810950	-	chr3	81533873	81534254	382	81534091	17	17.5522	9.80513	15.1687	intergenic		promoter	intergenic	intergenic
NM_032380;GFM2	NM_032380	GFM2	74032494	74063042	-	chr5	74056942	74057881	940	74057681	11	14.4744	8.97117	11.737	intron	NM_032380	GFM2	74017031	74063042	-	chr5	74056239	74059755	3517	74056396	7	7.93716	5.71136	5.73948	exon	NM_032380	GFM2	74017031	74063042	-	chr5	74056380	74059771	3392	74056532	11	9.94953	6.53675	7.77466	exon		intron	exon	exon
NM_001242628;GFOD1	NM_001242628	GFOD1	13363587	13408369	-	chr6	13395892	13396256	365	13396065	8	9.93569	6.72838	7.39876	intron	NM_001242628	GFOD1	13363587	13486415	-	chr6	13355139	13355505	367	13355214	6	6.63441	4.99744	4.49796	intergenic	NM_001242628	GFOD1	13363587	13486415	-	chr6	13355013	13355176	164	13355097	9	7.66777	5.44729	5.57864	intergenic		intron	intergenic	intergenic
NM_001244710;GFPT1	NM_001244710	GFPT1	69546901	69614386	-	chr2	69614009	69614223	215	69614088	6	7.13144	5.23318	4.75035	promoter	NM_001244710	GFPT1	69546901	69614386	-	chr2	69536554	69536895	342	69536669	11	13.6067	8.56704	11.2053	intergenic	NM_001244710	GFPT1	69546901	69614386	-	chr2	69536223	69536369	147	69536307	5	3.63349	3.26838	1.7817	intergenic		promoter	intergenic	intergenic
NM_001172703;GGA3	NM_001172703	GGA3	73232694	73257707	-	chr17	73238675	73238889	215	73238805	6	7.13144	5.23318	4.75035	intron	NM_001172703	GGA3	73232694	73257707	-	chr17	73238123	73238663	541	73238156	6	6.63441	4.99744	4.49796	exon	NM_001172703	GGA3	73232694	73257707	-	chr17	73238539	73238917	379	73238756	21	23.1117	11.984	20.6118	exon		intron	exon	exon
NM_003878;GGH	NM_003878	GGH	63927639	63951610	-	chr8	63951430	63952004	575	63951637	21	31.5656	16.4471	28.2776	promoter	NM_003878	GGH	63927639	63951610	-	chr8	63922489	63922969	481	63922597	12	15.1188	9.28096	12.6733	intergenic	NM_003878	GGH	63927639	63951610	-	chr8	63922253	63923035	783	63922609	10	8.78998	5.99202	6.6565	intergenic		promoter	intergenic	intergenic
NR_003191;GGTA1P	NR_003191	GGTA1P	124217319	124262306	-	chr9	124217701	124218055	355	124217800	10	12.9227	8.22357	10.249	exon	NR_003191	GGTA1P	124217319	124262306	-	chr9	124205909	124206387	479	124206019	7	7.93716	5.71136	5.73948	intergenic	NR_003191	GGTA1P	124217319	124262306	-	chr9	124206029	124206373	345	124206289	10	8.78998	5.99202	6.6565	intergenic		exon	intergenic	intergenic
NM_014394;GHITM	NM_014394	GHITM	85899185	85913311	+	chr10	85898647	85899108	462	85898858	15	21.0037	11.9616	18.0315	promoter	NM_014394	GHITM	85899185	85913311	+	chr10	85677736	85677881	146	85677830	7	7.93716	5.71136	5.73948	intergenic	NM_014394	GHITM	85899185	85913311	+	chr10	85750371	85750517	147	85750393	6	4.56349	3.81311	2.63711	intergenic		promoter	intergenic	intergenic
NM_000165;GJA1	NM_000165	GJA1	121756745	121770873	+	chr6	121758196	121758459	264	121758377	8	9.93569	6.72838	7.39876	intron	NM_000165	GJA1	121756745	121770873	+	chr6	121756743	121756888	146	121756808	5	5.38893	4.28352	3.32093	promoter	NM_000165	GJA1	121756745	121770873	+	chr6	121757551	121759143	1593	121757905	12	11.1435	7.08148	8.92969	promoter		intron	promoter	promoter
NM_021954;GJA3	NM_021954	GJA3	20712395	20735183	-	chr13	20693242	20693466	225	20693372	6	7.13144	5.23318	4.75035	intergenic	NM_021954	GJA3	20712395	20735183	-	chr13	20748713	20748994	282	20748876	9	10.6894	7.1392	8.38387	upstream	NM_021954	GJA3	20712395	20735183	-	chr13	20748565	20749028	464	20748866	15	14.9083	8.71567	12.5886	upstream		intergenic	upstream	upstream
NM_001145666;GLG1	NM_001145666	GLG1	74481326	74641042	-	chr16	74640236	74640888	653	74640416	11	14.4744	8.97117	11.737	promoter	NM_001145666	GLG1	74481326	74641042	-	chr16	74482879	74483026	148	74482963	6	6.63441	4.99744	4.49796	exon	NM_001145666	GLG1	74481326	74641042	-	chr16	74482728	74482925	198	74482805	6	4.56349	3.81311	2.63711	exon		promoter	exon	exon
NM_001010983;GLT8D1	NM_001010983	GLT8D1	52728504	52740048	-	chr3	52744441	52744785	345	52744587	7	8.5082	5.98078	6.04619	upstream	NM_001010983	GLT8D1	52728504	52740048	-	chr3	52731177	52731396	220	52731282	12	15.1188	9.28096	12.6733	intron	NM_001010983	GLT8D1	52728504	52737622	-	chr3	52731224	52731439	216	52731336	9	7.66777	5.44729	5.57864	intron		upstream	intron	intron
NM_000405;GM2A	NM_000405	GM2A	150632613	150649953	+	chr5	150637109	150638746	1638	150637531	8	9.93569	6.72838	7.39876	intron	NM_000405	GM2A	150632613	150649953	+	chr5	150631915	150632271	357	150632146	15	19.8389	11.4227	17.2711	promoter	NM_000405	GM2A	150632613	150649953	+	chr5	150631777	150632311	535	150631987	14	13.6249	8.17094	11.339	promoter		intron	promoter	promoter
NM_012384;GMEB2	NM_012384	GMEB2	62218955	62258381	-	chr20	62257466	62258099	634	62257788	13	17.6792	10.4664	14.8211	promoter	NM_012384	GMEB2	62218955	62258381	-	chr20	62251412	62251582	171	62251490	9	10.6894	7.1392	8.38387	intron	NM_012384	GMEB2	62218955	62258381	-	chr20	62251391	62251537	147	62251499	8	6.58635	4.90256	4.54552	intron		promoter	intron	intron
NM_002070;GNAI2	NM_002070	GNAI2	50273647	50296786	+	chr3	50278569	50279149	581	50278766	6	7.13144	5.23318	4.75035	intron	NM_002070	GNAI2	50273647	50296786	+	chr3	50272988	50273159	172	50273084	8	9.29056	6.42528	7.03698	promoter	NM_002070	GNAI2	50273647	50296786	+	chr3	50272773	50273162	390	50273081	13	12.3693	7.62621	10.1187	promoter		intron	promoter	promoter
NM_002074;GNB1	NM_002074	GNB1	1716725	1822526	-	chr1	1821397	1822285	889	1821557	12	16.0608	9.71877	13.2618	promoter	NM_002074	GNB1	1716725	1822526	-	chr1	1738039	1738434	396	1738159	10	12.1293	7.85312	9.77469	intron	NM_002074	GNB1	1716725	1822526	-	chr1	1738233	1738536	304	1738358	8	6.58635	4.90256	4.54552	intron		promoter	intron	intron
NM_001002296;GOLGA7	NM_001002296	GOLGA7	41348081	41368499	+	chr8	41347190	41347774	585	41347376	12	16.0608	9.71877	13.2618	promoter	NM_001002296	GOLGA7	41348081	41368499	+	chr8	41327146	41327348	203	41327271	9	10.6894	7.1392	8.38387	upstream	NM_001002296	GOLGA7	41348081	41368499	+	chr8	41326919	41327387	469	41327271	10	8.78998	5.99202	6.6565	upstream		promoter	upstream	upstream
NM_001256486;GOLGB1	NM_001256486	GOLGB1	121382046	121468614	-	chr3	121409553	121410667	1115	121410296	9	11.4086	7.47597	8.8015	exon	NM_001256486	GOLGB1	121382046	121468614	-	chr3	121387552	121388004	453	121387922	8	9.29056	6.42528	7.03698	intron	NM_001256486	GOLGB1	121382046	121468614	-	chr3	121387860	121388038	179	121387934	9	7.66777	5.44729	5.57864	intron		exon	intron	intron
NM_014498;GOLIM4	NM_014498	GOLIM4	167727654	167813417	-	chr3	167742012	167742299	288	167742145	6	7.13144	5.23318	4.75035	intron	NM_014498	GOLIM4	167727654	167813417	-	chr3	167742266	167742453	188	167742361	9	10.6894	7.1392	8.38387	exon	NM_014498	GOLIM4	167727654	167813417	-	chr3	167742143	167742402	260	167742278	7	5.54989	4.35783	3.56273	exon		intron	exon	exon
NM_001037533;GON4L	NM_001037533	GON4L	155719510	155826972	-	chr1	155826716	155827057	342	155826896	12	16.0608	9.71877	13.2618	promoter	NM_001037533	GON4L	155719510	155826972	-	chr1	155783008	155783182	175	155783038	5	5.38893	4.28352	3.32093	intron	NM_001037533	GON4L	155719510	155826972	-	chr1	155770526	155770858	333	155770607	7	5.54989	4.35783	3.56273	intron		promoter	intron	intron
NM_002080;GOT2	NM_002080	GOT2	58741035	58768246	-	chr16	58767604	58768272	669	58767848	16	22.7062	12.7092	19.6788	promoter	NM_002080	GOT2	58741035	58768246	-	chr16	58766128	58766491	364	58766381	6	6.63441	4.99744	4.49796	intron	NM_002080	GOT2	58741035	58768246	-	chr16	58766175	58766466	292	58766357	7	5.54989	4.35783	3.56273	intron		promoter	intron	intron
NM_001002909;GPATCH8	NM_001002909	GPATCH8	42472645	42580957	-	chr17	42580173	42581434	1262	42580325	9	11.4086	7.47597	8.8015	promoter	NM_001002909	GPATCH8	42472645	42580957	-	chr17	42507735	42508153	419	42507821	6	6.63441	4.99744	4.49796	intron	NM_001002909	GPATCH8	42472645	42580957	-	chr17	42508016	42508324	309	42508086	8	6.58635	4.90256	4.54552	intron		promoter	intron	intron
NM_004951;GPR183	NM_004951	GPR183	99946789	99959749	-	chr13	99955330	99962717	7388	99956905	12	16.0608	9.71877	13.2618	promoter	NM_004951	GPR183	99946789	99959749	-	chr13	99946983	99947194	212	99947103	7	7.93716	5.71136	5.73948	exon	NM_004951	GPR183	99946789	99959749	-	chr13	99946954	99947162	209	99946982	5	3.63349	3.26838	1.7817	exon		promoter	exon	exon
NM_001197184;GPR33	NM_001197184	GPR33	31952150	31957151	-	chr14	31961846	31962492	647	31962284	13	17.6792	10.4664	14.8211	upstream	NM_001197184	GPR33	31952150	31957151	-	chr14	31954211	31954426	216	31954313	11	13.6067	8.56704	11.2053	intron	NM_001197184	GPR33	31952150	31957151	-	chr14	31953527	31954004	478	31953794	14	13.6249	8.17094	11.339	intron		upstream	intron	intron
NM_001177676;GPR68	NM_001177676	GPR68	91698876	91720224	-	chr14	91704905	91705294	390	91705087	7	8.5082	5.98078	6.04619	intron	NM_001177676	GPR68	91698876	91720224	-	chr14	91694314	91694839	526	91694768	7	7.93716	5.71136	5.73948	intergenic	NM_001177676	GPR68	91698876	91710852	-	chr14	91694277	91694879	603	91694393	12	11.1435	7.08148	8.92969	intergenic		intron	intergenic	intergenic
NM_018653;GPRC5C	NM_018653	GPRC5C	72427667	72443568	+	chr17	72439271	72439500	230	72439306	7	8.5082	5.98078	6.04619	intron	NM_018653	GPRC5C	72427667	72443568	+	chr17	72411050	72411272	223	72411165	6	6.63441	4.99744	4.49796	upstream	NM_018653	GPRC5C	72427667	72443568	+	chr17	72410727	72411343	617	72410818	12	11.1435	7.08148	8.92969	upstream		intron	upstream	upstream
NM_001145118;GRID2IP	NM_001145118	GRID2IP	6536409	6591067	-	chr7	6544184	6544608	425	6544377	7	8.5082	5.98078	6.04619	exon	NM_001145118	GRID2IP	6536409	6591067	-	chr7	6543644	6543988	345	6543708	6	6.63441	4.99744	4.49796	intron	NM_001145118	GRID2IP	6536409	6591067	-	chr7	6543448	6543755	308	6543530	9	7.66777	5.44729	5.57864	intron		exon	intron	intron
NM_001098477;GRSF1	NM_001098477	GRSF1	71681499	71705627	-	chr4	71704045	71705611	1567	71704514	12	16.0608	9.71877	13.2618	promoter	NM_001098477	GRSF1	71681499	71705220	-	chr4	71702440	71702748	309	71702625	7	7.93716	5.71136	5.73948	intron	NM_001098477	GRSF1	71681499	71705627	-	chr4	71703093	71703239	147	71703138	7	5.54989	4.35783	3.56273	intron		promoter	intron	intron
NM_001127662;GSN	NM_001127662	GSN	124030380	124095120	+	chr9	124011320	124011938	619	124011526	9	11.4086	7.47597	8.8015	upstream	NM_001127662	GSN	124030380	124095120	+	chr9	123988419	123988652	234	123988537	6	6.63441	4.99744	4.49796	intergenic	NM_001127662	GSN	124030380	124095120	+	chr9	123988099	123989106	1008	123988390	13	12.3693	7.62621	10.1187	intergenic		upstream	intergenic	intergenic
NM_001163636;GTF2I	NM_001163636	GTF2I	74072030	74175022	+	chr7	74056872	74057220	349	74057054	8	9.93569	6.72838	7.39876	upstream	NM_001163636	GTF2I	74072030	74175022	+	chr7	74020566	74020867	302	74020806	6	6.63441	4.99744	4.49796	intergenic	NM_001163636	GTF2I	74072030	74175022	+	chr7	74020358	74020681	324	74020546	7	5.54989	4.35783	3.56273	intergenic		upstream	intergenic	intergenic
NM_001199207;GTF2IRD1	NM_001199207	GTF2IRD1	73868120	74016920	+	chr7	73867024	73867377	354	73867194	7	8.5082	5.98078	6.04619	promoter	NM_001199207	GTF2IRD1	73868120	74016920	+	chr7	73866549	73866740	192	73866637	8	9.29056	6.42528	7.03698	upstream	NM_001199207	GTF2IRD1	73868120	74016920	+	chr7	73866554	73866907	354	73866607	8	6.58635	4.90256	4.54552	upstream		promoter	upstream	upstream
NM_138408;GTF3C6	NM_138408	GTF3C6	111279763	111289091	+	chr6	111266051	111266612	562	111266231	11	14.4744	8.97117	11.737	upstream	NM_138408	GTF3C6	111279763	111289091	+	chr6	111255503	111255657	155	111255600	7	7.93716	5.71136	5.73948	intergenic	NM_138408	GTF3C6	111279763	111289091	+	chr6	111238800	111238946	147	111238869	5	3.63349	3.26838	1.7817	intergenic		upstream	intergenic	intergenic
NM_001099414;HAVCR1	NM_001099414	HAVCR1	156456531	156485970	-	chr5	156501507	156502627	1121	156501659	9	11.4086	7.47597	8.8015	upstream	NM_001099414	HAVCR1	156456531	156485970	-	chr5	156477075	156477220	146	156477146	5	5.38893	4.28352	3.32093	intron	NM_001099414	HAVCR1	156456531	156485970	-	chr5	156476937	156477213	277	156477098	9	7.66777	5.44729	5.57864	intron		upstream	intron	intron
NM_005335;HCLS1	NM_005335	HCLS1	121350246	121379791	-	chr3	121356613	121356827	215	121356723	7	8.5082	5.98078	6.04619	intron	NM_005335	HCLS1	121350246	121379791	-	chr3	121349157	121349944	788	121349273	12	15.1188	9.28096	12.6733	intergenic	NM_005335	HCLS1	121350246	121379791	-	chr3	121349475	121350047	573	121349573	15	14.9083	8.71567	12.5886	intergenic		intron	intergenic	intergenic
NM_001525;HCRTR1	NM_001525	HCRTR1	32083301	32092919	+	chr1	32071228	32072510	1283	32071434	13	17.6792	10.4664	14.8211	upstream	NM_001525	HCRTR1	32083301	32092919	+	chr1	32054740	32054941	202	32054839	5	5.38893	4.28352	3.32093	intergenic	NM_001525	HCRTR1	32083301	32092919	+	chr1	32054879	32055025	147	32054917	6	4.56349	3.81311	2.63711	intergenic		upstream	intergenic	intergenic
NM_014320;HEBP2	NM_014320	HEBP2	138725336	138734582	+	chr6	138724843	138725057	215	138724962	5	5.81207	4.48558	3.51949	promoter	NM_014320	HEBP2	138725336	138734582	+	chr6	138693504	138693649	146	138693595	5	5.38893	4.28352	3.32093	intergenic	NM_014320	HEBP2	138725336	138734582	+	chr6	138693085	138693231	147	138693181	9	7.66777	5.44729	5.57864	intergenic		promoter	intergenic	intergenic
NM_003922;HERC1	NM_003922	HERC1	63900817	64126147	-	chr15	64126259	64126742	484	64126458	12	16.0608	9.71877	13.2618	promoter	NM_003922	HERC1	63900817	64126147	-	chr15	63901859	63902004	146	63901988	5	5.38893	4.28352	3.32093	intron	NM_003922	HERC1	63900817	64126147	-	chr15	63901983	63903221	1239	63902237	13	12.3693	7.62621	10.1187	intron		promoter	intron	intron
NM_001165136;HERC6	NM_001165136	HERC6	89299891	89364249	+	chr4	89300097	89300494	398	89300291	17	24.4335	13.4567	21.3519	promoter	NM_001165136	HERC6	89299891	89364249	+	chr4	89241694	89241879	186	89241799	5	5.38893	4.28352	3.32093	intergenic	NM_001165136	HERC6	89299891	89364249	+	chr4	89242108	89242369	262	89242243	16	16.2179	9.2604	13.8658	intergenic		promoter	intergenic	intergenic
NM_001010989;HERPUD1	NM_001010989	HERPUD1	56965748	56977793	+	chr16	56965349	56965855	507	56965734	9	11.4086	7.47597	8.8015	promoter	NM_001010989	HERPUD1	56965748	56977793	+	chr16	56950724	56950971	248	56950869	6	6.63441	4.99744	4.49796	upstream	NM_001010989	HERPUD1	56965748	56977793	+	chr16	56950786	56950979	194	56950887	9	7.66777	5.44729	5.57864	upstream		promoter	upstream	upstream
NM_022373;HERPUD2	NM_022373	HERPUD2	35672270	35734772	-	chr7	35734237	35734666	430	35734391	6	7.13144	5.23318	4.75035	promoter	NM_022373	HERPUD2	35672270	35734772	-	chr7	35729496	35729648	153	35729533	5	5.38893	4.28352	3.32093	intron	NM_022373	HERPUD2	35672270	35734772	-	chr7	35730040	35730908	869	35730270	12	11.1435	7.08148	8.92969	intron		promoter	intron	intron
NM_000187;HGD	NM_000187	HGD	120347015	120401418	-	chr3	120360751	120361399	649	120361180	9	11.4086	7.47597	8.8015	intron	NM_000187	HGD	120347015	120401418	-	chr3	120333527	120333672	146	120333581	4	4.20931	3.5696	2.22054	intergenic	NM_000187	HGD	120347015	120401418	-	chr3	120333480	120333714	235	120333639	5	3.63349	3.26838	1.7817	intergenic		intron	intergenic	intergenic
NM_152696;HIPK1	NM_152696	HIPK1	114471996	114520491	+	chr1	114470445	114474560	4116	114471055	16	22.7062	12.7092	19.6788	promoter	NM_152696	HIPK1	114471996	114514698	+	chr1	114470408	114470651	244	114470517	7	7.93716	5.71136	5.73948	upstream	NM_152696	HIPK1	114471996	114520491	+	chr1	114468900	114469123	224	114468938	5	3.63349	3.26838	1.7817	upstream		promoter	upstream	upstream
NM_002118;HLA-DMB	NM_002118	HLA-DMB	32902406	32908847	-	chr6	32906162	32906666	505	32906356	12	16.0608	9.71877	13.2618	exon	NM_002118	HLA-DMB	32902406	32908847	-	chr6	32905568	32905888	321	32905646	6	6.63441	4.99744	4.49796	intron	NM_002118	HLA-DMB	32902406	32908847	-	chr6	32903799	32904125	327	32903985	10	8.78998	5.99202	6.6565	intron		exon	intron	intron
NM_001243961;HLA-DQB1	NM_001243961	HLA-DQB1	32627241	32634466	-	chr6	32629537	32629812	276	32629643	6	7.13144	5.23318	4.75035	exon	NM_001243961	HLA-DQB1	32627241	32634466	-	chr6	32611942	32612180	239	32612073	8	9.29056	6.42528	7.03698	intergenic	NM_001243961	HLA-DQB1	32627241	32634466	-	chr6	32611496	32611772	277	32611630	30	36.6818	16.8866	33.9565	intergenic		exon	intergenic	intergenic
NM_002131;HMGA1	NM_002131	HMGA1	34204577	34214008	+	chr6	34191335	34191679	345	34191468	7	8.5082	5.98078	6.04619	upstream	NM_002131	HMGA1	34204577	34214008	+	chr6	34173669	34173814	146	34173763	6	6.63441	4.99744	4.49796	intergenic	NM_002131	HMGA1	34204577	34214008	+	chr6	34150889	34151035	147	34150964	7	5.54989	4.35783	3.56273	intergenic		upstream	intergenic	intergenic
NM_021182;HMHB1	NM_021182	HMHB1	143191726	143200284	+	chr5	143171488	143171845	358	143171701	8	9.93569	6.72838	7.39876	upstream	NM_021182	HMHB1	143191726	143200284	+	chr5	143155114	143155259	146	143155221	6	6.63441	4.99744	4.49796	intergenic	NM_021182	HMHB1	143191726	143200284	+	chr5	143093934	143094320	387	143094093	18	18.9099	10.3499	16.4961	intergenic		upstream	intergenic	intergenic
NM_001127204;HMOX2	NM_001127204	HMOX2	4526341	4560348	+	chr16	4555059	4555306	248	4555131	8	9.93569	6.72838	7.39876	intron	NM_001127204	HMOX2	4526341	4560348	+	chr16	4526469	4527008	540	4526678	11	13.6067	8.56704	11.2053	promoter	NM_001127204	HMOX2	4526341	4560348	+	chr16	4526470	4527191	722	4527070	9	7.66777	5.44729	5.57864	promoter		intron	promoter	promoter
NM_001123366;HMSD	NM_001123366	HMSD	61616588	61627645	+	chr18	61615898	61616340	443	61616140	7	8.5082	5.98078	6.04619	promoter	NM_001123366	HMSD	61616588	61627645	+	chr18	61603201	61603409	209	61603287	6	6.63441	4.99744	4.49796	upstream	NM_001123366	HMSD	61616588	61627645	+	chr18	61603719	61603961	243	61603820	19	20.2897	10.8946	17.8466	upstream		promoter	upstream	upstream
NM_002137;HNRNPA2B1	NM_002137	HNRNPA2B1	26229556	26240413	-	chr7	26235369	26235694	326	26235497	8	9.93569	6.72838	7.39876	exon	NM_002137	HNRNPA2B1	26229556	26240413	-	chr7	26233759	26234048	290	26233951	8	9.29056	6.42528	7.03698	intron	NM_002137	HNRNPA2B1	26229556	26240413	-	chr7	26234576	26234916	341	26234642	7	5.54989	4.35783	3.56273	intron		exon	intron	intron
NM_001077442;HNRNPC	NM_001077442	HNRNPC	21677296	21737638	-	chr14	21686419	21686663	245	21686519	6	7.13144	5.23318	4.75035	intron	NM_001077442	HNRNPC	21677296	21737638	-	chr14	21677527	21677840	314	21677603	5	5.38893	4.28352	3.32093	exon	NM_001077442	HNRNPC	21677296	21737638	-	chr14	21677921	21678281	361	21678152	8	6.58635	4.90256	4.54552	exon		intron	exon	exon
NM_001098204;HNRNPF	NM_001098204	HNRNPF	43881065	43904656	-	chr10	43902734	43905365	2632	43902906	12	16.0608	9.71877	13.2618	promoter	NM_001098204	HNRNPF	43881065	43892794	-	chr10	43889348	43889654	307	43889473	9	10.6894	7.1392	8.38387	intron	NM_001098204	HNRNPF	43881065	43903299	-	chr10	43889289	43889640	352	43889485	15	14.9083	8.71567	12.5886	intron		promoter	intron	intron
NM_007216;HPS5	NM_007216	HPS5	18300217	18343721	-	chr11	18331945	18332370	426	18332230	9	11.4086	7.47597	8.8015	exon	NM_007216	HPS5	18300217	18343721	-	chr11	18316744	18316919	176	18316826	7	7.93716	5.71136	5.73948	intron	NM_007216	HPS5	18300217	18343721	-	chr11	18307729	18307875	147	18307800	5	3.63349	3.26838	1.7817	intron		exon	intron	intron
NM_004807;HS6ST1	NM_004807	HS6ST1	129023054	129076171	-	chr2	129079581	129080246	666	129079783	29	46.7127	22.4279	43.0277	upstream	NM_004807	HS6ST1	129023054	129076171	-	chr2	128991011	128991185	175	128991104	8	9.29056	6.42528	7.03698	intergenic	NM_004807	HS6ST1	129023054	129076171	-	chr2	128990751	128990897	147	128990816	6	4.56349	3.81311	2.63711	intergenic		upstream	intergenic	intergenic
NM_032855;HSH2D	NM_032855	HSH2D	16244838	16269377	+	chr19	16252595	16252850	256	16252746	6	7.13144	5.23318	4.75035	exon	NM_032855	HSH2D	16244838	16269377	+	chr19	16252369	16252650	282	16252481	6	6.63441	4.99744	4.49796	intron	NM_032855	HSH2D	16244838	16269377	+	chr19	16252351	16252500	150	16252423	6	4.56349	3.81311	2.63711	intron		exon	intron	intron
NM_001540;HSPB1	NM_001540	HSPB1	75931875	75933614	+	chr7	75931564	75931805	242	75931707	8	9.93569	6.72838	7.39876	promoter	NM_001540	HSPB1	75931875	75933614	+	chr7	75923842	75923991	150	75923912	5	5.38893	4.28352	3.32093	upstream	NM_001540	HSPB1	75931875	75933614	+	chr7	75923895	75924041	147	75924018	7	5.54989	4.35783	3.56273	upstream		promoter	upstream	upstream
NM_001130106;HSPBP1	NM_001130106	HSPBP1	55773591	55791751	-	chr19	55790978	55791546	569	55791136	9	11.4086	7.47597	8.8015	promoter	NM_001130106	HSPBP1	55773591	55791751	-	chr19	55787969	55788212	244	55788075	8	9.29056	6.42528	7.03698	intron	NM_001130106	HSPBP1	55773591	55791751	-	chr19	55787985	55788204	220	55788088	16	16.2179	9.2604	13.8658	intron		promoter	intron	intron
NR_033884;HTATSF1P2	NR_033884	HTATSF1P2	3020390	3025005	-	chr6	3023423	3024027	605	3023541	8	9.93569	6.72838	7.39876	promoter	NR_033884	HTATSF1P2	3020390	3025005	-	chr6	3023146	3023759	614	3023229	8	9.29056	6.42528	7.03698	exon	NR_033884	HTATSF1P2	3020390	3025005	-	chr6	3022616	3022848	233	3022729	11	9.94953	6.53675	7.77466	exon		promoter	exon	exon
NM_153692;HTRA4	NM_153692	HTRA4	38831668	38846181	+	chr8	38843231	38843446	216	38843317	7	8.5082	5.98078	6.04619	intron	NM_153692	HTRA4	38831668	38846181	+	chr8	38832442	38832588	147	38832512	5	5.38893	4.28352	3.32093	promoter	NM_153692	HTRA4	38831668	38846181	+	chr8	38832256	38832509	254	38832370	8	6.58635	4.90256	4.54552	promoter		intron	promoter	promoter
NM_001040107;HVCN1	NM_001040107	HVCN1	111086491	111127617	-	chr12	111107135	111108090	956	111107809	14	19.3275	11.214	16.4118	intron	NM_001040107	HVCN1	111086491	111126962	-	chr12	111099137	111100080	944	111099231	8	9.29056	6.42528	7.03698	exon	NM_001040107	HVCN1	111086491	111126962	-	chr12	111098851	111099891	1041	111099233	10	8.78998	5.99202	6.6565	exon		intron	exon	exon
NM_001190880;HYI	NM_001190880	HYI	43916674	43919660	-	chr1	43926537	43926751	215	43926642	5	5.81207	4.48558	3.51949	upstream	NM_001190880	HYI	43916674	43919660	-	chr1	43919352	43920200	849	43919698	8	9.29056	6.42528	7.03698	promoter	NM_001190880	HYI	43916674	43919660	-	chr1	43919598	43920253	656	43919702	9	7.66777	5.44729	5.57864	promoter		upstream	promoter	promoter
NM_001134793;HYLS1	NM_001134793	HYLS1	125753509	125770541	+	chr11	125741993	125742224	232	125742173	6	7.13144	5.23318	4.75035	upstream	NM_001134793	HYLS1	125756955	125770541	+	chr11	125757015	125757226	212	125757114	10	12.1293	7.85312	9.77469	promoter	NM_001134793	HYLS1	125756955	125770541	+	chr11	125756867	125757301	435	125757156	14	13.6249	8.17094	11.339	promoter		upstream	promoter	promoter
NM_001010867;IBA57	NM_001010867	IBA57	228353429	228369958	+	chr1	228352677	228353167	491	228352970	14	19.3275	11.214	16.4118	promoter	NM_001010867	IBA57	228353429	228369958	+	chr1	228350846	228351016	171	228350927	8	9.29056	6.42528	7.03698	upstream	NM_001010867	IBA57	228353429	228369958	+	chr1	228350869	228351060	192	228350980	10	8.78998	5.99202	6.6565	upstream		promoter	upstream	upstream
NM_001099786;ICAM2	NM_001099786	ICAM2	62079955	62097994	-	chr17	62097687	62097920	234	62097811	6	7.13144	5.23318	4.75035	promoter	NM_001099786	ICAM2	62079955	62097994	-	chr17	62092138	62092370	233	62092286	5	5.38893	4.28352	3.32093	intron	NM_001099786	ICAM2	62079955	62097994	-	chr17	62092099	62092424	326	62092299	13	12.3693	7.62621	10.1187	intron		promoter	intron	intron
NM_001545;ICT1	NM_001545	ICT1	73008780	73017356	+	chr17	73008349	73009050	702	73008488	7	8.5082	5.98078	6.04619	promoter	NM_001545	ICT1	73008780	73017356	+	chr17	73006964	73007109	146	73007034	5	5.38893	4.28352	3.32093	upstream	NM_001545	ICT1	73008780	73017356	+	chr17	73007563	73007709	147	73007665	7	5.54989	4.35783	3.56273	upstream		promoter	upstream	upstream
NM_000875;IGF1R	NM_000875	IGF1R	99192761	99507759	+	chr15	99395318	99395532	215	99395439	5	5.81207	4.48558	3.51949	intron	NM_000875	IGF1R	99192761	99507759	+	chr15	99191759	99191977	219	99191865	17	23.12	12.8506	20.4763	promoter	NM_000875	IGF1R	99192761	99507759	+	chr15	99191788	99191981	194	99191889	9	7.66777	5.44729	5.57864	promoter		intron	promoter	promoter
NM_001560;IL13RA1	NM_001560	IL13RA1	117861559	117928496	+	chrX	117840969	117841183	215	117841046	7	8.5082	5.98078	6.04619	upstream	NM_001560	IL13RA1	117861559	117928496	+	chrX	117828649	117828794	146	117828700	4	4.20931	3.5696	2.22054	intergenic	NM_001560	IL13RA1	117861559	117928496	+	chrX	117828078	117828432	355	117828168	11	9.94953	6.53675	7.77466	intergenic		upstream	intergenic	intergenic
NM_001001694;IL17REL	NM_001001694	IL17REL	50432942	50451055	-	chr22	50448859	50449142	284	50448956	7	8.5082	5.98078	6.04619	intron	NM_001001694	IL17REL	50432942	50451055	-	chr22	50358373	50358960	588	50358872	8	9.29056	6.42528	7.03698	intergenic	NM_001001694	IL17REL	50432942	50451055	-	chr22	50359210	50359536	327	50359336	10	8.78998	5.99202	6.6565	intergenic		intron	intergenic	intergenic
NM_000577;IL1RN	NM_000577	IL1RN	113885138	113891593	+	chr2	113873213	113873730	518	113873367	9	11.4086	7.47597	8.8015	upstream	NM_000577	IL1RN	113875470	113891593	+	chr2	113841468	113841613	146	113841538	6	6.63441	4.99744	4.49796	intergenic	NM_000577	IL1RN	113875470	113891593	+	chr2	113841172	113841495	324	113841381	7	5.54989	4.35783	3.56273	intergenic		upstream	intergenic	intergenic
NM_000417;IL2RA	NM_000417	IL2RA	6052657	6104333	-	chr10	6075440	6076014	575	6075841	10	12.9227	8.22357	10.249	intron	NM_000417	IL2RA	6052657	6104333	-	chr10	6051424	6051579	156	6051490	6	6.63441	4.99744	4.49796	intergenic	NM_000417	IL2RA	6052657	6104333	-	chr10	6050806	6051256	451	6051150	12	11.1435	7.08148	8.92969	intergenic		intron	intergenic	intergenic
NM_001258017;IL4I1	NM_001258017	IL4I1	50392913	50432796	-	chr19	50395477	50395730	254	50395580	7	8.5082	5.98078	6.04619	intron	NM_001258017	IL4I1	50392913	50432796	-	chr19	50393517	50393819	303	50393692	6	6.63441	4.99744	4.49796	exon	NM_001258017	IL4I1	50392913	50432796	-	chr19	50393603	50393830	228	50393730	9	7.66777	5.44729	5.57864	exon		intron	exon	exon
NM_001190981;IL6ST	NM_001190981	IL6ST	55230925	55290821	-	chr5	55288786	55291688	2903	55289270	13	17.6792	10.4664	14.8211	promoter	NM_001190981	IL6ST	55230925	55290821	-	chr5	55273426	55273805	380	55273678	7	7.93716	5.71136	5.73948	intron	NM_001190981	IL6ST	55230925	55290821	-	chr5	55273377	55273580	204	55273455	9	7.66777	5.44729	5.57864	intron		promoter	intron	intron
NM_000584;IL8	NM_000584	IL8	74606223	74609433	+	chr4	74591430	74591644	215	74591515	6	7.13144	5.23318	4.75035	upstream	NM_000584	IL8	74606223	74609433	+	chr4	74583666	74584470	805	74583770	8	9.29056	6.42528	7.03698	intergenic	NM_000584	IL8	74606223	74609433	+	chr4	74528685	74529358	674	74528783	15	14.9083	8.71567	12.5886	intergenic		upstream	intergenic	intergenic
NM_001199799;ILDR1	NM_001199799	ILDR1	121706170	121741127	-	chr3	121715749	121716033	285	121715874	6	7.13144	5.23318	4.75035	intron	NM_001199799	ILDR1	121706170	121741127	-	chr3	121676291	121676436	146	121676418	5	5.38893	4.28352	3.32093	intergenic	NM_001199799	ILDR1	121706170	121741127	-	chr3	121676840	121677168	329	121677058	8	6.58635	4.90256	4.54552	intergenic		intron	intergenic	intergenic
NM_001137673;ILF3	NM_001137673	ILF3	10764937	10796443	+	chr19	10765550	10765914	365	10765708	6	7.13144	5.23318	4.75035	promoter	NM_001137673	ILF3	10764937	10803095	+	chr19	10766269	10766635	367	10766494	6	6.63441	4.99744	4.49796	intron	NM_001137673	ILF3	10764937	10796443	+	chr19	10766518	10766862	345	10766625	12	11.1435	7.08148	8.92969	intron		promoter	intron	intron
NM_002196;INSM1	NM_002196	INSM1	20348765	20351592	+	chr20	20346965	20348444	1480	20347220	12	16.0608	9.71877	13.2618	promoter	NM_002196	INSM1	20348765	20351592	+	chr20	20345190	20345664	475	20345579	7	7.93716	5.71136	5.73948	upstream	NM_002196	INSM1	20348765	20351592	+	chr20	20343232	20343378	147	20343361	6	4.56349	3.81311	2.63711	upstream		promoter	upstream	upstream
NM_001005909;IP6K2	NM_001005909	IP6K2	48730884	48754711	-	chr3	48753910	48754719	810	48754136	11	14.4744	8.97117	11.737	promoter	NM_001005909	IP6K2	48730884	48754711	-	chr3	48745078	48745287	210	48745208	4	4.20931	3.5696	2.22054	intron	NM_001005909	IP6K2	48725436	48754711	-	chr3	48729675	48729837	163	48729748	6	4.56349	3.81311	2.63711	intron		promoter	intron	intron
NM_002271;IPO5	NM_002271	IPO5	98605929	98676550	+	chr13	98628019	98628740	722	98628140	13	17.6792	10.4664	14.8211	intron	NM_002271	IPO5	98605929	98676550	+	chr13	98180706	98180851	146	98180782	7	7.93716	5.71136	5.73948	intergenic	NM_002271	IPO5	98605929	98676550	+	chr13	98148956	98149102	147	98149089	9	7.66777	5.44729	5.57864	intergenic		intron	intergenic	intergenic
NM_001100390;IQCE	NM_001100390	IQCE	2598632	2654368	+	chr7	2647357	2647856	500	2647561	9	11.4086	7.47597	8.8015	intron	NM_001100390	IQCE	2598632	2654368	+	chr7	2598712	2598969	258	2598826	12	15.1188	9.28096	12.6733	promoter	NM_001100390	IQCE	2598632	2654368	+	chr7	2598780	2599077	298	2598851	9	7.66777	5.44729	5.57864	promoter		intron	promoter	promoter
NM_001134435;IQCG	NM_001134435	IQCG	197615946	197686886	-	chr3	197639414	197640447	1034	197639662	11	14.4744	8.97117	11.737	exon	NM_001134435	IQCG	197615948	197676796	-	chr3	197636599	197636888	290	197636716	6	6.63441	4.99744	4.49796	intron	NM_001134435	IQCG	197615946	197686886	-	chr3	197623778	197623935	158	197623863	10	8.78998	5.99202	6.6565	intron		exon	intron	intron
NM_032263;IQCG	NM_032263	IQCG	197615946	197686886	-	chr3	197683880	197685439	1560	197684389	17	24.4335	13.4567	21.3519	intron	NM_032263	IQCG	197615946	197686886	-	chr3	197605097	197605242	146	197605167	4	4.20931	3.5696	2.22054	intergenic	NM_032263	IQCG	197615946	197686886	-	chr3	197604899	197605445	547	197605127	7	5.54989	4.35783	3.56273	intergenic		intron	intergenic	intergenic
NM_001025242;IRAK1	NM_001025242	IRAK1	153275957	153285342	-	chrX	153284903	153285125	223	153285011	6	7.13144	5.23318	4.75035	promoter	NM_001025242	IRAK1	153275957	153285342	-	chrX	153267804	153267961	158	153267883	6	6.63441	4.99744	4.49796	intergenic	NM_001025242	IRAK1	153275957	153285342	-	chrX	153267860	153268146	287	153267983	10	8.78998	5.99202	6.6565	intergenic		promoter	intergenic	intergenic
NM_001142523;IRAK3	NM_001142523	IRAK3	66582978	66648394	+	chr12	66597962	66598267	306	66598108	8	9.93569	6.72838	7.39876	intron	NM_001142523	IRAK3	66582978	66648394	+	chr12	66582615	66583190	576	66583057	8	9.29056	6.42528	7.03698	promoter	NM_001142523	IRAK3	66582978	66648394	+	chr12	66582554	66583177	624	66582702	9	7.66777	5.44729	5.57864	promoter		intron	promoter	promoter
NM_001206696;IRF6	NM_001206696	IRF6	209958968	209979520	-	chr1	209979693	209979914	222	209979817	5	5.81207	4.48558	3.51949	promoter	NM_001206696	IRF6	209958968	209979520	-	chr1	209960675	209961094	420	209960993	11	13.6067	8.56704	11.2053	exon	NM_001206696	IRF6	209958968	209979520	-	chr1	209960788	209961085	298	209960981	14	13.6249	8.17094	11.339	exon		promoter	exon	exon
NM_002211;ITGB1	NM_002211	ITGB1	33189246	33246822	-	chr10	33247365	33247604	240	33247472	7	8.5082	5.98078	6.04619	promoter	NM_002211	ITGB1	33189246	33247293	-	chr10	33227094	33227292	199	33227218	6	6.63441	4.99744	4.49796	intron	NM_002211	ITGB1	33189246	33247293	-	chr10	33227032	33227178	147	33227108	7	5.54989	4.35783	3.56273	intron		promoter	intron	intron
NM_000888;ITGB6	NM_000888	ITGB6	160958233	161056590	-	chr2	161063371	161065608	2238	161063578	9	11.4086	7.47597	8.8015	upstream	NM_000888	ITGB6	160958233	161056590	-	chr2	161037443	161037589	147	161037548	6	6.63441	4.99744	4.49796	intron	NM_000888	ITGB6	160958233	161056590	-	chr2	161037338	161038273	936	161037581	8	6.58635	4.90256	4.54552	intron		upstream	intron	intron
NM_001012514;ITM2C	NM_001012514	ITM2C	231729621	231743963	+	chr2	231692890	231693104	215	231693033	5	5.81207	4.48558	3.51949	intergenic	NM_001012514	ITM2C	231729621	231743963	+	chr2	231729157	231729396	240	231729203	5	5.38893	4.28352	3.32093	promoter	NM_001012514	ITM2C	231729621	231743963	+	chr2	231729215	231729361	147	231729340	8	6.58635	4.90256	4.54552	promoter		intergenic	promoter	promoter
NM_001142593;ITPK1	NM_001142593	ITPK1	93403259	93582263	-	chr14	93582281	93582785	505	93582479	13	17.6792	10.4664	14.8211	promoter	NM_001142593	ITPK1	93406068	93582263	-	chr14	93552075	93552407	333	93552153	5	5.38893	4.28352	3.32093	intron	NM_001142593	ITPK1	93406068	93582263	-	chr14	93456731	93456879	149	93456799	7	5.54989	4.35783	3.56273	intron		promoter	intron	intron
NM_006469;IVNS1ABP	NM_006469	IVNS1ABP	185265522	185286461	-	chr1	185285511	185286297	787	185286078	12	16.0608	9.71877	13.2618	promoter	NM_006469	IVNS1ABP	185265522	185286461	-	chr1	185282580	185282725	146	185282630	5	5.38893	4.28352	3.32093	intron	NM_006469	IVNS1ABP	185265522	185286461	-	chr1	185281799	185281945	147	185281892	6	4.56349	3.81311	2.63711	intron		promoter	intron	intron
NM_001081461;JMJD6	NM_001081461	JMJD6	74708914	74722881	-	chr17	74712819	74713033	215	74712889	5	5.81207	4.48558	3.51949	intron	NM_001081461	JMJD6	74708914	74722881	-	chr17	74711140	74712245	1106	74711744	13	16.663	9.99488	14.1751	exon	NM_001081461	JMJD6	74708914	74722881	-	chr17	74711898	74712340	443	74712072	7	5.54989	4.35783	3.56273	exon		intron	exon	exon
NM_014876;JOSD1	NM_014876	JOSD1	39081548	39096459	-	chr22	39092864	39093113	250	39092974	8	9.93569	6.72838	7.39876	intron	NM_014876	JOSD1	39081548	39096459	-	chr22	39083337	39083736	400	39083479	7	7.93716	5.71136	5.73948	exon	NM_014876	JOSD1	39081548	39096459	-	chr22	39083390	39083686	297	39083601	10	8.78998	5.99202	6.6565	exon		intron	exon	exon
NM_152519;KANSL1L	NM_152519	KANSL1L	210885435	211036051	-	chr2	211034634	211035478	845	211034938	23	35.2512	17.9423	31.862	promoter	NM_152519	KANSL1L	210885435	211036051	-	chr2	211033748	211034077	330	211033900	6	6.63441	4.99744	4.49796	intron	NM_152519	KANSL1L	210885435	211036051	-	chr2	211027136	211027614	479	211027230	8	6.58635	4.90256	4.54552	intron		promoter	intron	intron
NM_001204076;KATNA1	NM_001204076	KATNA1	149916011	149969940	-	chr6	149969490	149969796	307	149969649	8	9.93569	6.72838	7.39876	promoter	NM_001204076	KATNA1	149916011	149969940	-	chr6	149950222	149950367	146	149950290	6	6.63441	4.99744	4.49796	intron	NM_001204076	KATNA1	149916011	149969940	-	chr6	149950078	149950440	363	149950217	8	6.58635	4.90256	4.54552	intron		promoter	intron	intron
NM_001080424;KDM6B	NM_001080424	KDM6B	7743235	7758118	+	chr17	7744596	7744961	366	7744776	7	8.5082	5.98078	6.04619	intron	NM_001080424	KDM6B	7743235	7758118	+	chr17	7741798	7742939	1142	7741926	17	23.12	12.8506	20.4763	promoter	NM_001080424	KDM6B	7743235	7758118	+	chr17	7741863	7742831	969	7742140	11	9.94953	6.53675	7.77466	promoter		intron	promoter	promoter
NM_001162893;KIAA0040	NM_001162893	KIAA0040	175126123	175161949	-	chr1	175161353	175161578	226	175161450	6	7.13144	5.23318	4.75035	promoter	NM_001162893	KIAA0040	175126123	175161949	-	chr1	175143716	175143961	246	175143878	6	6.63441	4.99744	4.49796	intron	NM_001162893	KIAA0040	175126123	175161949	-	chr1	175143614	175144147	534	175144048	12	11.1435	7.08148	8.92969	intron		promoter	intron	intron
NM_014846;KIAA0196	NM_014846	KIAA0196	126036503	126104061	-	chr8	126056830	126057055	226	126056976	6	7.13144	5.23318	4.75035	exon	NM_014846	KIAA0196	126036503	126104061	-	chr8	126056475	126056762	288	126056668	8	9.29056	6.42528	7.03698	intron	NM_014846	KIAA0196	126036503	126104061	-	chr8	126054966	126055112	147	126054997	5	3.63349	3.26838	1.7817	intron		exon	intron	intron
NM_014687;KIAA0226	NM_014687	KIAA0226	197398259	197463773	-	chr3	197462772	197463206	435	197462874	6	7.13144	5.23318	4.75035	promoter	NM_014687	KIAA0226	197398259	197463773	-	chr3	197381065	197381245	181	197381146	6	6.63441	4.99744	4.49796	intergenic	NM_014687	KIAA0226	197398259	197463773	-	chr3	197397915	197398061	147	197397967	6	4.56349	3.81311	2.63711	intergenic		promoter	intergenic	intergenic
NM_025113;KIAA0226L	NM_025113	KIAA0226L	46916137	46961635	-	chr13	46928498	46928721	224	46928613	5	5.81207	4.48558	3.51949	intron	NM_025113	KIAA0226L	46916137	46961635	-	chr13	46913453	46913900	448	46913633	7	7.93716	5.71136	5.73948	intergenic	NM_025113	KIAA0226L	46916137	46961635	-	chr13	46904778	46904924	147	46904895	8	6.58635	4.90256	4.54552	intergenic		intron	intergenic	intergenic
NM_001184998;KIAA0430	NM_001184998	KIAA0430	15688226	15737023	-	chr16	15730916	15731130	215	15731058	6	7.13144	5.23318	4.75035	intron	NM_001184998	KIAA0430	15688226	15737023	-	chr16	15684338	15684810	473	15684704	13	16.663	9.99488	14.1751	intergenic	NM_001184998	KIAA0430	15688226	15737023	-	chr16	15684396	15684751	356	15684663	8	6.58635	4.90256	4.54552	intergenic		intron	intergenic	intergenic
NM_001009880;KIAA0930	NM_001009880	KIAA0930	45588123	45636650	-	chr22	45636165	45636409	245	45636294	6	7.13144	5.23318	4.75035	promoter	NM_001009880	KIAA0930	45588123	45636650	-	chr22	45609667	45609812	146	45609741	6	6.63441	4.99744	4.49796	intron	NM_001009880	KIAA0930	45588123	45636650	-	chr22	45621827	45622684	858	45621999	7	5.54989	4.35783	3.56273	intron		promoter	intron	intron
NM_001080392;KIAA1147	NM_001080392	KIAA1147	141356528	141401953	-	chr7	141375203	141376513	1311	141375629	10	12.9227	8.22357	10.249	intron	NM_001080392	KIAA1147	141356528	141401953	-	chr7	141360413	141360558	146	141360455	4	4.20931	3.5696	2.22054	exon	NM_001080392	KIAA1147	141356528	141401953	-	chr7	141362632	141362837	206	141362724	10	8.78998	5.99202	6.6565	exon		intron	exon	exon
NM_020890;KIAA1524	NM_020890	KIAA1524	108268718	108308491	-	chr3	108270512	108270739	228	108270635	5	5.81207	4.48558	3.51949	intron	NM_020890	KIAA1524	108268718	108308491	-	chr3	108270033	108270178	146	108270154	7	7.93716	5.71136	5.73948	exon	NM_020890	KIAA1524	108268718	108308491	-	chr3	108270058	108270265	208	108270156	13	12.3693	7.62621	10.1187	exon		intron	exon	exon
NM_001127211;KIAA1598	NM_001127211	KIAA1598	118659823	118765088	-	chr10	118764157	118764756	600	118764333	21	31.5656	16.4471	28.2776	promoter	NM_001127211	KIAA1598	118642888	118765088	-	chr10	118706943	118707240	298	118707031	9	10.6894	7.1392	8.38387	intron	NM_001127211	KIAA1598	118642888	118765088	-	chr10	118706903	118707431	529	118707027	22	24.552	12.5288	22.0249	intron		promoter	intron	intron
NM_020947;KIAA1609	NM_020947	KIAA1609	84509966	84538288	-	chr16	84547659	84548485	827	84547851	10	12.9227	8.22357	10.249	upstream	NM_020947	KIAA1609	84509966	84538288	-	chr16	84538074	84538281	208	84538180	10	12.1293	7.85312	9.77469	promoter	NM_020947	KIAA1609	84509966	84538288	-	chr16	84537837	84538266	430	84538143	15	14.9083	8.71567	12.5886	promoter		upstream	promoter	promoter
NM_015074;KIF1B	NM_015074	KIF1B	10270764	10441661	+	chr1	10269753	10270429	677	10269904	12	16.0608	9.71877	13.2618	promoter	NM_015074	KIF1B	10270764	10441661	+	chr1	10268992	10269137	146	10269025	4	4.20931	3.5696	2.22054	upstream	NM_015074	KIF1B	10270764	10441661	+	chr1	10268961	10269244	284	10269052	12	11.1435	7.08148	8.92969	upstream		promoter	upstream	upstream
NM_001204514;KIFAP3	NM_001204514	KIFAP3	169890470	170043879	-	chr1	170043325	170043612	288	170043449	7	8.5082	5.98078	6.04619	promoter	NM_001204514	KIFAP3	169890470	170038056	-	chr1	169918593	169918821	229	169918689	7	7.93716	5.71136	5.73948	intron	NM_001204514	KIFAP3	169890470	170043879	-	chr1	169918548	169918721	174	169918604	6	4.56349	3.81311	2.63711	intron		promoter	intron	intron
NM_001206;KLF9	NM_001206	KLF9	72999513	73029573	-	chr9	73026151	73026487	337	73026357	10	12.9227	8.22357	10.249	intron	NM_001206	KLF9	72999513	73029573	-	chr9	72989753	72989899	147	72989825	6	6.63441	4.99744	4.49796	intergenic	NM_001206	KLF9	72999513	73029573	-	chr9	72989269	72989554	286	72989457	7	5.54989	4.35783	3.56273	intergenic		intron	intergenic	intergenic
NM_014315;KLHDC2	NM_014315	KLHDC2	50234787	50249856	+	chr14	50233496	50233714	219	50233664	6	7.13144	5.23318	4.75035	upstream	NM_014315	KLHDC2	50234787	50249856	+	chr14	50233887	50234751	865	50234169	9	10.6894	7.1392	8.38387	promoter	NM_014315	KLHDC2	50234787	50249856	+	chr14	50233991	50234743	753	50234159	9	7.66777	5.44729	5.57864	promoter		upstream	promoter	promoter
NM_030624;KLHL15	NM_030624	KLHL15	24001833	24045303	-	chrX	24042811	24043032	222	24042932	4	4.55874	3.73799	2.36673	exon	NM_030624	KLHL15	24001833	24045303	-	chrX	24042216	24042700	485	24042350	7	7.93716	5.71136	5.73948	intron	NM_030624	KLHL15	24001833	24045303	-	chrX	24042043	24042231	189	24042142	9	7.66777	5.44729	5.57864	intron		exon	intron	intron
NM_014851;KLHL21	NM_014851	KLHL21	6650784	6662929	-	chr1	6660776	6661276	501	6660990	8	9.93569	6.72838	7.39876	intron	NM_014851	KLHL21	6650784	6662929	-	chr1	6660231	6662949	2719	6660312	9	10.6894	7.1392	8.38387	promoter	NM_014851	KLHL21	6650784	6662929	-	chr1	6660239	6662914	2676	6660311	8	6.58635	4.90256	4.54552	promoter		intron	promoter	promoter
NM_020803;KLHL8	NM_020803	KLHL8	88082214	88141674	-	chr4	88157199	88157464	266	88157316	9	11.4086	7.47597	8.8015	upstream	NM_020803	KLHL8	88082214	88141674	-	chr4	88130456	88130824	369	88130569	6	6.63441	4.99744	4.49796	intron	NM_020803	KLHL8	88082214	88141674	-	chr4	88130507	88130926	420	88130795	24	27.4872	13.6182	24.9074	intron		upstream	intron	intron
NM_005810;KLRG1	NM_005810	KLRG1	9142221	9163340	+	chr12	9149191	9149405	215	9149298	7	8.5082	5.98078	6.04619	intron	NM_005810	KLRG1	9142221	9163340	+	chr12	9141858	9142048	191	9141970	7	7.93716	5.71136	5.73948	promoter	NM_005810	KLRG1	9142221	9163340	+	chr12	9141850	9142065	216	9141952	14	13.6249	8.17094	11.339	promoter		intron	promoter	promoter
NM_014708;KNTC1	NM_014708	KNTC1	123011809	123110947	+	chr12	123012671	123012973	303	123012812	6	7.13144	5.23318	4.75035	promoter	NM_014708	KNTC1	123011809	123110947	+	chr12	123012859	123013004	146	123012899	5	5.38893	4.28352	3.32093	intron	NM_014708	KNTC1	123011809	123110947	+	chr12	123013535	123013681	147	123013601	8	6.58635	4.90256	4.54552	intron		promoter	intron	intron
NM_002268;KPNA4	NM_002268	KPNA4	160212783	160283376	-	chr3	160282819	160283172	354	160282971	13	17.6792	10.4664	14.8211	promoter	NM_002268	KPNA4	160212783	160283376	-	chr3	160264590	160264891	302	160264833	6	6.63441	4.99744	4.49796	intron	NM_002268	KPNA4	160212783	160283376	-	chr3	160281840	160282032	193	160281914	6	4.56349	3.81311	2.63711	intron		promoter	intron	intron
NM_004985;KRAS	NM_004985	KRAS	25358180	25403854	-	chr12	25403165	25403379	215	25403214	6	7.13144	5.23318	4.75035	promoter	NM_004985	KRAS	25358180	25403854	-	chr12	25389606	25389801	196	25389735	4	4.20931	3.5696	2.22054	intron	NM_004985	KRAS	25358180	25403854	-	chr12	25389405	25389551	147	25389540	6	4.56349	3.81311	2.63711	intron		promoter	intron	intron
NM_014238;KSR1	NM_014238	KSR1	25799036	25950718	+	chr17	25798329	25800124	1796	25799264	14	19.3275	11.214	16.4118	promoter	NM_014238	KSR1	25799036	25950718	+	chr17	25784364	25784672	309	25784458	5	5.38893	4.28352	3.32093	upstream	NM_014238	KSR1	25799036	25950718	+	chr17	25783519	25783681	163	25783599	9	7.66777	5.44729	5.57864	upstream		promoter	upstream	upstream
NM_033277;LACRT	NM_033277	LACRT	55024623	55028663	-	chr12	55029961	55030295	335	55030108	9	11.4086	7.47597	8.8015	upstream	NM_033277	LACRT	55024623	55028663	-	chr12	55029630	55030257	628	55030021	14	18.237	10.7088	15.7084	promoter	NM_033277	LACRT	55024623	55028663	-	chr12	55029374	55030278	905	55029616	9	7.66777	5.44729	5.57864	promoter		upstream	promoter	promoter
NM_005558;LAD1	NM_005558	LAD1	201349966	201368669	-	chr1	201351670	201351884	215	201351818	5	5.81207	4.48558	3.51949	exon	NM_005558	LAD1	201349966	201368669	-	chr1	201351492	201351671	180	201351624	6	6.63441	4.99744	4.49796	intron	NM_005558	LAD1	201349966	201368669	-	chr1	201351125	201351348	224	201351208	6	4.56349	3.81311	2.63711	intron		exon	intron	intron
NM_001145264;LAMTOR2	NM_001145264	LAMTOR2	156024517	156028301	+	chr1	156025713	156026308	596	156025789	8	9.93569	6.72838	7.39876	intron	NM_001145264	LAMTOR2	156024517	156028301	+	chr1	156024576	156025581	1006	156024712	29	44.5069	21.4176	41.4636	promoter	NM_001145264	LAMTOR2	156024517	156028301	+	chr1	156024576	156025519	944	156024721	46	63.4298	25.6023	60.3678	promoter		intron	promoter	promoter
NM_015907;LAP3	NM_015907	LAP3	17578927	17609590	+	chr4	17579131	17579551	421	17579329	22	33.3992	17.1947	30.0602	promoter	NM_015907	LAP3	17578927	17609590	+	chr4	17551008	17551272	265	17551112	4	4.20931	3.5696	2.22054	intergenic	NM_015907	LAP3	17578927	17609590	+	chr4	17550990	17551288	299	17551102	14	13.6249	8.17094	11.339	intergenic		promoter	intergenic	intergenic
NM_014713;LAPTM4A	NM_014713	LAPTM4A	20232411	20251789	-	chr2	20248906	20251452	2547	20249014	8	9.93569	6.72838	7.39876	promoter	NM_014713	LAPTM4A	20232411	20251789	-	chr2	20235877	20236146	270	20236074	6	6.63441	4.99744	4.49796	intron	NM_014713	LAPTM4A	20232411	20251789	-	chr2	20235764	20236179	416	20236073	15	14.9083	8.71567	12.5886	intron		promoter	intron	intron
NM_020117;LARS	NM_020117	LARS	145492589	145562294	-	chr5	145508506	145508725	220	145508661	5	5.81207	4.48558	3.51949	exon	NM_020117	LARS	145492589	145562294	-	chr5	145561491	145562193	703	145561651	12	15.1188	9.28096	12.6733	promoter	NM_020117	LARS	145492589	145562294	-	chr5	145561552	145562188	637	145561671	17	17.5522	9.80513	15.1687	promoter		exon	promoter	promoter
NM_001270519;LATS1	NM_001270519	LATS1	150004055	150039392	-	chr6	150038810	150040056	1247	150039020	22	33.3992	17.1947	30.0602	promoter	NM_001270519	LATS1	149979289	150039392	-	chr6	150026591	150026738	148	150026663	5	5.38893	4.28352	3.32093	intron	NM_001270519	LATS1	149979289	150037561	-	chr6	150026137	150026518	382	150026405	10	8.78998	5.99202	6.6565	intron		promoter	intron	intron
NM_001113407;LDB1	NM_001113407	LDB1	103867325	103880210	-	chr10	103879637	103879851	215	103879736	7	8.5082	5.98078	6.04619	promoter	NM_001113407	LDB1	103867325	103880210	-	chr10	103877281	103877519	239	103877341	4	4.20931	3.5696	2.22054	intron	NM_001113407	LDB1	103867325	103880210	-	chr10	103877007	103877758	752	103877520	12	11.1435	7.08148	8.92969	intron		promoter	intron	intron
NM_001167614;LEMD3	NM_001167614	LEMD3	65563351	65642141	+	chr12	65562846	65563949	1104	65563062	12	16.0608	9.71877	13.2618	promoter	NM_001167614	LEMD3	65563351	65642141	+	chr12	65550114	65550259	146	65550177	5	5.38893	4.28352	3.32093	upstream	NM_001167614	LEMD3	65563351	65642141	+	chr12	65549412	65549627	216	65549485	5	3.63349	3.26838	1.7817	upstream		promoter	upstream	upstream
NM_001080978;LILRB2	NM_001080978	LILRB2	54777675	54785033	-	chr19	54786385	54786645	261	54786505	9	11.4086	7.47597	8.8015	upstream	NM_001080978	LILRB2	54777675	54785033	-	chr19	54784078	54784784	707	54784650	9	10.6894	7.1392	8.38387	promoter	NM_001080978	LILRB2	54777675	54785033	-	chr19	54783596	54784311	716	54784066	8	6.58635	4.90256	4.54552	promoter		upstream	promoter	promoter
NM_001204426;LIMK1	NM_001204426	LIMK1	73498107	73536855	+	chr7	73508954	73509168	215	73508997	5	5.81207	4.48558	3.51949	intron	NM_001204426	LIMK1	73507486	73536855	+	chr7	73507158	73507331	174	73507256	5	5.38893	4.28352	3.32093	promoter	NM_001204426	LIMK1	73507486	73536855	+	chr7	73508014	73508180	167	73508103	8	6.58635	4.90256	4.54552	promoter		intron	promoter	promoter
NR_024204;LINC00152	NR_024204	LINC00152	87754974	87821030	+	chr2	87756087	87756344	258	87756217	7	8.5082	5.98078	6.04619	intron	NR_024204	LINC00152	87754974	87821030	+	chr2	87556913	87557058	146	87556921	4	4.20931	3.5696	2.22054	intergenic	NR_024204	LINC00152	87754974	87821030	+	chr2	87549472	87549618	147	87549541	7	5.54989	4.35783	3.56273	intergenic		intron	intergenic	intergenic
NR_027072;LINC00189	NR_027072	LINC00189	30565815	30660526	+	chr21	30567296	30567510	215	30567445	6	7.13144	5.23318	4.75035	intron	NR_027072	LINC00189	30565815	30660526	+	chr21	30555630	30555793	164	30555742	8	9.29056	6.42528	7.03698	upstream	NR_027072	LINC00189	30565815	30660526	+	chr21	30554350	30555153	804	30554448	7	5.54989	4.35783	3.56273	upstream		intron	upstream	upstream
NR_026999;LINC00265	NR_026999	LINC00265	39773167	39834222	+	chr7	39772015	39772229	215	39772120	5	5.81207	4.48558	3.51949	promoter	NR_026999	LINC00265	39773167	39834222	+	chr7	39767002	39767176	175	39767098	6	6.63441	4.99744	4.49796	upstream	NR_026999	LINC00265	39773167	39834222	+	chr7	39766912	39767242	331	39767140	8	6.58635	4.90256	4.54552	upstream		promoter	upstream	upstream
NR_023918;LINC00339	NR_023918	LINC00339	22351707	22357715	+	chr1	22350509	22355105	4597	22350607	9	11.4086	7.47597	8.8015	promoter	NR_023918	LINC00339	22352042	22357715	+	chr1	22345318	22345592	275	22345503	9	10.6894	7.1392	8.38387	upstream	NR_023918	LINC00339	22351707	22357715	+	chr1	22345101	22345657	557	22345334	12	11.1435	7.08148	8.92969	upstream		promoter	upstream	upstream
NR_051987;LINC00499	NR_051987	LINC00499	139230865	139345498	+	chr4	139219253	139222351	3099	139219916	11	14.4744	8.97117	11.737	upstream	NR_051987	LINC00499	139230865	139345498	+	chr4	139206175	139206320	146	139206274	7	7.93716	5.71136	5.73948	intergenic	NR_051987	LINC00499	139230865	139345498	+	chr4	139206002	139206438	437	139206102	12	11.1435	7.08148	8.92969	intergenic		upstream	intergenic	intergenic
NR_026796;LINC00520	NR_026796	LINC00520	56247853	56263392	-	chr14	56280609	56281267	659	56281071	13	17.6792	10.4664	14.8211	upstream	NR_026796	LINC00520	56247853	56263392	-	chr14	56247179	56247324	146	56247249	6	6.63441	4.99744	4.49796	intergenic	NR_026796	LINC00520	56247853	56263392	-	chr14	56246824	56247298	475	56246989	17	17.5522	9.80513	15.1687	intergenic		upstream	intergenic	intergenic
NR_046215;LINC00536	NR_046215	LINC00536	116962736	117337297	-	chr8	116987920	116988258	339	116988061	13	17.6792	10.4664	14.8211	intron	NR_046215	LINC00536	116962736	117337297	-	chr8	116786619	116786931	313	116786803	12	15.1188	9.28096	12.6733	intergenic	NR_046215	LINC00536	116962736	117337297	-	chr8	116786404	116786713	310	116786487	8	6.58635	4.90256	4.54552	intergenic		intron	intergenic	intergenic
NR_037195;LINC00607	NR_037195	LINC00607	216476286	216708259	-	chr2	216588709	216588948	240	216588780	7	8.5082	5.98078	6.04619	intron	NR_037195	LINC00607	216476286	216708259	-	chr2	216463513	216463822	310	216463585	5	5.38893	4.28352	3.32093	intergenic	NR_037195	LINC00607	216476286	216708259	-	chr2	216462936	216463082	147	216463048	7	5.54989	4.35783	3.56273	intergenic		intron	intergenic	intergenic
NM_001142292;LMAN2L	NM_001142292	LMAN2L	97371667	97405813	-	chr2	97406071	97406696	626	97406540	8	9.93569	6.72838	7.39876	promoter	NM_001142292	LMAN2L	97371667	97405813	-	chr2	97375907	97376136	230	97375981	4	4.20931	3.5696	2.22054	intron	NM_001142292	LMAN2L	97371667	97405813	-	chr2	97375596	97375742	147	97375628	6	4.56349	3.81311	2.63711	intron		promoter	intron	intron
NM_001174069;LMX1A	NM_001174069	LMX1A	165171104	165325478	-	chr1	165205129	165205343	215	165205242	4	4.55874	3.73799	2.36673	intron	NM_001174069	LMX1A	165171104	165325952	-	chr1	165148167	165148345	179	165148248	5	5.38893	4.28352	3.32093	intergenic	NM_001174069	LMX1A	165171104	165325952	-	chr1	165148070	165148291	222	165148174	9	7.66777	5.44729	5.57864	intergenic		intron	intergenic	intergenic
NR_027387;LOC100128822	NR_027387	LOC100128822	152161209	152162630	+	chr7	152160389	152160647	259	152160477	7	8.5082	5.98078	6.04619	promoter	NR_027387	LOC100128822	152161209	152162630	+	chr7	152156880	152157050	171	152156955	7	7.93716	5.71136	5.73948	upstream	NR_027387	LOC100128822	152161209	152162630	+	chr7	152156318	152156655	338	152156408	8	6.58635	4.90256	4.54552	upstream		promoter	upstream	upstream
NR_034126;LOC100129269	NR_034126	LOC100129269	112141629	112150940	-	chr1	112143782	112144066	285	112143877	4	4.55874	3.73799	2.36673	intron	NR_034126	LOC100129269	112141629	112150940	-	chr1	112142218	112142436	219	112142323	7	7.93716	5.71136	5.73948	exon	NR_034126	LOC100129269	112141629	112150940	-	chr1	112142148	112142447	300	112142276	9	7.66777	5.44729	5.57864	exon		intron	exon	exon
NM_001195202;LOC100129636	NM_001195202	LOC100129636	29004000	29044517	+	chr6	29003202	29003627	426	29003311	8	9.93569	6.72838	7.39876	promoter	NM_001195202	LOC100129636	29004000	29044517	+	chr6	29001463	29001608	146	29001512	4	4.20931	3.5696	2.22054	upstream	NM_001195202	LOC100129636	29004000	29044517	+	chr6	29001303	29001539	237	29001383	7	5.54989	4.35783	3.56273	upstream		promoter	upstream	upstream
NR_034080;LOC100130855	NR_034080	LOC100130855	63879909	63893026	-	chr15	63892392	63892938	547	63892560	10	12.9227	8.22357	10.249	promoter	NR_034080	LOC100130855	63879909	63893026	-	chr15	63887788	63888012	225	63887861	5	5.38893	4.28352	3.32093	intron	NR_034080	LOC100130855	63879909	63893026	-	chr15	63887070	63887376	307	63887266	10	8.78998	5.99202	6.6565	intron		promoter	intron	intron
NR_024469;LOC100130987	NR_024469	LOC100130987	67085310	67159158	+	chr11	67149131	67149374	244	67149273	7	8.5082	5.98078	6.04619	intron	NR_024469	LOC100130987	67085310	67159158	+	chr11	67084475	67084670	196	67084567	9	10.6894	7.1392	8.38387	promoter	NR_024469	LOC100130987	67085310	67159158	+	chr11	67084546	67084878	333	67084627	8	6.58635	4.90256	4.54552	promoter		intron	promoter	promoter
NR_038921;LOC100130992	NR_038921	LOC100130992	22541001	22547477	+	chr10	22540128	22540342	215	22540266	7	8.5082	5.98078	6.04619	promoter	NR_038921	LOC100130992	22541001	22547477	+	chr10	22536213	22536358	146	22536286	4	4.20931	3.5696	2.22054	upstream	NR_038921	LOC100130992	22541001	22547477	+	chr10	22535732	22536026	295	22535876	15	14.9083	8.71567	12.5886	upstream		promoter	upstream	upstream
NR_034014;LOC100131060	NR_034014	LOC100131060	59250823	59365384	+	chr1	59281129	59282605	1477	59281820	9	11.4086	7.47597	8.8015	intron	NR_034014	LOC100131060	59250823	59365384	+	chr1	59239514	59239739	226	59239614	6	6.63441	4.99744	4.49796	upstream	NR_034014	LOC100131060	59250823	59365384	+	chr1	59239004	59239152	149	59239072	7	5.54989	4.35783	3.56273	upstream		intron	upstream	upstream
NR_040024;LOC100131655	NR_040024	LOC100131655	74506688	74534251	-	chr18	74533189	74534248	1060	74533699	13	17.6792	10.4664	14.8211	promoter	NR_040024	LOC100131655	74506688	74534251	-	chr18	74331731	74332257	527	74332124	13	16.663	9.99488	14.1751	intergenic	NR_040024	LOC100131655	74506688	74534251	-	chr18	74276298	74276509	212	74276418	11	9.94953	6.53675	7.77466	intergenic		promoter	intergenic	intergenic
NR_034127;LOC100132356	NR_034127	LOC100132356	43065289	43067073	-	chr5	43064732	43067747	3016	43064861	8	9.93569	6.72838	7.39876	promoter	NR_034127	LOC100132356	43065289	43067073	-	chr5	43064670	43065159	490	43064787	11	13.6067	8.56704	11.2053	intergenic	NR_034127	LOC100132356	43065289	43067073	-	chr5	43064504	43065117	614	43064581	10	8.78998	5.99202	6.6565	intergenic		promoter	intergenic	intergenic
NR_027761;LOC100132831	NR_027761	LOC100132831	40690470	40692449	-	chrX	40709876	40710090	215	40710032	5	5.81207	4.48558	3.51949	upstream	NR_027761	LOC100132831	40690470	40692449	-	chrX	40653500	40653723	224	40653613	10	12.1293	7.85312	9.77469	intergenic	NR_027761	LOC100132831	40690470	40692449	-	chrX	40618615	40618783	169	40618704	12	11.1435	7.08148	8.92969	intergenic		upstream	intergenic	intergenic
NR_027456;LOC100272228	NR_027456	LOC100272228	149106766	149185018	+	chrX	149107911	149108151	241	149108093	8	9.93569	6.72838	7.39876	intron	NR_027456	LOC100272228	149106766	149185018	+	chrX	149085266	149085580	315	149085365	10	12.1293	7.85312	9.77469	intergenic	NR_027456	LOC100272228	149106766	149185018	+	chrX	149084093	149084263	171	149084165	9	7.66777	5.44729	5.57864	intergenic		intron	intergenic	intergenic
NR_037177;LOC100294145	NR_037177	LOC100294145	32861953	32871535	+	chr6	32861798	32862464	667	32861903	8	9.93569	6.72838	7.39876	promoter	NR_037177	LOC100294145	32861953	32871535	+	chr6	32847596	32847779	184	32847685	10	12.1293	7.85312	9.77469	upstream	NR_037177	LOC100294145	32861953	32871535	+	chr6	32847602	32847800	199	32847699	9	7.66777	5.44729	5.57864	upstream		promoter	upstream	upstream
NR_034008;LOC100498859	NR_034008	LOC100498859	156807670	156818924	+	chr3	156806620	156809963	3344	156806819	17	24.4335	13.4567	21.3519	promoter	NR_034008	LOC100498859	156807670	156818924	+	chr3	156782023	156782206	184	156782121	9	10.6894	7.1392	8.38387	intergenic	NR_034008	LOC100498859	156807670	156818924	+	chr3	156782703	156782849	147	156782837	6	4.56349	3.81311	2.63711	intergenic		promoter	intergenic	intergenic
NR_040109;LOC100505495	NR_040109	LOC100505495	41960074	42006554	-	chr19	42007624	42007911	288	42007798	8	9.93569	6.72838	7.39876	upstream	NR_040109	LOC100505495	41960074	42006554	-	chr19	41963453	41963598	146	41963524	6	6.63441	4.99744	4.49796	intron	NR_040109	LOC100505495	41960074	42006554	-	chr19	41963098	41963314	217	41963248	5	3.63349	3.26838	1.7817	intron		upstream	intron	intron
NR_038295;LOC100507194	NR_038295	LOC100507194	3183052	3196001	-	chr6	3208550	3208764	215	3208595	4	4.55874	3.73799	2.36673	upstream	NR_038295	LOC100507194	3183052	3196001	-	chr6	3194661	3194935	275	3194872	6	6.63441	4.99744	4.49796	intron	NR_038295	LOC100507194	3183052	3196001	-	chr6	3194710	3194856	147	3194824	6	4.56349	3.81311	2.63711	intron		upstream	intron	intron
NR_047573;LOC100507297	NR_047573	LOC100507297	194304997	194311561	+	chr3	194299058	194299421	364	194299313	5	5.81207	4.48558	3.51949	upstream	NR_047573	LOC100507297	194304997	194311561	+	chr3	194261291	194261460	170	194261376	11	13.6067	8.56704	11.2053	intergenic	NR_047573	LOC100507297	194304997	194311561	+	chr3	194210220	194210366	147	194210291	8	6.58635	4.90256	4.54552	intergenic		upstream	intergenic	intergenic
NR_051976;LOC100887755	NR_051976	LOC100887755	48657244	48658166	-	chr20	48657591	48658052	462	48657688	8	9.93569	6.72838	7.39876	promoter	NR_051976	LOC100887755	48657244	48658166	-	chr20	48615765	48615974	210	48615862	8	9.29056	6.42528	7.03698	intergenic	NR_051976	LOC100887755	48657244	48658166	-	chr20	48615637	48615910	274	48615670	6	4.56349	3.81311	2.63711	intergenic		promoter	intergenic	intergenic
[truncated: 10,606 more rows]
