# Supplementary material for: Genomic programming of IRF4-expressing human Langerhans cells
Source: Nat Commun. 2020 Jan 16;11:313. doi: 10.1038/s41467-019-14125-x (PMC6965086; doi:10.1038/s41467-019-14125-x)
Supplement: Supplementary file 10 — Supplementary Data 6 [file 41467_2019_14125_MOESM10_ESM.csv]

track	cell	element	LC352_0H_H3K27AC	LC353_0H_H3K27AC	LC354_0H_H3K27AC	LC352_2H_H3K27AC	LC353_2H_H3K27AC	LC354_2H_H3K27AC	LC352_24H_H3K27AC	LC353_24H_H3K27AC	LC354_24H_H3K27AC	LC352_0H_H3K4ME3	LC353_0H_H3K4ME3	LC354_0H_H3K4ME3	LC352_2H_H3K4ME3	LC353_2H_H3K4ME3	LC354_2H_H3K4ME3	LC352_24H_H3K4ME3	LC353_24H_H3K4ME3	LC354_24H_H3K4ME3	median T0 Ac	median T2 Ac	median T24 Ac	median T0 Me3	median T2 Me3	median T24 Me3	Ac T24 vs T0	Me3 T24 vs T0	Ac - Me3 T0	Ac- Me3 T24
63163_DEEP.43	Macrophage	H3K27ac	212.37	213.11	213.07	212.88	213.23	212.86	212.51	213.03	213.20	211.55	213.03	212.90	213.28	212.84	212.88	213.56	212.70	211.52	213.07	212.88	212.86	212.90	212.88	212.70	-0.21	-0.20	0.17	0.16
63125_DEEP.43	Macrophage	H3K27ac	212.13	213.11	212.88	212.88	213.16	212.75	212.52	213.08	213.12	211.39	212.81	212.77	213.23	213.19	212.87	213.51	212.46	211.57	212.88	212.88	212.75	212.77	213.19	212.46	-0.13	-0.31	0.11	0.29
GSE62742_Histone	GM18916 - Lymphoblastoid cell line, B cell	H3K27AC	212.46	213.08	212.87	212.88	213.15	212.99	212.78	213.27	213.09	210.17	211.72	211.74	212.32	212.16	211.85	212.77	211.70	209.68	212.87	212.99	212.99	211.72	212.16	211.70	0.12	-0.01	1.16	1.29
GSE62742_Histone	GM19153 - Lymphoblastoid cell line, B cell	H3K27AC	212.21	213.10	212.85	212.79	213.21	212.97	212.38	213.21	213.16	209.67	211.65	211.66	211.90	211.69	211.40	212.45	211.01	209.13	212.85	212.97	212.97	211.65	211.69	211.01	0.13	-0.63	1.20	1.96
63201_DEEP.43	Macrophage	H3K27ac	212.15	213.12	212.84	212.87	212.94	212.88	212.64	213.07	213.27	211.01	212.93	212.88	213.00	212.92	212.96	213.19	212.37	211.18	212.84	212.88	212.88	212.88	212.96	212.37	0.04	-0.52	-0.04	0.51
GSE62742_Histone	GM18519 - Lymphoblastoid cell line, B cell	H3K27AC	212.24	213.01	212.80	212.90	213.20	212.60	212.67	213.13	212.89	209.86	211.99	211.79	212.28	212.19	212.19	212.70	211.36	209.90	212.80	212.90	212.67	211.79	212.19	211.36	-0.13	-0.43	1.01	1.31
63144_DEEP.43	Macrophage	H3K27ac	212.18	213.02	212.80	212.89	213.04	212.99	212.39	212.86	213.07	211.25	212.89	213.03	213.31	212.92	212.93	213.31	212.65	211.53	212.80	212.99	212.99	212.89	212.93	212.65	0.19	-0.24	-0.09	0.34
63241_DEEP.43	Macrophage	H3K27ac	212.15	213.13	212.78	212.83	213.01	212.81	212.52	212.94	213.15	211.46	213.17	212.83	213.15	213.25	213.10	213.48	212.54	211.64	212.78	212.83	212.81	212.83	213.15	212.54	0.03	-0.29	-0.05	0.27
GSE62742_Histone	GM19238 - Lymphoblastoid cell line, B cell	H3K27AC	212.23	212.96	212.77	212.83	213.03	212.90	212.44	213.08	213.02	209.55	211.65	211.12	211.84	211.86	211.51	212.59	210.81	208.98	212.77	212.90	212.90	211.12	211.84	210.81	0.13	-0.30	1.65	2.09
GSE62742_Histone	GM19190	H3K27AC	212.15	213.06	212.77	213.05	213.11	212.80	212.64	213.19	213.09	209.69	211.30	211.16	212.27	211.55	211.46	212.75	210.92	209.42	212.77	213.05	212.80	211.16	211.55	210.92	0.03	-0.24	1.61	1.89
GSE62742_Histone	GM19171	H3K27AC	212.05	213.02	212.77	212.87	213.00	212.70	212.68	212.95	213.09	209.59	211.79	211.58	212.48	212.20	211.63	212.43	211.56	209.81	212.77	212.87	212.70	211.58	212.20	211.56	-0.06	-0.02	1.19	1.14
GSE62742_Histone	GM19131	H3K27AC	212.06	213.04	212.77	212.86	212.96	212.60	212.39	213.23	213.10	209.66	211.60	211.26	212.05	212.11	211.90	212.53	211.27	208.83	212.77	212.86	212.60	211.26	212.05	211.27	-0.17	0.01	1.50	1.32
GSE62742_Histone	GM18522 - Lymphoblastoid cell line, B cell	H3K27AC	211.89	212.94	212.77	212.79	213.41	213.00	212.72	213.27	213.13	209.95	211.84	211.80	212.43	212.00	211.81	212.78	211.58	209.80	212.77	213.00	213.00	211.80	212.00	211.58	0.23	-0.22	0.96	1.42
GSE62742_Histone	GM19138	H3K27AC	212.05	213.10	212.75	212.86	213.18	212.83	212.48	213.08	212.91	209.68	211.73	211.24	212.11	212.09	211.73	212.62	211.50	209.92	212.75	212.86	212.83	211.24	212.09	211.50	0.08	0.26	1.51	1.33
GSE62742_Histone	GM19102 - Lymphoblastoid cell line, B cell	H3K27AC	212.46	213.13	212.75	212.85	213.16	213.03	212.38	213.05	213.01	209.86	211.80	211.62	211.98	211.68	211.43	212.67	211.38	209.34	212.75	213.03	213.03	211.62	211.68	211.38	0.28	-0.23	1.13	1.65
GSE62742_Histone	GM18862	H3K27AC	212.02	213.11	212.74	212.90	213.26	212.56	212.41	212.90	212.92	210.02	211.91	211.75	212.42	212.04	211.67	212.87	211.80	209.38	212.74	212.90	212.56	211.75	212.04	211.80	-0.18	0.04	0.99	0.76
GSE62742_Histone	GM19093	H3K27AC	212.13	213.03	212.73	212.65	213.09	212.82	212.46	212.96	213.09	209.82	211.67	211.28	212.02	211.80	211.73	212.71	211.36	208.95	212.73	212.82	212.82	211.28	211.80	211.36	0.09	0.08	1.45	1.46
63221_DEEP.43	Macrophage	H3K27ac	212.27	213.01	212.73	212.89	212.88	212.60	212.50	212.81	212.94	211.63	213.04	212.90	213.24	213.04	212.83	213.54	212.59	211.55	212.73	212.88	212.60	212.90	213.04	212.59	-0.13	-0.31	-0.18	0.01
GSE62742_Histone	GM19114	H3K27AC	212.19	213.02	212.71	212.77	213.20	212.84	212.32	213.18	212.77	209.93	211.53	211.50	211.98	211.86	211.35	212.72	210.96	209.35	212.71	212.84	212.84	211.50	211.86	210.96	0.13	-0.54	1.21	1.87
GSE62742_Histone	GM18504	H3K27AC	212.02	213.08	212.70	212.55	213.09	212.55	212.41	212.87	212.91	209.33	211.63	210.92	211.91	211.87	211.53	212.38	210.97	209.00	212.70	212.55	212.55	210.92	211.87	210.97	-0.16	0.05	1.78	1.57
GSE62742_Histone	GM19141 - Lymphoblastoid cell line, B cell	H3K27AC	211.89	212.94	212.68	212.97	213.12	212.87	212.64	213.08	212.87	209.62	211.61	211.23	212.10	212.12	211.64	212.49	211.15	209.12	212.68	212.97	212.87	211.23	212.10	211.15	0.19	-0.08	1.46	1.72
GSE62742_Histone	GM19201	H3K27AC	211.89	213.02	212.68	212.67	213.01	212.59	212.38	213.05	213.00	209.51	211.48	211.12	211.89	211.83	211.44	212.59	211.28	208.65	212.68	212.67	212.59	211.12	211.83	211.28	-0.10	0.15	1.56	1.31
GSE62742_Histone	GM19147	H3K27AC	211.93	212.84	212.68	212.60	212.90	212.54	212.41	212.74	212.84	210.44	212.06	211.79	212.54	212.26	211.94	212.85	211.54	209.88	212.68	212.60	212.54	211.79	212.26	211.54	-0.14	-0.25	0.89	1.00
GSE62742_Histone	GM19240 - Lymphoblastoid cell line, B cell	H3K27AC	212.25	212.82	212.68	212.77	213.08	213.01	212.45	213.12	212.93	209.32	211.93	211.63	211.96	212.07	211.45	212.70	211.22	209.04	212.68	213.01	213.01	211.63	211.96	211.22	0.33	-0.41	1.05	1.79
GSE62742_Histone	GM19101	H3K27AC	212.09	212.99	212.68	212.70	212.90	212.73	212.70	213.00	213.04	210.36	212.07	211.80	212.49	212.23	212.06	212.94	211.57	210.01	212.68	212.73	212.73	211.80	212.23	211.57	0.06	-0.23	0.88	1.17
GSE62742_Histone	GM18913	H3K27AC	212.21	212.99	212.67	212.67	213.07	212.47	212.26	212.78	212.78	209.45	211.82	211.60	212.37	212.32	211.98	212.82	211.51	210.11	212.67	212.67	212.47	211.60	212.32	211.51	-0.20	-0.09	1.07	0.96
GSE62742_Histone	GM19222	H3K27AC	212.09	213.06	212.67	212.87	213.03	212.73	212.51	213.02	213.07	209.91	211.68	211.70	212.28	212.13	211.83	212.66	211.36	209.29	212.67	212.87	212.73	211.68	212.13	211.36	0.06	-0.32	0.98	1.37
GSE62742_Histone	GM18486 - Lymphoblastoid cell line, B cell	H3K27AC	211.89	213.00	212.66	212.52	212.89	212.89	212.49	213.07	212.86	209.53	211.60	211.69	212.27	212.10	211.49	212.46	211.28	209.45	212.66	212.89	212.89	211.60	212.10	211.28	0.22	-0.32	1.07	1.61
GSE62742_Histone	GM18855	H3K27AC	212.02	212.86	212.66	212.86	212.88	212.51	212.38	212.84	212.74	210.33	211.69	211.96	212.56	212.42	211.83	212.60	211.21	209.77	212.66	212.86	212.51	211.69	212.42	211.21	-0.15	-0.47	0.97	1.30
GSE62742_Histone	GM19159	H3K27AC	212.28	212.67	212.65	212.63	212.96	212.79	212.42	212.90	212.99	209.61	211.45	211.56	212.19	212.03	211.30	212.68	210.96	209.36	212.65	212.79	212.79	211.45	212.03	210.96	0.14	-0.49	1.20	1.83
GSE62742_Histone	GM19160	H3K27AC	212.12	213.09	212.65	212.88	212.97	212.52	212.34	212.85	213.11	209.98	211.92	211.63	212.15	211.99	211.78	212.98	211.63	209.47	212.65	212.88	212.52	211.63	211.99	211.63	-0.13	-0.01	1.01	0.89
GSE62742_Histone	GM19144	H3K27AC	212.14	212.96	212.63	212.91	213.22	212.72	212.57	212.84	212.87	209.96	212.09	211.71	212.34	212.32	211.59	212.63	211.56	209.09	212.63	212.91	212.72	211.71	212.32	211.56	0.09	-0.16	0.92	1.17
GSE62742_Histone	GM18853	H3K27AC	212.13	213.03	212.63	212.59	213.15	212.58	212.36	213.05	212.94	210.01	211.75	211.68	212.35	212.11	211.53	212.66	211.37	209.53	212.63	212.59	212.58	211.68	212.11	211.37	-0.05	-0.31	0.95	1.21
GSE62742_Histone	GM18498 - Lymphoblastoid cell line, B cell	H3K27AC	212.40	213.18	212.63	212.97	213.19	213.00	212.75	213.28	212.99	209.87	211.98	211.57	212.17	211.91	211.84	212.63	211.48	209.56	212.63	213.00	213.00	211.57	211.91	211.48	0.37	-0.09	1.05	1.51
GSE62742_Histone	GM18501	H3K27AC	212.11	213.15	212.62	212.84	213.21	212.81	212.42	213.21	212.87	210.25	211.57	211.41	212.28	212.10	211.82	212.47	211.47	209.70	212.62	212.84	212.81	211.41	212.10	211.47	0.18	0.06	1.21	1.33
GSE62742_Histone	GM18907	H3K27AC	211.69	212.96	212.62	212.54	213.07	212.50	212.53	212.87	212.89	209.68	211.70	211.56	212.13	211.84	211.81	212.78	211.12	209.69	212.62	212.54	212.53	211.56	211.84	211.12	-0.09	-0.44	1.06	1.41
Roadmapepigenomics_Histone_narrow	Monocytes-CD14+_RO01746	H3K27ac	211.44	212.64	212.62	212.26	212.46	212.53	211.68	212.36	212.52	208.28	210.98	210.33	211.43	211.22	210.86	211.82	210.43	207.56	212.62	212.46	212.46	210.33	211.22	210.43	-0.16	0.10	2.29	2.03
GSE62742_Histone	GM18856 - Lymphoblastoid cell line, B cell	H3K27AC	211.94	212.85	212.60	212.85	212.97	212.98	212.43	213.09	213.07	209.70	211.55	211.63	211.98	212.03	211.64	212.79	211.21	209.10	212.60	212.97	212.97	211.55	211.98	211.21	0.37	-0.34	1.04	1.76
GSE62742_Histone	GM19127	H3K27AC	212.01	213.07	212.60	213.00	213.00	212.81	212.51	212.91	213.06	209.89	211.89	211.77	212.51	212.44	211.76	212.66	211.66	209.43	212.60	213.00	212.81	211.77	212.44	211.66	0.22	-0.10	0.83	1.15
GSE62742_Histone	GM18499	H3K27AC	212.17	212.86	212.60	212.71	213.05	212.50	212.46	212.93	213.06	209.42	211.56	211.59	211.95	211.85	211.73	212.56	211.34	209.77	212.60	212.71	212.50	211.56	211.85	211.34	-0.10	-0.22	1.04	1.16
GSE62742_Histone	GM19092	H3K27AC	212.00	212.94	212.58	212.62	212.91	212.77	212.32	212.85	212.83	209.38	211.68	211.43	212.30	211.99	211.73	212.32	211.17	209.28	212.58	212.77	212.77	211.43	211.99	211.17	0.19	-0.25	1.15	1.60
GSE62742_Histone	GM19172	H3K27AC	212.30	212.92	212.56	212.96	213.27	212.76	212.58	213.06	213.08	209.88	211.68	211.28	211.98	211.90	211.52	212.58	211.21	208.85	212.56	212.96	212.76	211.28	211.90	211.21	0.21	-0.07	1.28	1.56
GSE62742_Histone	GM19099	H3K27AC	211.77	212.92	212.56	212.85	213.00	212.63	212.57	213.05	212.92	209.88	211.62	211.63	212.08	212.06	211.64	212.53	211.36	209.09	212.56	212.85	212.63	211.62	212.06	211.36	0.07	-0.26	0.93	1.26
GSE62742_Histone	GM18517	H3K27AC	212.23	212.85	212.56	212.63	212.94	212.42	212.34	212.69	213.02	210.01	212.20	211.83	212.21	212.37	211.92	212.85	211.48	209.88	212.56	212.63	212.42	211.83	212.21	211.48	-0.14	-0.35	0.73	0.94
Roadmapepigenomics_Histone_narrow	GM12878_Lymphoblastoid	H3K27ac	212.35	213.20	212.55	212.90	213.01	212.51	212.88	212.85	213.00	210.88	211.93	212.02	212.82	212.63	212.11	213.15	211.98	210.56	212.55	212.90	212.88	211.93	212.63	211.98	0.34	0.05	0.62	0.90
Roadmapepigenomics_ActiveChromatin	GM12878_Lymphoblastoid	ActiveChromatin	211.08	212.59	212.55	211.99	212.39	212.31	211.74	212.51	212.56	208.54	212.01	211.78	211.96	211.84	211.80	212.55	211.29	209.00	212.55	212.31	212.31	211.78	211.84	211.29	-0.23	-0.49	0.76	1.02
GSE62742_Histone	GM18858	H3K27AC	212.03	212.89	212.54	212.82	212.96	212.49	212.43	213.03	212.81	210.09	211.72	211.45	212.27	212.10	211.67	212.78	211.53	209.37	212.54	212.82	212.49	211.45	212.10	211.53	-0.05	0.08	1.09	0.96
GSE62742_Histone	GM19143	H3K27AC	212.07	213.01	212.54	212.54	212.97	212.31	212.33	212.67	212.73	210.18	212.07	211.72	212.42	212.03	211.78	212.83	211.46	209.52	212.54	212.54	212.33	211.72	212.03	211.46	-0.20	-0.25	0.82	0.87
GSE62742_Histone	GM19108	H3K27AC	212.18	213.09	212.53	212.61	212.81	212.49	212.51	212.95	212.87	209.91	212.06	211.66	212.35	212.36	212.05	212.74	211.56	209.78	212.53	212.61	212.51	211.66	212.35	211.56	-0.03	-0.10	0.87	0.95
GSE62742_Histone	GM18871	H3K27AC	212.21	213.12	212.53	212.79	213.09	212.74	212.67	212.89	213.08	210.24	211.97	211.65	212.44	212.20	211.85	212.80	211.51	209.86	212.53	212.79	212.74	211.65	212.20	211.51	0.21	-0.14	0.88	1.23
GSE62742_Histone	GM18508	H3K27AC	211.99	212.95	212.52	212.55	213.09	212.69	212.45	212.73	212.95	209.87	211.92	212.00	212.46	212.06	211.68	212.79	211.46	210.40	212.52	212.69	212.69	211.92	212.06	211.46	0.17	-0.46	0.61	1.23
GSE62742_Histone	GM18861	H3K27AC	212.16	212.78	212.51	212.54	212.95	212.36	212.31	212.96	212.89	209.72	211.61	211.48	212.15	212.06	211.18	212.52	211.05	209.11	212.51	212.54	212.36	211.48	212.06	211.05	-0.15	-0.43	1.03	1.31
GSE62742_Histone	GM19128	H3K27AC	212.17	212.92	212.50	212.89	212.96	212.67	212.31	213.11	212.75	210.03	212.03	211.93	212.44	212.32	211.78	212.77	211.83	209.72	212.50	212.89	212.67	211.93	212.32	211.83	0.16	-0.11	0.57	0.84
GSE62742_Histone	GM19200	H3K27AC	212.11	213.00	212.50	212.50	213.02	212.76	212.65	213.11	213.00	208.75	211.11	210.95	211.78	211.34	210.78	212.18	210.49	208.34	212.50	212.76	212.76	210.95	211.34	210.49	0.25	-0.45	1.56	2.26
GSE62742_Histone	GM19140	H3K27AC	211.87	212.68	212.50	212.69	212.74	212.28	212.40	212.78	212.90	210.22	212.09	211.87	212.62	212.13	211.75	212.95	211.41	210.13	212.50	212.69	212.40	211.87	212.13	211.41	-0.10	-0.46	0.63	0.99
GSE62742_Histone	GM18510	H3K27AC	212.09	212.88	212.50	212.52	213.05	212.65	212.63	212.98	213.04	209.75	211.83	211.52	212.29	212.05	211.58	212.80	211.39	209.30	212.50	212.65	212.65	211.52	212.05	211.39	0.15	-0.13	0.98	1.26
GSE62742_Histone	GM19116	H3K27AC	212.03	212.99	212.48	212.76	212.91	212.70	212.47	213.02	212.79	210.14	212.01	211.85	212.56	212.15	211.93	212.68	211.82	209.74	212.48	212.76	212.70	211.85	212.15	211.82	0.22	-0.03	0.64	0.89
GSE62742_Histone	GM19130	H3K27AC	211.82	212.98	212.48	212.61	212.81	212.56	212.36	212.80	212.73	209.61	211.77	211.56	212.08	212.11	211.55	212.85	211.48	209.40	212.48	212.61	212.56	211.56	212.08	211.48	0.08	-0.08	0.92	1.08
GSE62742_Histone	GM19210	H3K27AC	211.96	212.94	212.47	212.48	213.05	212.31	212.49	212.76	212.72	209.66	211.56	211.18	212.00	211.70	211.49	212.61	211.02	209.22	212.47	212.48	212.49	211.18	211.70	211.02	0.02	-0.16	1.29	1.47
GSE62742_Histone	GM18520	H3K27AC	212.00	212.81	212.47	212.41	212.93	212.52	212.40	212.94	212.84	209.53	211.52	211.52	212.14	211.93	211.41	212.53	211.05	209.43	212.47	212.52	212.52	211.52	211.93	211.05	0.05	-0.46	0.95	1.47
GSE62742_Histone	GM18523	H3K27AC	211.92	212.78	212.46	212.67	213.16	212.56	212.59	212.73	212.86	209.93	211.68	211.45	212.19	212.09	211.55	212.75	211.48	209.00	212.46	212.67	212.59	211.45	212.09	211.48	0.13	0.03	1.01	1.12
GSE62742_Histone	GM19209	H3K27AC	211.97	213.14	212.46	212.74	213.10	212.61	212.47	213.08	213.04	209.66	211.49	211.10	212.18	212.16	211.42	212.61	211.22	209.42	212.46	212.74	212.61	211.10	212.16	211.22	0.15	0.12	1.36	1.39
GSE62742_Histone	GM19239	H3K27AC	212.15	212.86	212.45	212.69	212.90	212.51	212.32	213.05	212.70	210.04	211.99	212.09	212.53	212.28	211.64	212.93	211.53	209.14	212.45	212.69	212.51	211.99	212.28	211.53	0.06	-0.45	0.47	0.98
GSE62742_Histone	GM18909	H3K27AC	211.79	213.03	212.45	212.70	213.02	212.71	212.36	212.78	212.85	209.99	211.67	212.08	212.28	212.00	211.66	212.87	211.39	209.59	212.45	212.71	212.71	211.67	212.00	211.39	0.26	-0.28	0.78	1.32
GSE62742_Histone	GM19206	H3K27AC	212.31	213.01	212.45	212.92	213.07	212.71	212.50	212.96	212.87	209.94	211.96	211.71	212.65	212.21	211.93	212.73	211.48	209.31	212.45	212.92	212.71	211.71	212.21	211.48	0.26	-0.23	0.74	1.23
GSE62742_Histone	GM18507	H3K27AC	211.78	212.88	212.45	212.66	212.74	212.50	212.53	212.56	212.76	209.94	212.03	211.60	212.18	212.21	211.51	212.74	211.49	209.39	212.45	212.66	212.53	211.60	212.18	211.49	0.08	-0.12	0.84	1.04
GSE62742_Histone	GM18505	H3K27AC	212.01	212.78	212.42	212.67	212.99	212.58	212.59	212.96	212.92	209.45	211.71	211.37	212.08	211.93	211.63	212.47	211.08	209.05	212.42	212.67	212.59	211.37	211.93	211.08	0.17	-0.29	1.05	1.51
Misc_ChIP	GM12878	RelB	212.42	212.42	211.71	212.45	212.30	211.33	212.37	212.02	212.19	207.63	209.14	209.20	209.77	209.47	209.51	210.09	209.16	206.82	212.42	212.30	212.30	209.14	209.51	209.16	-0.11	0.02	3.28	3.14
GSE62742_Histone	GM19137	H3K27AC	211.75	212.81	212.41	212.64	212.98	212.44	212.38	212.89	213.01	209.34	211.55	211.55	211.83	212.21	211.60	212.50	211.35	208.66	212.41	212.64	212.44	211.55	211.83	211.35	0.03	-0.20	0.86	1.09
GSE62742_Histone	GM19225	H3K27AC	211.97	212.80	212.40	212.60	212.99	212.60	212.52	212.88	213.00	209.50	211.82	211.02	212.17	211.59	211.37	212.62	210.92	208.98	212.40	212.60	212.60	211.02	211.59	210.92	0.21	-0.10	1.38	1.69
GSE62742_Histone	GM18859	H3K27AC	212.00	212.77	212.39	212.67	212.94	212.66	212.29	212.88	212.83	209.49	211.95	211.79	212.14	211.95	211.65	212.86	211.72	209.43	212.39	212.67	212.66	211.79	211.95	211.72	0.27	-0.07	0.59	0.94
GSE62742_Histone	GM19152	H3K27AC	211.83	212.63	212.37	212.61	212.97	212.39	212.28	212.84	212.90	210.80	212.11	212.09	212.76	212.33	212.26	212.99	211.89	209.94	212.37	212.61	212.39	212.09	212.33	211.89	0.02	-0.20	0.28	0.50
GSE62742_Histone	GM19204	H3K27AC	211.87	212.95	212.37	212.79	213.09	212.59	212.54	212.80	213.05	209.80	212.01	211.65	212.29	212.36	211.50	212.79	211.47	209.61	212.37	212.79	212.59	211.65	212.29	211.47	0.23	-0.18	0.72	1.12
GSE62742_Histone	GM19098	H3K27AC	211.75	212.88	212.36	212.75	213.12	212.43	212.47	212.79	212.72	209.77	211.80	211.45	212.13	211.83	211.75	212.82	211.09	209.55	212.36	212.75	212.47	211.45	211.83	211.09	0.12	-0.36	0.91	1.38
GSE62742_Histone	GM19203	H3K27AC	211.87	212.76	212.35	212.63	212.99	212.43	212.58	212.75	212.85	210.36	211.82	212.04	212.62	212.29	211.85	212.95	211.69	210.36	212.35	212.63	212.58	211.82	212.29	211.69	0.22	-0.13	0.53	0.88
GSE62742_Histone	GM18489	H3K27AC	211.78	212.82	212.35	212.88	213.01	212.56	212.55	212.99	212.91	209.79	211.69	211.56	212.42	212.18	211.48	212.77	211.54	209.44	212.35	212.88	212.56	211.56	212.18	211.54	0.21	-0.01	0.79	1.01
GSE62742_Histone	GM18912	H3K27AC	211.94	213.02	212.34	212.62	213.24	212.70	212.38	213.02	213.04	209.93	211.75	211.46	212.37	212.06	211.61	212.73	211.53	209.67	212.34	212.70	212.70	211.46	212.06	211.53	0.36	0.07	0.88	1.17
GSE62742_Histone	GM19207	H3K27AC	211.68	212.93	212.32	212.66	212.69	212.53	212.53	212.58	212.80	209.48	211.76	211.53	211.89	211.96	211.42	212.86	211.31	209.25	212.32	212.66	212.53	211.53	211.89	211.31	0.20	-0.22	0.79	1.22
GSE62742_Histone	GM19257	H3K27AC	211.71	212.75	212.31	212.52	212.93	212.26	212.22	212.60	212.61	209.71	212.00	211.53	212.24	211.92	211.50	212.69	211.53	209.28	212.31	212.52	212.26	211.53	211.92	211.53	-0.06	0.01	0.78	0.72
GSE62742_Histone	GM18516	H3K27AC	212.05	212.69	212.31	212.73	212.80	212.54	212.02	212.96	212.97	210.26	211.65	211.33	212.37	212.24	212.17	212.60	211.49	209.24	212.31	212.73	212.54	211.33	212.24	211.49	0.23	0.16	0.98	1.05
GSE62742_Histone	GM18852	H3K27AC	211.78	212.86	212.30	212.56	212.86	212.34	212.42	212.79	212.82	209.85	211.73	211.72	212.38	212.29	211.49	212.82	211.48	209.68	212.30	212.56	212.42	211.72	212.29	211.48	0.12	-0.24	0.58	0.94
TxnFactorChIPV3	GM12878	TAF1	212.29	212.49	211.29	212.51	212.70	211.37	212.84	211.86	212.45	213.34	213.54	213.42	213.98	213.80	213.39	214.11	213.34	212.76	212.29	212.51	212.70	213.42	213.80	213.34	0.40	-0.08	-1.13	-0.65
GSE62742_Histone	GM19223	H3K27AC	211.82	212.72	212.29	212.53	212.88	212.70	212.48	212.90	212.73	209.97	211.53	211.66	211.89	211.92	211.64	212.78	210.88	209.32	212.29	212.70	212.70	211.53	211.89	210.88	0.41	-0.65	0.76	1.82
Misc_ChIP	GM12878	cRel	212.29	212.43	211.64	212.50	212.72	211.15	212.71	211.69	212.53	212.53	212.64	212.52	213.34	213.10	212.57	213.45	212.58	211.96	212.29	212.50	212.71	212.53	213.10	212.58	0.42	0.04	-0.25	0.14
GSE62742_Histone	GM18511	H3K27AC	211.97	212.85	212.28	212.32	213.07	212.51	212.35	212.92	212.80	209.93	211.38	211.71	212.21	212.18	211.51	212.60	211.26	209.11	212.28	212.51	212.51	211.38	212.18	211.26	0.23	-0.12	0.90	1.25
GSE62742_Histone	GM18502	H3K27AC	212.11	212.77	212.27	212.96	213.06	212.61	212.19	212.85	213.04	209.52	211.84	211.73	212.34	212.38	211.65	212.89	211.25	209.94	212.27	212.96	212.61	211.73	212.34	211.25	0.34	-0.48	0.55	1.37
GSE62742_Histone	GM18870	H3K27AC	212.24	212.75	212.26	212.58	212.76	212.65	212.65	212.89	212.87	210.06	211.76	211.72	212.17	212.19	211.65	212.87	211.42	209.64	212.26	212.65	212.65	211.72	212.17	211.42	0.39	-0.30	0.54	1.24
Roadmapepigenomics_Histone_narrow	CD19_Primary_Cells_Peripheral_UW	H3K27ac	212.20	212.53	211.93	212.45	212.93	212.02	212.44	212.44	212.42	211.61	212.43	212.37	213.06	212.74	212.39	213.43	212.37	210.89	212.20	212.45	212.44	212.37	212.74	212.37	0.25	0.01	-0.17	0.07
GSE62742_Histone	GM19119	H3K27AC	211.97	212.93	212.15	212.64	212.97	212.50	212.60	212.74	212.94	210.25	211.75	211.79	212.50	212.31	211.69	213.01	211.58	209.99	212.15	212.64	212.60	211.75	212.31	211.58	0.45	-0.17	0.40	1.01
Cistrome_ChIP	GM12878	SP1	211.88	212.67	212.14	212.31	212.44	211.57	212.41	212.33	212.26	211.92	212.58	212.32	213.11	212.91	212.48	212.89	212.47	211.45	212.14	212.31	212.41	212.32	212.91	212.47	0.27	0.16	-0.18	-0.07
GSE62742_Histone	GM19240	H3K4ME3	211.79	212.58	212.12	212.51	212.68	212.15	212.32	212.75	212.63	211.87	213.62	213.32	213.53	213.31	213.50	213.65	213.13	212.49	212.12	212.51	212.32	213.32	213.50	213.13	0.20	-0.20	-1.20	-0.81
HAIB_TFBS	GM12878	CREB1	212.11	212.43	211.32	212.18	212.49	211.14	212.30	211.75	212.36	211.86	212.59	212.53	213.21	213.08	212.48	213.61	212.70	211.66	212.11	212.18	212.30	212.53	213.08	212.70	0.19	0.17	-0.42	-0.41
Roadmapepigenomics_Histone_narrow	CD14_Primary_Cells	H3K27ac	212.00	212.64	212.10	212.26	212.51	212.07	212.33	212.20	212.71	210.93	212.01	212.02	212.45	212.59	211.90	213.16	211.44	210.20	212.10	212.26	212.33	212.01	212.45	211.44	0.23	-0.56	0.09	0.88
Roadmapepigenomics_Histone_narrow	GM12878_Lymphoblastoid	H3K9ac	212.09	212.54	211.79	212.67	212.64	211.96	212.51	212.18	212.82	212.03	213.31	213.12	213.62	213.56	213.41	213.85	213.08	212.49	212.09	212.64	212.51	213.12	213.56	213.08	0.42	-0.03	-1.03	-0.58
Roadmapepigenomics_Histone_narrow	GM12878_Lymphoblastoid	H3K4me3	211.64	212.26	212.03	212.42	212.40	211.70	212.40	212.34	212.49	211.80	213.38	213.39	213.66	213.45	213.41	213.72	213.45	212.63	212.03	212.40	212.40	213.38	213.45	213.45	0.37	0.06	-1.36	-1.05
ReMap_ChIP	lclgm12878	NFKB1	212.01	212.66	211.47	212.27	212.57	211.42	212.34	211.82	211.99	208.19	207.88	207.70	209.19	208.85	207.67	209.69	208.41	204.73	212.01	212.27	212.34	207.88	208.85	208.41	0.33	0.53	4.12	3.92
Roadmapepigenomics_ActiveChromatin	CD14_Primary	1_TssA	211.99	212.29	210.80	212.43	212.80	211.20	212.66	211.72	212.72	213.68	213.87	213.85	214.28	214.22	213.73	214.41	213.81	213.49	211.99	212.43	212.66	213.85	214.22	213.81	0.66	-0.03	-1.85	-1.16
GSE62742_Histone	GM19190	H3K4ME3	211.47	212.45	211.99	212.52	212.70	211.92	212.24	212.57	212.40	211.91	213.64	213.55	213.71	213.62	213.63	213.69	213.48	212.69	211.99	212.52	212.24	213.55	213.63	213.48	0.24	-0.07	-1.56	-1.24
Misc_ChIP	GM12878	RelA	211.95	212.30	211.09	212.06	212.21	211.25	212.26	211.55	211.85	209.33	209.86	209.58	210.81	210.25	209.99	211.05	209.79	207.84	211.95	212.06	212.21	209.58	210.25	209.79	0.26	0.22	2.38	2.42
Roadmapepigenomics_ActiveChromatin	Monocytes-CD14+_RO01746	ActiveChromatin	210.23	211.95	212.04	211.84	212.03	212.12	211.13	212.10	211.93	208.81	212.58	212.57	212.54	212.30	212.67	212.59	211.76	210.51	211.95	212.03	212.03	212.57	212.54	211.76	0.08	-0.81	-0.62	0.26
Roadmapepigenomics_Histone_narrow	GM12878_Lymphoblastoid	H3K4me2	211.10	212.52	211.94	212.27	212.33	212.18	211.68	212.80	212.14	210.50	212.97	212.90	212.77	213.00	213.02	213.06	212.65	211.13	211.94	212.27	212.18	212.90	213.00	212.65	0.24	-0.25	-0.97	-0.47
GSE62742_Histone	GM19200	H3K4ME3	211.89	212.45	211.82	212.55	212.47	211.71	211.95	212.63	212.59	211.95	213.67	213.59	213.62	213.65	213.50	213.71	213.39	212.72	211.89	212.47	211.95	213.59	213.62	213.39	0.06	-0.20	-1.70	-1.44
TxnFactorChIPV3	GM12891	POLR2A	211.89	212.07	210.94	212.43	212.19	211.18	212.43	211.35	212.09	212.50	213.10	213.06	213.58	213.50	212.95	213.92	213.08	212.29	211.89	212.19	212.19	213.06	213.50	213.08	0.31	0.02	-1.17	-0.88
TxnFactorChIPV3	GM19099	POLR2A	211.88	212.48	210.92	212.42	212.70	211.31	212.57	211.46	212.44	213.25	213.58	213.32	213.92	213.92	213.47	214.22	213.41	212.81	211.88	212.42	212.57	213.32	213.92	213.41	0.69	0.09	-1.43	-0.83
TxnFactorChIPV3	Raji	POLR2A	211.90	211.88	210.40	212.07	212.33	210.76	212.08	211.37	212.23	212.93	213.41	213.39	213.94	213.86	213.38	214.17	213.46	212.81	211.88	212.07	212.08	213.39	213.86	213.46	0.20	0.07	-1.51	-1.38
GSE62742_Histone	GM19172	H3K4ME3	211.85	212.62	211.87	212.43	212.85	211.82	212.35	212.46	212.62	212.20	213.59	213.55	213.87	213.62	213.64	213.79	213.50	212.70	211.87	212.43	212.35	213.55	213.64	213.50	0.48	-0.05	-1.68	-1.16
TxnFactorChIPV3	GM12878	PML	211.86	212.27	211.06	212.04	212.53	211.28	212.46	211.62	211.99	212.67	212.59	212.52	213.06	212.99	212.59	213.59	212.51	211.63	211.86	212.04	212.46	212.59	212.99	212.51	0.60	-0.09	-0.73	-0.04
Misc_ChIP	GM12878	p52	211.83	212.18	211.04	212.26	211.96	211.39	212.07	211.52	211.82	211.22	212.00	212.28	212.79	212.67	212.14	212.65	212.26	211.07	211.83	211.96	211.96	212.00	212.67	212.26	0.13	0.26	-0.16	-0.30
Roadmapepigenomics_ActiveChromatin	CD4+_CD25-_Th_Primary	1_TssA	211.83	212.11	210.32	212.39	212.36	210.94	212.46	211.46	212.10	213.70	213.97	213.93	214.19	214.22	214.03	214.43	213.95	213.67	211.83	212.36	212.36	213.93	214.19	213.95	0.53	0.02	-2.10	-1.59
GSE62742_Histone	GM19238	H3K4ME3	211.55	212.55	211.81	212.35	212.61	211.90	212.14	212.53	212.71	211.75	213.53	213.45	213.53	213.48	213.46	213.69	213.20	212.39	211.81	212.35	212.14	213.45	213.48	213.20	0.32	-0.25	-1.63	-1.06
Roadmapepigenomics_Histone_narrow	Monocytes-CD14+_RO01746	H3K4me1	208.68	211.81	211.85	210.85	210.83	211.43	209.56	211.84	211.47	208.14	212.14	211.81	211.47	211.59	212.08	210.69	211.19	209.18	211.81	210.85	210.83	211.81	211.59	210.69	-0.98	-1.13	0.00	0.15
TxnFactorChIPV3	GM12891	TAF1	211.81	212.27	210.84	212.24	212.45	211.12	212.42	211.53	212.19	213.01	213.21	213.10	213.68	213.72	213.25	214.04	213.25	212.76	211.81	212.24	212.42	213.10	213.68	213.25	0.62	0.15	-1.30	-0.83
Roadmapepigenomics_ActiveChromatin	CD14_Primary	ActiveChromatin	210.94	211.80	212.16	211.53	211.68	212.07	211.25	212.24	211.94	209.11	212.55	212.30	212.39	212.23	212.46	212.40	211.82	210.27	211.80	211.68	211.68	212.30	212.39	211.82	-0.13	-0.48	-0.50	-0.14
TxnFactorChIPV3	GM12891+TNFa	RELA	211.80	212.58	211.67	212.22	212.58	211.45	212.28	212.19	212.18	209.10	209.74	209.45	210.72	210.60	209.56	211.23	209.55	207.03	211.80	212.22	212.28	209.45	210.60	209.55	0.48	0.09	2.34	2.73
GSE62742_Histone	GM19131	H3K4ME3	211.28	212.45	211.80	212.30	212.82	212.03	212.50	212.44	212.42	212.17	213.64	213.48	213.79	213.59	213.51	213.82	213.37	212.70	211.80	212.30	212.50	213.48	213.59	213.37	0.71	-0.10	-1.68	-0.87
BroadChromHMM	GM12878	ActivePromoter	211.80	212.05	210.71	212.31	212.44	211.30	212.42	211.66	212.34	213.39	213.49	213.38	214.05	213.96	213.42	214.22	213.51	213.05	211.80	212.31	212.42	213.39	213.96	213.51	0.62	0.11	-1.60	-1.09
GSE62742_Histone	GM19114	H3K4ME3	211.79	212.47	211.77	212.46	212.38	211.90	212.14	212.34	212.57	212.30	213.69	213.63	213.79	213.79	213.67	213.86	213.39	212.89	211.79	212.38	212.14	213.63	213.79	213.39	0.34	-0.23	-1.84	-1.26
GSE62742_Histone	GM18856	H3K4ME3	211.35	212.51	211.79	212.09	212.65	211.72	212.18	212.50	212.57	212.31	213.65	213.52	213.68	213.78	213.62	213.93	213.43	212.82	211.79	212.09	212.18	213.52	213.68	213.43	0.39	-0.09	-1.73	-1.25
GSE62742_Histone	GM19209	H3K4ME3	211.52	212.51	211.79	212.38	212.56	211.88	212.15	212.50	212.44	212.16	213.67	213.58	213.78	213.63	213.66	213.89	213.44	212.52	211.79	212.38	212.15	213.58	213.66	213.44	0.36	-0.14	-1.79	-1.30
GSE62742_Histone	GM19102	H3K4ME3	211.78	212.30	211.63	212.48	212.42	212.06	212.13	212.40	212.62	212.07	213.75	213.56	213.72	213.59	213.58	213.92	213.58	212.78	211.78	212.42	212.13	213.56	213.59	213.58	0.35	0.02	-1.78	-1.45
GSE62742_Histone	GM18501	H3K4ME3	211.42	212.30	211.78	212.50	212.59	211.85	211.86	212.36	212.63	212.16	213.62	213.69	213.74	213.62	213.59	213.83	213.39	212.81	211.78	212.50	211.86	213.62	213.62	213.39	0.09	-0.22	-1.84	-1.53
GSE62742_Histone	GM19108	H3K4ME3	211.29	212.29	211.78	212.45	212.59	211.51	212.15	212.19	212.52	212.22	213.71	213.66	213.69	213.69	213.73	213.95	213.58	212.98	211.78	212.45	212.15	213.66	213.69	213.58	0.38	-0.08	-1.88	-1.42
GSE62742_Histone	GM19239	H3K4ME3	211.15	212.19	211.77	212.13	212.46	211.92	212.20	212.31	212.50	211.92	213.50	213.33	213.53	213.64	213.60	213.74	213.26	212.59	211.77	212.13	212.20	213.33	213.60	213.26	0.43	-0.06	-1.56	-1.07
GSE62742_Histone	GM19153	H3K4ME3	211.28	212.22	211.75	212.42	212.53	211.93	212.37	212.33	212.47	212.26	213.75	213.70	213.77	213.71	213.69	213.75	213.46	212.79	211.75	212.42	212.37	213.70	213.71	213.46	0.62	-0.24	-1.94	-1.09
Roadmapepigenomics_Histone_narrow	CD4+_CD25-_IL17+_PMA-Ionomcyin_stimulated_Th17_Primary_Cells	H3K27ac	211.43	212.57	211.75	212.32	212.26	211.75	212.22	212.02	212.50	211.83	212.76	212.92	213.41	213.09	212.79	213.64	212.71	211.67	211.75	212.26	212.22	212.76	213.09	212.71	0.47	-0.05	-1.01	-0.49
GSE62742_Histone	GM19099	H3K4ME3	211.34	212.40	211.75	212.32	212.44	211.42	212.15	212.48	212.30	212.15	213.82	213.62	213.84	213.69	213.71	213.80	213.48	212.90	211.75	212.32	212.15	213.62	213.71	213.48	0.41	-0.14	-1.87	-1.33
GSE62742_Histone	GM18516	H3K4ME3	210.88	212.48	211.74	212.26	212.59	211.72	212.11	212.17	212.38	212.14	213.69	213.43	213.74	213.57	213.58	213.83	213.36	212.75	211.74	212.26	212.11	213.43	213.58	213.36	0.37	-0.07	-1.70	-1.26
GSE62742_Histone	GM18871	H3K4ME3	211.49	212.14	211.74	212.45	212.65	211.87	212.22	212.32	212.47	212.35	213.82	213.70	213.73	213.66	213.65	213.89	213.47	212.91	211.74	212.45	212.22	213.70	213.66	213.47	0.48	-0.23	-1.96	-1.25
TxnFactorChIPV3	GM18505	POLR2A	211.73	212.37	211.13	212.50	212.70	211.22	212.49	211.95	212.33	212.98	213.47	213.28	213.82	213.82	213.56	214.12	213.44	212.72	211.73	212.50	212.49	213.28	213.82	213.44	0.76	0.17	-1.55	-0.95
Roadmapepigenomics_Histone_narrow	Monocytes-CD14+_RO01746	H3K4me2	210.68	212.17	211.73	211.98	212.07	211.60	211.32	211.97	212.04	211.04	213.24	213.23	213.26	213.17	213.33	213.43	213.05	211.96	211.73	211.98	211.60	213.23	213.26	213.05	-0.13	-0.18	-1.50	-1.45
GSE62742_Histone	GM19098	H3K4ME3	211.51	212.42	211.73	212.16	212.44	211.49	212.06	212.15	212.44	212.20	213.69	213.61	213.80	213.68	213.64	213.87	213.46	212.63	211.73	212.16	212.06	213.61	213.68	213.46	0.34	-0.14	-1.88	-1.40
TxnFactorChIPV3	GM18526	POLR2A	211.72	212.16	210.87	212.38	212.60	211.32	212.71	211.48	212.23	213.16	213.72	213.32	213.99	213.91	213.43	214.23	213.49	212.96	211.72	212.38	212.60	213.32	213.91	213.49	0.88	0.16	-1.60	-0.88
Roadmapepigenomics_ActiveChromatin	CD19_Primary_Peripheral_UW	1_TssA	211.72	212.29	210.60	212.54	212.75	210.72	212.56	211.43	212.35	213.70	213.82	213.92	214.25	214.23	213.92	214.42	213.92	213.58	211.72	212.54	212.56	213.82	214.23	213.92	0.83	0.10	-2.10	-1.36
Roadmapepigenomics_ActiveChromatin	CD3_Primary_Peripheral_UW	1_TssA	211.72	212.01	210.75	212.22	212.30	210.67	212.24	211.35	211.98	213.35	213.80	213.56	214.11	214.04	213.65	214.24	213.69	213.27	211.72	212.22	212.24	213.56	214.04	213.69	0.52	0.13	-1.84	-1.44
Roadmapepigenomics_Histone_narrow	CD56_Primary_Cells	H3K27ac	211.72	212.75	211.65	212.09	212.44	211.68	212.40	212.40	212.69	211.26	212.53	212.55	212.85	212.75	212.52	213.40	212.30	211.02	211.72	212.09	212.40	212.53	212.75	212.30	0.68	-0.23	-0.80	0.10
GSE62742_Histone	GM19160	H3K4ME3	211.72	212.19	211.49	212.52	212.50	211.54	212.38	212.18	212.36	212.61	213.71	213.55	213.81	213.75	213.82	214.01	213.52	212.84	211.72	212.50	212.38	213.55	213.81	213.52	0.66	-0.03	-1.83	-1.14
GSE62742_Histone	GM19210	H3K4ME3	211.66	212.39	211.70	212.23	212.63	211.89	212.27	212.31	212.47	212.08	213.56	213.41	213.62	213.53	213.52	213.90	213.35	212.69	211.70	212.23	212.27	213.41	213.53	213.35	0.57	-0.07	-1.72	-1.08
Roadmapepigenomics_ActiveChromatin	Fetal_Adrenal_Gland	1_TssA	211.69	211.84	210.24	211.92	212.24	210.52	212.20	211.57	212.02	213.41	213.85	213.72	214.16	214.08	213.89	214.33	213.82	213.19	211.69	211.92	212.20	213.72	214.08	213.82	0.51	0.10	-2.03	-1.62
GSE62742_Histone	GM19116	H3K4ME3	211.64	212.44	211.69	212.31	212.24	211.72	211.95	212.17	212.57	212.33	213.64	213.63	213.71	213.73	213.66	213.93	213.59	212.98	211.69	212.24	211.95	213.63	213.71	213.59	0.26	-0.04	-1.94	-1.64
Cistrome_ChIP	CD14+	STAT1	211.06	211.69	211.69	211.66	211.13	210.80	211.63	211.10	211.59	210.34	210.98	210.91	211.67	211.68	211.29	211.70	210.88	209.04	211.69	211.13	211.13	210.91	211.67	210.88	-0.56	-0.03	0.77	0.25
GSE62742_Histone	GM18511	H3K4ME3	211.69	212.26	211.36	212.39	212.44	211.51	212.01	212.03	212.47	212.41	213.73	213.59	213.74	213.62	213.68	213.92	213.32	212.93	211.69	212.39	212.01	213.59	213.68	213.32	0.32	-0.27	-1.90	-1.31
GSE62742_Histone	GM19201	H3K4ME3	211.68	212.63	211.61	212.51	212.56	211.81	212.37	212.29	212.41	211.88	213.59	213.58	213.72	213.53	213.45	213.82	213.48	212.65	211.68	212.51	212.37	213.58	213.53	213.48	0.68	-0.10	-1.89	-1.11
GSE62742_Histone	GM18907	H3K4ME3	211.68	212.16	211.41	212.17	212.22	211.91	212.03	212.05	212.39	212.03	213.62	213.38	213.77	213.43	213.61	213.92	213.36	212.68	211.68	212.17	212.03	213.38	213.61	213.36	0.35	-0.02	-1.70	-1.33
Cistrome_ChIP	GM12878	PML	211.68	212.30	211.50	212.13	212.48	211.22	212.47	211.87	212.58	212.25	212.81	212.82	213.42	213.34	212.71	213.60	212.71	211.90	211.68	212.13	212.47	212.81	213.34	212.71	0.79	-0.10	-1.14	-0.24
GSE62742_Histone	GM19101	H3K4ME3	211.67	212.41	211.38	212.26	212.45	211.40	212.23	212.07	212.56	212.62	213.76	213.74	213.92	213.90	213.75	214.05	213.68	212.89	211.67	212.26	212.23	213.74	213.90	213.68	0.56	-0.06	-2.07	-1.45
GSE62742_Histone	GM19138	H3K4ME3	211.67	212.57	211.32	212.28	212.58	212.00	212.32	212.37	212.34	212.28	213.62	213.60	213.73	213.61	213.62	213.87	213.44	212.57	211.67	212.28	212.32	213.60	213.62	213.44	0.64	-0.16	-1.92	-1.12
GSE62742_Histone	GM19159	H3K4ME3	211.66	212.55	211.67	212.37	212.80	211.84	212.31	212.34	212.59	212.28	213.64	213.48	213.62	213.53	213.42	213.83	213.27	212.64	211.67	212.37	212.31	213.48	213.53	213.27	0.64	-0.20	-1.81	-0.96
GSE62742_Histone	GM19144	H3K4ME3	211.54	212.29	211.66	212.39	212.35	211.67	212.01	212.16	212.54	212.29	213.68	213.65	213.91	213.76	213.81	213.87	213.47	212.90	211.66	212.35	212.01	213.65	213.81	213.47	0.35	-0.17	-1.99	-1.46
TxnFactorChIPV3	GM12892	TAF1	211.66	211.70	210.24	211.91	212.27	210.47	212.42	210.92	211.99	213.19	212.98	212.91	213.77	213.77	213.09	213.97	213.11	212.64	211.66	211.91	212.27	212.98	213.77	213.11	0.61	0.13	-1.32	-0.84
GSE62742_Histone	GM19225	H3K4ME3	211.41	212.02	211.65	212.24	212.50	211.67	212.26	212.24	212.53	212.64	213.76	213.65	213.79	213.77	213.67	213.96	213.47	213.08	211.65	212.24	212.26	213.65	213.77	213.47	0.61	-0.17	-2.00	-1.21
GSE62742_Histone	GM18486	H3K4ME3	211.30	212.17	211.65	212.13	212.49	211.67	211.97	212.34	212.35	212.11	213.62	213.46	213.78	213.46	213.58	213.83	213.34	212.78	211.65	212.13	211.97	213.46	213.58	213.34	0.32	-0.12	-1.81	-1.37
GSE62742_Histone	GM19119	H3K4ME3	211.65	212.18	211.33	212.26	212.57	211.74	212.03	211.97	212.05	212.73	213.73	213.66	213.80	213.88	213.82	213.96	213.61	213.01	211.65	212.26	212.03	213.66	213.82	213.61	0.38	-0.05	-2.02	-1.59
GSE62742_Histone	GM19141	H3K4ME3	211.64	212.53	211.59	212.36	212.47	212.05	212.39	212.32	212.57	211.88	213.64	213.51	213.61	213.49	213.66	213.81	213.22	212.85	211.64	212.36	212.39	213.51	213.61	213.22	0.75	-0.29	-1.87	-0.83
GSE62742_Histone	GM19171	H3K4ME3	211.47	212.50	211.63	212.33	212.47	212.08	212.19	212.35	212.51	212.14	213.75	213.49	213.72	213.59	213.73	213.84	213.32	212.81	211.63	212.33	212.19	213.49	213.72	213.32	0.56	-0.17	-1.85	-1.13
TxnFactorChIPV3	GM19193	POLR2A	211.63	212.12	210.61	212.57	212.48	211.17	212.62	211.60	212.29	212.94	213.60	213.49	213.98	213.85	213.42	214.22	213.60	212.89	211.63	212.48	212.48	213.49	213.85	213.60	0.85	0.12	-1.85	-1.12
GSE62742_Histone	GM18522	H3K4ME3	211.63	212.44	211.41	212.30	212.50	211.71	212.30	212.04	212.46	212.25	213.83	213.79	213.85	213.84	213.66	213.95	213.60	212.80	211.63	212.30	212.30	213.79	213.84	213.60	0.67	-0.19	-2.16	-1.30
GSE62742_Histone	GM18499	H3K4ME3	211.59	212.35	211.63	212.07	212.45	211.48	212.19	212.10	212.24	212.31	213.70	213.52	213.81	213.73	213.54	213.91	213.44	212.92	211.63	212.07	212.19	213.52	213.73	213.44	0.56	-0.08	-1.89	-1.25
TxnFactorChIPV3	GM12878	MXI1	211.63	212.21	211.27	212.15	212.37	211.12	212.26	211.55	212.14	212.78	213.22	212.94	213.51	213.56	213.04	213.83	212.94	212.36	211.63	212.15	212.26	212.94	213.51	212.94	0.63	0.00	-1.31	-0.69
GSE62742_Histone	GM19093	H3K4ME3	211.53	212.45	211.62	212.29	212.41	211.74	212.28	212.18	212.63	212.08	213.78	213.67	213.70	213.64	213.74	213.82	213.46	212.94	211.62	212.29	212.28	213.67	213.70	213.46	0.66	-0.21	-2.04	-1.18
GSE62742_Histone	GM18912	H3K4ME3	211.62	212.42	211.19	212.03	212.15	211.58	212.00	212.33	212.56	212.03	213.66	213.67	213.71	213.66	213.60	213.87	213.31	212.93	211.62	212.03	212.00	213.66	213.66	213.31	0.38	-0.34	-2.04	-1.32
GSE62742_Histone	GM18498	H3K4ME3	211.62	212.23	211.46	212.28	212.63	211.81	212.30	212.17	212.36	212.18	213.85	213.55	213.86	213.79	213.71	213.93	213.60	212.86	211.62	212.28	212.30	213.55	213.79	213.60	0.69	0.05	-1.93	-1.30
GSE62742_Histone	GM19206	H3K4ME3	211.60	212.45	211.38	212.53	212.47	211.33	211.90	212.13	212.60	212.21	213.70	213.56	213.89	213.81	213.81	213.98	213.52	212.87	211.60	212.47	211.90	213.56	213.81	213.52	0.30	-0.04	-1.96	-1.62
GSE62742_Histone	GM19147	H3K4ME3	211.60	212.38	211.24	212.10	212.44	211.47	212.17	212.20	212.21	212.63	213.87	213.74	213.88	213.79	213.69	213.98	213.72	213.01	211.60	212.10	212.17	213.74	213.79	213.72	0.56	-0.02	-2.14	-1.55
GSE62742_Histone	GM19127	H3K4ME3	211.35	212.30	211.60	212.24	212.53	211.57	212.05	212.05	212.46	212.36	213.79	213.61	213.85	213.77	213.79	213.94	213.50	212.81	211.60	212.24	212.05	213.61	213.79	213.50	0.45	-0.11	-2.01	-1.45
GSE62742_Histone	GM18519	H3K4ME3	211.60	212.44	211.56	212.41	212.62	211.65	212.32	211.97	212.28	212.44	213.73	213.66	213.79	213.76	213.70	213.88	213.51	213.04	211.60	212.41	212.32	213.66	213.76	213.51	0.72	-0.14	-2.06	-1.19
GSE62742_Histone	GM19140	H3K4ME3	211.10	212.16	211.60	212.12	212.38	211.61	212.12	211.85	212.22	212.41	213.71	213.58	213.81	213.76	213.74	213.97	213.46	212.93	211.60	212.12	212.12	213.58	213.76	213.46	0.52	-0.12	-1.98	-1.34
Roadmapepigenomics_Histone_narrow	Monocytes-CD14+_RO01746	H3K4me3	210.86	212.17	211.59	211.95	212.02	211.32	211.84	212.05	212.10	211.77	213.61	213.52	213.39	213.38	213.41	213.65	212.99	212.22	211.59	211.95	211.84	213.52	213.39	212.99	0.25	-0.53	-1.93	-1.15
GSE62742_Histone	GM18862	H3K4ME3	211.51	212.37	211.59	212.23	212.41	211.65	212.18	212.27	212.53	212.23	213.64	213.55	213.69	213.67	213.67	213.81	213.34	212.91	211.59	212.23	212.18	213.55	213.67	213.34	0.60	-0.20	-1.96	-1.16
GSE62742_Histone	GM18870	H3K4ME3	211.34	212.22	211.58	212.28	212.56	211.31	211.87	212.07	212.53	212.47	213.74	213.57	213.90	213.83	213.69	213.92	213.51	212.89	211.58	212.28	211.87	213.57	213.83	213.51	0.28	-0.06	-1.99	-1.64
GSE62742_Histone	GM19137	H3K4ME3	211.56	212.58	211.58	212.39	212.42	211.87	212.11	212.14	212.60	212.20	213.62	213.63	213.70	213.65	213.68	213.90	213.46	212.81	211.58	212.39	212.11	213.62	213.68	213.46	0.53	-0.16	-2.04	-1.35
GSE62742_Histone	GM18489	H3K4ME3	211.01	212.36	211.58	211.94	212.53	211.67	211.83	212.38	212.20	212.17	213.66	213.70	213.74	213.63	213.82	213.87	213.52	212.62	211.58	211.94	211.83	213.66	213.74	213.52	0.25	-0.14	-2.08	-1.68
GSE62742_Histone	GM18507	H3K4ME3	211.58	212.16	211.13	212.10	212.33	211.61	212.00	212.17	212.35	212.42	213.71	213.67	213.80	213.74	213.60	213.89	213.47	212.93	211.58	212.10	212.00	213.67	213.74	213.47	0.42	-0.20	-2.09	-1.47
GSE62742_Histone	GM18520	H3K4ME3	211.22	212.29	211.57	212.27	212.45	211.62	211.91	212.27	212.31	212.28	213.53	213.45	213.78	213.63	213.58	213.83	213.35	212.55	211.57	212.27	211.91	213.45	213.63	213.35	0.34	-0.11	-1.88	-1.43
GSE62742_Histone	GM18508	H3K4ME3	211.55	212.53	211.56	212.49	212.52	211.62	212.13	212.30	212.50	212.39	213.63	213.65	213.76	213.67	213.72	213.93	213.50	212.86	211.56	212.49	212.13	213.63	213.72	213.50	0.56	-0.13	-2.07	-1.37
TxnFactorChIPV3	GM12878	TBP	211.56	212.31	210.89	211.94	212.03	210.81	212.19	211.31	211.67	211.44	212.15	212.13	212.99	212.86	212.21	213.25	212.28	211.59	211.56	211.94	212.03	212.13	212.86	212.28	0.46	0.15	-0.57	-0.25
TxnFactorChIPV3	GM18951	POLR2A	211.56	212.24	210.82	212.41	212.47	211.17	212.40	211.51	212.27	213.08	213.63	213.53	214.07	213.89	213.63	214.12	213.63	212.97	211.56	212.41	212.40	213.53	213.89	213.63	0.84	0.10	-1.97	-1.23
GSE62742_Histone	GM18523	H3K4ME3	211.36	212.39	211.55	212.28	212.39	211.52	212.15	212.26	212.34	212.44	213.65	213.56	213.75	213.69	213.65	213.92	213.58	212.91	211.55	212.28	212.15	213.56	213.69	213.58	0.60	0.02	-2.02	-1.44
GSE62742_Histone	GM18502	H3K4ME3	211.54	212.06	211.24	212.34	212.57	211.53	212.14	212.25	212.35	212.33	213.74	213.70	213.80	213.79	213.73	213.92	213.59	212.85	211.54	212.34	212.14	213.70	213.79	213.59	0.61	-0.11	-2.16	-1.45
GSE62742_Histone	GM19152	H3K4ME3	211.53	212.31	211.52	212.13	212.46	211.62	212.42	212.16	212.45	212.40	213.81	213.70	213.79	213.77	213.66	214.05	213.58	212.95	211.53	212.13	212.42	213.70	213.77	213.58	0.88	-0.13	-2.17	-1.16
GSE62742_Histone	GM18909	H3K4ME3	211.53	212.23	211.37	212.42	212.53	211.60	212.26	212.11	212.38	212.25	213.67	213.73	213.79	213.61	213.74	214.03	213.51	213.00	211.53	212.42	212.26	213.67	213.74	213.51	0.72	-0.16	-2.14	-1.25
GSE62742_Histone	GM18861	H3K4ME3	211.06	212.20	211.52	212.23	212.42	211.57	212.10	212.17	212.45	212.36	213.71	213.67	213.78	213.78	213.66	213.88	213.47	212.76	211.52	212.23	212.10	213.67	213.78	213.47	0.58	-0.21	-2.15	-1.37
GSE62742_Histone	GM18510	H3K4ME3	211.35	212.58	211.51	212.47	212.61	211.94	212.16	212.30	212.58	212.47	213.70	213.63	213.92	213.65	213.73	213.84	213.51	212.81	211.51	212.47	212.16	213.63	213.73	213.51	0.65	-0.12	-2.12	-1.35
TxnFactorChIPV3	GM12878	POLR2A	211.50	212.03	210.71	212.34	212.33	210.81	212.24	211.42	212.17	212.57	213.14	213.15	213.82	213.62	213.36	214.03	213.17	212.29	211.50	212.33	212.24	213.14	213.62	213.17	0.74	0.03	-1.65	-0.93
GSE62742_Histone	GM19092	H3K4ME3	211.47	212.20	211.50	212.42	212.46	211.69	211.78	212.16	212.36	211.98	213.58	213.66	213.74	213.53	213.60	213.68	213.48	212.78	211.50	212.42	211.78	213.58	213.60	213.48	0.28	-0.09	-2.08	-1.71
Roadmapepigenomics_ActiveChromatin	CD56_Primary	1_TssA	211.49	212.07	210.91	212.27	212.54	210.94	212.57	211.57	212.40	213.50	213.81	213.82	214.20	214.10	213.80	214.34	213.84	213.37	211.49	212.27	212.54	213.81	214.10	213.84	1.05	0.03	-2.32	-1.29
GSE62742_Histone	GM18853	H3K4ME3	211.24	212.25	211.49	212.20	212.43	211.65	212.06	212.30	212.35	212.40	213.76	213.50	213.82	213.85	213.70	213.98	213.60	212.86	211.49	212.20	212.06	213.50	213.82	213.60	0.57	0.10	-2.01	-1.54
Roadmapepigenomics_ActiveChromatin	CD4_Naive_Primary	1_TssA	211.49	212.26	210.32	212.10	212.30	210.97	212.30	211.92	212.29	213.41	214.01	213.88	214.25	214.16	213.99	214.40	213.92	213.46	211.49	212.10	212.30	213.88	214.16	213.92	0.81	0.05	-2.39	-1.62
TxnFactorChIPV3	PBDE	POLR2A	211.49	211.88	209.38	211.95	212.33	210.19	212.00	210.93	212.01	212.81	213.26	213.00	213.85	213.72	213.11	214.11	213.18	212.22	211.49	211.95	212.00	213.00	213.72	213.18	0.52	0.18	-1.51	-1.17
GSE62742_Histone	GM19207	H3K4ME3	211.40	212.21	211.48	212.20	212.48	211.71	212.05	212.19	212.40	212.20	213.80	213.58	213.88	213.63	213.80	213.93	213.52	212.85	211.48	212.20	212.05	213.58	213.80	213.52	0.57	-0.06	-2.10	-1.47
Roadmapepigenomics_Histone_narrow	CD4+_CD25-_CD45RO+_Memory_Primary_Cells	H3K27ac	211.48	212.24	210.96	211.85	212.34	211.28	211.95	212.01	211.99	211.80	213.14	212.71	213.43	213.11	212.86	213.80	212.71	211.54	211.48	211.85	211.95	212.71	213.11	212.71	0.47	0.00	-1.24	-0.77
GSE62742_Histone	GM19143	H3K4ME3	211.47	212.06	211.10	212.02	212.37	211.20	211.99	211.92	212.23	212.33	213.79	213.76	213.80	213.78	213.70	213.87	213.56	212.95	211.47	212.02	211.99	213.76	213.78	213.56	0.51	-0.20	-2.29	-1.58
Roadmapepigenomics_Histone_narrow	Peripheral_Blood_Mononuclear_Primary_Cells	H3K27ac	211.47	211.53	210.51	211.82	212.24	211.23	212.16	211.13	212.16	212.59	212.93	212.74	213.37	213.25	212.46	213.84	213.05	212.29	211.47	211.82	212.16	212.74	213.25	213.05	0.69	0.31	-1.27	-0.89
TxnFactorChIPV3	GM12892	POLR2A	211.47	212.16	210.90	212.36	212.61	211.31	212.32	211.64	212.46	212.75	213.32	213.14	213.87	213.69	213.47	214.15	213.26	212.64	211.47	212.36	212.32	213.14	213.69	213.26	0.86	0.12	-1.68	-0.94
GSE62742_Histone	GM18858	H3K4ME3	211.16	212.36	211.46	212.37	212.31	211.48	212.19	212.18	212.33	212.52	213.80	213.63	213.73	213.74	213.81	213.99	213.59	212.97	211.46	212.31	212.19	213.63	213.74	213.59	0.73	-0.04	-2.16	-1.40
Roadmapepigenomics_ActiveChromatin	CD4_Memory_Primary	1_TssA	211.46	211.97	210.65	212.12	212.45	211.07	212.20	211.83	212.16	213.68	213.93	213.84	214.25	214.21	213.91	214.45	213.89	213.54	211.46	212.12	212.20	213.84	214.21	213.89	0.74	0.06	-2.38	-1.69
GSE62742_Histone	GM18517	H3K4ME3	211.46	211.82	211.28	212.25	212.29	211.55	211.86	212.08	212.41	212.61	213.74	213.66	213.90	213.80	213.82	213.93	213.69	213.05	211.46	212.25	211.86	213.66	213.82	213.69	0.41	0.03	-2.20	-1.83
Roadmapepigenomics_ActiveChromatin	CD4+_CD25-_IL17-_PMA-Ionomycin_stimulated_MACS_purified_Th_Primary	1_TssA	211.45	211.86	210.60	212.13	212.56	210.96	212.61	211.76	212.45	213.60	213.93	213.82	214.23	214.13	213.99	214.41	213.88	213.46	211.45	212.13	212.56	213.82	214.13	213.88	1.11	0.06	-2.37	-1.32
Roadmapepigenomics_ActiveChromatin	CD4+_CD25-_CD45RO+_Memory_Primary	1_TssA	211.44	212.12	210.76	212.24	212.31	210.91	212.56	211.59	212.44	213.59	213.91	213.80	214.13	214.14	213.88	214.36	213.80	213.60	211.44	212.24	212.31	213.80	214.13	213.80	0.88	-0.01	-2.37	-1.48
TxnFactorChIPV3	K562	TAF1	211.43	211.98	210.58	212.17	212.33	210.77	212.39	210.92	212.29	213.31	213.48	213.37	213.99	213.88	213.54	214.26	213.47	213.02	211.43	212.17	212.33	213.37	213.88	213.47	0.90	0.10	-1.94	-1.14
Roadmapepigenomics_ActiveChromatin	CD3_Primary_Cord_BI	1_TssA	211.43	211.84	210.56	211.67	212.30	210.51	212.26	211.01	212.10	213.48	214.04	213.84	214.22	214.26	213.87	214.39	213.94	213.50	211.43	211.67	212.26	213.84	214.22	213.94	0.83	0.09	-2.41	-1.67
Roadmapepigenomics_Histone_narrow	CD19_Primary_Cells_Cord_BI	H3K4me3	211.43	211.81	210.98	212.03	212.21	211.01	212.14	211.51	211.90	212.98	213.99	213.76	214.10	214.07	213.92	214.17	213.72	213.38	211.43	212.03	212.14	213.76	214.07	213.72	0.71	-0.04	-2.34	-1.58
Roadmapepigenomics_Histone_narrow	CD4+_CD25-_IL17-_PMA-Ionomycin_stimulated_MACS_purified_Th_Primary_Cells	H3K27ac	210.88	212.06	211.43	211.87	211.93	211.75	211.10	211.74	212.00	210.04	212.02	211.78	212.27	212.39	211.88	212.98	211.33	209.79	211.43	211.87	211.75	211.78	212.27	211.33	0.32	-0.45	-0.35	0.43
GSE62742_Histone	GM19223	H3K4ME3	211.43	212.30	211.38	212.27	212.47	211.88	211.98	212.34	212.30	212.34	213.71	213.59	213.73	213.70	213.71	213.88	213.36	212.67	211.43	212.27	211.98	213.59	213.71	213.36	0.55	-0.23	-2.17	-1.38
TxnFactorChIPV3	GM15510	POLR2A	211.41	212.02	210.68	212.44	212.64	211.28	212.35	211.68	212.14	213.27	213.61	213.52	214.08	213.91	213.61	214.26	213.64	213.03	211.41	212.44	212.35	213.52	213.91	213.64	0.93	0.12	-2.10	-1.29
Roadmapepigenomics_Histone_narrow	CD14_Primary_Cells	H3K4me3	211.41	212.10	210.81	212.23	212.16	211.14	212.14	211.73	212.22	213.29	213.94	213.90	214.08	214.11	214.07	214.30	213.88	213.37	211.41	212.16	212.14	213.90	214.08	213.88	0.73	-0.02	-2.48	-1.74
GSE62742_Histone	GM18504	H3K4ME3	211.41	212.34	211.31	212.43	212.59	211.98	212.01	212.48	212.50	212.23	213.59	213.46	213.82	213.74	213.58	213.92	213.32	212.86	211.41	212.43	212.01	213.46	213.74	213.32	0.60	-0.14	-2.05	-1.31
Roadmapepigenomics_ActiveChromatin	Dnd41_TCell_Leukemia	1_TssA	211.41	211.66	210.12	212.11	212.15	210.47	212.26	211.08	211.97	213.63	213.76	213.52	214.08	214.07	213.58	214.28	213.67	213.26	211.41	212.11	212.15	213.63	214.07	213.67	0.75	0.03	-2.23	-1.51
Cistrome_ChIP	Monocyte_CD14+	STAT1	210.85	211.86	211.40	211.60	211.30	210.90	211.68	210.82	211.42	210.45	211.63	211.01	211.75	211.43	211.11	211.61	211.02	209.27	211.40	211.30	211.30	211.01	211.43	211.02	-0.10	0.01	0.39	0.28
GSE62742_Histone	GM18855	H3K4ME3	211.40	212.11	211.27	212.15	212.32	211.44	212.10	211.88	212.24	212.44	213.77	213.68	213.85	213.82	213.73	213.94	213.59	212.97	211.40	212.15	212.10	213.68	213.82	213.59	0.70	-0.10	-2.28	-1.49
GSE62742_Histone	GM19222	H3K4ME3	211.40	212.04	211.23	212.36	212.72	211.89	212.10	212.47	212.38	212.43	213.72	213.47	213.82	213.70	213.71	213.89	213.45	212.95	211.40	212.36	212.10	213.47	213.71	213.45	0.71	-0.02	-2.08	-1.35
GSE62742_Histone	GM19203	H3K4ME3	211.24	212.25	211.40	212.07	212.25	211.28	212.13	212.28	212.46	212.77	213.78	213.67	214.04	213.77	213.71	214.01	213.53	213.10	211.40	212.07	212.13	213.67	213.77	213.53	0.73	-0.15	-2.28	-1.40
Roadmapepigenomics_ActiveChromatin	CD4+_CD25int_CD127+_Tmem_Primary	1_TssA	211.39	211.84	210.69	212.14	212.24	210.78	212.42	211.74	212.39	213.46	213.95	213.86	214.21	214.08	213.87	214.34	213.87	213.46	211.39	212.14	212.24	213.86	214.08	213.87	0.85	0.01	-2.47	-1.63
Roadmapepigenomics_ActiveChromatin	CD8_Memory_Primary	1_TssA	211.39	212.06	210.70	212.15	212.28	210.78	212.39	211.68	212.32	213.45	213.88	213.84	214.19	214.15	213.92	214.37	213.83	213.47	211.39	212.15	212.28	213.84	214.15	213.83	0.89	-0.02	-2.45	-1.55
GSE62742_Histone	GM19257	H3K4ME3	211.39	212.47	211.29	212.27	212.31	211.84	211.55	211.92	212.33	212.45	213.68	213.60	213.81	213.77	213.59	213.85	213.41	212.95	211.39	212.27	211.84	213.60	213.77	213.41	0.45	-0.19	-2.21	-1.57
TxnFactorChIPV3	GM12878	MAZ	211.36	212.10	210.78	212.09	212.28	210.76	212.16	211.74	211.90	212.77	213.27	213.11	213.80	213.75	213.27	213.89	213.36	212.80	211.36	212.09	212.16	213.11	213.75	213.36	0.80	0.24	-1.75	-1.19
Roadmapepigenomics_ActiveChromatin	CD19_Primary_Cord_BI	ActiveChromatin	210.52	212.08	211.36	211.75	211.84	211.81	211.01	211.75	211.99	210.35	212.78	212.88	212.90	212.68	212.90	213.07	212.33	211.54	211.36	211.81	211.81	212.78	212.90	212.33	0.45	-0.45	-1.42	-0.52
GSE62742_Histone	GM19130	H3K4ME3	211.32	212.04	211.35	212.23	212.15	211.63	211.91	212.15	212.25	212.49	213.73	213.65	213.72	213.71	213.69	213.84	213.44	212.93	211.35	212.15	211.91	213.65	213.71	213.44	0.56	-0.21	-2.29	-1.52
GSE62742_Histone	GM18916	H3K4ME3	211.35	212.55	211.32	212.33	212.47	211.86	212.38	212.13	212.44	212.73	213.85	213.77	213.92	213.59	213.77	214.06	213.60	212.99	211.35	212.33	212.38	213.77	213.77	213.60	1.03	-0.16	-2.42	-1.22
GSE62742_Histone	GM18505	H3K4ME3	211.22	212.43	211.35	212.26	212.57	211.61	212.02	212.00	212.45	212.28	213.74	213.66	213.77	213.76	213.76	213.93	213.46	212.93	211.35	212.26	212.02	213.66	213.76	213.46	0.67	-0.19	-2.31	-1.44
GSE62742_Histone	GM18913	H3K4ME3	211.35	212.31	210.93	212.19	212.50	211.33	212.25	211.99	212.25	212.48	213.73	213.70	213.71	213.71	213.73	213.82	213.56	213.02	211.35	212.19	212.25	213.70	213.71	213.56	0.91	-0.14	-2.35	-1.30
Roadmapepigenomics_Histone_narrow	CD19_Primary_Cells_Cord_BI	H3K4me1	209.67	211.94	211.34	211.10	211.12	211.42	210.63	211.61	211.51	210.52	212.82	212.74	212.66	212.71	212.67	212.54	212.24	210.93	211.34	211.12	211.12	212.74	212.67	212.24	-0.22	-0.50	-1.40	-1.12
GSE62742_Histone	GM19204	H3K4ME3	211.34	212.21	211.31	212.13	212.41	211.68	211.90	212.11	212.40	212.55	213.88	213.76	213.82	213.81	213.80	214.04	213.54	213.10	211.34	212.13	211.90	213.76	213.81	213.54	0.56	-0.22	-2.42	-1.64
GSE62742_Histone	GM18859	H3K4ME3	211.34	212.13	211.18	212.10	212.47	211.67	212.23	211.81	212.39	212.50	213.73	213.75	213.95	213.85	213.82	213.99	213.48	213.08	211.34	212.10	212.23	213.73	213.85	213.48	0.89	-0.25	-2.39	-1.26
Roadmapepigenomics_Histone_narrow	CD4_Naive_Primary_Cells	H3K27ac	211.34	212.02	210.86	211.71	212.09	210.91	211.76	211.55	211.99	212.37	213.32	213.03	213.60	213.46	213.24	213.88	212.97	212.24	211.34	211.71	211.76	213.03	213.46	212.97	0.42	-0.06	-1.69	-1.22
TxnFactorChIPV3	NB4	POLR2A	211.33	211.87	210.19	211.91	212.24	210.30	212.27	211.28	212.01	212.96	213.66	213.46	213.91	213.81	213.39	214.21	213.49	212.70	211.33	211.91	212.24	213.46	213.81	213.49	0.91	0.03	-2.13	-1.25
GSE62742_Histone	GM19128	H3K4ME3	211.33	212.34	211.17	212.37	212.51	211.60	212.12	212.22	212.32	212.19	213.63	213.59	213.84	213.77	213.61	213.84	213.49	212.82	211.33	212.37	212.12	213.59	213.77	213.49	0.79	-0.09	-2.26	-1.37
TxnFactorChIPV3	GM10847	POLR2A	211.33	211.54	209.62	211.96	211.83	210.21	211.89	210.44	211.69	212.71	213.12	212.98	213.76	213.69	212.93	214.13	213.21	212.49	211.33	211.83	211.83	212.98	213.69	213.21	0.50	0.23	-1.65	-1.39
TxnFactorChIPV3	MCF10A-Er-Src+4OHTAM_1uM_36hr	POLR2A	211.33	211.65	209.59	212.02	212.14	210.38	211.98	210.74	211.69	212.93	213.41	213.21	213.88	213.80	213.33	214.20	213.28	212.74	211.33	212.02	211.98	213.21	213.80	213.28	0.66	0.07	-1.88	-1.29
Roadmapepigenomics_Histone_narrow	Mobilized_CD34_Primary_Cells_Female	H3K27ac	210.98	212.11	211.33	211.53	211.90	211.48	211.44	211.55	212.35	210.72	212.50	212.24	212.75	212.49	212.35	213.18	212.06	210.52	211.33	211.53	211.48	212.24	212.49	212.06	0.16	-0.18	-0.91	-0.58
Roadmapepigenomics_ActiveChromatin	CD34	1_TssA	211.32	211.81	210.44	211.68	211.82	210.68	212.52	211.34	211.98	213.56	213.88	213.82	214.22	214.06	213.84	214.34	213.86	213.41	211.32	211.68	211.82	213.82	214.06	213.86	0.50	0.04	-2.50	-2.04
Roadmapepigenomics_ActiveChromatin	CD4+_CD25+_CD127-_Treg_Primary	1_TssA	211.32	212.00	210.72	212.15	212.10	210.84	212.23	211.69	212.08	213.54	213.98	213.91	214.16	214.09	213.92	214.37	213.90	213.47	211.32	212.10	212.10	213.91	214.09	213.90	0.78	0.00	-2.59	-1.80
Cistrome_ChIP	GM12878	PAX5	211.32	211.86	211.09	211.77	211.93	210.60	211.67	211.10	211.62	211.31	212.38	212.07	212.92	212.55	212.19	213.07	212.23	210.99	211.32	211.77	211.67	212.07	212.55	212.23	0.36	0.16	-0.75	-0.55
Roadmapepigenomics_ActiveChromatin	CD8_Naive_Primary	1_TssA	211.31	212.08	210.47	212.20	212.37	211.05	212.54	211.62	212.36	213.62	214.00	213.98	214.23	214.27	214.07	214.41	213.98	213.53	211.31	212.20	212.37	213.98	214.23	213.98	1.06	0.00	-2.67	-1.61
Roadmapepigenomics_ActiveChromatin	CD15_Primary	1_TssA	211.31	211.82	210.48	212.04	212.18	210.80	212.35	211.49	212.20	213.45	213.93	213.75	214.19	214.16	213.72	214.37	213.78	213.44	211.31	212.04	212.18	213.75	214.16	213.78	0.87	0.03	-2.44	-1.60
GSE62742_Histone	GM18852	H3K4ME3	211.30	211.97	211.11	211.99	212.31	211.50	211.84	212.07	212.24	212.59	213.76	213.73	214.04	213.74	213.75	213.99	213.62	213.20	211.30	211.99	211.84	213.73	213.75	213.62	0.54	-0.12	-2.43	-1.77
Roadmapepigenomics_ActiveChromatin	CD19_Primary_Peripheral_UW	ActiveChromatin	209.77	211.40	211.30	211.49	211.98	211.04	210.90	211.84	211.69	209.06	212.55	212.43	212.32	212.41	212.54	212.48	212.11	210.10	211.30	211.49	211.04	212.43	212.41	212.11	-0.25	-0.32	-1.13	-1.07
Roadmapepigenomics_Dnase_narrow	CD14_Primary_Cells	Dnase	211.06	211.81	211.30	211.15	211.12	210.81	211.04	210.72	211.33	209.36	212.06	211.89	212.29	211.97	211.62	212.18	211.29	209.21	211.30	211.12	211.04	211.89	211.97	211.29	-0.25	-0.60	-0.59	-0.25
TxnFactorChIPV3	Gliobla	POLR2A	211.29	211.52	209.71	211.60	211.93	210.12	212.01	211.11	211.86	213.11	213.59	213.46	214.12	213.95	213.65	214.31	213.58	213.10	211.29	211.60	211.93	213.46	213.95	213.58	0.63	0.11	-2.17	-1.65
TxnFactorChIPV3	GM12878	SP1	211.29	212.18	211.09	211.61	211.79	210.83	211.80	211.64	211.78	211.99	212.87	212.53	213.09	213.17	212.84	213.16	212.88	211.91	211.29	211.61	211.79	212.53	213.09	212.88	0.49	0.35	-1.23	-1.09
Roadmapepigenomics_Histone_narrow	CD4+_CD25+_CD127-_Treg_Primary_CellsTh	H3K27ac	211.02	212.08	211.29	212.07	212.20	211.45	211.40	211.67	211.75	211.13	212.41	212.12	212.81	212.87	212.24	213.16	212.23	210.75	211.29	212.07	211.45	212.12	212.81	212.23	0.16	0.12	-0.83	-0.79
GSE62742_Histone	GM18522	H3K4ME1	207.84	211.27	211.65	209.61	210.23	211.59	207.77	211.95	210.58	177.20	206.19	205.95	193.55	201.35	205.36	130.62	205.89	185.69	211.27	210.23	210.23	205.95	201.35	185.69	-1.05	-20.25	5.33	24.53
Roadmapepigenomics_Histone_narrow	GM12878_Lymphoblastoid	H2A.Z	211.05	211.91	211.27	211.73	212.22	211.19	211.54	211.95	212.15	212.17	213.25	213.13	213.56	213.38	213.16	213.67	212.82	212.18	211.27	211.73	211.54	213.13	213.38	212.82	0.27	-0.31	-1.86	-1.28
TxnFactorChIPV3	H1-hESC	TAF1	211.27	211.45	209.81	211.55	211.84	210.35	211.96	211.03	211.76	213.49	213.66	213.55	214.05	213.90	213.59	214.23	213.69	213.28	211.27	211.55	211.84	213.55	213.90	213.69	0.57	0.13	-2.29	-1.85
TxnFactorChIPV3	GM12878	CHD2	211.26	212.40	211.25	211.94	212.24	210.96	212.13	211.33	211.90	212.27	212.85	212.72	213.31	213.23	212.85	213.49	212.93	211.95	211.26	211.94	212.13	212.72	213.23	212.93	0.87	0.21	-1.46	-0.80
Roadmapepigenomics_ActiveChromatin	CD19_Primary_Cord_BI	1_TssA	211.26	211.51	209.98	211.83	211.78	210.04	211.97	210.97	211.58	213.23	213.71	213.76	214.06	213.96	213.73	214.19	213.69	213.28	211.26	211.78	211.78	213.71	213.96	213.69	0.52	-0.02	-2.45	-1.91
TxnFactorChIPV3	HeLa-S3	TAF1	211.37	211.26	210.27	211.96	212.18	210.42	212.18	210.94	211.79	212.95	213.01	213.07	213.70	213.62	213.04	214.03	213.02	212.65	211.26	211.96	212.18	213.01	213.62	213.02	0.92	0.01	-1.76	-0.84
Misc_Histone	NeutrophilCells	H3K27ac	210.89	211.53	211.25	211.74	212.02	210.98	211.77	211.54	211.84	210.39	211.65	211.59	212.17	211.74	211.05	212.66	210.87	209.50	211.25	211.74	211.77	211.59	211.74	210.87	0.52	-0.71	-0.33	0.90
Roadmapepigenomics_Histone_narrow	CD8_Naive_Primary_Cells	H3K27ac	211.25	212.01	210.96	211.94	212.17	210.99	211.93	211.53	211.90	212.55	213.10	212.97	213.58	213.31	213.08	213.82	212.97	212.33	211.25	211.94	211.93	212.97	213.31	212.97	0.68	0.00	-1.72	-1.04
TxnFactorChIPV3	K562+IFNg30	POLR2A	211.25	211.71	209.40	211.54	211.95	209.75	211.74	210.46	211.61	212.94	213.38	213.23	213.98	213.71	213.28	214.11	213.35	212.54	211.25	211.54	211.74	213.23	213.71	213.35	0.49	0.12	-1.99	-1.62
ReMap_ChIP	lclgm12891	NFKB1	211.25	212.11	211.13	212.06	212.08	211.11	211.99	211.79	211.62	208.49	209.40	208.63	209.53	209.74	209.06	210.29	208.63	204.86	211.25	212.06	211.99	208.63	209.53	208.63	0.74	-0.01	2.61	3.36
Pazar_Chip	HeLa	PHF8	211.24	211.48	210.38	211.71	212.27	210.69	212.05	210.67	211.60	213.51	213.64	213.51	213.95	213.93	213.54	214.29	213.62	213.14	211.24	211.71	212.05	213.51	213.93	213.62	0.81	0.11	-2.27	-1.57
TxnFactorChIPV3	GM15510+TNFa	RELA	211.23	212.02	210.56	211.90	211.98	210.40	211.93	210.98	211.71	211.16	211.52	211.14	212.34	212.08	211.39	212.56	211.83	210.32	211.23	211.90	211.93	211.16	212.08	211.83	0.70	0.67	0.07	0.10
TxnFactorChIPV3	K562	PHF8	211.22	211.40	210.30	211.91	211.81	209.97	212.17	210.85	211.58	213.64	213.54	213.53	214.02	213.94	213.57	214.21	213.66	213.21	211.22	211.81	211.81	213.54	213.94	213.66	0.59	0.13	-2.32	-1.85
BroadChromHMM	K562	ActivePromoter	211.22	211.50	209.79	211.87	211.92	210.67	211.88	211.02	212.04	213.23	213.64	213.42	214.00	213.81	213.39	214.30	213.47	212.75	211.22	211.87	211.88	213.42	213.81	213.47	0.67	0.05	-2.20	-1.58
Roadmapepigenomics_ActiveChromatin	Adult_Liver	1_TssA	211.20	211.65	210.32	212.03	212.01	210.33	212.02	211.23	212.05	213.48	213.88	213.65	214.15	214.06	213.80	214.35	213.71	213.23	211.20	212.01	212.01	213.65	214.06	213.71	0.80	0.06	-2.45	-1.71
Roadmapepigenomics_Histone_narrow	CD56_Primary_Cells	H3K4me3	211.20	211.72	210.60	211.94	212.24	210.87	211.93	211.47	211.73	213.32	213.94	213.91	214.16	214.11	213.92	214.24	213.77	213.41	211.20	211.94	211.93	213.91	214.11	213.77	0.72	-0.13	-2.70	-1.85
GSE62742_Histone	GM19172	H3K4ME1	208.11	211.19	211.39	209.86	210.59	211.62	207.88	211.83	210.25	186.98	207.53	206.43	200.44	202.36	206.96	158.73	207.26	190.29	211.19	210.59	210.59	206.43	202.36	190.29	-0.60	-16.14	4.77	20.30
ReMap_ChIP	blood_monocyte	SPI1	209.97	211.58	211.17	210.78	211.04	210.13	210.35	211.43	210.91	209.14	210.64	210.43	210.74	210.48	210.67	210.65	210.18	207.63	211.17	210.78	210.35	210.43	210.67	210.18	-0.83	-0.25	0.74	0.17
TxnFactorChIPV3	GM12878	ELF1	210.96	211.81	211.17	211.74	212.01	211.14	212.26	211.45	211.86	213.22	213.57	213.54	213.71	213.68	213.49	213.86	213.39	212.86	211.17	211.74	212.01	213.54	213.68	213.39	0.84	-0.15	-2.37	-1.39
TxnFactorChIPV3	SK-N-SH	TAF1	211.16	211.91	210.08	211.86	212.08	210.47	212.12	211.24	211.98	213.04	213.31	213.34	213.91	213.76	213.36	214.13	213.23	213.01	211.16	211.86	212.08	213.31	213.76	213.23	0.92	-0.07	-2.14	-1.15
Roadmapepigenomics_ActiveChromatin	Fetal_Intestine_Large	1_TssA	211.15	211.56	209.73	211.96	211.95	210.51	211.90	211.18	211.73	213.20	213.76	213.81	214.16	214.06	213.72	214.32	213.77	213.20	211.15	211.95	211.90	213.76	214.06	213.77	0.75	0.01	-2.62	-1.88
Artem-ChIP	CD4+_T_cells+Resting_2	POLR2A	211.15	211.43	209.48	211.15	211.65	209.49	211.73	210.62	211.67	212.86	213.24	213.03	213.69	213.51	213.19	213.87	213.25	212.57	211.15	211.15	211.65	213.03	213.51	213.25	0.50	0.22	-1.89	-1.61
BroadChromHMM	HUVEC	ActivePromoter	211.13	211.45	209.63	211.86	211.80	210.10	212.04	210.84	211.72	213.42	213.53	213.51	214.02	213.90	213.48	214.28	213.57	212.95	211.13	211.80	211.80	213.51	213.90	213.57	0.67	0.06	-2.38	-1.77
Roadmapepigenomics_Histone_narrow	CD15_Primary_Cellst_	H3K4me3	210.98	211.84	211.13	211.55	211.72	211.09	211.41	211.30	211.97	212.18	213.55	213.44	213.72	213.43	213.57	213.84	213.32	212.80	211.13	211.55	211.41	213.44	213.57	213.32	0.28	-0.12	-2.30	-1.91
Cistrome_ChIP	GM12891	YY1	211.13	211.85	209.81	211.33	211.59	210.31	211.99	210.52	211.37	212.85	213.27	213.15	213.67	213.73	213.29	213.90	213.28	212.70	211.13	211.33	211.59	213.15	213.67	213.28	0.46	0.13	-2.02	-1.69
Roadmapepigenomics_Histone_narrow	CD8_Memory_Primary_Cells	H3K27ac	211.12	211.74	210.87	211.96	212.14	211.15	211.76	211.23	211.92	211.69	212.94	212.53	213.41	213.07	212.88	213.71	212.67	211.76	211.12	211.96	211.76	212.53	213.07	212.67	0.63	0.14	-1.40	-0.91
TxnFactorChIPV3	HepG2	TAF1	211.12	211.50	209.66	211.57	212.09	210.47	211.97	210.91	212.05	213.46	213.57	213.53	214.05	213.93	213.63	214.31	213.70	213.30	211.12	211.57	211.97	213.53	213.93	213.70	0.84	0.17	-2.41	-1.74
Roadmapepigenomics_Histone_narrow	CD4+_CD25int_CD127+_Tmem_Primary_Cellsls	H3K27ac	210.94	211.93	211.12	212.09	212.05	211.03	211.61	211.63	211.92	211.64	212.74	212.58	213.26	213.17	212.72	213.57	212.57	211.53	211.12	212.05	211.61	212.58	213.17	212.57	0.49	-0.01	-1.46	-0.96
TxnFactorChIPV3	K562+IFNg6h	POLR2A	211.18	211.10	209.36	211.76	212.08	210.10	211.98	210.81	211.69	213.14	213.51	213.19	213.91	213.79	213.49	214.19	213.44	212.64	211.10	211.76	211.98	213.19	213.79	213.44	0.88	0.25	-2.09	-1.46
Enhancers_Hnisz2013	CD14	Enhancer	207.97	211.24	211.09	210.25	210.36	211.40	209.16	210.97	210.70	182.56	202.63	201.20	199.58	199.86	201.36	200.59	197.19	184.87	211.09	210.36	210.36	201.20	199.86	197.19	-0.72	-4.01	9.89	13.18
Roadmapepigenomics_Dnase_narrow	GM12878_Lymphoblastoid	Dnase	210.43	211.69	211.09	211.24	211.53	210.84	210.74	211.52	211.37	207.48	211.34	210.75	211.44	211.21	210.99	211.89	210.70	207.66	211.09	211.24	210.84	210.75	211.21	210.70	-0.25	-0.05	0.34	0.14
Cistrome_ChIP	CD14+	IRF1	210.69	211.67	211.08	210.92	211.17	210.77	211.34	211.51	211.73	210.78	211.71	211.97	211.60	212.01	211.49	211.75	211.26	210.05	211.08	210.92	211.17	211.71	211.60	211.26	0.09	-0.46	-0.63	-0.09
Roadmapepigenomics_ActiveChromatin	Fetal_Lung	1_TssA	211.08	211.40	210.00	211.78	212.29	210.29	211.96	211.03	211.63	213.28	213.90	213.65	214.13	214.04	213.83	214.31	213.85	213.34	211.08	211.78	211.96	213.65	214.04	213.85	0.88	0.20	-2.57	-1.89
Roadmapepigenomics_Histone_narrow	CD4_Memory_Primary_Cells	H3K27ac	210.25	211.96	211.08	211.67	211.87	211.35	211.35	211.36	212.01	211.62	212.87	212.68	213.29	213.09	212.90	213.41	212.53	211.36	211.08	211.67	211.35	212.68	213.09	212.53	0.28	-0.15	-1.60	-1.18
TxnFactorChIPV3	MCF10A-Er-Src+EtOH_0.01pct	POLR2A	211.07	211.55	209.96	211.77	212.04	210.42	211.85	210.58	211.81	212.90	213.48	213.13	213.96	213.72	213.27	214.05	213.21	212.35	211.07	211.77	211.85	213.13	213.72	213.21	0.79	0.08	-2.07	-1.36
GSE62742_Histone	GM19240	H3K4ME1	207.73	211.07	211.88	210.24	210.63	211.64	207.90	212.14	210.56	188.56	207.92	206.83	200.56	202.06	206.79	161.78	207.56	191.57	211.07	210.63	210.63	206.83	202.06	191.57	-0.44	-15.26	4.24	19.06
GSE62742_Histone	GM19153	H3K4ME1	207.36	211.07	211.48	209.90	210.39	211.46	207.48	211.82	210.65	176.50	206.81	205.84	190.27	198.55	204.77	122.76	204.88	180.52	211.07	210.39	210.39	205.84	198.55	180.52	-0.68	-25.32	5.23	29.87
Roadmapepigenomics_Histone_narrow	Monocytes-CD14+_RO01746	H3K9ac	210.86	211.84	211.06	211.71	211.67	210.96	211.49	211.39	211.88	211.71	213.22	213.08	213.46	213.24	213.21	213.77	212.88	212.19	211.06	211.67	211.49	213.08	213.24	212.88	0.42	-0.19	-2.01	-1.40
ReMap_ChIP	lclgm12892	NFKB1	211.06	211.47	209.76	211.08	211.76	210.08	211.38	210.85	211.19	210.60	210.35	210.34	211.18	211.09	210.15	211.13	210.87	208.47	211.06	211.08	211.38	210.35	211.09	210.87	0.32	0.52	0.71	0.51
GSE62742_Histone	GM18486	H3K4ME1	207.44	211.05	211.94	209.64	210.30	211.80	207.36	211.73	210.48	179.67	207.62	205.91	192.94	201.89	205.91	121.78	206.41	184.68	211.05	210.30	210.30	205.91	201.89	184.68	-0.76	-21.22	5.15	25.61
TxnFactorChIPV3	GM12878+TNFa	RELA	211.05	211.97	210.57	211.19	211.77	210.48	211.27	211.12	210.94	197.41	201.25	199.97	201.97	201.80	200.63	203.95	201.60	192.12	211.05	211.19	211.27	199.97	201.80	201.60	0.22	1.63	11.08	9.67
Roadmapepigenomics_Histone_narrow	CD4+_CD25-_CD45RO+_Memory_Primary_Cells	H3K4me3	211.04	211.64	210.21	211.73	211.94	210.79	211.46	211.20	211.87	212.44	213.53	213.57	213.84	213.79	213.62	214.06	213.52	212.99	211.04	211.73	211.46	213.53	213.79	213.52	0.41	-0.01	-2.48	-2.06
GSE62742_Histone	GM19128	H3K4ME1	207.37	211.04	211.67	209.84	210.59	211.47	207.38	211.55	210.26	196.77	209.53	208.49	203.76	206.26	208.77	185.15	209.09	198.16	211.04	210.59	210.59	208.49	206.26	198.16	-0.45	-10.33	2.56	12.43
BroadChromHMM	NHEK	ActivePromoter	211.03	211.62	209.93	211.84	211.79	210.23	212.14	210.87	212.02	213.27	213.61	213.43	214.04	214.00	213.52	214.32	213.71	212.97	211.03	211.79	211.79	213.43	214.00	213.71	0.76	0.28	-2.41	-1.92
TxnFactorChIPV3	K562	TBP	211.03	211.59	209.84	211.98	211.57	210.29	211.85	210.72	211.66	213.09	213.37	213.25	213.84	213.67	213.15	213.81	213.25	212.95	211.03	211.57	211.57	213.25	213.67	213.25	0.54	-0.01	-2.23	-1.68
GSE62742_Histone	GM19141	H3K4ME1	207.41	211.03	211.28	209.49	210.34	211.31	207.87	211.49	210.05	174.02	204.02	203.45	188.36	193.61	203.51	119.35	203.92	176.49	211.03	210.34	210.34	203.45	193.61	176.49	-0.68	-26.96	7.58	33.85
Roadmapepigenomics_Histone_narrow	CD19_Primary_Cells_Peripheral_UW	H3K4me3	211.02	211.78	210.69	212.00	212.27	210.95	211.72	211.69	211.92	213.05	213.93	213.93	214.14	214.09	213.92	214.27	213.84	213.46	211.02	212.00	211.72	213.93	214.09	213.84	0.70	-0.09	-2.92	-2.12
Cistrome_ChIP	CD3+	SPI1	211.01	211.56	210.36	211.18	211.11	210.50	211.27	210.75	211.20	211.87	212.94	212.93	213.44	213.21	213.03	213.23	212.83	212.15	211.01	211.11	211.11	212.93	213.21	212.83	0.10	-0.09	-1.91	-1.72
Misc_ChIP	BCells+Sendai_Virus	NELFA	211.01	211.31	209.38	211.21	211.59	209.84	211.75	210.26	211.52	212.44	212.70	212.34	213.26	213.02	212.66	213.56	212.73	211.79	211.01	211.21	211.59	212.44	213.02	212.73	0.59	0.29	-1.43	-1.14
GSE62742_Histone	GM19190	H3K4ME1	207.56	211.00	211.42	209.86	210.53	211.85	207.78	212.07	210.65	169.03	204.65	203.67	188.61	195.48	203.05	98.21	203.91	174.69	211.00	210.53	210.53	203.67	195.48	174.69	-0.48	-28.98	7.33	35.83
TxnFactorChIPV3	MCF-7+serum_stimulated_media	POLR2A	211.00	211.02	209.70	211.60	211.83	210.15	211.66	210.40	211.50	212.87	213.66	213.45	213.97	213.83	213.56	214.22	213.48	213.04	211.00	211.60	211.66	213.45	213.83	213.48	0.66	0.03	-2.45	-1.82
Roadmapepigenomics_Histone_narrow	CD3_Primary_Cells_Peripheral_UWUW	H3K27ac	210.96	212.00	211.00	211.58	212.28	211.22	211.67	211.46	211.90	210.96	212.21	211.98	212.71	212.76	212.19	213.06	211.62	210.64	211.00	211.58	211.67	211.98	212.71	211.62	0.67	-0.36	-0.98	0.05
GSE62742_Histone	GM19099	H3K4ME1	207.89	210.99	211.17	209.67	210.52	211.26	207.69	211.70	210.23	193.01	208.84	207.54	201.59	204.68	208.40	174.03	207.68	196.63	210.99	210.52	210.52	207.54	204.68	196.63	-0.47	-10.92	3.45	13.90
GSE62742_Histone	GM18498	H3K4ME1	207.07	210.99	211.52	209.29	210.41	211.65	207.55	211.52	210.30	171.68	206.80	204.68	192.29	199.26	205.31	115.43	206.32	181.28	210.99	210.41	210.41	204.68	199.26	181.28	-0.58	-23.40	6.30	29.12
TxnFactorChIPV3	GM12878	MAX	210.99	211.33	209.55	211.48	211.28	210.20	211.19	209.94	211.47	212.46	212.73	212.83	213.23	213.14	212.65	213.67	212.56	211.71	210.99	211.28	211.19	212.73	213.14	212.56	0.20	-0.17	-1.75	-1.37
GSE62742_Histone	GM18519	H3K4ME1	207.61	210.97	211.31	209.14	210.05	211.53	207.67	211.74	209.76	190.04	208.93	207.93	200.59	204.50	207.66	171.33	207.98	195.84	210.97	210.05	210.05	207.93	204.50	195.84	-0.93	-12.09	3.04	14.20
GSE62742_Histone	GM18501	H3K4ME1	207.17	210.97	211.49	209.54	210.08	211.27	207.55	211.43	210.38	178.41	206.91	205.42	194.18	198.78	204.92	130.85	205.92	185.14	210.97	210.08	210.08	205.42	198.78	185.14	-0.89	-20.28	5.55	24.94
Roadmapepigenomics_Histone_narrow	CD14_Primary_Cells	H3K4me1	208.97	210.96	211.31	210.55	210.18	211.36	208.66	211.62	211.02	208.09	212.19	211.98	211.69	211.46	212.13	210.60	211.46	209.08	210.96	210.55	210.18	211.98	211.69	210.60	-0.78	-1.38	-1.02	-0.42
GSE62742_Histone	GM19159	H3K4ME1	207.23	210.96	211.19	209.36	210.20	211.27	207.52	211.74	209.91	180.35	206.97	204.48	194.38	199.13	205.37	143.70	205.48	178.41	210.96	210.20	210.20	204.48	199.13	178.41	-0.76	-26.07	6.48	31.79
ReMap_ChIP	hela	PHF8	210.96	211.66	209.59	211.70	211.27	209.88	211.97	210.13	211.33	213.71	213.65	213.62	214.09	213.99	213.62	214.18	213.68	213.38	210.96	211.27	211.27	213.65	213.99	213.68	0.31	0.03	-2.70	-2.41
TxnFactorChIPV3	K562+IFNa6h	POLR2A	210.95	211.41	209.47	211.53	211.75	209.83	211.85	210.15	211.58	212.67	213.23	212.93	213.85	213.65	213.09	214.04	213.07	212.27	210.95	211.53	211.75	212.93	213.65	213.07	0.80	0.14	-1.98	-1.32
Cistrome_ChIP	P493-6+T1	MAX	210.95	211.76	210.93	211.70	212.13	210.48	211.82	211.44	211.68	212.53	213.25	213.10	213.59	213.62	213.16	213.67	213.23	212.49	210.95	211.70	211.82	213.10	213.59	213.23	0.87	0.13	-2.15	-1.41
Artem-ChIP	Naive_T_cells+Resting	POLR2A	210.94	211.09	209.14	211.38	211.87	209.57	211.66	210.42	211.11	212.37	212.60	212.18	213.30	212.96	212.43	213.55	212.45	211.76	210.94	211.38	211.66	212.37	212.96	212.45	0.71	0.08	-1.43	-0.80
GSE62742_Histone	GM18508	H3K4ME1	206.99	211.36	210.94	209.45	209.98	211.47	207.87	211.39	209.62	196.14	209.44	208.49	204.60	207.11	208.75	183.16	209.28	197.93	210.94	209.98	209.98	208.49	207.11	197.93	-0.96	-10.57	2.45	12.05
GSE62742_Histone	GM19119	H3K4ME1	207.89	210.93	211.40	209.77	210.28	211.42	206.96	211.76	210.44	188.80	207.70	207.50	200.43	204.04	207.59	169.19	207.30	190.64	210.93	210.28	210.28	207.50	204.04	190.64	-0.65	-16.86	3.43	19.64
BroadChromHMM	HMEC	ActivePromoter	210.93	211.15	209.44	211.89	211.64	209.46	211.68	210.34	211.52	213.37	213.35	212.99	213.85	213.72	213.24	214.19	213.34	212.76	210.93	211.64	211.64	213.35	213.72	213.34	0.72	-0.01	-2.43	-1.70
GSE62742_Histone	GM18510	H3K4ME1	206.80	210.91	211.19	209.19	210.28	211.30	208.15	211.57	210.26	193.59	208.60	208.70	203.03	204.86	208.27	182.25	207.91	195.48	210.91	210.28	210.28	208.60	204.86	195.48	-0.63	-13.13	2.30	14.81
GSE62742_Histone	GM19140	H3K4ME1	206.94	210.90	211.20	209.76	210.18	210.82	208.05	211.45	210.30	196.91	209.85	209.17	204.57	206.82	209.58	189.77	208.98	199.28	210.90	210.18	210.18	209.17	206.82	199.28	-0.72	-9.89	1.73	10.90
GSE62742_Histone	GM19102	H3K4ME1	207.32	210.90	211.37	209.46	210.28	211.15	207.25	211.61	210.27	178.64	206.32	205.00	191.35	197.79	204.47	129.44	205.23	182.34	210.90	210.28	210.28	205.00	197.79	182.34	-0.62	-22.66	5.90	27.94
GSE62742_Histone	GM19101	H3K4ME1	207.07	210.89	211.03	209.47	210.16	211.25	207.23	211.82	210.26	185.43	206.93	205.57	197.21	201.17	206.22	158.30	206.92	189.71	210.89	210.16	210.16	205.57	201.17	189.71	-0.74	-15.86	5.32	20.45
TxnFactorChIPV3	HEK293	POLR2A	210.89	210.91	209.14	211.74	211.99	209.78	211.77	210.24	211.55	212.95	213.48	213.33	213.90	213.92	213.38	214.21	213.32	212.80	210.89	211.74	211.77	213.33	213.90	213.32	0.88	0.00	-2.44	-1.55
GSE62742_Histone	GM19093	H3K4ME1	207.03	210.89	211.23	209.80	210.20	211.50	207.86	211.60	210.59	180.16	207.01	206.28	196.34	201.25	205.42	141.45	205.68	185.25	210.89	210.20	210.20	206.28	201.25	185.25	-0.69	-21.03	4.61	24.95
Roadmapepigenomics_ActiveChromatin	Colonic_Mucosa	1_TssA	210.89	211.13	209.66	211.59	211.86	210.26	211.56	210.93	211.87	213.07	213.87	213.78	214.07	214.00	213.74	214.26	213.72	213.28	210.89	211.59	211.56	213.78	214.00	213.72	0.68	-0.06	-2.89	-2.15
BroadChromHMM	HSMM	ActivePromoter	210.89	211.55	209.73	212.10	211.87	209.78	212.21	210.54	211.75	213.27	213.39	213.35	213.92	213.75	213.41	214.30	213.43	213.03	210.89	211.87	211.87	213.35	213.75	213.43	0.99	0.08	-2.47	-1.56
GSE62742_Histone	GM18517	H3K4ME1	206.64	210.89	211.23	209.30	210.11	211.05	207.26	211.32	209.85	192.40	208.52	207.37	200.24	203.89	207.56	173.70	208.22	192.75	210.89	210.11	210.11	207.37	203.89	192.75	-0.77	-14.63	3.51	17.37
BroadChromHMM	NHLF	ActivePromoter	210.88	211.47	209.91	211.80	211.83	210.02	211.88	210.81	211.68	213.41	213.69	213.47	214.02	213.96	213.51	214.30	213.61	213.12	210.88	211.80	211.83	213.47	213.96	213.61	0.94	0.13	-2.59	-1.78
Cistrome_ChIP	P493-6	MAX	210.71	211.74	210.88	211.67	211.84	210.71	211.52	211.12	211.54	212.14	213.25	212.88	213.65	213.36	213.10	213.84	213.01	212.26	210.88	211.67	211.52	212.88	213.36	213.01	0.65	0.14	-2.00	-1.49
TxnFactorChIPV3	K562+IFNa30	POLR2A	210.87	211.41	209.19	211.40	211.96	209.74	211.70	210.73	211.31	212.49	213.34	212.99	213.84	213.67	213.22	214.09	213.02	212.52	210.87	211.40	211.70	212.99	213.67	213.02	0.83	0.03	-2.12	-1.32
Roadmapepigenomics_ActiveChromatin	Breast_vHMEC	1_TssA	210.87	211.65	209.59	212.00	212.00	210.12	211.78	210.70	211.69	213.27	213.73	213.64	214.13	213.99	213.70	214.36	213.69	213.25	210.87	212.00	211.78	213.64	213.99	213.69	0.91	0.05	-2.76	-1.91
GSE62742_Histone	GM19114	H3K4ME1	207.34	210.85	211.85	209.93	210.05	211.91	208.30	211.77	210.32	192.94	208.39	207.97	201.59	204.32	207.81	172.42	207.28	193.96	210.85	210.05	210.05	207.97	204.32	193.96	-0.80	-14.01	2.89	16.09
GSE62742_Histone	GM19144	H3K4ME1	208.15	210.85	211.16	209.58	210.63	211.30	207.84	211.62	209.95	196.80	209.66	209.16	204.91	207.05	209.28	188.31	208.64	199.36	210.85	210.63	210.63	209.16	207.05	199.36	-0.22	-9.80	1.69	11.27
TxnFactorChIPV3	MCF-7+serum_starved_media	POLR2A	210.85	211.27	209.15	211.44	211.88	209.54	211.67	210.94	211.77	213.11	213.66	213.46	214.11	213.91	213.56	214.28	213.43	212.98	210.85	211.44	211.67	213.46	213.91	213.43	0.82	-0.03	-2.61	-1.76
GSE62742_Histone	GM18909	H3K4ME1	206.49	210.84	211.07	209.02	209.98	210.88	206.86	211.37	209.55	189.50	208.52	207.71	199.43	204.34	207.60	170.72	208.10	192.00	210.84	209.98	209.98	207.71	204.34	192.00	-0.86	-15.71	3.14	17.98
Roadmapepigenomics_ActiveChromatin	CD14_Primary	2_TssAFlnk	210.49	211.63	210.84	211.60	211.07	211.21	211.33	211.90	211.55	213.23	213.83	213.81	214.07	213.97	213.69	213.81	213.62	213.39	210.84	211.21	211.21	213.81	213.97	213.62	0.37	-0.19	-2.97	-2.41
Artem-ChIP	MM1.S+50nM_JQ1_6h	CDK9	210.84	211.74	209.53	211.70	211.98	210.01	211.63	210.85	211.76	213.04	213.57	213.53	213.96	213.79	213.51	214.12	213.57	213.05	210.84	211.70	211.63	213.53	213.79	213.57	0.79	0.04	-2.69	-1.93
GSE62742_Histone	GM19130	H3K4ME1	206.12	210.84	210.97	209.50	209.57	211.32	206.88	211.54	210.06	180.52	206.58	205.28	193.05	200.50	206.37	133.73	206.16	183.70	210.84	209.57	209.57	205.28	200.50	183.70	-1.27	-21.58	5.56	25.87
GSE62742_Histone	GM18856	H3K4ME1	207.62	210.83	211.36	209.52	210.15	211.16	206.85	211.67	210.18	167.66	204.54	203.14	184.52	195.18	203.11	111.71	204.50	175.05	210.83	210.15	210.15	203.14	195.18	175.05	-0.68	-28.09	7.69	35.11
GSE62742_Histone	GM18505	H3K4ME1	207.87	210.83	211.21	209.22	210.06	211.05	207.24	211.66	209.67	189.71	208.19	206.30	198.03	202.96	206.58	163.48	207.30	190.14	210.83	210.06	210.06	206.30	202.96	190.14	-0.77	-16.17	4.53	19.92
Cistrome_ChIP	GM12878	IRF4	210.83	211.65	210.66	210.84	210.99	209.52	211.18	210.69	210.95	210.05	210.85	210.98	211.04	211.24	210.81	211.43	210.53	208.56	210.83	210.84	210.99	210.85	211.04	210.53	0.16	-0.32	-0.02	0.46
Cistrome_ChIP	GM12878	STAT5A	210.83	211.80	210.22	211.76	211.83	209.99	211.79	211.11	211.61	211.59	212.48	212.34	213.09	212.98	212.36	213.38	212.52	211.24	210.83	211.76	211.79	212.34	212.98	212.52	0.97	0.19	-1.51	-0.73
GSE62742_Histone	GM19209	H3K4ME1	207.31	210.82	211.22	209.51	210.15	211.70	207.59	211.50	210.26	184.72	206.30	205.29	195.19	200.41	205.29	147.55	205.55	186.18	210.82	210.15	210.15	205.29	200.41	186.18	-0.67	-19.11	5.53	23.97
GSE62742_Histone	GM19239	H3K4ME1	207.31	210.82	211.48	209.79	209.97	211.17	207.03	211.43	209.90	193.60	209.29	208.02	203.09	205.43	208.86	177.88	209.12	196.09	210.82	209.97	209.97	208.02	205.43	196.09	-0.84	-11.93	2.79	13.88
Roadmapepigenomics_ActiveChromatin	CD4+_CD25-_IL17-_PMA-Ionomycin_stimulated_MACS_purified_Th_Primary	ActiveChromatin	208.97	210.97	210.81	210.92	210.81	210.89	209.98	211.01	210.76	209.41	212.36	212.24	212.33	212.37	212.63	212.64	211.87	210.19	210.81	210.89	210.81	212.24	212.37	211.87	0.00	-0.36	-1.43	-1.06
GSE62742_Histone	GM19204	H3K4ME1	207.56	210.81	211.05	209.74	210.00	211.29	207.35	211.40	210.02	188.52	207.85	206.51	196.81	202.03	205.90	170.07	206.63	189.43	210.81	210.00	210.00	206.51	202.03	189.43	-0.81	-17.09	4.30	20.58
Roadmapepigenomics_Histone_narrow	CD4+_CD25-_CD45RA+_Naive_Primary_Cellsd_	H3K27ac	210.19	211.43	210.80	211.64	211.66	210.64	210.91	211.14	211.55	211.73	212.90	212.65	213.19	213.12	212.72	213.56	212.58	211.38	210.80	211.64	210.91	212.65	213.12	212.58	0.11	-0.07	-1.85	-1.67
GSE62742_Histone	GM18912	H3K4ME1	207.28	210.80	211.26	209.78	210.28	211.35	207.25	211.76	210.11	187.94	207.63	206.71	198.79	202.67	206.81	164.62	207.18	190.43	210.80	210.28	210.28	206.71	202.67	190.43	-0.52	-16.28	4.09	19.86
GSE62742_Histone	GM19171	H3K4ME1	207.23	210.79	211.07	209.47	210.10	210.88	207.13	211.55	210.20	193.45	208.70	207.31	200.84	205.71	208.09	176.36	207.43	194.97	210.79	210.10	210.10	207.31	205.71	194.97	-0.69	-12.34	3.48	15.13
BroadChromHMM	H1-hESC	ActivePromoter	210.79	210.85	208.80	211.21	211.62	209.20	211.52	209.59	211.33	213.49	213.25	213.13	213.91	213.74	213.31	214.19	213.31	212.77	210.79	211.21	211.52	213.25	213.74	213.31	0.73	0.05	-2.47	-1.79
GSE62742_Histone	GM19098	H3K4ME1	206.87	210.78	210.93	208.50	209.73	211.02	206.97	211.16	209.50	177.31	205.83	204.85	190.54	197.86	204.43	123.18	204.91	177.66	210.78	209.73	209.73	204.85	197.86	177.66	-1.05	-27.19	5.93	32.07
GSE62742_Histone	GM19200	H3K4ME1	206.54	210.78	211.40	208.97	209.99	211.28	206.99	211.61	209.81	157.62	202.31	201.31	176.33	188.55	201.10	43.05	200.38	158.16	210.78	209.99	209.99	201.31	188.55	158.16	-0.79	-43.15	9.47	51.83
GSE62742_Histone	GM19206	H3K4ME1	206.53	210.78	211.10	209.67	210.18	211.33	207.27	211.25	210.10	196.51	209.39	208.51	202.81	205.76	208.00	185.47	208.60	197.74	210.78	210.18	210.18	208.51	205.76	197.74	-0.60	-10.77	2.27	12.43
Roadmapepigenomics_ActiveChromatin	Colon_Smooth_Muscle	1_TssA	210.77	210.85	209.34	211.30	211.56	209.65	211.84	210.66	211.36	213.16	213.86	213.75	214.17	214.08	213.83	214.29	213.79	213.39	210.77	211.30	211.56	213.75	214.08	213.79	0.79	0.04	-2.98	-2.23
GSE62742_Histone	GM19210	H3K4ME1	206.34	210.78	210.77	209.19	209.71	210.80	206.67	211.06	209.69	158.83	203.43	200.28	179.92	191.50	200.18	76.02	201.51	164.19	210.77	209.71	209.71	200.28	191.50	164.19	-1.06	-36.10	10.49	45.52
Roadmapepigenomics_Histone_narrow	CD3_Primary_Cells_Peripheral_UWUW	H3K4me3	210.76	211.61	210.16	211.61	211.81	210.29	211.72	211.24	211.72	212.84	213.97	213.68	213.96	213.91	213.79	214.09	213.67	213.19	210.76	211.61	211.72	213.68	213.91	213.67	0.95	-0.01	-2.92	-1.95
TxnFactorChIPV3	HeLa-S3	POLR2A	210.76	211.08	209.03	211.58	211.73	210.06	211.36	210.16	211.47	212.39	213.11	213.02	213.75	213.60	213.25	213.98	213.10	212.19	210.76	211.58	211.36	213.02	213.60	213.10	0.60	0.08	-2.26	-1.74
Roadmapepigenomics_Histone_narrow	CD4_Memory_Primary_Cells	H3K4me3	210.76	211.31	210.07	211.65	211.97	210.56	211.55	211.21	211.75	212.58	213.74	213.48	213.90	213.76	213.58	214.09	213.44	212.88	210.76	211.65	211.55	213.48	213.76	213.44	0.79	-0.04	-2.72	-1.89
TxnFactorChIPV3	ProgFib	POLR2A	210.76	211.21	209.41	211.78	211.96	210.18	211.92	210.84	211.52	213.13	213.42	213.38	213.93	213.84	213.41	214.20	213.44	212.91	210.76	211.78	211.92	213.38	213.84	213.44	1.17	0.06	-2.62	-1.52
Roadmapepigenomics_ActiveChromatin	CD4+_CD25-_IL17+_PMA-Ionomcyin_stimulated_Th17_Primary	ActiveChromatin	209.58	211.17	210.76	211.05	211.53	210.75	210.52	210.95	210.95	209.64	212.77	212.71	212.57	212.78	212.60	212.98	212.28	210.85	210.76	211.05	210.75	212.71	212.60	212.28	-0.01	-0.42	-1.95	-1.53
GSE62742_Histone	GM18862	H3K4ME1	206.95	210.75	211.26	209.69	210.11	210.96	207.40	211.59	210.32	188.28	207.29	206.66	198.60	201.29	206.51	165.91	206.44	189.30	210.75	210.11	210.11	206.66	201.29	189.30	-0.64	-17.36	4.09	20.81
Roadmapepigenomics_ActiveChromatin	CD4+_CD25+_CD127-_Treg_Primary	ActiveChromatin	209.40	211.20	210.75	211.24	211.07	210.77	210.14	211.01	211.02	210.32	213.03	212.84	213.05	213.13	213.02	213.16	212.51	211.42	210.75	211.07	210.77	212.84	213.05	212.51	0.02	-0.33	-2.10	-1.74
Artem-ChIP	CD4+_TCM_Resting	POLR2A	210.75	211.22	209.24	211.32	211.26	209.78	211.53	210.26	211.03	211.75	212.40	211.88	212.73	212.74	212.03	213.36	212.25	210.78	210.75	211.26	211.26	211.88	212.73	212.25	0.52	0.37	-1.14	-0.99
GSE62742_Histone	GM18861	H3K4ME1	207.43	210.74	210.97	209.58	209.85	211.23	206.86	211.47	209.62	192.19	208.92	208.00	201.48	204.33	207.49	176.28	207.82	193.92	210.74	209.85	209.85	208.00	204.33	193.92	-0.89	-14.08	2.74	15.93
Roadmapepigenomics_ActiveChromatin	Chondrocytes_from_Bone_Marrow_Derived_Mesenchymal_Stem_Cell	1_TssA	210.74	211.13	209.64	211.51	211.59	210.30	211.72	210.82	211.49	213.36	213.95	213.76	214.16	214.13	213.87	214.30	213.85	213.41	210.74	211.51	211.59	213.76	214.13	213.85	0.85	0.08	-3.02	-2.25
GSE62742_Histone	GM19201	H3K4ME1	207.02	210.74	211.10	209.08	209.95	211.10	206.96	211.35	209.51	171.39	205.21	203.54	186.42	197.63	203.61	111.74	203.58	176.63	210.74	209.95	209.95	203.54	197.63	176.63	-0.79	-26.91	7.20	33.32
GSE62742_Histone	GM19143	H3K4ME1	206.72	210.74	210.93	209.06	209.31	210.63	207.28	211.10	209.75	195.97	209.14	208.62	203.96	206.53	207.91	186.46	208.54	197.44	210.74	209.31	209.31	208.62	206.53	197.44	-1.43	-11.18	2.12	11.87
GSE62742_Histone	GM19222	H3K4ME1	208.12	210.74	211.32	209.48	209.99	211.15	207.76	211.54	210.32	190.32	208.20	207.51	200.08	204.43	207.90	175.03	207.61	195.08	210.74	209.99	209.99	207.51	204.43	195.08	-0.75	-12.43	3.23	14.91
Roadmapepigenomics_ActiveChromatin	CD15_Primary	2_TssAFlnk	210.27	211.52	210.74	211.14	211.63	210.80	211.39	211.50	211.70	212.54	213.36	213.26	213.63	213.37	213.14	213.61	213.08	212.39	210.74	211.14	211.39	213.26	213.37	213.08	0.66	-0.18	-2.52	-1.69
Artem-ChIP	MM1.S+5000nM_JQ1_6h	CDK9	210.74	212.13	210.68	211.68	211.79	210.35	211.87	211.37	211.74	212.45	213.38	213.02	213.61	213.61	213.42	213.85	213.20	212.54	210.74	211.68	211.79	213.02	213.61	213.20	1.05	0.19	-2.28	-1.42
Roadmapepigenomics_ActiveChromatin	Duodenum_Smooth_Muscle	1_TssA	210.73	211.46	210.18	211.47	211.77	210.33	211.68	211.10	211.87	213.20	213.91	213.72	214.05	214.04	213.71	214.23	213.74	213.29	210.73	211.47	211.68	213.72	214.04	213.74	0.95	0.02	-2.99	-2.06
GSE62742_Histone	GM19092	H3K4ME1	207.61	210.73	211.34	209.09	209.92	211.25	206.71	211.67	209.91	176.99	207.05	205.13	193.74	198.38	204.90	119.80	204.36	181.71	210.73	209.92	209.92	205.13	198.38	181.71	-0.81	-23.42	5.59	28.20
GSE62742_Histone	GM19147	H3K4ME1	206.98	210.73	211.17	209.54	210.13	211.44	207.47	211.57	210.32	191.98	208.70	207.88	201.94	204.12	207.28	175.43	207.55	194.72	210.73	210.13	210.13	207.88	204.12	194.72	-0.60	-13.16	2.84	15.41
GSE62742_Histone	GM18502	H3K4ME1	206.72	210.73	211.09	209.78	210.24	211.39	206.95	211.71	210.16	190.65	208.34	206.93	199.36	202.95	207.19	170.37	206.67	194.45	210.73	210.24	210.24	206.93	202.95	194.45	-0.48	-12.48	3.80	15.80
Roadmapepigenomics_ActiveChromatin	Esophagus	1_TssA	210.72	211.04	209.36	211.67	211.80	210.19	211.59	210.84	211.67	213.38	213.91	213.84	214.13	214.08	213.76	214.35	213.97	213.25	210.72	211.67	211.59	213.84	214.08	213.97	0.86	0.14	-3.11	-2.39
Cistrome_ChIP	HEK293T	BRD4	210.72	210.98	209.73	211.59	211.82	210.05	212.01	210.56	211.49	213.60	213.69	213.69	213.98	213.93	213.86	214.31	213.75	213.40	210.72	211.59	211.82	213.69	213.93	213.75	1.10	0.05	-2.97	-1.93
Roadmapepigenomics_Histone_narrow	CD8_Naive_Primary_Cells	H3K4me3	210.72	211.34	209.78	211.51	211.81	209.58	211.34	211.09	211.74	212.95	213.65	213.81	214.04	213.94	213.82	214.17	213.78	213.28	210.72	211.51	211.34	213.65	213.94	213.78	0.63	0.13	-2.93	-2.43
TxnFactorChIPV3	ECC-1+DMSO_0.02pct	POLR2A	210.72	211.03	209.23	211.57	211.80	210.22	211.42	210.75	211.58	212.93	213.58	213.45	214.07	213.86	213.51	214.16	213.57	212.89	210.72	211.57	211.42	213.45	213.86	213.57	0.70	0.13	-2.73	-2.15
GSE62742_Histone	GM19108	H3K4ME1	207.64	210.72	211.38	209.59	210.24	211.56	208.35	211.57	210.57	189.62	207.41	206.04	196.96	200.90	206.39	161.03	206.66	188.69	210.72	210.24	210.24	206.04	200.90	188.69	-0.47	-17.35	4.68	21.56
GSE62742_Histone	GM18489	H3K4ME1	207.52	210.71	211.34	208.99	210.10	211.36	207.54	211.62	209.96	188.23	208.06	207.61	198.77	202.00	206.94	165.42	206.56	190.20	210.71	210.10	210.10	207.61	202.00	190.20	-0.61	-17.41	3.10	19.91
Roadmapepigenomics_ActiveChromatin	CD4_Memory_Primary	ActiveChromatin	209.49	210.99	210.71	211.16	211.29	210.78	210.39	211.17	211.13	210.54	212.73	212.46	212.74	212.54	212.43	212.82	212.18	210.21	210.71	211.16	210.78	212.46	212.54	212.18	0.07	-0.28	-1.76	-1.40
Enhancers_Hnisz2013	CD20	Enhancer	209.35	211.31	210.70	210.84	210.89	210.80	209.60	211.17	210.83	200.42	208.25	207.46	208.18	207.96	207.26	208.82	206.11	200.39	210.70	210.84	210.80	207.46	207.96	206.11	0.10	-1.35	3.25	4.69
Roadmapepigenomics_Histone_narrow	CD4+_CD25-_IL17+_PMA-Ionomcyin_stimulated_Th17_Primary_Cells	H3K4me3	210.70	211.63	210.65	211.66	211.82	210.44	211.60	211.35	211.84	212.33	213.73	213.56	213.79	213.69	213.54	213.83	213.31	213.02	210.70	211.66	211.60	213.56	213.69	213.31	0.91	-0.25	-2.86	-1.71
Roadmapepigenomics_Histone_narrow	CD4+_CD25-_Th_Primary_Cells-I	H3K27ac	210.69	211.96	210.58	211.48	211.78	210.51	211.34	211.08	211.62	211.03	212.22	212.06	213.01	212.71	212.03	213.49	212.04	210.56	210.69	211.48	211.34	212.06	212.71	212.04	0.65	-0.02	-1.36	-0.70
GSE62742_Histone	GM19225	H3K4ME1	206.98	210.69	211.08	209.10	209.91	210.99	206.72	211.35	209.62	168.14	205.48	203.70	186.60	195.35	202.92	107.98	202.66	174.55	210.69	209.91	209.91	203.70	195.35	174.55	-0.78	-29.15	6.99	35.37
GSE62742_Histone	GM18907	H3K4ME1	206.96	210.68	211.37	209.02	210.16	211.47	206.57	211.43	209.89	179.87	205.55	205.15	193.18	199.04	205.38	134.72	205.22	178.81	210.68	210.16	210.16	205.15	199.04	178.81	-0.52	-26.34	5.53	31.35
TxnFactorChIPV3	GM18951+TNFa	RELA	210.68	211.50	209.75	211.22	211.69	209.54	210.91	210.56	210.98	206.57	207.67	207.30	209.02	209.23	207.28	209.18	207.36	204.56	210.68	211.22	210.91	207.30	209.02	207.36	0.24	0.05	3.37	3.56
GSE62742_Histone	GM18504	H3K4ME1	206.71	210.67	211.14	209.03	210.11	211.63	207.69	211.64	210.20	186.35	207.63	205.77	196.26	201.87	205.89	164.36	206.42	190.47	210.67	210.11	210.11	205.77	201.87	190.47	-0.56	-15.29	4.91	19.64
GSE62742_Histone	GM18507	H3K4ME1	207.00	210.66	210.72	209.02	209.88	210.59	206.80	211.03	209.87	193.27	208.36	207.64	200.40	204.43	207.44	178.63	207.92	193.80	210.66	209.88	209.88	207.64	204.43	193.80	-0.78	-13.84	3.02	16.08
Roadmapepigenomics_ActiveChromatin	CD34_Primary	1_TssA	210.66	211.20	209.66	211.40	211.31	209.82	211.51	210.52	211.40	213.29	213.66	213.45	214.01	214.01	213.76	214.17	213.75	213.38	210.66	211.31	211.31	213.45	214.01	213.75	0.65	0.29	-2.80	-2.44
GSE62742_Histone	GM19238	H3K4ME1	207.59	210.64	211.41	209.55	210.22	211.50	207.19	211.51	209.68	172.46	205.56	204.11	189.43	197.44	205.32	105.71	204.70	179.96	210.64	210.22	210.22	204.11	197.44	179.96	-0.43	-24.15	6.53	30.26
TxnFactorChIPV3	K562	KDM5B	211.02	210.64	209.21	211.07	211.56	209.70	211.56	210.12	211.10	213.32	213.34	213.11	213.84	213.66	213.41	214.00	213.38	212.75	210.64	211.07	211.56	213.32	213.66	213.38	0.91	0.06	-2.68	-1.82
TxnFactorChIPV3	IMR90	POLR2A	210.63	210.95	208.95	211.23	211.53	208.95	211.32	210.10	210.95	212.21	212.92	212.74	213.54	213.44	212.81	213.99	212.96	212.08	210.63	211.23	211.32	212.74	213.44	212.96	0.69	0.22	-2.11	-1.64
GSE62742_Histone	GM19207	H3K4ME1	206.61	210.74	210.63	208.40	209.42	210.64	206.24	211.29	209.68	170.82	204.02	203.59	185.35	195.23	202.88	109.52	203.53	172.98	210.63	209.42	209.42	203.59	195.23	172.98	-1.21	-30.61	7.04	36.44
GSE62742_Histone	GM19137	H3K4ME1	208.16	210.62	211.27	209.87	210.37	211.21	207.58	211.41	210.60	184.88	207.07	206.16	196.09	200.96	205.62	150.77	206.26	186.50	210.62	210.37	210.37	206.16	200.96	186.50	-0.26	-19.66	4.46	23.86
TxnFactorChIPV3	A549	POLR2A	210.62	211.32	209.36	211.32	211.78	209.60	211.73	210.74	211.57	212.92	213.47	213.49	213.97	213.87	213.42	214.21	213.50	212.88	210.62	211.32	211.73	213.47	213.87	213.50	1.10	0.03	-2.85	-1.78
GSE62742_Histone	GM18858	H3K4ME1	206.66	210.62	210.98	209.30	209.96	210.91	206.87	211.48	209.95	182.19	207.29	206.03	197.35	202.27	206.66	150.68	206.44	188.36	210.62	209.96	209.96	206.03	202.27	188.36	-0.66	-17.67	4.59	21.60
Roadmapepigenomics_ActiveChromatin	CD19_Primary_Cord_BI	2_TssAFlnk	210.61	211.94	210.54	211.59	211.73	210.85	211.73	211.50	211.68	212.82	213.75	213.77	213.94	213.80	213.67	213.97	213.54	213.04	210.61	211.59	211.73	213.75	213.80	213.54	1.12	-0.21	-3.14	-1.81
GSE62742_Histone	GM18516	H3K4ME1	206.89	210.60	210.89	208.69	209.98	211.32	207.09	211.62	210.07	188.72	207.56	206.90	200.27	202.63	207.10	165.15	207.06	190.62	210.60	209.98	209.98	206.90	202.63	190.62	-0.63	-16.28	3.70	19.36
GSE62742_Histone	GM19127	H3K4ME1	207.97	210.60	211.32	209.94	210.48	211.24	208.22	211.78	210.27	197.35	209.47	209.04	204.60	206.92	209.21	190.98	208.78	199.63	210.60	210.48	210.48	209.04	206.92	199.63	-0.12	-9.41	1.56	10.85
Roadmapepigenomics_ActiveChromatin	Adipose_Nuclei	1_TssA	210.58	211.27	209.64	211.83	211.88	209.89	211.94	210.85	211.81	213.51	213.73	213.82	214.16	214.07	213.85	214.25	213.87	213.38	210.58	211.83	211.88	213.73	214.07	213.87	1.30	0.13	-3.15	-1.99
Roadmapepigenomics_Histone_narrow	CD4_Naive_Primary_Cells	H3K9ac	210.57	211.38	210.19	210.98	211.62	209.96	211.35	210.34	211.58	211.98	212.99	213.03	213.55	213.23	212.95	213.88	212.91	212.18	210.57	210.98	211.35	212.99	213.23	212.91	0.78	-0.08	-2.43	-1.56
Roadmapepigenomics_ActiveChromatin	CD4_Naive_Primary	ActiveChromatin	208.93	211.04	210.57	210.92	210.67	210.11	210.28	210.66	210.68	210.18	212.68	212.45	212.72	212.56	212.68	213.04	212.28	210.98	210.57	210.67	210.28	212.45	212.68	212.28	-0.28	-0.17	-1.88	-2.00
GSE62742_Histone	GM19138	H3K4ME1	206.91	210.56	211.45	209.38	210.01	211.38	206.75	211.59	209.75	174.61	206.49	204.80	190.40	198.49	205.49	120.55	205.23	183.12	210.56	210.01	210.01	204.80	198.49	183.12	-0.55	-21.68	5.76	26.90
GSE62742_Histone	GM19116	H3K4ME1	207.06	210.55	211.20	209.48	210.46	211.14	208.22	211.60	210.13	195.61	208.58	208.13	203.24	205.20	208.64	185.78	208.00	197.01	210.55	210.46	210.46	208.13	205.20	197.01	-0.09	-11.11	2.42	13.45
Cistrome_ChIP	DND-41_Persisters	BRD4	210.54	210.58	209.08	210.90	211.26	209.82	211.32	209.85	211.39	213.06	212.93	212.79	213.53	213.39	212.98	213.82	212.77	212.35	210.54	210.90	211.26	212.93	213.39	212.77	0.72	-0.16	-2.39	-1.51
Roadmapepigenomics_ActiveChromatin	Fetal_Intestine_Small	1_TssA	210.53	211.42	209.97	211.72	212.05	210.14	211.99	210.92	211.89	213.40	213.86	213.68	214.14	214.19	213.77	214.38	213.69	213.23	210.53	211.72	211.99	213.68	214.14	213.69	1.46	0.01	-3.15	-1.71
Roadmapepigenomics_Histone_narrow	CD4+_CD25-_IL17-_PMA-Ionomycin_stimulated_MACS_purified_Th_Primary_Cells	H3K4me3	210.46	211.39	210.52	211.41	211.59	210.39	211.27	211.18	211.50	212.13	213.59	213.52	213.68	213.57	213.66	213.82	213.28	212.59	210.52	211.41	211.27	213.52	213.66	213.28	0.75	-0.25	-3.00	-2.01
TxnFactorChIPV3	U87	POLR2A	210.52	210.77	209.48	211.36	211.32	209.85	211.43	210.15	211.15	211.96	212.57	212.45	213.38	213.19	212.65	213.79	212.50	211.53	210.52	211.32	211.32	212.45	213.19	212.50	0.81	0.05	-1.93	-1.18
Roadmapepigenomics_Histone_narrow	CD19_Primary_Cells_Peripheral_UW	H3K4me1	207.95	210.89	210.51	210.32	209.85	210.48	209.20	211.12	210.45	208.21	212.19	211.70	211.47	211.62	211.81	210.83	211.58	208.58	210.51	210.32	209.85	211.70	211.62	210.83	-0.66	-0.87	-1.18	-0.98
HAIB_TFBS	HepG2	CREB1	210.51	210.71	209.04	210.97	210.95	209.55	211.34	209.90	210.93	212.64	213.08	212.91	213.64	213.44	213.01	214.01	212.97	212.31	210.51	210.95	210.95	212.91	213.44	212.97	0.44	0.06	-2.40	-2.02
GSE62742_Histone	GM19131	H3K4ME1	207.37	210.51	211.40	209.66	210.08	211.20	207.19	211.44	210.03	183.62	206.84	205.57	195.38	201.47	206.84	147.12	206.53	185.73	210.51	210.08	210.08	205.57	201.47	185.73	-0.43	-19.84	4.94	24.35
ReMap_ChIP	293t	PHF8	210.50	210.70	208.96	210.87	211.19	209.23	211.40	209.54	211.47	213.64	213.41	213.42	213.84	213.87	213.22	214.02	213.52	213.18	210.50	210.87	211.19	213.42	213.84	213.52	0.69	0.10	-2.92	-2.33
BroadChromHMM	HepG2	ActivePromoter	210.50	211.16	209.01	211.58	211.34	209.92	211.79	210.67	211.35	213.17	213.39	213.33	213.89	213.70	213.21	214.14	213.31	212.77	210.50	211.34	211.34	213.33	213.70	213.31	0.84	-0.02	-2.83	-1.97
Cistrome_ChIP	GM12878	ELF1	210.50	211.36	210.05	211.16	211.67	209.62	211.59	210.58	211.67	212.83	213.46	213.28	213.78	213.74	213.46	214.03	213.33	212.80	210.50	211.16	211.59	213.28	213.74	213.33	1.09	0.05	-2.78	-1.74
Roadmapepigenomics_Histone_narrow	CD8_Memory_Primary_Cells	H3K4me3	210.49	211.20	210.15	211.40	211.78	210.27	211.40	211.34	211.23	212.44	213.57	213.56	213.70	213.65	213.49	213.92	213.35	212.84	210.49	211.40	211.40	213.56	213.65	213.35	0.91	-0.21	-3.07	-1.95
Misc_ChIP	LoVo	H3K4me3	210.49	210.93	208.70	211.28	211.32	209.65	211.27	210.34	210.93	213.13	213.75	213.48	214.03	213.89	213.58	214.26	213.56	213.06	210.49	211.28	211.27	213.48	213.89	213.56	0.78	0.08	-2.99	-2.29
Roadmapepigenomics_Histone_narrow	Fetal_Thymus	H3K27ac	210.48	211.33	209.92	211.36	211.39	209.69	211.28	211.01	211.43	209.75	211.29	211.29	211.90	211.77	211.35	212.51	210.87	208.64	210.48	211.36	211.28	211.29	211.77	210.87	0.80	-0.42	-0.81	0.41
TxnFactorChIPV3	MCF-7	POLR2A	210.47	210.89	208.84	211.41	211.45	209.35	211.37	210.23	211.42	212.68	213.26	213.20	213.82	213.77	213.36	214.10	213.28	212.70	210.47	211.41	211.37	213.20	213.77	213.28	0.90	0.07	-2.73	-1.90
GSE62742_Histone	GM18520	H3K4ME1	206.63	210.47	210.87	208.70	210.05	210.63	206.77	211.48	209.61	175.06	204.62	204.05	191.55	198.42	203.98	121.56	204.65	175.64	210.47	210.05	210.05	204.05	198.42	175.64	-0.42	-28.41	6.43	34.41
Roadmapepigenomics_Histone_narrow	CD4_Naive_Primary_Cells	H3K4me3	210.47	211.19	210.18	211.52	211.69	210.23	211.53	211.31	211.38	212.54	213.74	213.57	213.78	213.66	213.67	214.00	213.50	212.91	210.47	211.52	211.53	213.57	213.67	213.50	1.06	-0.07	-3.10	-1.97
Cistrome_ChIP	GM12891	RELA	210.47	211.03	210.20	211.19	210.71	209.59	211.22	210.21	210.42	207.28	207.33	206.85	207.98	208.46	207.52	208.25	207.56	203.61	210.47	210.71	210.71	207.28	207.98	207.56	0.24	0.28	3.19	3.15
Cistrome_ChIP	HEK293T	MYC	210.47	210.99	209.65	211.66	211.37	210.06	211.61	210.78	211.43	213.35	213.87	213.77	214.13	214.06	213.88	214.29	213.74	213.62	210.47	211.37	211.37	213.77	214.06	213.74	0.90	-0.03	-3.30	-2.37
TxnFactorChIPV3	GM12878	RUNX3	210.08	211.48	210.46	210.66	210.77	209.84	209.92	210.32	209.62	208.85	209.52	209.61	209.83	210.10	209.16	209.75	209.41	206.46	210.46	210.66	209.92	209.52	209.83	209.41	-0.54	-0.10	0.95	0.51
Cistrome_ChIP	Jurkat_E6-1	ETS1	210.46	211.01	208.87	211.14	211.30	209.49	211.24	210.25	211.17	212.89	213.12	212.93	213.57	213.50	212.97	213.81	213.07	212.58	210.46	211.14	211.24	212.93	213.50	213.07	0.78	0.15	-2.47	-1.84
GSE62742_Histone	GM18916	H3K4ME1	207.29	210.45	211.26	209.52	210.42	211.23	207.29	211.34	210.34	187.51	207.55	206.63	197.99	200.85	207.23	165.34	207.18	189.00	210.45	210.42	210.42	206.63	200.85	189.00	-0.03	-17.63	3.82	21.43
Roadmapepigenomics_ActiveChromatin	CD34	ActiveChromatin	208.65	211.11	210.44	210.40	210.39	210.16	209.41	210.76	210.86	208.74	212.09	211.78	211.79	211.91	212.30	212.11	211.47	209.41	210.44	210.39	210.16	211.78	211.91	211.47	-0.29	-0.31	-1.33	-1.31
GSE62742_Histone	GM18852	H3K4ME1	206.85	210.44	210.84	208.97	209.79	210.91	206.75	211.51	209.68	190.22	208.02	207.77	200.81	203.94	207.97	175.87	207.48	192.71	210.44	209.79	209.79	207.77	203.94	192.71	-0.65	-15.07	2.67	17.09
GSE62742_Histone	GM19223	H3K4ME1	206.65	210.44	211.12	209.46	209.65	211.46	207.18	211.49	209.80	191.64	208.81	207.97	200.81	203.47	207.62	172.85	207.60	192.71	210.44	209.65	209.65	207.97	203.47	192.71	-0.79	-15.26	2.47	16.94
GSE62742_Histone	GM18859	H3K4ME1	207.20	210.43	211.00	209.62	210.05	211.31	207.53	211.31	210.35	195.08	209.77	208.74	203.91	206.96	209.30	185.23	209.01	198.16	210.43	210.05	210.05	208.74	206.96	198.16	-0.38	-10.58	1.69	11.90
GSE62742_Histone	GM18855	H3K4ME1	208.03	210.43	211.07	209.15	209.97	211.12	208.03	211.35	209.97	196.35	209.07	208.62	204.51	206.17	208.71	188.77	208.92	198.92	210.43	209.97	209.97	208.62	206.17	198.92	-0.46	-9.70	1.81	11.05
BroadChromHMM	GM12878	StrongEnhancer	207.67	210.54	210.43	208.86	210.20	209.52	207.47	210.60	209.76	37.83	164.85	165.03	61.44	92.51	155.66	0.00	156.55	43.47	210.43	209.52	209.52	164.85	92.51	43.47	-0.91	-121.38	45.58	166.04
Cistrome_ChIP	K562	YY1	210.42	210.85	209.16	211.24	211.54	209.62	211.64	210.45	211.51	213.06	213.46	213.40	213.86	213.65	213.44	214.04	213.43	212.95	210.42	211.24	211.54	213.40	213.65	213.43	1.12	0.03	-2.98	-1.89
TxnFactorChIPV3	A549+EtOH_0.02pct	TAF1	210.42	210.51	208.60	211.39	211.15	208.96	211.25	209.38	211.09	212.47	212.78	212.41	213.46	213.19	212.83	213.82	212.75	212.02	210.42	211.15	211.15	212.47	213.19	212.75	0.73	0.28	-2.05	-1.60
HAIB_TFBS	ECC-1	CREB1	210.62	210.42	208.41	210.63	210.60	208.21	210.72	208.72	210.75	212.02	212.84	212.34	213.20	213.02	212.47	213.63	212.44	212.13	210.42	210.60	210.60	212.34	213.02	212.44	0.18	0.11	-1.92	-1.85
GSE62742_Histone	GM19160	H3K4ME1	206.04	210.42	211.10	208.58	209.45	210.88	205.97	211.10	209.53	126.36	198.55	195.88	156.73	175.88	195.74	8.29	198.29	133.42	210.42	209.45	209.45	195.88	175.88	133.42	-0.97	-62.46	14.54	76.02
Roadmapepigenomics_Histone_narrow	CD34_Cultured_Cells	H3K4me3	210.41	211.28	210.11	211.40	211.72	210.09	211.09	210.93	211.66	212.38	213.83	213.76	213.91	213.87	213.83	214.06	213.56	213.12	210.41	211.40	211.09	213.76	213.87	213.56	0.68	-0.20	-3.35	-2.47
Cistrome_ChIP	CD56+	SPI1	210.41	211.71	210.20	211.02	211.76	210.18	211.58	211.03	211.29	211.93	213.32	213.15	213.58	213.51	213.22	213.78	213.14	212.35	210.41	211.02	211.58	213.15	213.51	213.14	1.17	0.00	-2.74	-1.57
Cistrome_ChIP	CD34+	POLR2A	210.40	210.64	208.76	210.49	211.06	208.63	211.14	209.44	210.63	212.69	213.09	212.59	213.58	213.67	212.95	213.91	212.96	212.19	210.40	210.49	211.06	212.69	213.58	212.96	0.66	0.27	-2.29	-1.90
TxnFactorChIPV3	A549+DEX_100nM	POLR2A	210.40	210.85	208.48	211.17	211.35	209.46	211.16	210.40	211.25	212.87	213.57	213.51	213.89	213.78	213.60	214.18	213.56	212.86	210.40	211.17	211.16	213.51	213.78	213.56	0.76	0.06	-3.11	-2.41
Roadmapepigenomics_Histone_narrow	Thymus	H3K4me3	210.40	210.94	209.26	210.96	211.19	209.61	210.94	210.87	211.46	213.00	213.89	213.79	214.13	213.99	213.93	214.17	213.72	213.32	210.40	210.96	210.94	213.79	213.99	213.72	0.54	-0.07	-3.39	-2.78
Roadmapepigenomics_Dnase_narrow	Monocytes-CD14+_RO01746	Dnase	209.45	210.80	210.40	210.25	210.58	209.39	209.93	210.34	210.90	207.94	211.70	211.59	211.68	211.54	211.57	212.12	210.86	208.77	210.40	210.25	209.93	211.59	211.57	210.86	-0.47	-0.73	-1.19	-0.93
Roadmapepigenomics_ActiveChromatin	CD4+_CD25-_CD45RO+_Memory_Primary	ActiveChromatin	209.14	211.35	210.40	210.92	211.28	210.62	210.20	211.07	211.05	210.83	212.94	212.44	212.79	212.55	212.65	213.08	212.18	211.28	210.40	210.92	210.62	212.44	212.65	212.18	0.22	-0.26	-2.04	-1.56
GSE62742_Histone	GM18871	H3K4ME1	205.85	210.38	210.76	209.09	209.73	210.84	205.80	211.20	209.50	166.36	205.28	204.48	188.69	197.57	204.29	113.33	204.54	178.23	210.38	209.73	209.73	204.48	197.57	178.23	-0.65	-26.25	5.90	31.51
Roadmapepigenomics_ActiveChromatin	Adipose_Derived_Mesenchymal_Stem_Cell	1_TssA	210.38	211.05	208.73	211.22	211.57	209.73	211.05	210.34	211.39	213.11	213.87	213.66	214.05	213.93	213.75	214.31	213.71	213.15	210.38	211.22	211.05	213.66	213.93	213.71	0.67	0.05	-3.28	-2.66
Roadmapepigenomics_Dnase_narrow	CD56_Primary_Cells	Dnase	209.30	211.02	210.38	210.27	210.82	209.53	210.27	209.64	210.58	209.12	212.02	211.82	212.20	212.09	211.96	212.65	211.30	210.29	210.38	210.27	210.27	211.82	212.09	211.30	-0.11	-0.52	-1.44	-1.03
GSE62742_Histone	GM19152	H3K4ME1	207.26	210.37	211.05	209.51	210.15	210.86	207.73	211.62	209.92	197.02	209.60	209.26	204.58	206.33	208.99	188.94	208.76	199.44	210.37	210.15	210.15	209.26	206.33	199.44	-0.22	-9.82	1.11	10.71
GSE62742_Histone	GM18853	H3K4ME1	206.34	210.36	210.95	209.10	209.67	210.96	206.02	211.34	209.82	163.87	203.28	201.33	179.53	190.60	200.78	76.66	201.79	161.16	210.36	209.67	209.67	201.33	190.60	161.16	-0.69	-40.17	9.03	48.51
GSE62742_Histone	GM18511	H3K4ME1	206.16	210.36	211.02	208.91	209.41	211.27	206.43	211.29	209.40	174.89	206.28	204.32	190.48	198.25	204.23	119.44	204.30	181.31	210.36	209.41	209.41	204.32	198.25	181.31	-0.95	-23.01	6.04	28.10
TxnFactorChIPV3	A549+EtOH_0.02pct	POLR2A	210.36	210.96	208.50	211.40	211.35	209.46	211.67	209.90	211.10	212.84	213.60	213.32	213.89	213.84	213.53	214.21	213.42	213.08	210.36	211.35	211.35	213.32	213.84	213.42	0.98	0.10	-2.96	-2.07
TxnFactorChIPV3	GM12878	YY1	210.36	210.91	209.76	210.99	211.12	209.69	211.18	210.46	211.17	212.32	212.83	212.42	213.07	212.86	212.59	213.41	212.32	211.55	210.36	210.99	211.12	212.42	212.86	212.32	0.76	-0.09	-2.06	-1.21
TxnFactorChIPV3	GM12878	SIN3A	210.36	211.05	208.99	210.98	211.24	209.29	211.36	210.13	211.14	212.47	212.91	212.69	213.41	213.17	212.88	213.57	212.89	212.21	210.36	210.98	211.24	212.69	213.17	212.89	0.88	0.20	-2.33	-1.65
Roadmapepigenomics_Histone_narrow	CD4+_CD25int_CD127+_Tmem_Primary_Cellsls	H3K4me3	210.33	211.60	209.65	211.46	211.41	210.03	211.33	211.10	211.60	212.52	213.65	213.57	213.82	213.72	213.66	214.01	213.60	213.02	210.33	211.41	211.33	213.57	213.72	213.60	1.00	0.03	-3.24	-2.27
Cistrome_ChIP	MM1.S+DMSO	BRD4	210.33	211.32	209.75	211.32	211.96	209.75	211.81	211.04	211.55	212.85	213.49	213.50	213.90	213.88	213.61	213.93	213.43	212.92	210.33	211.32	211.81	213.49	213.88	213.43	1.48	-0.06	-3.16	-1.62
Roadmapepigenomics_ActiveChromatin	Duodenum_Mucosa	1_TssA	210.32	211.51	210.02	211.66	211.82	210.22	211.67	210.77	211.86	213.15	213.85	213.77	214.08	214.07	213.83	214.24	213.73	213.24	210.32	211.66	211.67	213.77	214.07	213.73	1.35	-0.04	-3.45	-2.06
Roadmapepigenomics_Histone_narrow	Peripheral_Blood_Mononuclear_Primary_Cells	H3K4me3	210.32	211.43	209.68	211.50	211.72	210.40	211.48	211.28	211.38	213.15	213.94	213.87	214.07	213.97	213.97	214.22	213.81	213.34	210.32	211.50	211.48	213.87	213.97	213.81	1.16	-0.06	-3.55	-2.34
Roadmapepigenomics_Histone_narrow	Fetal_Thymus	H3K4me3	210.32	210.93	208.90	211.32	211.30	209.94	211.25	210.63	211.28	213.00	213.98	213.97	214.14	214.03	213.98	214.22	213.80	213.20	210.32	211.30	211.25	213.97	214.03	213.80	0.93	-0.17	-3.66	-2.56
Roadmapepigenomics_ActiveChromatin	CD15_Primary	ActiveChromatin	209.70	211.28	210.31	211.08	210.95	210.81	210.02	211.19	210.92	210.29	212.65	212.64	212.76	212.57	212.75	212.94	212.24	210.74	210.31	210.95	210.81	212.64	212.75	212.24	0.49	-0.39	-2.32	-1.44
Cistrome_ChIP	MM1.S+5nm_JQ1	BRD4	210.31	211.32	210.31	210.96	211.46	210.13	211.21	211.05	211.44	212.41	213.00	212.58	213.19	213.02	212.58	213.38	212.78	211.74	210.31	210.96	211.21	212.58	213.02	212.78	0.90	0.20	-2.26	-1.57
Roadmapepigenomics_Histone_narrow	CD15_Primary_Cellst_	H3K4me1	208.76	210.97	210.31	210.43	210.40	210.21	209.07	211.03	210.58	209.56	212.48	212.41	212.23	212.11	212.45	212.26	211.94	210.40	210.31	210.40	210.21	212.41	212.23	211.94	-0.10	-0.47	-2.10	-1.73
Roadmapepigenomics_Histone_narrow	CD4+_CD25+_CD127-_Treg_Primary_CellsTh	H3K4me3	210.31	211.09	209.86	211.20	211.54	210.78	210.94	211.19	211.23	212.11	213.60	213.67	213.85	213.75	213.64	213.91	213.55	213.00	210.31	211.20	210.94	213.60	213.75	213.55	0.63	-0.05	-3.29	-2.61
TxnFactorChIPV3	H1-hESC	TBP	210.38	210.31	208.89	211.08	210.79	208.92	210.97	209.76	210.69	212.95	213.37	213.16	213.84	213.58	213.21	213.92	213.23	212.95	210.31	210.79	210.79	213.16	213.58	213.23	0.48	0.07	-2.85	-2.44
Roadmapepigenomics_ActiveChromatin	Brain_Hippocampus_Middle	1_TssA	210.30	211.13	208.82	211.31	211.16	209.87	211.33	210.66	211.22	213.07	213.82	213.82	214.18	214.02	213.90	214.23	213.74	213.32	210.30	211.16	211.16	213.82	214.02	213.74	0.86	-0.07	-3.52	-2.58
Pazar_Chip	H1	TAF1	210.30	210.98	209.36	211.53	211.42	209.39	211.47	210.24	211.21	213.21	213.47	213.37	213.98	213.77	213.36	214.14	213.46	212.87	210.30	211.42	211.42	213.37	213.77	213.46	1.12	0.08	-3.07	-2.04
Roadmapepigenomics_ActiveChromatin	Bone_Marrow_Derived_Mesenchymal_Stem_Cell	1_TssA	210.30	211.24	209.70	211.39	211.60	210.05	211.56	210.70	211.42	213.14	213.84	213.75	214.18	213.97	213.82	214.30	213.78	213.36	210.30	211.39	211.56	213.75	213.97	213.78	1.27	0.03	-3.46	-2.22
Cistrome_ChIP	MM1.S+5um_JQ1	BRD4	210.29	210.80	209.81	210.85	211.19	209.71	211.35	210.47	210.99	212.35	212.70	212.68	213.37	213.16	212.60	213.33	212.88	211.86	210.29	210.85	211.19	212.68	213.16	212.88	0.90	0.20	-2.39	-1.69
Misc_ChIP	GM12878	p50	210.28	210.87	209.97	211.02	210.95	209.80	211.17	210.33	210.96	210.22	210.73	210.83	211.48	211.39	210.57	211.54	210.59	209.23	210.28	210.95	210.95	210.73	211.39	210.59	0.67	-0.14	-0.45	0.36
GSE62742_Histone	GM18499	H3K4ME1	207.58	210.27	211.61	209.15	210.38	210.86	206.82	211.59	209.98	187.75	207.98	206.36	198.51	202.50	206.99	167.32	207.09	192.27	210.27	210.38	210.38	206.36	202.50	192.27	0.11	-14.09	3.91	18.11
TxnFactorChIPV3	K562	POLR2A	210.26	211.07	208.46	210.86	210.86	209.63	211.19	209.39	210.91	212.20	212.85	212.84	213.50	213.33	212.78	213.82	212.93	211.67	210.26	210.86	210.86	212.84	213.33	212.93	0.60	0.08	-2.58	-2.07
Pazar_Chip	THP-1	SPI1	208.72	211.21	210.26	210.50	210.58	209.94	209.51	210.44	210.91	206.84	209.47	208.96	210.10	209.15	209.17	210.04	208.27	204.56	210.26	210.50	209.94	208.96	209.17	208.27	-0.31	-0.70	1.29	1.67
TxnFactorChIPV3	HCT-116	POLR2A	210.25	211.05	209.43	211.42	211.68	210.05	211.35	210.41	211.35	212.70	213.32	213.07	213.72	213.63	213.29	214.01	213.17	212.56	210.25	211.42	211.35	213.07	213.63	213.17	1.10	0.10	-2.82	-1.82
Pazar_Chip	Jurkat	ETS1	210.25	211.18	209.53	210.95	211.32	209.29	211.22	210.39	211.16	212.82	213.07	212.75	213.41	213.43	212.74	213.78	212.84	212.20	210.25	210.95	211.22	212.82	213.41	212.84	0.98	0.02	-2.57	-1.61
Artem-ChIP	Naive_T_cells_14+Resting_2	POLR2A	210.36	210.23	207.74	210.75	210.68	208.76	211.07	209.02	210.34	212.06	212.31	211.86	212.74	212.68	211.98	213.26	211.99	211.57	210.23	210.68	210.68	212.06	212.68	211.99	0.45	-0.07	-1.83	-1.31
Roadmapepigenomics_ActiveChromatin	Breast_Myoepithelial	1_TssA	210.22	210.88	209.39	211.14	211.52	209.42	211.52	210.26	211.34	213.02	213.79	213.81	214.07	214.03	213.91	214.31	213.81	213.35	210.22	211.14	211.52	213.79	214.03	213.81	1.30	0.01	-3.58	-2.29
Roadmapepigenomics_Histone_narrow	CD3_Primary_Cells_Cord_BI	H3K4me3	210.21	211.21	209.91	211.28	211.54	209.94	211.23	211.01	211.45	213.00	213.82	213.68	214.00	213.89	213.79	214.17	213.60	213.24	210.21	211.28	211.23	213.68	213.89	213.60	1.02	-0.08	-3.46	-2.36
TxnFactorChIPV3	GM12892+TNFa	RELA	210.21	210.55	208.85	210.72	210.88	208.45	210.28	209.50	210.21	204.76	206.89	205.61	208.23	208.19	206.62	209.21	205.60	203.89	210.21	210.72	210.28	205.61	208.19	205.60	0.07	-0.01	4.60	4.68
Cistrome_ChIP	MM1.S+50nm_JQ1	BRD4	210.21	211.15	210.01	211.25	211.96	209.80	211.51	210.97	211.33	212.40	212.84	212.69	213.45	213.15	212.74	213.47	212.77	211.95	210.21	211.25	211.51	212.69	213.15	212.77	1.30	0.08	-2.48	-1.27
Roadmapepigenomics_ActiveChromatin	CD19_Primary_Peripheral_UW	2_TssAFlnk	209.43	211.26	210.21	211.49	211.12	210.56	210.93	211.21	211.31	213.18	213.82	213.81	214.05	214.03	213.90	213.98	213.69	213.41	210.21	211.12	210.93	213.81	214.03	213.69	0.73	-0.12	-3.61	-2.76
Roadmapepigenomics_Histone_narrow	Thymus	H3K27ac	210.17	211.23	210.20	211.39	211.68	210.39	211.00	211.07	211.40	210.40	212.30	212.13	212.85	212.65	212.31	213.15	212.07	210.98	210.20	211.39	211.00	212.13	212.65	212.07	0.80	-0.06	-1.92	-1.07
GSE62742_Histone	GM19203	H3K4ME1	205.83	210.20	210.91	209.19	209.99	210.87	207.27	211.20	209.65	189.16	208.12	206.79	199.86	203.43	207.49	172.16	207.72	193.26	210.20	209.99	209.99	206.79	203.43	193.26	-0.21	-13.52	3.41	16.72
Misc_ChIP	BCells	NELFA	210.17	210.39	207.73	210.68	210.72	208.46	210.89	209.06	210.29	212.10	211.96	211.79	212.93	212.45	211.87	213.06	211.97	211.03	210.17	210.68	210.72	211.96	212.45	211.97	0.56	0.01	-1.79	-1.24
Roadmapepigenomics_ActiveChromatin	Fetal_Heart	1_TssA	210.16	210.55	208.63	210.90	211.37	208.91	211.03	209.91	210.99	213.34	213.30	213.31	213.78	213.80	213.24	214.20	213.43	213.00	210.16	210.90	211.03	213.31	213.78	213.43	0.87	0.12	-3.15	-2.40
Roadmapepigenomics_Histone_narrow	K562_Leukemia	H3K9ac	210.16	210.92	209.90	210.96	211.29	209.78	210.85	210.37	211.25	211.84	213.13	212.94	213.48	213.18	213.16	213.62	212.84	212.14	210.16	210.96	210.85	212.94	213.18	212.84	0.69	-0.10	-2.77	-1.99
Roadmapepigenomics_Histone_narrow	GM12878_Lymphoblastoid	H3K79me2	209.09	210.50	210.16	210.96	210.73	210.54	209.96	209.91	210.42	209.98	210.06	209.12	210.45	210.48	209.95	211.62	209.46	206.48	210.16	210.73	210.54	209.98	210.45	209.46	0.38	-0.52	0.18	1.08
Artem-ChIP	CD4+_T_cells+invitrogen	POLR2A	210.16	211.07	209.31	210.63	211.03	209.44	210.76	209.80	210.96	211.62	212.84	212.67	213.21	212.90	212.72	213.50	212.62	211.57	210.16	210.63	210.76	212.67	212.90	212.62	0.60	-0.06	-2.52	-1.86
Roadmapepigenomics_Histone_narrow	CD34_Primary_Cells	H3K4me3	210.14	211.17	209.46	211.12	211.17	210.37	211.33	211.04	211.46	212.81	213.80	213.82	213.99	213.90	213.83	214.16	213.71	213.40	210.14	211.12	211.17	213.80	213.90	213.71	1.03	-0.10	-3.66	-2.54
TxnFactorChIPV3	HepG2	SIN3AK20	210.14	210.82	208.37	210.81	210.95	208.68	211.14	209.71	210.83	212.56	212.93	212.70	213.53	213.36	212.99	213.80	212.96	212.16	210.14	210.81	210.95	212.70	213.36	212.96	0.82	0.25	-2.57	-2.01
TxnFactorChIPV3	GM12891	YY1	210.14	210.89	209.12	211.19	211.20	209.39	211.11	209.93	211.02	212.70	212.73	212.53	213.41	213.10	212.95	213.61	212.84	212.13	210.14	211.19	211.11	212.70	213.10	212.84	0.98	0.14	-2.57	-1.73
Cistrome_ChIP	CD8+	SPI1	209.86	211.17	210.13	211.17	211.09	210.07	211.19	210.42	211.33	212.13	213.32	213.10	213.51	213.52	213.04	213.65	212.91	212.35	210.13	211.09	211.09	213.10	213.51	212.91	0.96	-0.19	-2.97	-1.82
Roadmapepigenomics_Histone_narrow	CD4+_CD25-_Th_Primary_Cells-I	H3K4me3	210.13	211.06	209.65	210.86	211.51	209.66	210.90	211.07	211.30	212.69	213.75	213.71	213.97	213.83	213.85	214.00	213.58	213.17	210.13	210.86	210.90	213.71	213.85	213.58	0.77	-0.13	-3.59	-2.69
Pazar_Chip	HeLa+G1S	PHF8	210.10	210.27	208.60	211.04	211.07	208.99	211.28	209.49	211.02	213.18	213.18	213.11	213.84	213.72	213.19	214.09	213.09	212.77	210.10	211.04	211.07	213.18	213.72	213.09	0.96	-0.08	-3.07	-2.02
TxnFactorChIPV3	GM10847+TNFa	RELA	210.10	210.86	209.10	210.35	210.58	209.07	210.45	209.62	210.34	203.87	206.04	205.47	207.01	206.63	204.96	208.23	205.17	202.28	210.10	210.35	210.45	205.47	206.63	205.17	0.34	-0.30	4.63	5.28
ReMap_ChIP	bcellp493-6	MAX	210.05	211.05	210.10	211.01	210.99	209.67	211.18	210.44	211.19	212.96	213.27	213.20	213.47	213.43	213.21	213.55	213.25	212.43	210.10	210.99	210.99	213.20	213.43	213.25	0.89	0.05	-3.10	-2.26
Cistrome_ChIP	A549	ETS1	210.14	210.10	208.68	210.48	211.12	208.73	210.95	209.36	210.87	212.84	212.98	212.61	213.56	213.42	212.88	213.70	212.83	212.03	210.10	210.48	210.95	212.84	213.42	212.83	0.85	-0.01	-2.75	-1.88
GSE62742_Histone	GM18523	H3K4ME1	206.09	210.10	210.60	208.24	209.34	210.59	204.14	210.93	208.96	127.91	198.35	195.46	158.94	173.68	195.57	6.77	197.16	132.64	210.10	209.34	209.34	195.46	173.68	132.64	-0.76	-62.82	14.64	76.70
GSE62742_Histone	GM18913	H3K4ME1	205.82	210.09	210.34	208.37	209.20	210.33	205.75	210.70	209.22	178.21	205.73	203.81	191.51	197.61	203.33	142.35	204.06	178.72	210.09	209.20	209.20	203.81	197.61	178.72	-0.89	-25.09	6.28	30.48
Enhancers_Hnisz2013	GM12878	Enhancer	208.97	210.41	210.09	210.18	210.92	210.22	209.51	210.48	210.49	174.97	198.44	195.29	193.85	194.97	196.22	196.75	194.27	178.29	210.09	210.22	210.22	195.29	194.97	194.27	0.13	-1.02	14.80	15.95
Cistrome_ChIP	MM1.S	MYC	210.09	211.06	209.83	211.21	211.42	209.25	211.34	210.23	211.22	212.76	213.23	213.15	213.72	213.64	213.33	213.84	213.31	212.65	210.09	211.21	211.34	213.15	213.64	213.31	1.25	0.16	-3.06	-1.97
Roadmapepigenomics_ActiveChromatin	Mobilized_CD34_Primary_Female	ActiveChromatin	207.92	210.42	210.08	209.73	209.93	209.68	208.86	209.80	210.37	207.62	212.33	211.79	211.86	211.80	211.98	211.96	211.77	209.41	210.08	209.73	209.68	211.79	211.86	211.77	-0.39	-0.02	-1.71	-2.08
Cistrome_ChIP	MM1.S+500nm_JQ1	BRD4	210.07	211.15	209.52	210.71	210.97	209.17	211.27	210.31	210.83	212.25	212.69	212.68	213.09	212.97	212.76	213.23	212.56	211.71	210.07	210.71	210.97	212.68	212.97	212.56	0.90	-0.12	-2.61	-1.59
Roadmapepigenomics_Histone_narrow	Spleen	H3K27ac	210.07	210.96	209.77	210.68	211.18	209.94	210.95	210.72	211.53	210.07	212.19	211.87	212.24	212.41	211.91	212.77	211.43	209.56	210.07	210.68	210.95	211.87	212.24	211.43	0.88	-0.44	-1.80	-0.48
Cistrome_ChIP	GM19099	RELA	210.06	210.22	209.06	210.59	209.87	208.14	210.87	209.36	209.54	208.11	209.06	208.17	208.97	209.48	207.70	209.14	208.76	205.75	210.06	209.87	209.87	208.17	208.97	208.76	-0.19	0.59	1.89	1.11
TxnFactorChIPV3	HepG2	POLR2A	210.06	210.20	207.81	210.97	211.18	208.61	210.96	209.48	210.98	212.36	213.23	212.84	213.61	213.60	213.17	213.82	213.01	212.22	210.06	210.97	210.96	212.84	213.60	213.01	0.90	0.17	-2.78	-2.05
Pazar_Chip	IMR90_Senescent	P130	210.27	210.06	207.97	210.28	210.17	207.34	210.26	208.87	209.61	212.25	212.38	212.24	213.02	212.80	212.46	213.31	212.38	211.23	210.06	210.17	210.17	212.25	212.80	212.38	0.11	0.13	-2.19	-2.21
TxnFactorChIPV3	GM12892	YY1	210.04	211.13	209.24	210.85	211.22	209.29	211.33	210.33	210.98	212.55	212.76	212.37	213.40	213.14	212.69	213.42	212.50	211.96	210.04	210.85	211.22	212.55	213.14	212.50	1.19	-0.05	-2.51	-1.28
Cistrome_ChIP	LoVo	RELA	210.03	210.29	208.96	210.38	210.77	208.35	210.98	209.35	210.81	212.82	212.72	212.65	213.47	213.28	212.96	213.64	212.94	211.97	210.03	210.38	210.77	212.72	213.28	212.94	0.74	0.21	-2.70	-2.17
Roadmapepigenomics_Histone_narrow	Dnd41_TCell_Leukemia	H3K4me3	210.01	210.62	209.49	210.89	210.97	209.64	210.79	210.29	210.79	212.37	213.37	213.27	213.65	213.54	213.36	213.79	213.25	212.46	210.01	210.89	210.79	213.27	213.54	213.25	0.78	-0.02	-3.26	-2.45
Roadmapepigenomics_ActiveChromatin	CD4+_CD25+_CD127-_Treg_Primary	2_TssAFlnk	209.08	210.34	210.01	210.68	210.18	210.06	210.31	210.93	210.51	212.56	213.37	213.26	213.60	213.58	213.51	213.52	213.34	212.71	210.01	210.18	210.18	213.26	213.58	213.34	0.17	0.08	-3.25	-3.16
TxnFactorChIPV3	HepG2	TBP	210.01	210.38	208.65	210.69	211.12	208.56	211.21	209.60	210.65	212.49	212.68	212.67	213.54	213.24	212.54	213.63	212.76	211.97	210.01	210.69	211.12	212.67	213.24	212.76	1.11	0.10	-2.66	-1.64
Cistrome_ChIP	CUTLL1	BRD4	210.01	210.56	208.89	210.67	211.27	208.90	211.07	210.25	211.13	212.59	213.06	213.05	213.48	213.52	213.21	213.91	213.14	212.43	210.01	210.67	211.07	213.05	213.48	213.14	1.06	0.09	-3.04	-2.07
Cistrome_ChIP	GM15510	RELA	210.01	210.18	208.41	210.63	210.07	207.78	210.92	209.02	209.84	211.21	210.48	210.62	211.66	211.59	210.58	212.03	210.81	209.59	210.01	210.07	210.07	210.62	211.59	210.81	0.07	0.19	-0.61	-0.74
GSE62742_Histone	GM18870	H3K4ME1	206.30	210.00	210.64	208.18	208.98	210.64	206.38	211.07	209.50	185.15	207.09	206.51	194.84	199.76	205.64	157.22	205.70	185.16	210.00	208.98	208.98	206.51	199.76	185.16	-1.03	-21.35	3.49	23.82
Roadmapepigenomics_ActiveChromatin	CD4+_CD25-_IL17+_PMA-Ionomcyin_stimulated_Th17_Primary	3_TxFlnk	210.00	210.06	207.61	211.02	211.08	207.67	211.26	209.07	210.54	213.07	212.36	211.93	213.34	212.84	211.95	213.76	212.39	211.39	210.00	211.02	211.08	212.36	212.84	212.39	1.09	0.03	-2.36	-1.31
TxnFactorChIPV3	K562+IFNg6h	IRF1	209.99	211.05	209.19	211.41	210.96	210.25	211.20	210.20	211.15	213.17	213.41	213.29	213.90	213.64	213.46	213.82	213.38	212.86	209.99	210.96	210.96	213.29	213.64	213.38	0.97	0.08	-3.30	-2.42
Misc_ChIP	LoVo	GMEB2	209.98	210.70	208.29	211.13	211.17	209.19	211.22	209.39	211.09	212.82	213.21	213.19	213.75	213.65	213.28	213.96	213.17	212.66	209.98	211.13	211.17	213.19	213.65	213.17	1.19	-0.01	-3.20	-2.00
Roadmapepigenomics_ActiveChromatin	CD4+_CD25-_Th_Primary	2_TssAFlnk	209.60	210.65	209.98	211.12	211.02	210.42	210.70	211.18	211.16	212.73	213.81	213.72	213.88	213.90	213.76	213.86	213.59	213.13	209.98	211.02	210.70	213.72	213.88	213.59	0.73	-0.13	-3.74	-2.89
Roadmapepigenomics_Histone_narrow	NHDF-Ad_Adult_Dermal_Fibroblasts	H3K9ac	209.96	210.60	208.92	210.78	210.92	209.62	210.95	209.85	211.07	212.44	213.21	212.69	213.48	213.30	213.00	213.97	212.85	212.04	209.96	210.78	210.92	212.69	213.30	212.85	0.96	0.16	-2.74	-1.93
TxnFactorChIPV3	GM18505+TNFa	RELA	209.95	210.66	209.01	210.11	211.04	209.16	209.97	209.61	209.72	197.60	200.13	199.97	202.14	200.81	200.31	203.50	200.37	193.51	209.95	210.11	209.97	199.97	200.81	200.37	0.02	0.40	9.98	9.61
Cistrome_ChIP	K562	PML	209.94	210.14	208.11	210.89	211.11	208.80	211.05	209.55	210.69	212.32	212.46	212.40	213.33	213.32	212.57	213.70	212.74	211.94	209.94	210.89	211.05	212.40	213.32	212.74	1.11	0.34	-2.46	-1.69
Roadmapepigenomics_ActiveChromatin	Peripheral_Blood_Mononuclear_Primary	ActiveChromatin	209.35	211.22	209.93	211.14	211.12	210.18	210.16	210.48	210.95	211.70	213.26	213.17	213.35	213.21	213.35	213.47	212.96	211.97	209.93	211.12	210.18	213.17	213.35	212.96	0.25	-0.21	-3.24	-2.78
Roadmapepigenomics_ActiveChromatin	Mobilized_CD34_Primary_Male	ActiveChromatin	207.62	210.43	209.93	209.10	209.97	209.70	208.52	210.00	210.46	207.89	211.90	211.70	211.70	211.34	211.79	211.98	211.35	208.95	209.93	209.70	209.70	211.70	211.70	211.35	-0.23	-0.35	-1.77	-1.65
Misc_Histone	NeutrophilCells	H3K4me3	209.92	210.59	208.65	210.97	211.25	209.49	211.13	210.64	211.08	212.59	213.72	213.60	213.89	213.84	213.70	214.08	213.44	213.07	209.92	210.97	211.13	213.60	213.84	213.44	1.21	-0.15	-3.67	-2.31
Cistrome_ChIP	KOPT-K1	BRD4	209.92	210.74	209.31	210.97	211.35	208.82	211.25	210.37	211.00	212.28	212.91	212.79	213.46	213.32	212.77	213.73	212.78	212.17	209.92	210.97	211.25	212.79	213.32	212.78	1.32	-0.01	-2.86	-1.53
TxnFactorChIPV3	GM12878	NFIC	209.56	211.26	209.92	209.44	210.26	209.64	209.89	209.98	209.76	195.15	198.82	196.80	199.81	198.00	195.64	200.91	198.63	187.66	209.92	209.64	209.89	196.80	198.00	198.63	-0.03	1.83	13.13	11.26
Roadmapepigenomics_ActiveChromatin	CD4+_CD25-_CD45RA+_Naive_Primary	1_TssA	209.92	211.16	209.77	211.36	210.95	209.83	211.41	210.92	211.60	213.48	213.93	213.88	214.16	214.14	214.00	214.21	214.07	213.67	209.92	210.95	210.95	213.88	214.14	214.07	1.03	0.19	-3.96	-3.12
Roadmapepigenomics_ActiveChromatin	CD3_Primary_Cord_BI	ActiveChromatin	209.29	210.48	209.92	210.62	210.58	209.34	209.93	210.59	210.53	210.54	212.82	212.46	212.71	212.83	212.70	212.99	212.36	210.93	209.92	210.58	209.93	212.46	212.71	212.36	0.01	-0.10	-2.54	-2.43
TxnFactorChIPV3	K562	YY1	209.91	210.42	208.92	210.55	210.72	208.93	210.85	209.82	210.68	212.38	213.04	212.76	213.53	213.41	213.07	213.66	212.99	212.53	209.91	210.55	210.72	212.76	213.41	212.99	0.81	0.23	-2.85	-2.27
Roadmapepigenomics_ActiveChromatin	4star	1_TssA	209.91	210.65	207.83	210.85	210.85	208.98	211.11	209.82	210.79	213.21	213.73	213.60	214.03	214.03	213.76	214.24	213.71	213.33	209.91	210.85	210.85	213.60	214.03	213.71	0.94	0.11	-3.70	-2.86
TxnFactorChIPV3	HepG2+forskolin	POLR2A	209.91	210.75	208.10	211.04	211.28	209.15	211.31	210.34	211.08	212.68	213.21	213.20	213.77	213.64	213.26	214.09	213.10	212.41	209.91	211.04	211.28	213.20	213.64	213.10	1.38	-0.10	-3.29	-1.82
Roadmapepigenomics_ActiveChromatin	CD56_Primary	2_TssAFlnk	209.90	211.14	209.79	211.07	210.91	209.99	210.99	211.04	210.82	213.31	213.86	213.80	214.01	213.97	213.73	213.99	213.81	213.28	209.90	210.91	210.91	213.80	213.97	213.81	1.02	0.01	-3.90	-2.89
Cistrome_ChIP	GM12878	NFATC1	209.89	210.96	209.17	210.64	210.74	208.96	210.41	209.97	210.18	209.56	209.63	209.47	211.04	210.94	209.88	211.64	209.59	207.67	209.89	210.64	210.41	209.56	210.94	209.59	0.52	0.03	0.34	0.82
Cistrome_ChIP	MM1.S	BRD4	209.89	210.54	209.19	210.50	210.92	209.75	210.55	209.99	210.61	211.58	212.22	212.07	212.71	212.63	211.92	212.72	211.98	210.61	209.89	210.50	210.55	212.07	212.63	211.98	0.66	-0.09	-2.18	-1.43
HAIB_TFBS	H1-hESC	CREB1	209.89	210.91	208.34	210.75	210.86	208.54	210.80	209.32	210.15	212.31	213.11	213.03	213.69	213.55	213.17	213.87	212.99	212.37	209.89	210.75	210.80	213.03	213.55	212.99	0.91	-0.04	-3.14	-2.19
HAIB_TFBS	SK-N-SH	GABPA	209.89	210.75	207.89	210.56	211.02	209.08	211.17	209.83	211.00	212.44	212.68	212.71	213.28	213.28	212.52	213.72	212.56	212.13	209.89	210.56	211.02	212.68	213.28	212.56	1.14	-0.12	-2.80	-1.54
Roadmapepigenomics_ActiveChromatin	CD34_Primary	ActiveChromatin	208.70	210.50	209.89	210.56	210.32	210.02	209.74	210.69	210.71	209.64	212.59	212.37	212.51	212.44	212.63	212.71	211.97	210.52	209.89	210.32	210.02	212.37	212.51	211.97	0.14	-0.40	-2.48	-1.95
Roadmapepigenomics_ActiveChromatin	Brain_Substantia_Nigra	1_TssA	209.88	210.42	208.75	211.00	211.35	209.53	211.17	210.03	211.26	213.11	213.87	213.81	214.10	214.01	213.88	214.19	213.71	213.39	209.88	211.00	211.17	213.81	214.01	213.71	1.30	-0.11	-3.93	-2.53
Roadmapepigenomics_ActiveChromatin	ES-WA7	1_TssA	209.92	209.88	208.16	210.86	210.99	208.72	210.83	209.70	210.92	212.98	213.61	213.47	214.00	213.81	213.51	214.15	213.31	212.95	209.88	210.86	210.83	213.47	213.81	213.31	0.95	-0.15	-3.59	-2.49
Roadmapepigenomics_ActiveChromatin	ES-I3	1_TssA	209.88	210.75	208.45	210.91	211.09	208.75	211.05	209.73	210.90	213.11	213.51	213.39	213.89	213.87	213.49	214.24	213.40	212.77	209.88	210.91	211.05	213.39	213.87	213.40	1.17	0.01	-3.51	-2.35
Roadmapepigenomics_ActiveChromatin	Brain_Cingulate_Gyrus	1_TssA	209.88	210.67	209.28	210.98	210.98	209.04	211.33	210.36	211.25	212.98	213.78	213.62	214.19	214.01	213.94	214.14	213.80	213.10	209.88	210.98	210.98	213.62	214.01	213.80	1.11	0.18	-3.75	-2.82
TxnFactorChIPV3	K562	E2F4	209.87	210.50	208.66	210.50	210.78	209.10	210.50	209.43	210.91	212.93	213.14	212.94	213.67	213.71	213.04	213.97	213.27	212.80	209.87	210.50	210.50	212.94	213.67	213.27	0.63	0.33	-3.07	-2.77
GSE62742_Histone	GM19257	H3K4ME1	206.87	209.87	210.78	208.69	209.50	210.59	206.12	210.96	209.50	194.40	208.75	207.82	202.75	204.98	207.86	184.21	207.68	194.53	209.87	209.50	209.50	207.82	204.98	194.53	-0.37	-13.29	2.05	14.97
TxnFactorChIPV3	HUVEC	POLR2A	209.87	210.81	209.26	210.97	211.12	209.27	210.62	209.81	211.13	212.06	212.93	212.72	213.64	213.28	212.94	213.93	212.83	211.96	209.87	210.97	210.62	212.72	213.28	212.83	0.75	0.12	-2.85	-2.21
Roadmapepigenomics_ActiveChromatin	CD34_Primary	2_TssAFlnk	209.87	210.60	209.65	211.15	211.25	209.90	210.89	210.79	210.99	212.89	213.61	213.76	213.96	213.93	213.84	214.05	213.67	213.25	209.87	211.15	210.89	213.61	213.93	213.67	1.02	0.06	-3.75	-2.78
Artem-ChIP	Naive_CD4_Tcell_AI_5h_1	NFKB1	210.31	209.86	207.71	210.63	210.37	207.52	210.37	208.51	210.24	212.24	211.85	212.01	213.00	212.70	211.99	213.15	212.33	211.53	209.86	210.37	210.37	212.01	212.70	212.33	0.50	0.32	-2.15	-1.96
Roadmapepigenomics_ActiveChromatin	Aorta	1_TssA	209.86	210.63	208.78	210.88	211.26	209.29	210.93	210.11	211.16	213.13	213.79	213.64	214.03	214.01	213.66	214.20	213.64	213.25	209.86	210.88	210.93	213.64	214.01	213.64	1.07	0.00	-3.78	-2.72
Cistrome_ChIP	LY1	BRD4	209.85	210.46	208.89	210.33	210.60	208.35	210.43	209.77	210.35	211.63	212.33	212.16	212.82	212.63	212.00	213.15	212.31	211.23	209.85	210.33	210.43	212.16	212.63	212.31	0.58	0.15	-2.31	-1.88
Roadmapepigenomics_ActiveChromatin	CD56_Primary	ActiveChromatin	209.00	210.89	209.83	210.63	210.58	209.72	210.11	210.74	210.68	209.68	212.54	212.65	212.43	212.36	212.45	212.82	212.02	210.59	209.83	210.58	210.11	212.54	212.43	212.02	0.28	-0.52	-2.71	-1.91
TxnFactorChIPV3	GM12878	ATF2	209.83	211.18	209.78	210.13	210.15	209.46	210.47	210.07	209.91	202.33	204.69	204.55	205.06	205.34	203.97	206.12	203.49	198.93	209.83	210.13	210.15	204.55	205.06	203.49	0.32	-1.06	5.28	6.66
TxnFactorChIPV3	HeLa-S3	CHD2	209.83	210.79	209.33	211.02	211.00	210.02	211.13	210.12	211.12	212.58	213.06	212.74	213.44	213.37	213.16	213.68	212.95	212.34	209.83	211.00	211.00	212.74	213.37	212.95	1.17	0.21	-2.91	-1.96
Roadmapepigenomics_Histone_narrow	Aorta	H3K4me3	209.80	210.18	208.10	210.89	210.79	208.73	210.86	209.73	211.19	213.02	213.68	213.49	213.92	213.84	213.59	214.24	213.55	213.26	209.80	210.79	210.79	213.49	213.84	213.55	0.98	0.05	-3.69	-2.76
Cistrome_ChIP	ME-1	ELF1	209.79	210.39	209.14	210.69	210.83	208.61	210.84	209.87	210.43	213.49	213.58	213.57	214.05	213.90	213.64	214.06	213.72	213.53	209.79	210.69	210.83	213.57	213.90	213.72	1.04	0.14	-3.78	-2.89
Roadmapepigenomics_Histone_narrow	NHLF_Lung_Fibroblasts	H3K9ac	209.79	210.44	208.42	211.02	211.19	209.37	211.27	210.30	210.89	212.45	213.36	213.17	213.68	213.75	213.35	214.01	213.20	212.84	209.79	211.02	211.19	213.17	213.68	213.20	1.41	0.03	-3.38	-2.01
Cistrome_ChIP	MDA-MB-453	MYC	209.77	210.27	208.73	211.02	210.96	208.63	211.13	209.65	211.00	213.33	213.63	213.76	213.99	213.97	213.57	214.10	213.60	213.26	209.77	210.96	210.96	213.63	213.97	213.60	1.19	-0.03	-3.85	-2.64
TxnFactorChIPV3	GM12878	POU2F2	209.77	210.28	209.30	210.32	210.44	208.29	210.15	209.39	209.98	210.89	210.78	210.66	211.29	211.39	210.42	211.61	210.54	209.07	209.77	210.32	210.15	210.78	211.29	210.54	0.38	-0.24	-1.01	-0.39
Roadmapepigenomics_Histone_narrow	Rectal_Mucosa.Donor_29	H3K27ac	209.16	210.28	209.76	210.66	210.80	209.35	210.00	210.18	210.58	209.39	211.63	211.45	212.20	211.89	211.55	212.61	211.30	208.83	209.76	210.66	210.00	211.45	211.89	211.30	0.24	-0.15	-1.69	-1.30
Roadmapepigenomics_Histone_narrow	Fetal_Placenta	H3K4me3	209.76	210.50	208.59	211.43	211.18	209.32	211.24	210.36	211.37	213.24	213.92	213.85	214.14	214.09	213.92	214.28	213.74	213.45	209.76	211.18	211.18	213.85	214.09	213.74	1.43	-0.11	-4.09	-2.56
Roadmapepigenomics_Histone_narrow	CD4+_CD25+_CD127-_Treg_Primary_CellsTh	H3K4me1	207.80	210.27	209.75	210.12	210.12	209.81	209.56	210.62	210.03	209.42	212.50	212.29	212.14	212.11	212.20	212.06	212.22	210.50	209.75	210.12	209.81	212.29	212.14	212.06	0.06	-0.23	-2.53	-2.25
TxnFactorChIPV3	K562	RBBP5	209.75	210.51	208.26	210.82	210.91	208.72	211.14	209.58	210.49	212.88	212.93	212.57	213.47	213.38	212.81	213.78	212.92	211.76	209.75	210.82	210.91	212.88	213.38	212.92	1.16	0.04	-3.13	-2.01
Roadmapepigenomics_ActiveChromatin	CD4+_CD25int_CD127+_Tmem_Primary	ActiveChromatin	209.74	210.68	209.70	211.01	211.18	209.89	210.57	211.01	210.94	211.52	213.15	213.06	213.40	213.08	213.03	213.56	212.72	211.78	209.74	211.01	210.57	213.06	213.08	212.72	0.83	-0.35	-3.32	-2.14
TxnFactorChIPV3	H1-hESC	POLR2A	209.74	210.83	207.59	210.77	210.86	208.16	211.08	209.61	210.77	212.87	213.17	213.08	213.72	213.56	213.11	213.98	213.12	212.32	209.74	210.77	210.86	213.08	213.56	213.12	1.12	0.04	-3.34	-2.26
Roadmapepigenomics_ActiveChromatin	CD8_Memory_Primary	ActiveChromatin	209.33	211.17	209.74	210.81	211.18	210.41	210.26	210.40	210.91	210.25	212.85	212.62	212.91	212.64	212.42	213.09	212.12	210.38	209.74	210.81	210.41	212.62	212.64	212.12	0.67	-0.51	-2.88	-1.70
Cistrome_ChIP	T_Lymphocyte	YY1	209.74	210.50	208.37	210.55	210.48	208.35	210.76	209.26	210.41	212.74	212.92	212.82	213.30	213.27	212.92	213.41	213.04	212.42	209.74	210.48	210.48	212.82	213.27	213.04	0.74	0.23	-3.08	-2.56
Cistrome_ChIP	GM12892	RELA	210.06	209.74	208.81	210.19	210.16	207.28	210.60	208.96	209.24	209.65	208.66	208.35	209.17	209.62	208.10	209.77	208.83	206.17	209.74	210.16	210.16	208.66	209.17	208.83	0.42	0.18	1.08	1.32
TxnFactorChIPV3	SK-N-SH	POLR2A	209.74	210.82	208.56	210.68	211.30	209.00	211.21	209.25	210.96	211.89	212.72	212.37	213.28	213.23	212.44	213.78	212.52	211.69	209.74	210.68	211.21	212.37	213.23	212.52	1.47	0.15	-2.64	-1.31
Roadmapepigenomics_ActiveChromatin	Brain_Dorsolateral_Prefrontal_Cortex	1_TssA	209.73	210.40	208.51	210.86	210.73	208.89	210.47	210.54	210.64	212.95	213.85	213.66	214.01	213.99	213.82	214.28	213.60	213.20	209.73	210.73	210.47	213.66	213.99	213.60	0.74	-0.06	-3.94	-3.13
Roadmapepigenomics_Histone_narrow	Mobilized_CD34_Primary_Cells_Female	H3K4me3	209.37	210.80	209.72	210.61	211.25	209.33	210.53	210.41	211.44	212.22	213.74	213.61	213.58	213.46	213.71	213.87	213.37	212.91	209.72	210.61	210.53	213.61	213.58	213.37	0.80	-0.24	-3.89	-2.84
ReMap_ChIP	hct116	TAF3	209.72	209.87	207.82	210.46	210.12	207.70	210.90	209.04	210.17	213.55	213.12	213.02	213.63	213.48	212.98	213.81	213.21	212.82	209.72	210.12	210.12	213.12	213.48	213.21	0.40	0.09	-3.40	-3.09
TxnFactorChIPV3	GM12878	GABPA	209.72	210.21	208.72	210.39	210.83	208.85	210.87	209.84	210.63	212.61	212.84	212.40	213.41	213.20	212.84	213.73	212.65	212.18	209.72	210.39	210.83	212.61	213.20	212.65	1.12	0.04	-2.89	-1.82
Roadmapepigenomics_Histone_narrow	CD4+_CD25-_CD45RA+_Naive_Primary_Cellsd_	H3K4me3	209.70	210.76	209.27	210.98	211.03	209.75	210.90	210.18	211.18	212.41	213.67	213.68	213.66	213.70	213.62	214.00	213.46	212.94	209.70	210.98	210.90	213.67	213.66	213.46	1.20	-0.21	-3.97	-2.55
Roadmapepigenomics_ActiveChromatin	A549_EtOH_0.02pct_Lung_Carcinoma	1_TssA	209.70	211.04	208.62	211.25	211.50	209.93	211.06	210.41	211.16	213.00	213.65	213.59	214.00	213.92	213.64	214.21	213.74	213.11	209.70	211.25	211.06	213.59	213.92	213.74	1.37	0.15	-3.89	-2.67
Artem-ChIP	JURKAT_E6-1+50mil	POLR2A	210.13	209.69	207.76	210.38	210.35	207.79	210.98	208.21	210.55	212.57	212.49	212.40	213.21	212.91	212.42	213.55	212.59	211.92	209.69	210.35	210.35	212.49	212.91	212.59	0.66	0.10	-2.79	-2.24
Roadmapepigenomics_ActiveChromatin	Fetal_Brain_Female	1_TssA	209.69	210.52	208.47	210.96	210.99	208.82	210.79	209.59	211.21	212.96	213.74	213.60	213.91	213.92	213.61	214.16	213.70	213.00	209.69	210.96	210.79	213.60	213.91	213.70	1.10	0.10	-3.91	-2.91
Misc_ChIP	LoVo	NFAT5	209.68	210.48	208.12	210.30	210.56	208.57	210.82	208.87	210.57	212.44	213.01	212.74	213.56	213.42	212.97	213.87	212.86	212.08	209.68	210.30	210.56	212.74	213.42	212.86	0.88	0.12	-3.06	-2.30
Cistrome_ChIP	HepG2	YY1	209.67	209.93	208.74	210.65	210.70	208.11	210.91	209.49	210.94	212.88	213.36	213.38	213.81	213.82	213.43	214.02	213.41	212.94	209.67	210.65	210.70	213.36	213.81	213.41	1.03	0.05	-3.69	-2.71
Cistrome_ChIP	A549	YY1	209.67	210.00	208.49	210.97	210.64	208.20	210.78	209.02	210.29	212.62	213.12	212.89	213.63	213.37	213.03	213.80	213.04	212.44	209.67	210.64	210.64	212.89	213.37	213.04	0.98	0.15	-3.23	-2.40
Roadmapepigenomics_Histone_narrow	Duodenum_Smooth_Muscle	H3K27ac	209.15	210.73	209.65	210.64	210.73	210.02	210.17	210.44	211.04	209.53	211.36	211.02	212.14	211.88	211.52	212.50	211.07	208.74	209.65	210.64	210.17	211.02	211.88	211.07	0.52	0.05	-1.37	-0.90
Roadmapepigenomics_ActiveChromatin	CD4+_CD25-_Th_Primary	ActiveChromatin	208.31	210.54	209.65	210.71	210.68	210.34	210.06	210.78	210.78	210.09	212.68	212.81	212.86	212.41	212.55	212.89	212.31	210.92	209.65	210.68	210.34	212.68	212.55	212.31	0.69	-0.37	-3.03	-1.97
Roadmapepigenomics_Histone_narrow	Small_Intestine	H3K27ac	209.43	210.34	209.64	210.76	210.51	209.86	210.10	210.08	210.94	208.19	211.59	211.20	211.70	211.73	211.10	212.15	210.76	208.69	209.64	210.51	210.10	211.20	211.70	210.76	0.46	-0.44	-1.56	-0.66
Cistrome_ChIP	CD4+	YY1	209.64	210.11	208.40	210.70	210.02	208.87	210.78	209.34	210.56	212.81	212.90	212.83	213.31	213.20	212.84	213.60	212.86	212.42	209.64	210.02	210.02	212.83	213.20	212.86	0.38	0.03	-3.19	-2.84
TxnFactorChIPV3	HeLa-S3	MAX	209.64	210.67	209.39	210.56	210.92	209.35	210.78	209.61	210.49	212.17	212.91	212.64	213.48	213.09	212.64	213.44	212.59	211.76	209.64	210.56	210.78	212.64	213.09	212.59	1.14	-0.05	-3.00	-1.81
Roadmapepigenomics_ActiveChromatin	Brain_Germinal_Matrix	1_TssA	209.63	210.50	208.70	211.35	210.72	209.65	211.21	210.41	211.07	213.03	213.76	213.56	214.06	213.99	213.65	214.22	213.69	213.17	209.63	210.72	210.72	213.56	213.99	213.69	1.09	0.13	-3.93	-2.97
Roadmapepigenomics_Histone_narrow	Sigmoid_Colon	H3K27ac	208.71	210.58	209.63	210.37	210.79	209.25	209.95	209.85	210.86	208.81	211.95	211.33	211.91	212.03	211.49	212.53	211.06	208.68	209.63	210.37	209.95	211.33	211.91	211.06	0.31	-0.27	-1.70	-1.11
Cistrome_ChIP	GM12892	YY1	209.63	210.51	209.00	210.43	210.21	208.57	211.02	209.98	210.57	212.61	212.58	212.67	213.15	212.95	212.66	213.33	212.70	211.81	209.63	210.21	210.21	212.61	212.95	212.70	0.58	0.09	-2.99	-2.49
Roadmapepigenomics_ActiveChromatin	Brain_Angular_Gyrus	1_TssA	209.63	210.37	207.51	210.56	211.07	208.76	210.71	210.00	210.77	212.96	213.75	213.53	214.05	213.97	213.68	214.26	213.63	213.32	209.63	210.56	210.71	213.53	213.97	213.63	1.08	0.10	-3.91	-2.92
Roadmapepigenomics_Histone_narrow	Small_Intestine	H3K4me3	209.62	210.29	208.31	210.94	210.72	208.50	210.83	209.91	211.10	212.86	213.65	213.53	213.98	213.86	213.64	214.24	213.41	213.25	209.62	210.72	210.72	213.53	213.86	213.41	1.09	-0.12	-3.91	-2.69
Roadmapepigenomics_ActiveChromatin	Brain_Inferior_Temporal_Lobe	1_TssA	209.62	210.67	208.58	210.96	210.67	208.48	211.01	209.70	210.86	213.06	213.63	213.56	213.99	213.90	213.80	214.14	213.67	213.25	209.62	210.67	210.67	213.56	213.90	213.67	1.06	0.11	-3.95	-3.00
ReMap_ChIP	blood_macrophage	SPI1	206.16	209.62	209.96	207.63	208.03	208.55	206.31	210.27	208.04	190.88	199.20	198.74	193.95	194.68	195.79	192.37	195.53	179.27	209.62	208.03	208.03	198.74	194.68	192.37	-1.59	-6.37	10.87	15.66
Roadmapepigenomics_Histone_narrow	Mobilized_CD34_Primary_Cells_Male	H3K4me3	209.61	211.15	209.56	210.65	210.96	209.58	209.95	210.70	211.04	211.25	213.42	213.33	213.37	213.24	213.38	213.46	212.83	212.27	209.61	210.65	209.95	213.33	213.37	212.83	0.33	-0.50	-3.72	-2.89
Misc_ChIP	LoVo	MED1	209.61	209.68	207.56	210.42	210.46	207.73	210.60	208.44	210.30	212.07	212.82	212.46	213.39	213.30	212.51	213.75	212.65	211.56	209.61	210.42	210.46	212.46	213.30	212.65	0.85	0.20	-2.84	-2.19
Pazar_Chip	HeLa+G1	PHF8	209.61	210.05	208.75	210.91	210.95	208.57	211.05	209.12	210.80	213.26	212.89	212.72	213.49	213.51	212.80	213.88	212.89	212.31	209.61	210.91	210.95	212.89	213.49	212.89	1.34	0.00	-3.27	-1.94
Pazar_Chip	IMR90_shRbSenescent	P130	209.60	209.95	208.40	210.08	210.74	208.46	210.63	208.90	210.30	212.63	212.75	212.43	213.37	213.35	212.76	213.57	212.70	212.05	209.60	210.08	210.63	212.63	213.35	212.70	1.03	0.07	-3.03	-2.07
ReMap_ChIP	mm1s_jq1_500nm	CDK9	209.59	210.67	208.67	210.59	210.60	209.14	210.66	209.89	210.63	212.56	213.15	213.02	213.46	213.31	212.89	213.41	213.02	212.04	209.59	210.59	210.60	213.02	213.31	213.02	1.01	0.00	-3.43	-2.42
Roadmapepigenomics_ActiveChromatin	CD8_Naive_Primary	ActiveChromatin	208.39	210.83	209.59	210.29	211.02	210.10	209.97	210.67	210.54	210.10	212.45	212.20	212.76	212.65	212.51	213.01	212.10	210.83	209.59	210.29	210.10	212.20	212.65	212.10	0.51	-0.10	-2.61	-1.99
ReMap_ChIP	thp1	SPI1	207.63	209.57	209.58	209.09	209.23	208.12	208.08	209.60	209.40	205.16	207.02	206.90	207.53	207.73	206.58	207.02	206.54	201.51	209.57	209.09	208.12	206.90	207.53	206.54	-1.46	-0.36	2.67	1.57
Roadmapepigenomics_Histone_narrow	K562_Leukemia	H3K27ac	209.57	210.83	209.21	210.64	211.07	209.66	210.70	210.04	210.94	211.19	212.32	212.18	212.96	212.87	212.21	213.35	212.26	211.09	209.57	210.64	210.70	212.18	212.87	212.26	1.13	0.08	-2.61	-1.57
Cistrome_ChIP	U937	FLI1	209.57	210.37	208.15	210.99	211.35	208.94	211.01	209.56	211.24	212.88	213.58	213.52	213.95	213.77	213.50	214.08	213.48	213.02	209.57	210.99	211.01	213.52	213.77	213.48	1.44	-0.04	-3.95	-2.47
Artem-ChIP	Namalwa_B_cellv2	POLR2A	209.57	210.41	209.08	210.76	210.58	209.15	210.54	209.66	210.12	211.40	212.04	211.98	212.79	212.31	212.20	212.95	212.02	210.86	209.57	210.58	210.54	211.98	212.31	212.02	0.97	0.04	-2.41	-1.47
Roadmapepigenomics_Histone_narrow	Rectal_Mucosa.Donor_29	H3K9ac	209.56	211.08	209.57	210.80	211.14	209.35	210.64	210.70	210.88	211.39	213.12	212.85	213.28	213.18	212.90	213.73	212.63	212.21	209.57	210.80	210.64	212.85	213.18	212.63	1.07	-0.22	-3.29	-1.99
ReMap_ChIP	cd4+tcell	BRD4	209.56	210.08	208.75	210.20	210.21	208.31	210.49	209.49	210.07	212.29	212.66	212.58	213.20	213.07	212.64	213.23	212.64	212.30	209.56	210.20	210.21	212.58	213.07	212.64	0.65	0.06	-3.02	-2.43
Cistrome_ChIP	GM12878	BATF	208.60	210.47	209.55	208.89	209.31	208.17	208.65	209.04	209.72	201.86	202.30	202.08	201.45	202.99	201.25	201.29	202.34	190.10	209.55	208.89	208.65	202.08	201.45	201.29	-0.90	-0.78	7.47	7.35
TxnFactorChIPV3	MCF10A-Er-Src+4OHTAM_1uM_36hr	E2F4	209.54	210.68	208.46	210.03	209.66	208.46	210.22	209.57	210.38	212.80	213.19	212.86	213.63	213.39	213.13	213.51	213.02	212.61	209.54	209.66	209.66	212.86	213.39	213.02	0.12	0.16	-3.32	-3.36
Roadmapepigenomics_Histone_narrow	NHLF_Lung_Fibroblasts	H3K4me3	209.54	210.57	208.26	210.56	211.06	209.20	210.77	209.90	210.92	212.78	213.68	213.68	213.99	213.84	213.78	214.09	213.67	213.13	209.54	210.56	210.77	213.68	213.84	213.67	1.23	-0.01	-4.14	-2.89
Roadmapepigenomics_Histone_narrow	Sigmoid_Colon	H3K4me3	209.53	210.52	208.82	210.86	210.99	209.02	210.89	209.92	210.70	212.89	213.46	213.53	213.86	213.79	213.56	214.23	213.49	213.13	209.53	210.86	210.89	213.46	213.79	213.49	1.36	0.04	-3.93	-2.60
Cistrome_ChIP	HPB-ALL	NOTCH1	209.53	210.55	208.73	210.46	210.61	208.45	210.45	210.21	210.22	211.99	213.13	212.68	213.29	213.31	212.92	213.71	212.64	211.77	209.53	210.46	210.45	212.68	213.29	212.64	0.92	-0.04	-3.15	-2.19
Roadmapepigenomics_Histone_narrow	Breast_vHMEC	H3K4me3	209.53	210.60	207.54	210.40	211.26	208.97	210.77	209.35	210.58	212.75	213.43	213.47	213.96	213.75	213.67	214.14	213.43	213.17	209.53	210.40	210.77	213.43	213.75	213.43	1.24	0.00	-3.91	-2.67
HAIB_TFBS	MCF-7	GABPA	209.53	209.79	207.78	210.32	210.89	208.39	211.00	208.79	210.80	212.28	212.54	212.38	213.34	213.37	212.68	213.78	212.57	211.87	209.53	210.32	210.89	212.38	213.34	212.57	1.37	0.19	-2.85	-1.68
TxnFactorChIPV3	GM12878	PAX5	208.98	209.96	209.52	209.77	209.86	208.82	209.88	209.34	209.77	210.00	210.52	210.52	211.03	210.99	210.38	210.90	210.63	208.56	209.52	209.77	209.86	210.52	210.99	210.63	0.33	0.11	-1.00	-0.78
Roadmapepigenomics_Histone_narrow	CD4+_CD25-_Th_Primary_Cells-I	H3K4me1	206.78	210.21	209.49	209.82	209.51	209.67	208.25	210.29	209.40	209.24	212.16	211.94	211.74	211.79	211.95	211.95	211.66	209.72	209.49	209.67	209.51	211.94	211.79	211.66	0.02	-0.28	-2.45	-2.15
Roadmapepigenomics_Histone_narrow	CD4+_CD25-_CD45RO+_Memory_Primary_Cells	H3K4me1	206.81	209.52	209.49	209.68	209.39	210.02	207.13	210.34	209.43	208.38	212.13	211.94	211.78	211.96	211.99	210.98	212.01	209.95	209.49	209.68	209.39	211.94	211.96	210.98	-0.10	-0.97	-2.45	-1.58
TxnFactorChIPV3	HepG2	YY1	209.49	210.68	207.99	210.34	210.61	208.58	210.77	209.68	211.14	212.79	212.95	212.88	213.63	213.64	213.18	213.78	213.09	212.66	209.49	210.34	210.61	212.88	213.63	213.09	1.12	0.21	-3.39	-2.48
Roadmapepigenomics_Histone_narrow	HUVEC_Umbilical_Vein_Endothelial_Cells	H3K9ac	209.49	210.25	209.03	210.43	210.74	209.38	209.94	209.69	210.51	211.86	213.00	212.97	213.35	213.18	212.96	213.62	212.83	211.81	209.49	210.43	209.94	212.97	213.18	212.83	0.45	-0.14	-3.49	-2.89
Roadmapepigenomics_Histone_narrow	K562_Leukemia	H3K4me3	209.48	210.49	208.77	210.59	210.85	209.36	210.14	209.85	210.92	211.93	213.28	213.01	213.54	213.34	213.29	213.71	213.01	212.37	209.48	210.59	210.14	213.01	213.34	213.01	0.65	0.00	-3.53	-2.88
ReMap_ChIP	p493_6_0hr	MAX	209.47	210.54	209.42	210.39	210.29	208.98	210.49	210.35	210.43	212.72	213.17	212.87	213.38	213.13	213.01	213.43	213.21	212.42	209.47	210.29	210.29	212.87	213.13	213.21	0.81	0.34	-3.40	-2.92
Roadmapepigenomics_Histone_narrow	Placenta_Amnion	H3K4me3	209.46	210.41	207.54	210.77	210.36	208.26	210.71	208.86	210.58	213.00	213.72	213.78	214.12	214.04	213.70	214.23	213.51	213.28	209.46	210.36	210.36	213.72	214.04	213.51	0.90	-0.20	-4.25	-3.15
TxnFactorChIPV3	HepG2	GABPA	209.46	210.13	208.63	210.64	210.68	208.66	210.85	209.81	210.73	212.92	213.08	212.92	213.64	213.50	213.10	213.82	213.04	212.63	209.46	210.64	210.68	212.92	213.50	213.04	1.22	0.11	-3.46	-2.35
TxnFactorChIPV3	HeLa-S3	TBP	209.46	209.75	208.60	210.06	210.31	208.32	210.49	208.79	210.33	211.62	212.13	212.02	212.70	212.76	212.17	213.33	212.00	211.46	209.46	210.06	210.31	212.02	212.70	212.00	0.85	-0.01	-2.56	-1.69
Roadmapepigenomics_Histone_narrow	Left_Ventricle	H3K4me3	209.45	210.37	208.14	210.95	210.66	208.54	210.40	209.56	210.78	212.84	213.95	213.58	214.03	214.05	213.88	214.12	213.67	213.20	209.45	210.66	210.40	213.58	214.03	213.67	0.94	0.09	-4.12	-3.27
ReMap_ChIP	skno1_leukemic	RUNX1	209.44	210.50	209.33	210.47	210.54	209.00	210.07	210.09	210.47	212.41	212.93	212.74	213.23	213.14	212.93	213.43	212.64	211.82	209.44	210.47	210.07	212.74	213.14	212.64	0.63	-0.10	-3.29	-2.56
Misc_Histone	NeutrophilCells	H3K4me1	206.64	209.55	209.44	209.27	208.98	209.09	208.31	210.10	209.38	208.63	211.85	211.92	211.75	211.49	211.61	211.85	211.34	209.07	209.44	209.09	208.98	211.85	211.61	211.34	-0.47	-0.51	-2.41	-2.36
HAIB_TFBS	K562	CREB1	209.44	210.36	206.79	210.18	210.21	208.09	210.27	208.45	209.55	211.45	212.21	212.12	213.18	212.90	212.32	213.49	212.18	211.39	209.44	210.18	210.21	212.12	212.90	212.18	0.77	0.06	-2.69	-1.97
TxnFactorChIPV3	HepG2	MXI1	209.44	210.91	208.90	210.76	210.82	209.30	211.15	209.97	210.89	212.78	213.00	212.85	213.68	213.48	213.12	213.79	213.19	212.52	209.44	210.76	210.82	212.85	213.48	213.19	1.39	0.34	-3.41	-2.36
Roadmapepigenomics_Histone_narrow	Peripheral_Blood_Mononuclear_Primary_Cells	H3K4me1	209.36	210.52	209.43	210.42	210.49	209.49	210.08	209.94	210.83	210.99	212.85	212.77	213.16	212.97	212.72	213.09	212.47	211.64	209.43	210.42	210.08	212.77	212.97	212.47	0.65	-0.30	-3.34	-2.39
Roadmapepigenomics_ActiveChromatin	CD34	2_TssAFlnk	208.67	210.22	209.43	210.71	210.37	209.84	210.01	210.26	210.30	212.43	213.68	213.41	213.64	213.73	213.60	213.58	213.45	212.77	209.43	210.37	210.01	213.41	213.64	213.45	0.58	0.05	-3.98	-3.45
Roadmapepigenomics_Histone_narrow	Duodenum_Mucosa	H3K9ac	209.42	210.05	208.23	210.52	210.87	209.26	210.54	209.76	210.68	211.56	213.07	213.13	213.31	213.19	213.05	213.50	212.90	212.05	209.42	210.52	210.54	213.07	213.19	212.90	1.13	-0.18	-3.66	-2.35
TxnFactorChIPV3	K562	MYC	209.41	210.63	208.97	210.77	210.99	208.84	210.68	209.21	210.68	212.21	212.93	212.68	213.45	213.30	212.98	213.71	212.65	212.06	209.41	210.77	210.68	212.68	213.30	212.65	1.27	-0.02	-3.27	-1.97
Roadmapepigenomics_Histone_narrow	Fetal_Kidney	H3K4me3	209.40	210.03	207.61	210.82	210.97	208.78	210.94	209.57	210.67	212.84	213.74	213.66	213.94	213.84	213.70	214.02	213.62	213.04	209.40	210.82	210.94	213.66	213.84	213.62	1.54	-0.05	-4.26	-2.68
Roadmapepigenomics_Histone_narrow	CD8_Naive_Primary_Cells	H3K9ac	209.40	210.81	209.12	210.80	211.11	209.47	210.60	210.02	210.97	211.77	212.57	212.47	213.23	213.08	212.73	213.77	212.60	212.09	209.40	210.80	210.60	212.47	213.08	212.60	1.20	0.13	-3.07	-2.00
Roadmapepigenomics_Histone_narrow	Stomach_Mucosa	H3K4me3	209.39	209.98	208.29	210.42	210.98	208.30	210.22	209.26	210.83	212.67	213.44	213.37	213.79	213.64	213.53	214.01	213.28	212.90	209.39	210.42	210.22	213.37	213.64	213.28	0.83	-0.09	-3.98	-3.06
Roadmapepigenomics_Histone_narrow	CD34_Cultured_Cells	H3K4me1	206.30	209.38	209.41	209.14	208.49	209.74	207.33	209.78	209.19	206.43	211.51	211.36	210.55	210.98	211.20	209.71	211.31	207.27	209.38	209.14	208.49	211.36	210.98	209.71	-0.89	-1.65	-1.98	-1.22
Roadmapepigenomics_Histone_narrow	Dnd41_TCell_Leukemia	H3K9ac	209.38	210.60	208.76	210.63	211.01	209.33	210.87	210.36	210.80	211.69	212.97	213.07	213.39	213.19	212.97	213.62	213.05	211.84	209.38	210.63	210.87	212.97	213.19	213.05	1.49	0.08	-3.59	-2.18
Roadmapepigenomics_Histone_narrow	CD4+_CD25-_IL17+_PMA-Ionomcyin_stimulated_Th17_Primary_Cells	H3K4me1	206.02	209.74	209.38	208.99	208.72	209.20	207.53	209.66	208.94	207.94	211.99	211.41	211.28	211.29	211.58	209.93	211.30	208.55	209.38	208.99	208.72	211.41	211.29	209.93	-0.66	-1.48	-2.04	-1.21
Roadmapepigenomics_Histone_narrow	Rectal_Mucosa.Donor_29	H3K4me3	209.37	210.43	209.00	210.26	210.87	209.21	209.84	210.01	210.50	211.33	213.52	213.24	213.41	213.19	213.55	213.46	213.10	212.17	209.37	210.26	209.84	213.24	213.41	213.10	0.47	-0.14	-3.88	-3.26
TxnFactorChIPV3	GM12878	EP300	209.37	210.55	208.96	208.80	210.01	208.45	209.26	209.63	209.20	193.71	200.04	200.15	199.64	200.13	198.96	201.14	198.98	192.25	209.37	208.80	209.26	200.04	199.64	198.98	-0.11	-1.06	9.33	10.28
Cistrome_ChIP	U87	MYC	209.35	210.51	208.16	210.36	210.55	208.49	210.80	209.09	210.27	212.68	213.10	212.92	213.58	213.46	212.99	213.85	212.94	212.31	209.35	210.36	210.55	212.92	213.46	212.94	1.19	0.01	-3.57	-2.39
Roadmapepigenomics_ActiveChromatin	CD3_Primary_Peripheral_UW	2_TssAFlnk	209.33	210.96	209.34	211.14	210.85	209.73	210.96	211.21	210.65	212.71	213.56	213.35	213.70	213.75	213.58	213.66	213.45	212.71	209.34	210.85	210.85	213.35	213.70	213.45	1.50	0.10	-4.01	-2.60
Roadmapepigenomics_Histone_narrow	Mobilized_CD34_Primary_Cells_Female	H3K4me1	206.45	209.37	209.33	208.40	208.73	208.79	207.27	209.95	208.98	206.45	211.52	211.39	210.99	211.13	211.49	210.75	211.10	207.59	209.33	208.73	208.73	211.39	211.13	210.75	-0.60	-0.63	-2.06	-2.02
Roadmapepigenomics_Histone_narrow	Fetal_Adrenal_Gland	H3K4me3	209.32	209.86	207.64	210.13	210.28	207.84	210.19	209.56	209.91	212.89	213.81	213.72	214.01	213.87	213.87	214.14	213.65	213.13	209.32	210.13	210.19	213.72	213.87	213.65	0.87	-0.07	-4.40	-3.46
Pazar_Chip	IMR90_Quiescent	P130	209.58	209.31	206.64	209.31	210.02	207.14	209.80	207.00	209.76	212.31	212.19	212.21	213.10	212.90	212.42	213.27	212.59	211.73	209.31	209.31	209.80	212.21	212.90	212.59	0.49	0.39	-2.89	-2.79
Enhancers_Hnisz2013	BI_CD4p_CD25-_Il17-_PMAstim_Th	Enhancer	207.43	209.97	209.30	209.44	209.73	209.77	208.32	209.16	209.41	197.77	206.95	204.93	206.65	206.72	205.89	207.43	204.49	198.18	209.30	209.73	209.73	204.93	206.65	204.49	0.43	-0.44	4.38	5.24
TxnFactorChIPV3	K562	ELF1	209.30	210.51	209.23	210.46	210.63	209.07	210.86	210.08	210.77	212.49	213.19	212.62	213.37	213.34	213.01	213.60	212.86	212.29	209.30	210.46	210.63	212.62	213.34	212.86	1.33	0.24	-3.33	-2.24
Roadmapepigenomics_Histone_narrow	Adult_Liver	H3K9ac	209.29	210.80	209.30	210.28	210.86	209.46	210.01	209.98	210.89	211.31	212.72	212.60	213.07	213.10	212.54	213.40	212.33	211.25	209.30	210.28	210.01	212.60	213.07	212.33	0.72	-0.27	-3.31	-2.32
Cistrome_ChIP	A549	RELA	209.23	210.32	209.28	210.31	210.18	209.38	210.56	209.65	210.58	211.14	212.34	212.53	213.05	212.81	212.47	213.16	212.40	211.26	209.28	210.18	210.18	212.34	212.81	212.40	0.90	0.05	-3.06	-2.21
Roadmapepigenomics_Histone_narrow	NHLF_Lung_Fibroblasts	H3K27ac	208.56	210.17	209.28	209.67	209.93	208.22	209.80	208.25	210.03	210.48	211.26	211.71	212.49	212.02	211.26	212.96	211.26	209.49	209.28	209.67	209.80	211.26	212.02	211.26	0.52	-0.01	-1.98	-1.46
Artem-ChIP	Germinal_B_cell_tonsil+CB4_1	KMT2D	209.27	210.13	208.62	210.04	210.11	208.03	209.96	209.05	210.28	211.34	211.19	211.28	212.26	212.29	211.46	212.72	211.56	210.41	209.27	210.04	209.96	211.28	212.26	211.56	0.69	0.28	-2.01	-1.60
Roadmapepigenomics_Histone_narrow	CD4+_CD25-_IL17-_PMA-Ionomycin_stimulated_MACS_purified_Th_Primary_Cells	H3K4me1	203.66	209.49	209.27	208.34	207.27	209.35	206.11	209.60	208.10	207.35	211.72	211.17	210.77	210.96	211.64	209.30	210.77	208.20	209.27	208.34	207.27	211.17	210.96	209.30	-2.00	-1.88	-1.90	-2.03
Roadmapepigenomics_Histone_narrow	NHDF-Ad_Adult_Dermal_Fibroblasts	H3K4me3	209.26	210.49	208.38	210.49	210.60	208.92	210.91	209.68	210.73	212.50	213.60	213.48	213.81	213.73	213.46	214.10	213.27	212.86	209.26	210.49	210.60	213.48	213.73	213.27	1.33	-0.21	-4.22	-2.68
TxnFactorChIPV3	K562	MAZ	209.26	209.80	208.69	210.85	210.49	208.74	210.81	209.28	210.69	212.01	213.09	212.96	213.45	213.34	213.22	213.60	212.99	212.39	209.26	210.49	210.49	212.96	213.34	212.99	1.23	0.03	-3.70	-2.50
TxnFactorChIPV3	NB4	MYC	209.26	210.61	208.74	210.18	210.44	208.70	210.61	209.33	210.45	211.30	212.23	212.26	212.98	212.73	212.17	213.33	212.19	211.29	209.26	210.18	210.44	212.23	212.73	212.19	1.18	-0.04	-2.97	-1.76
Roadmapepigenomics_Histone_narrow	Colonic_Mucosa	H3K27ac	209.26	210.35	208.84	210.54	210.64	208.92	210.16	209.31	210.47	209.94	211.66	211.72	212.32	211.84	211.49	212.77	211.36	209.41	209.26	210.54	210.16	211.66	211.84	211.36	0.90	-0.31	-2.41	-1.20
Roadmapepigenomics_Histone_narrow	HSMM_Skeletal_Muscle_Myoblasts	H3K9ac	209.25	209.85	208.01	209.95	210.50	208.75	210.29	209.18	210.48	211.40	212.32	212.00	213.15	212.95	212.36	213.57	212.07	211.41	209.25	209.95	210.29	212.00	212.95	212.07	1.04	0.07	-2.75	-1.78
Cistrome_ChIP	A549	ELF1	209.24	209.83	208.33	209.76	210.37	207.92	210.61	209.00	210.55	212.61	212.59	212.57	213.28	213.09	212.64	213.41	212.52	212.12	209.24	209.76	210.37	212.59	213.09	212.52	1.13	-0.07	-3.35	-2.16
Artem-ChIP	CD4+_T_cells+Activated_18h_2	POLR2A	209.23	210.02	207.87	209.77	209.76	207.46	210.33	207.79	209.52	210.54	211.04	210.29	211.54	211.16	210.36	211.88	210.80	209.00	209.23	209.76	209.76	210.54	211.16	210.80	0.53	0.26	-1.31	-1.04
Misc_ChIP	LoVo	SOX2	209.22	209.72	206.64	210.29	210.15	208.32	210.37	209.05	209.66	212.50	212.77	212.73	213.56	213.31	212.86	213.81	212.86	212.08	209.22	210.15	210.15	212.73	213.31	212.86	0.93	0.13	-3.51	-2.71
Roadmapepigenomics_Histone_narrow	Fetal_Kidney	H3K9ac	209.21	210.84	208.31	210.72	211.19	208.87	210.82	210.18	210.84	212.91	213.67	213.50	213.93	213.80	213.52	214.11	213.53	213.11	209.21	210.72	210.82	213.50	213.80	213.53	1.61	0.03	-4.29	-2.71
Roadmapepigenomics_Histone_narrow	HMEC_Mammary_Epithelial	H3K9ac	209.21	209.70	208.83	209.99	210.82	209.09	210.19	209.29	210.39	211.29	212.49	212.28	212.94	212.94	212.48	213.54	212.14	211.10	209.21	209.99	210.19	212.28	212.94	212.14	0.99	-0.14	-3.07	-1.94
Cistrome_ChIP	LoVo	IRF1	209.20	210.13	208.42	210.47	210.58	209.26	210.77	209.37	210.72	212.65	212.92	212.84	213.38	213.32	212.80	213.79	212.94	212.41	209.20	210.47	210.58	212.84	213.32	212.94	1.38	0.10	-3.64	-2.35
Roadmapepigenomics_Histone_narrow	Rectal_Mucosa.Donor_31	H3K27ac	209.20	210.24	209.08	210.24	210.83	209.67	210.22	209.78	210.67	209.70	212.09	211.40	212.35	211.98	211.42	212.42	211.21	209.71	209.20	210.24	210.22	211.40	211.98	211.21	1.02	-0.19	-2.20	-0.99
Cistrome_ChIP	KOPT-K1_Persisters	BRD4	209.19	209.88	207.25	210.25	210.61	207.75	210.57	208.62	209.93	211.76	212.44	212.14	213.07	212.88	212.29	213.48	212.48	211.31	209.19	210.25	210.57	212.14	212.88	212.48	1.38	0.34	-2.95	-1.91
Roadmapepigenomics_ActiveChromatin	CD4+_CD25-_CD45RA+_Naive_Primary	ActiveChromatin	208.69	210.51	209.19	210.29	210.27	209.94	209.41	210.29	210.51	210.09	212.88	212.64	212.69	212.51	212.49	212.80	212.41	211.07	209.19	210.27	209.94	212.64	212.51	212.41	0.75	-0.23	-3.45	-2.47
Cistrome_ChIP	MCF-7	E2F1	209.19	209.35	207.33	209.89	210.11	207.66	210.53	208.87	209.97	212.75	213.22	213.15	213.76	213.60	213.32	213.87	213.18	212.52	209.19	209.89	210.11	213.15	213.60	213.18	0.93	0.03	-3.97	-3.07
DNaseI_Duke	Naive_B_cell	Dnase	209.18	210.49	209.12	210.33	210.93	208.65	210.18	210.47	210.54	210.87	212.97	212.76	213.23	212.97	212.85	213.30	212.64	211.62	209.18	210.33	210.18	212.76	212.97	212.64	1.00	-0.12	-3.58	-2.46
Cistrome_ChIP	MM1.S	BRD3	209.17	209.48	208.36	209.93	210.30	208.03	210.57	209.76	210.11	212.78	213.32	213.20	213.61	213.60	213.28	213.69	213.15	212.70	209.17	209.93	210.30	213.20	213.60	213.15	1.13	-0.05	-4.03	-2.85
TxnFactorChIPV3	K562+IFNg30	MYC	209.17	210.24	208.83	210.58	210.61	208.60	210.17	209.21	210.95	211.63	212.56	212.65	213.29	213.12	212.54	213.45	212.52	211.63	209.17	210.58	210.17	212.56	213.12	212.52	1.00	-0.04	-3.40	-2.35
Roadmapepigenomics_Histone_narrow	CD4_Memory_Primary_Cells	H3K4me1	204.98	209.27	209.16	208.36	208.13	209.31	206.11	209.52	208.21	207.59	211.58	211.17	210.42	211.14	211.40	208.26	211.24	207.80	209.16	208.36	208.13	211.17	211.14	208.26	-1.04	-2.91	-2.01	-0.14
Roadmapepigenomics_ActiveChromatin	Fetal_Brain_Male	1_TssA	209.16	209.64	208.06	210.11	210.29	208.12	210.40	208.83	210.17	212.74	212.97	212.64	213.53	213.43	213.05	213.76	212.92	212.28	209.16	210.11	210.29	212.74	213.43	212.92	1.13	0.19	-3.58	-2.64
ReMap_ChIP	uae_leukemic	FLI1	209.15	210.02	208.69	210.24	210.58	208.31	210.68	209.39	210.34	212.50	213.04	212.97	213.49	213.24	213.05	213.62	212.89	212.22	209.15	210.24	210.58	212.97	213.24	212.89	1.43	-0.07	-3.81	-2.31
Roadmapepigenomics_Histone_narrow	IMR90_Cell_Line	H3K4me3	209.15	210.01	207.93	210.39	210.26	208.23	210.55	209.12	210.70	212.71	213.75	213.66	213.78	213.80	213.66	214.07	213.63	213.07	209.15	210.26	210.26	213.66	213.78	213.63	1.11	-0.04	-4.51	-3.37
Roadmapepigenomics_ActiveChromatin	CD4+_CD25-_CD45RO+_Memory_Primary	2_TssAFlnk	208.68	210.20	209.14	210.62	210.23	209.60	210.28	210.34	210.02	212.51	213.57	213.38	213.58	213.54	213.46	213.50	213.35	212.87	209.14	210.23	210.23	213.38	213.54	213.35	1.08	-0.03	-4.24	-3.12
TxnFactorChIPV3	A549+DEX_100nM	CREB1	209.14	210.05	209.12	210.52	209.27	208.66	210.62	209.14	210.22	212.98	213.27	213.29	213.65	213.60	213.30	213.58	213.21	212.83	209.14	209.27	209.27	213.27	213.60	213.21	0.13	-0.05	-4.13	-3.94
ReMap_ChIP	mm1s_dmso	CDK9	209.14	209.70	207.88	209.66	210.22	208.09	209.82	209.02	209.54	211.73	212.31	211.76	212.94	212.79	212.24	213.31	212.16	211.09	209.14	209.66	209.82	211.76	212.79	212.16	0.68	0.40	-2.62	-2.34
Roadmapepigenomics_Histone_narrow	Pancreatic_Islets	H3K4me3	209.12	210.07	207.77	210.89	211.35	208.29	210.73	209.46	210.75	213.02	213.76	213.67	213.99	213.96	213.69	214.12	213.75	213.25	209.12	210.89	210.73	213.67	213.96	213.75	1.61	0.08	-4.55	-3.02
Roadmapepigenomics_Histone_narrow	HMEC_Mammary_Epithelial	H3K4me3	209.12	210.25	208.62	210.22	210.44	208.88	210.52	210.05	210.75	212.57	213.64	213.67	213.89	213.83	213.75	214.04	213.45	212.92	209.12	210.22	210.44	213.64	213.83	213.45	1.32	-0.19	-4.53	-3.02
Cistrome_ChIP	A549	GABPA	209.11	209.70	208.06	209.95	210.17	208.13	210.85	208.81	210.08	212.31	212.09	212.06	212.98	212.84	212.24	213.28	212.44	211.44	209.11	209.95	210.17	212.09	212.84	212.44	1.05	0.35	-2.98	-2.28
Cistrome_ChIP	HepG2	ELF1	209.11	209.57	208.44	210.07	210.37	207.69	210.50	209.03	210.46	212.24	212.92	212.81	213.41	213.40	212.98	213.66	212.89	212.49	209.11	210.07	210.37	212.81	213.40	212.89	1.26	0.08	-3.70	-2.52
Roadmapepigenomics_Histone_narrow	Psoas_Muscle	H3K4me3	209.11	210.37	207.72	210.56	210.65	208.51	210.44	209.41	210.50	212.68	213.76	213.67	213.93	213.86	213.75	214.13	213.74	213.29	209.11	210.56	210.44	213.67	213.86	213.74	1.33	0.07	-4.57	-3.30
Roadmapepigenomics_Histone_narrow	Fetal_Muscle_Trunk	H3K4me3	209.10	210.33	207.48	210.54	210.76	208.29	210.65	209.22	210.17	212.84	213.74	213.75	214.05	213.87	213.81	214.14	213.63	213.20	209.10	210.54	210.65	213.74	213.87	213.63	1.55	-0.11	-4.64	-2.98
Pazar_Chip	IMR90_Senescent	RB2	209.10	209.65	207.19	209.57	209.59	207.72	210.16	208.46	209.30	212.33	212.39	212.13	213.04	212.98	212.37	213.29	212.42	211.64	209.10	209.57	209.59	212.33	212.98	212.42	0.49	0.09	-3.23	-2.83
Roadmapepigenomics_ActiveChromatin	Brain_Anterior_Caudate	1_TssA	209.08	210.30	207.84	210.52	210.56	208.30	211.07	209.31	210.72	212.99	213.74	213.72	213.89	213.86	213.84	214.16	213.58	213.14	209.08	210.52	210.56	213.72	213.86	213.58	1.48	-0.15	-4.65	-3.02
Cistrome_ChIP	ME-1	EP300	209.06	210.83	208.97	209.79	210.16	208.69	210.21	209.93	210.07	210.51	212.11	211.98	212.47	212.27	211.60	212.66	211.59	210.00	209.06	209.79	210.16	211.98	212.27	211.59	1.10	-0.39	-2.92	-1.43
Cistrome_ChIP	CUTLL1	NOTCH1	209.05	210.06	208.40	209.86	210.05	207.48	210.66	208.88	210.25	212.59	212.91	212.75	213.27	213.13	212.73	213.45	212.95	212.32	209.05	209.86	210.05	212.75	213.13	212.95	1.00	0.20	-3.71	-2.90
Roadmapepigenomics_Histone_narrow	Fetal_Muscle_Leg	H3K4me3	209.03	210.13	207.17	210.33	210.36	208.05	210.50	209.31	210.39	212.83	213.75	213.88	213.93	213.98	213.80	214.14	213.69	213.39	209.03	210.33	210.36	213.75	213.93	213.69	1.33	-0.06	-4.72	-3.33
Cistrome_ChIP	HCT-116	YY1	209.03	209.92	209.00	210.20	210.42	208.34	210.48	209.27	210.82	212.50	213.06	213.11	213.52	213.53	213.01	213.77	212.93	212.25	209.03	210.20	210.42	213.06	213.52	212.93	1.39	-0.13	-4.03	-2.51
Cistrome_ChIP	MCF-7	PML	209.02	209.76	207.99	210.38	210.75	208.71	211.17	209.24	210.57	213.20	212.76	212.58	213.44	213.29	212.53	213.72	212.88	212.53	209.02	210.38	210.75	212.76	213.29	212.88	1.72	0.12	-3.73	-2.13
Cistrome_ChIP	GM12891	SPI1	206.68	209.68	209.02	208.13	207.51	206.75	206.56	209.10	207.26	198.40	200.18	201.93	199.70	200.21	200.93	197.52	201.45	187.19	209.02	207.51	206.75	200.18	200.21	197.52	-2.27	-2.66	8.84	9.23
Roadmapepigenomics_Histone_narrow	Peripheral_Blood_Mononuclear_Primary_Cells	H3K9ac	209.01	210.43	208.83	210.46	210.49	209.57	210.21	209.98	210.72	210.57	212.64	212.59	213.13	212.90	212.78	213.42	212.49	211.63	209.01	210.46	210.21	212.59	212.90	212.49	1.20	-0.10	-3.58	-2.28
TxnFactorChIPV3	GM12878	SPI1	206.28	209.71	209.01	207.70	207.69	206.89	207.93	209.17	207.52	198.69	202.13	202.30	200.40	200.46	200.34	198.05	201.32	190.42	209.01	207.69	207.69	202.13	200.40	198.05	-1.32	-4.09	6.88	9.65
Roadmapepigenomics_Histone_narrow	Gastric	H3K27ac	209.01	210.01	208.21	210.37	210.50	208.27	210.10	209.20	210.36	211.06	212.17	212.24	212.95	212.67	212.31	213.31	212.02	211.39	209.01	210.37	210.10	212.17	212.67	212.02	1.09	-0.15	-3.16	-1.92
TxnFactorChIPV3	HeLa-S3	MAZ	209.01	210.00	208.34	210.05	210.68	208.70	210.90	209.88	210.53	212.20	212.82	212.71	213.58	213.51	212.88	213.67	212.90	212.29	209.01	210.05	210.68	212.71	213.51	212.90	1.67	0.19	-3.71	-2.22
ReMap_ChIP	a549	NFKB1	208.89	209.63	209.00	210.38	210.28	209.15	210.08	208.48	210.23	211.00	211.90	211.78	212.58	212.19	211.88	212.48	211.88	210.73	209.00	210.28	210.08	211.78	212.19	211.88	1.08	0.10	-2.78	-1.79
Cistrome_ChIP	P493-6+T24	MAX	209.00	210.39	208.62	210.24	209.65	208.46	210.33	209.69	209.68	212.21	212.51	212.54	212.92	212.96	212.31	212.89	212.54	211.62	209.00	209.65	209.65	212.51	212.92	212.54	0.65	0.03	-3.50	-2.88
Roadmapepigenomics_Histone_narrow	Dnd41_TCell_Leukemia	H2A.Z	209.00	210.20	208.63	210.37	211.06	208.63	210.67	210.11	210.34	211.93	212.95	212.64	213.49	213.27	212.71	213.73	212.81	211.99	209.00	210.37	210.67	212.64	213.27	212.81	1.67	0.17	-3.64	-2.14
TxnFactorChIPV3	PFSK-1	TAF1	209.17	209.00	206.60	209.74	210.38	207.36	210.15	208.05	209.60	211.87	211.66	211.44	213.05	212.80	212.00	213.46	211.65	210.92	209.00	209.74	210.15	211.66	212.80	211.65	1.15	-0.01	-2.67	-1.50
DNaseI_Duke	GM18507	Dnase	208.99	210.19	208.83	210.04	210.22	207.90	210.00	209.80	209.98	210.36	212.27	212.33	212.58	212.68	212.33	213.08	212.08	210.64	208.99	210.04	210.00	212.27	212.58	212.08	1.01	-0.20	-3.28	-2.07
Misc_ChIP	LoVo	RFX1	208.99	209.55	207.33	210.20	210.29	207.63	210.25	208.64	210.06	212.31	212.98	212.81	213.62	213.33	212.93	213.67	212.59	211.87	208.99	210.20	210.25	212.81	213.33	212.59	1.26	-0.22	-3.82	-2.34
Roadmapepigenomics_Histone_narrow	Stomach_Smooth_Muscle	H3K9ac	208.97	209.81	207.61	210.28	210.10	208.23	210.13	208.86	210.29	211.81	212.96	212.88	213.39	213.25	212.83	213.72	212.93	212.25	208.97	210.10	210.10	212.88	213.25	212.93	1.13	0.05	-3.91	-2.83
Roadmapepigenomics_Histone_narrow	H1_BMP4_Derived_Mesendoderm_Cultured_Cells	H3K4me3	208.96	210.13	207.14	210.70	210.30	208.56	210.60	209.07	210.18	213.03	213.75	213.65	214.02	213.87	213.70	214.20	213.57	213.22	208.96	210.30	210.30	213.65	213.87	213.57	1.33	-0.09	-4.69	-3.27
Artem-ChIP	Naive_T_cells_2	POLR2A	208.96	209.04	206.69	209.28	209.49	206.83	210.52	208.16	209.31	211.44	211.00	210.88	212.09	212.15	211.07	212.78	211.33	210.21	208.96	209.28	209.49	211.00	212.09	211.33	0.53	0.33	-2.04	-1.84
Roadmapepigenomics_Histone_narrow	Pancreatic_Islets	H3K27ac	208.96	209.96	208.11	210.35	210.45	208.07	209.94	208.90	210.69	211.68	212.52	212.41	213.03	212.97	212.39	213.46	212.28	211.35	208.96	210.35	209.94	212.41	212.97	212.28	0.98	-0.14	-3.46	-2.34
DNaseI_Duke	GC_B_cell	Dnase	208.95	210.01	207.44	209.96	209.95	207.91	209.63	209.23	209.93	210.73	212.73	212.66	212.89	212.81	212.46	213.21	212.41	211.28	208.95	209.95	209.63	212.66	212.81	212.41	0.67	-0.25	-3.71	-2.78
Roadmapepigenomics_ActiveChromatin	CD4+_CD25-_IL17-_PMA-Ionomycin_stimulated_MACS_purified_Th_Primary	2_TssAFlnk	206.56	209.81	208.95	209.33	209.29	209.42	208.47	210.01	209.08	212.10	213.23	213.47	213.27	213.17	213.36	212.60	213.20	212.07	208.95	209.33	209.29	213.23	213.27	212.60	0.34	-0.63	-4.28	-3.31
Roadmapepigenomics_Histone_narrow	HMEC_Mammary_Epithelial	H3K27ac	208.94	210.15	208.74	209.46	210.11	208.47	209.52	208.78	210.40	209.95	210.75	210.61	212.29	211.75	211.10	212.57	210.85	208.78	208.94	209.46	209.52	210.61	211.75	210.85	0.58	0.25	-1.66	-1.33
Cistrome_ChIP	Monocyte_CD14+	IRF1	208.41	209.16	208.92	207.79	207.49	207.63	208.62	208.62	209.06	203.37	205.34	205.35	203.98	205.14	204.58	200.20	204.63	198.22	208.92	207.63	207.63	205.34	204.58	200.20	-1.29	-5.14	3.58	7.43
TxnFactorChIPV3	K562	CCNT2	208.92	209.63	208.47	210.01	210.09	207.88	210.01	208.70	210.07	212.48	213.08	212.98	213.41	213.50	212.98	213.67	213.04	212.46	208.92	210.01	210.01	212.98	213.41	213.04	1.09	0.06	-4.07	-3.03
Roadmapepigenomics_Histone_narrow	Adipose_Nuclei	H3K27ac	207.27	210.02	208.90	209.48	209.68	209.09	209.17	208.83	210.50	208.73	210.63	210.59	211.60	211.33	210.94	212.08	210.45	207.64	208.90	209.48	209.17	210.59	211.33	210.45	0.27	-0.14	-1.70	-1.28
Cistrome_ChIP	K562	ELF1	208.88	209.85	208.36	210.32	210.44	207.82	210.13	209.18	210.07	212.08	213.19	212.78	213.34	213.20	212.99	213.56	212.65	211.87	208.88	210.32	210.13	212.78	213.20	212.65	1.24	-0.13	-3.89	-2.52
Roadmapepigenomics_Dnase_narrow	CD3_Primary_Cells_Cord_BI	Dnase	208.84	210.42	208.88	210.08	210.24	208.44	209.43	209.38	210.17	208.76	211.93	211.71	212.17	211.96	211.83	212.43	211.38	210.24	208.88	210.08	209.43	211.71	211.96	211.38	0.56	-0.33	-2.83	-1.94
TxnFactorChIPV3	K562	HMGN3	208.87	209.44	208.00	210.05	210.31	208.86	210.43	209.13	210.07	212.51	213.02	212.92	213.58	213.37	213.02	213.66	212.91	212.38	208.87	210.05	210.31	212.92	213.37	212.91	1.44	-0.01	-4.06	-2.60
Artem-ChIP	TCM+12	POLR2A	208.87	209.25	207.29	210.19	209.79	206.98	210.20	208.21	209.32	211.07	211.26	210.63	212.24	211.79	211.06	212.69	211.08	210.56	208.87	209.79	209.79	211.07	211.79	211.08	0.92	0.01	-2.21	-1.29
TxnFactorChIPV3	HeLa-S3	E2F1	208.86	209.50	207.38	209.96	210.37	207.47	209.91	208.47	209.94	212.71	212.91	213.04	213.67	213.41	213.08	213.82	212.86	212.56	208.86	209.96	209.91	212.91	213.41	212.86	1.04	-0.05	-4.05	-2.95
TxnFactorChIPV3	GM12878	TBL1XR1	208.85	210.63	208.47	209.45	210.20	208.20	210.31	209.44	209.67	207.58	208.82	208.29	208.90	209.45	208.58	209.83	208.71	205.59	208.85	209.45	210.20	208.29	208.90	208.71	1.35	0.42	0.56	1.49
TxnFactorChIPV3	K562+IFNg6h	MYC	208.85	210.17	207.81	210.18	210.30	208.36	210.76	208.63	209.68	211.64	212.33	212.27	212.99	212.81	212.21	213.33	212.20	211.36	208.85	210.18	210.30	212.27	212.81	212.20	1.45	-0.06	-3.41	-1.90
Cistrome_ChIP	GM12892	PAX5	208.85	209.90	207.72	210.16	209.98	207.93	210.82	208.51	209.97	212.93	213.13	213.20	213.48	213.40	213.31	213.74	213.29	212.65	208.85	209.98	209.98	213.13	213.40	213.29	1.13	0.16	-4.28	-3.31
TxnFactorChIPV3	HeLa-S3	MXI1	208.85	209.86	207.51	209.62	209.66	207.87	210.48	207.71	209.82	211.55	212.10	212.04	213.08	212.92	212.08	213.38	212.11	211.49	208.85	209.62	209.66	212.04	212.92	212.11	0.81	0.06	-3.20	-2.45
TxnFactorChIPV3	K562+IFNg30	IRF1	208.83	209.87	208.34	209.97	210.13	208.47	210.66	208.87	210.35	211.61	211.80	211.89	212.88	212.61	211.88	213.06	211.88	211.38	208.83	209.97	210.13	211.80	212.61	211.88	1.30	0.08	-2.98	-1.75
TxnFactorChIPV3	SK-N-SH	SIN3AK20	208.83	209.62	207.42	209.54	209.57	207.56	209.78	207.29	209.82	211.66	211.79	211.81	212.79	212.73	211.76	213.29	212.02	210.79	208.83	209.54	209.57	211.79	212.73	212.02	0.75	0.24	-2.96	-2.45
Roadmapepigenomics_Histone_narrow	Dnd41_TCell_Leukemia	H3K4me2	208.82	210.01	208.47	210.41	210.72	208.66	210.06	209.93	210.43	211.23	212.98	212.64	213.22	212.87	213.04	213.39	212.55	211.55	208.82	210.41	210.06	212.64	213.04	212.55	1.23	-0.09	-3.81	-2.49
Cistrome_ChIP	SK-N-SH	GABPA	208.82	209.71	207.69	210.24	210.13	207.42	210.43	208.88	210.18	212.66	212.61	212.02	213.09	212.99	212.35	213.39	212.48	211.92	208.82	210.13	210.13	212.61	212.99	212.48	1.31	-0.13	-3.78	-2.34
Roadmapepigenomics_Histone_narrow	CD34_Primary_Cells	H3K4me1	207.04	209.48	208.82	209.25	208.63	209.11	208.52	209.93	209.38	210.17	212.46	212.25	212.12	212.20	212.63	212.05	212.04	210.91	208.82	209.11	208.63	212.25	212.20	212.04	-0.20	-0.21	-3.43	-3.41
Roadmapepigenomics_ActiveChromatin	Thymus	ActiveChromatin	208.14	209.92	208.82	209.59	210.68	208.61	209.24	209.64	210.25	210.94	213.13	212.98	213.05	212.95	213.02	213.31	212.77	211.65	208.82	209.59	209.24	212.98	213.02	212.77	0.42	-0.21	-4.16	-3.54
Roadmapepigenomics_Histone_narrow	Bone_Marrow_Derived_Mesenchymal_Stem_Cell_Cultured_Cells	H3K9ac	208.80	210.35	208.75	210.24	210.15	209.42	210.18	209.94	210.73	211.53	212.62	212.53	213.13	213.05	212.84	213.39	212.41	211.47	208.80	210.15	210.15	212.53	213.05	212.41	1.35	-0.12	-3.73	-2.26
Roadmapepigenomics_Histone_narrow	hESC_Derived_CD56+_Mesoderm_Cultured_Cells	H3K4me3	208.79	209.14	206.62	209.83	209.79	207.98	209.87	208.41	210.03	212.49	213.79	213.60	213.91	213.82	213.75	214.06	213.47	212.84	208.79	209.79	209.79	213.60	213.82	213.47	1.00	-0.13	-4.81	-3.67
Roadmapepigenomics_Histone_narrow	Fetal_Brain_Male	H3K4me3	208.78	209.94	207.64	209.91	210.68	207.98	210.64	209.80	210.00	212.97	213.29	213.34	213.73	213.61	213.48	213.94	213.33	212.61	208.78	209.91	210.64	213.29	213.61	213.33	1.87	0.04	-4.51	-2.69
Roadmapepigenomics_Histone_narrow	GM12878_Lymphoblastoid	H3K4me1	203.99	208.78	208.82	207.45	208.05	208.61	205.89	209.89	208.03	148.17	200.38	198.50	172.54	183.61	197.75	96.37	198.76	159.63	208.78	208.05	208.05	198.50	183.61	159.63	-0.72	-38.87	10.28	48.43
Roadmapepigenomics_Histone_narrow	Adipose_Nuclei	H3K9ac	208.77	209.65	208.29	209.68	210.09	208.52	209.44	209.08	210.49	210.92	212.98	212.47	212.87	212.87	212.70	213.38	212.51	211.30	208.77	209.68	209.44	212.47	212.87	212.51	0.68	0.04	-3.71	-3.07
Roadmapepigenomics_ActiveChromatin	CD8_Naive_Primary	2_TssAFlnk	206.87	209.99	208.76	209.32	208.70	209.03	208.83	210.40	209.08	212.64	213.64	213.44	213.59	213.61	213.51	213.38	213.58	212.78	208.76	209.03	208.83	213.44	213.59	213.38	0.06	-0.06	-4.68	-4.55
TxnFactorChIPV3	K562	SIN3AK20	208.74	210.27	208.06	210.67	210.32	208.39	210.60	208.86	210.47	212.67	212.65	212.64	213.53	213.20	212.71	213.78	212.80	212.31	208.74	210.32	210.32	212.65	213.20	212.80	1.58	0.16	-3.91	-2.49
Roadmapepigenomics_Histone_narrow	Mobilized_CD34_Primary_Cells_Male	H3K4me1	205.35	208.88	208.74	208.03	207.55	208.27	206.76	209.03	208.29	206.99	211.61	211.32	211.07	210.74	211.43	210.33	210.73	207.42	208.74	208.03	207.55	211.32	211.07	210.33	-1.18	-0.99	-2.58	-2.77
Roadmapepigenomics_ActiveChromatin	CD4+_CD25-_IL17+_PMA-Ionomcyin_stimulated_Th17_Primary	2_TssAFlnk	206.19	209.61	208.73	208.59	209.22	208.82	208.44	209.41	208.81	211.80	213.36	213.26	213.29	213.28	213.44	212.43	213.27	212.30	208.73	208.82	208.82	213.26	213.29	212.43	0.09	-0.83	-4.53	-3.61
Roadmapepigenomics_ActiveChromatin	Fetal_Muscle_Leg	1_TssA	208.72	208.81	206.70	209.37	209.69	206.79	209.86	207.77	209.46	211.90	212.71	212.41	213.40	213.21	212.72	213.84	212.64	211.90	208.72	209.37	209.69	212.41	213.21	212.64	0.97	0.23	-3.69	-2.95
Roadmapepigenomics_ActiveChromatin	CD3_Primary_Peripheral_UW	ActiveChromatin	207.71	209.66	208.72	209.95	209.86	208.87	208.97	209.52	210.05	209.08	212.60	212.18	212.22	212.32	212.41	212.79	212.01	210.44	208.72	209.86	208.97	212.18	212.32	212.01	0.25	-0.17	-3.47	-3.04
Roadmapepigenomics_Histone_narrow	NHEK-Epidermal_Keratinocytes	H3K27ac	208.27	210.11	208.71	209.34	210.18	209.33	209.64	207.91	210.27	209.98	211.01	210.95	212.00	212.03	210.86	212.75	211.01	208.24	208.71	209.34	209.64	210.95	212.00	211.01	0.92	0.06	-2.24	-1.37
TxnFactorChIPV3	K562	MAX	208.71	209.99	207.84	210.41	210.45	208.72	210.59	208.71	210.25	211.70	212.98	212.75	213.37	213.21	212.89	213.56	212.78	212.14	208.71	210.41	210.45	212.75	213.21	212.78	1.74	0.03	-4.04	-2.33
Roadmapepigenomics_Histone_narrow	Rectal_Mucosa.Donor_31	H3K4me3	208.71	209.38	207.55	210.39	210.43	208.45	209.67	208.76	210.24	211.87	213.62	213.55	213.70	213.53	213.45	213.80	213.30	212.70	208.71	210.39	209.67	213.55	213.53	213.30	0.96	-0.25	-4.84	-3.63
TxnFactorChIPV3	GM12891	SPI1	207.07	209.60	208.71	207.05	207.68	206.97	206.57	208.66	207.00	197.50	201.54	201.48	199.67	200.52	200.54	197.03	201.52	189.48	208.71	207.05	206.97	201.48	200.52	197.03	-1.75	-4.44	7.24	9.93
Roadmapepigenomics_Dnase_narrow	CD19_Primary_Cells_Peripheral_UW	Dnase	208.49	210.08	208.71	209.71	210.26	208.09	209.24	209.56	209.86	208.29	211.51	211.93	212.01	211.80	211.53	212.51	210.85	209.56	208.71	209.71	209.24	211.51	211.80	210.85	0.53	-0.66	-2.80	-1.61
Cistrome_ChIP	LoVo	ETS2	208.90	208.70	206.21	209.33	209.37	206.96	209.70	207.19	208.92	211.85	211.62	211.49	212.66	212.55	211.50	213.12	211.77	210.65	208.70	209.33	209.37	211.62	212.55	211.77	0.67	0.15	-2.92	-2.40
TxnFactorChIPV3	HepG2	ELF1	208.70	209.95	207.97	209.98	210.17	208.26	210.05	209.04	210.05	212.42	212.83	212.59	213.29	213.11	212.66	213.38	212.72	212.35	208.70	209.98	210.05	212.59	213.11	212.72	1.35	0.14	-3.89	-2.67
Cistrome_ChIP	CUTLL1	RUNX1	208.69	209.91	207.72	209.99	210.20	207.93	210.26	208.86	209.51	210.92	212.18	211.90	212.73	212.88	211.95	213.39	211.87	210.66	208.69	209.99	210.20	211.90	212.73	211.87	1.51	-0.03	-3.21	-1.67
Artem-ChIP	Namalwa_B_cell	NELFB	208.68	209.08	207.15	209.22	209.51	207.31	209.82	207.79	209.69	211.87	211.61	211.74	212.49	212.35	211.36	212.56	211.69	210.72	208.68	209.22	209.51	211.74	212.35	211.69	0.83	-0.06	-3.06	-2.18
TxnFactorChIPV3	GM12878	FOXM1	208.68	210.37	208.55	209.15	209.97	207.93	209.36	209.73	209.56	204.46	206.74	206.17	206.96	207.82	205.47	207.32	206.58	201.71	208.68	209.15	209.36	206.17	206.96	206.58	0.67	0.41	2.51	2.77
Roadmapepigenomics_Histone_narrow	Pancreatic_Islets	H3K9ac	208.68	209.70	207.69	210.23	210.24	208.08	210.83	208.79	210.11	212.37	213.33	213.34	213.65	213.54	213.37	213.87	213.10	212.55	208.68	210.23	210.24	213.33	213.54	213.10	1.56	-0.23	-4.65	-2.86
Roadmapepigenomics_ActiveChromatin	CD4+_CD25-_IL17+_PMA-Ionomcyin_stimulated_Th17_Primary	1_TssA	208.67	209.69	208.64	209.83	209.84	208.40	210.15	209.80	210.29	213.17	213.94	213.79	214.04	214.04	213.77	213.98	213.85	213.52	208.67	209.83	209.84	213.79	214.04	213.85	1.17	0.06	-5.12	-4.01
Cistrome_ChIP	LoVo	NFAT5	208.66	209.67	206.60	210.35	209.19	206.10	209.85	207.59	209.39	212.82	212.52	212.49	213.26	213.13	212.39	213.33	212.75	211.71	208.66	209.19	209.19	212.52	213.13	212.75	0.53	0.23	-3.86	-3.56
TxnFactorChIPV3	MCF-7	E2F1	208.65	209.38	207.25	209.85	209.91	207.65	210.51	208.87	209.99	212.56	213.12	213.06	213.72	213.51	213.16	213.91	213.09	212.41	208.65	209.85	209.91	213.06	213.51	213.09	1.26	0.04	-4.41	-3.19
TxnFactorChIPV3	GM12878	EGR1	208.63	210.31	208.23	210.27	210.30	208.46	210.21	209.34	210.17	212.69	212.91	212.96	213.24	213.21	212.91	213.24	213.19	212.37	208.63	210.27	210.21	212.91	213.21	213.19	1.58	0.27	-4.29	-2.97
Roadmapepigenomics_Histone_narrow	Esophagus	H3K4me3	208.62	209.88	206.72	210.04	210.47	207.87	210.22	208.82	209.96	212.51	213.72	213.73	213.89	213.71	213.79	214.02	213.56	213.02	208.62	210.04	210.22	213.72	213.79	213.56	1.60	-0.15	-5.09	-3.34
Roadmapepigenomics_Histone_narrow	Rectal_Mucosa.Donor_31	H3K9ac	208.49	210.10	208.61	210.17	210.48	208.60	209.72	209.64	210.40	211.40	212.96	213.09	213.31	213.22	213.12	213.49	212.84	212.04	208.61	210.17	209.72	212.96	213.22	212.84	1.10	-0.12	-4.34	-3.12
DNaseClusters	GM06990	Dnase	208.61	208.68	208.01	208.72	207.28	206.04	209.17	207.43	208.03	211.45	212.00	212.21	212.00	212.12	211.69	211.12	212.13	210.49	208.61	207.28	207.28	212.00	212.00	211.12	-1.33	-0.88	-3.39	-3.84
Roadmapepigenomics_Histone_narrow	Right_Atrium	H3K4me3	208.60	210.04	207.22	210.16	210.33	208.24	210.10	209.45	210.33	212.51	213.69	213.72	213.92	213.77	213.88	214.01	213.70	212.91	208.60	210.16	210.10	213.69	213.88	213.70	1.50	0.02	-5.09	-3.61
Cistrome_ChIP	A549	SP1	208.60	209.80	208.11	209.81	210.27	207.56	209.91	208.24	209.65	211.91	212.52	212.46	213.10	213.06	212.72	213.36	212.54	211.11	208.60	209.81	209.91	212.46	213.06	212.54	1.32	0.08	-3.86	-2.62
Cistrome_ChIP	MCF-7	GABPA	208.59	209.58	208.11	210.14	210.44	207.89	210.63	209.12	210.14	212.49	212.71	212.54	213.40	213.02	212.69	213.57	212.70	212.00	208.59	210.14	210.44	212.54	213.02	212.70	1.86	0.16	-3.96	-2.26
Misc_ChIP	LoVo	E2F7	208.59	209.03	206.34	209.53	209.87	206.74	209.65	208.13	209.47	211.45	212.56	212.48	213.04	213.05	212.36	213.56	212.51	211.16	208.59	209.53	209.65	212.48	213.04	212.51	1.06	0.02	-3.90	-2.86
Roadmapepigenomics_ActiveChromatin	Small_Intestine	ActiveChromatin	208.35	210.02	208.57	209.98	210.11	208.48	209.88	209.31	210.22	210.70	212.39	212.19	212.78	212.65	212.33	213.31	212.04	210.97	208.57	209.98	209.88	212.19	212.65	212.04	1.31	-0.15	-3.61	-2.16
Roadmapepigenomics_Histone_narrow	Fetal_Stomach	H3K4me3	208.57	209.58	206.51	210.35	209.99	207.60	210.22	208.72	210.23	212.84	213.92	213.69	213.99	213.83	213.81	214.14	213.73	213.08	208.57	209.99	209.99	213.69	213.83	213.73	1.42	0.05	-5.11	-3.74
ReMap_ChIP	lclgm10861_calcitriol	VDR	208.57	209.32	207.99	209.13	209.79	207.51	210.17	208.59	209.31	209.66	210.19	209.52	210.95	211.17	209.37	210.88	210.03	208.45	208.57	209.13	209.79	209.66	210.95	210.03	1.22	0.37	-1.09	-0.24
Roadmapepigenomics_Histone_narrow	Fetal_Intestine_Small	H3K4me3	208.56	209.18	206.55	210.54	209.93	207.41	209.99	208.51	209.95	212.81	213.75	213.72	213.91	213.81	213.71	213.97	213.60	213.03	208.56	209.93	209.93	213.72	213.81	213.60	1.37	-0.13	-5.16	-3.67
ReMap_ChIP	uae_leukemic_5hrzinc	FLI1	208.56	209.78	207.74	209.79	210.18	208.34	209.72	209.46	210.11	212.45	212.78	212.78	213.34	213.18	212.87	213.60	212.93	211.95	208.56	209.79	209.72	212.78	213.18	212.93	1.16	0.15	-4.22	-3.21
Roadmapepigenomics_Histone_narrow	HUVEC_Umbilical_Vein_Endothelial_Cells	H3K4me3	208.56	210.53	208.31	210.65	210.33	208.92	210.43	209.91	210.63	212.52	213.56	213.57	213.72	213.79	213.55	214.01	213.50	212.94	208.56	210.33	210.33	213.56	213.72	213.50	1.78	-0.06	-5.01	-3.17
ReMap_ChIP	jurkat	ETS1	208.55	209.19	206.62	209.57	208.43	206.37	209.92	207.44	209.16	212.60	212.39	212.44	213.08	213.02	212.34	212.95	212.74	211.76	208.55	208.43	208.43	212.44	213.02	212.74	-0.13	0.30	-3.88	-4.31
Roadmapepigenomics_Histone_narrow	Adult_Liver	H3K4me3	208.55	209.72	207.75	210.01	210.27	208.68	210.13	209.07	210.14	212.38	213.61	213.35	213.80	213.72	213.58	213.94	213.35	212.84	208.55	210.01	210.13	213.35	213.72	213.35	1.58	0.00	-4.80	-3.22
Cistrome_ChIP	ECC-1	YY1	208.54	209.41	207.98	210.08	210.17	207.84	210.44	208.26	209.84	212.90	213.03	212.78	213.58	213.43	213.07	213.77	213.11	212.30	208.54	210.08	210.17	212.90	213.43	213.11	1.63	0.21	-4.35	-2.94
TxnFactorChIPV3	K562	PML	208.54	209.78	206.27	209.89	209.85	206.50	210.04	207.51	209.48	211.62	211.59	211.29	212.84	212.66	211.89	213.17	211.59	210.65	208.54	209.85	209.85	211.59	212.66	211.59	1.31	0.00	-3.05	-1.74
Cistrome_ChIP	H1	SP4	208.54	208.81	206.45	209.64	209.99	206.84	210.31	208.33	209.64	212.61	213.37	213.23	213.67	213.53	213.34	213.74	213.35	212.96	208.54	209.64	209.99	213.23	213.53	213.35	1.46	0.11	-4.70	-3.36
TxnFactorChIPV3	HepG2	MAZ	208.53	209.54	207.82	209.83	209.77	207.32	210.24	208.32	210.24	212.11	212.83	212.72	213.44	213.41	212.78	213.66	212.89	212.24	208.53	209.77	209.77	212.72	213.41	212.89	1.24	0.16	-4.19	-3.12
Misc_ChIP	LoVo	MNT	208.53	209.15	206.92	209.83	209.89	208.03	209.59	208.30	209.59	211.55	212.53	212.21	213.10	213.12	212.43	213.41	212.39	211.36	208.53	209.83	209.59	212.21	213.10	212.39	1.06	0.18	-3.68	-2.80
Cistrome_ChIP	CD4+	KAT5	208.53	209.66	207.40	210.25	208.30	207.69	210.45	208.85	208.96	212.90	212.94	212.94	213.26	213.25	212.91	213.03	213.01	212.38	208.53	208.30	208.30	212.94	213.25	213.01	-0.23	0.07	-4.41	-4.71
Roadmapepigenomics_Histone_narrow	Colon_Smooth_Muscle	H3K9ac	208.51	209.30	207.70	210.60	210.15	208.30	210.34	209.00	210.30	212.03	212.69	212.55	213.28	213.28	212.61	213.43	212.36	211.68	208.51	210.15	210.15	212.55	213.28	212.36	1.63	-0.18	-4.03	-2.22
Roadmapepigenomics_Histone_narrow	HUVEC_Umbilical_Vein_Endothelial_Cells	H3K27ac	208.51	209.91	208.41	209.24	210.11	208.30	209.62	208.08	210.08	210.43	211.15	211.16	212.11	211.91	211.15	212.76	210.81	209.66	208.51	209.24	209.62	211.15	211.91	210.81	1.10	-0.34	-2.64	-1.19
Cistrome_ChIP	K562	NFYA	208.44	210.05	208.51	209.87	209.37	207.97	209.48	209.33	209.81	212.55	213.05	213.02	213.51	213.35	213.14	213.40	213.26	212.59	208.51	209.37	209.37	213.02	213.35	213.26	0.86	0.24	-4.51	-3.88
Roadmapepigenomics_Histone_narrow	Dnd41_TCell_Leukemia	H3K27ac	208.50	209.55	208.39	209.70	209.95	208.87	209.82	209.40	209.74	210.19	211.55	211.01	212.17	211.99	211.78	213.05	211.49	209.26	208.50	209.70	209.82	211.01	211.99	211.49	1.32	0.48	-2.51	-1.67
Roadmapepigenomics_Histone_narrow	Adult_Liver	H3K27ac	208.50	209.68	208.03	209.79	209.81	208.56	209.14	209.28	210.28	209.16	211.34	211.34	212.15	211.94	211.27	212.49	210.99	208.63	208.50	209.79	209.14	211.34	211.94	210.99	0.64	-0.35	-2.84	-1.85
Roadmapepigenomics_Histone_narrow	H9_Derived_Neuronal_Progenitor_Cultured_Cells	H3K4me3	208.49	209.17	206.65	210.01	210.10	208.29	210.04	208.50	209.88	212.55	213.67	213.44	213.78	213.71	213.58	213.99	213.46	212.77	208.49	210.01	210.04	213.44	213.71	213.46	1.55	0.02	-4.95	-3.42
Roadmapepigenomics_Histone_narrow	Stomach_Mucosa	H3K9ac	208.47	209.45	207.97	209.66	210.47	208.37	209.59	209.37	209.87	211.41	213.00	212.82	213.13	212.98	212.79	213.40	212.26	211.50	208.47	209.66	209.59	212.82	212.98	212.26	1.12	-0.56	-4.36	-2.67
TxnFactorChIPV3	HCT-116	YY1	208.46	209.34	207.28	209.13	209.86	207.43	209.84	208.74	210.25	212.13	212.39	212.18	212.78	212.69	211.83	213.20	212.08	211.22	208.46	209.13	209.84	212.18	212.69	212.08	1.38	-0.10	-3.72	-2.23
Cistrome_ChIP	LoVo	NFYC	208.46	209.37	207.48	209.67	208.66	207.06	209.99	207.28	209.49	212.39	212.49	212.51	213.13	213.03	212.19	213.25	212.46	211.92	208.46	208.66	208.66	212.49	213.03	212.46	0.20	-0.03	-4.03	-3.81
Roadmapepigenomics_Histone_narrow	NHDF-Ad_Adult_Dermal_Fibroblasts	H2A.Z	208.46	209.23	207.38	209.29	209.63	207.57	209.56	208.84	210.05	212.44	213.19	213.14	213.40	213.28	213.20	213.69	212.95	212.44	208.46	209.29	209.56	213.14	213.28	212.95	1.10	-0.20	-4.69	-3.38
Roadmapepigenomics_Histone_narrow	CD4_Naive_Primary_Cells	H3K4me1	203.68	208.67	208.46	207.12	206.47	208.84	205.47	208.79	206.90	206.88	211.67	211.33	210.68	210.80	211.26	208.45	211.21	208.63	208.46	207.12	206.47	211.33	210.80	208.63	-1.99	-2.69	-2.87	-2.17
Roadmapepigenomics_Histone_narrow	Penis_Foreskin_Melanocyte_Primary_Cells_skin03	H3K4me3	208.45	210.00	207.60	210.57	209.67	208.13	209.71	208.98	210.30	212.53	213.78	213.59	213.90	213.83	213.81	213.94	213.56	213.03	208.45	209.67	209.67	213.59	213.83	213.56	1.22	-0.03	-5.14	-3.89
Misc_ChIP	LoVo	DLX1	208.45	209.08	206.66	209.18	209.48	207.72	209.24	207.58	209.03	211.20	211.92	211.61	212.62	212.29	211.87	213.32	211.98	210.27	208.45	209.18	209.24	211.61	212.29	211.98	0.80	0.37	-3.16	-2.74
Roadmapepigenomics_Histone_narrow	Fetal_Placenta	H3K27ac	208.44	209.03	207.87	209.53	209.30	208.08	208.85	207.20	209.67	209.84	211.15	210.80	211.57	211.58	211.11	211.94	210.83	207.76	208.44	209.30	208.85	210.80	211.57	210.83	0.42	0.03	-2.36	-1.97
Enhancers_Hnisz2013	BI_CD34_Primary_RO01536	Enhancer	206.77	209.09	208.43	207.67	209.00	208.29	207.21	208.39	209.04	193.94	204.78	204.25	204.50	204.88	204.61	205.73	201.55	194.40	208.43	208.29	208.29	204.25	204.61	201.55	-0.14	-2.70	4.18	6.74
Roadmapepigenomics_Histone_narrow	Chondrocytes_from_Bone_Marrow_Derived_Mesenchymal_Stem_Cell_Cultured_Cells	H3K9ac	208.14	209.61	208.43	209.58	210.11	208.86	209.30	209.13	210.09	210.48	212.32	212.46	212.75	212.69	212.45	213.09	212.00	210.91	208.43	209.58	209.30	212.32	212.69	212.00	0.87	-0.32	-3.89	-2.70
TxnFactorChIPV3	MCF-7+vehicle	MYC	208.43	209.45	206.64	209.21	209.82	207.05	210.00	208.29	209.40	211.77	212.70	212.66	213.29	213.20	212.66	213.46	212.54	211.88	208.43	209.21	209.82	212.66	213.20	212.54	1.39	-0.13	-4.24	-2.71
Cistrome_ChIP	U87	BRD4	208.39	209.37	208.43	209.12	210.01	208.57	209.79	207.81	209.79	210.28	211.26	211.00	212.24	211.93	211.23	212.72	210.98	209.55	208.43	209.12	209.79	211.00	211.93	210.98	1.36	-0.01	-2.57	-1.20
Roadmapepigenomics_Histone_narrow	Osteoblasts	H3K27ac	207.08	209.14	208.42	208.85	208.77	208.59	208.33	206.89	209.78	206.97	208.80	208.49	210.50	210.17	208.51	211.43	208.20	204.03	208.42	208.77	208.59	208.49	210.17	208.20	0.17	-0.29	-0.07	0.39
TxnFactorChIPV3	NB4	MAX	208.41	210.33	208.06	209.58	210.58	207.47	209.99	209.35	209.99	210.81	212.26	211.96	212.85	212.49	211.91	213.02	211.94	210.88	208.41	209.58	209.99	211.96	212.49	211.94	1.58	-0.03	-3.55	-1.95
Roadmapepigenomics_Histone_narrow	Right_Ventricle	H3K4me3	208.40	208.60	205.45	210.00	209.90	206.54	209.55	208.21	209.87	212.35	213.71	213.63	213.82	213.74	213.69	213.99	213.47	212.93	208.40	209.90	209.55	213.63	213.74	213.47	1.14	-0.16	-5.23	-3.93
Roadmapepigenomics_ActiveChromatin	Dnd41_TCell_Leukemia	ActiveChromatin	207.72	209.87	208.40	209.68	209.46	208.63	209.31	209.90	209.96	209.95	212.22	212.06	212.60	212.29	212.00	212.82	211.55	209.86	208.40	209.46	209.31	212.06	212.29	211.55	0.91	-0.51	-3.67	-2.24
TxnFactorChIPV3	HeLa-S3	GABPA	208.40	209.56	207.21	209.93	209.94	207.47	210.07	208.07	209.69	212.30	212.09	211.69	213.01	212.87	211.89	213.25	212.13	211.63	208.40	209.93	209.94	212.09	212.87	212.13	1.55	0.04	-3.69	-2.19
Roadmapepigenomics_Histone_narrow	Pancreas	H3K27ac	208.39	209.06	206.92	209.66	209.80	206.78	209.41	208.45	210.39	211.05	211.99	211.58	212.85	212.63	211.99	213.16	212.17	210.98	208.39	209.66	209.41	211.58	212.63	212.17	1.02	0.59	-3.19	-2.76
Artem-ChIP	Naive_T_23+Resting	POLR2A	208.37	208.73	204.67	209.03	209.36	205.00	209.68	206.78	209.17	210.95	211.03	210.57	211.89	211.51	210.91	212.46	210.72	209.67	208.37	209.03	209.36	210.95	211.51	210.72	1.00	-0.23	-2.58	-1.36
Artem-ChIP	Naive_CD4_Tcell_EI_5h_6	NFATC2	208.21	209.56	208.36	209.11	209.34	208.46	209.14	207.43	208.98	208.97	209.94	210.11	210.89	210.39	209.60	210.94	210.37	207.66	208.36	209.11	209.14	209.94	210.39	210.37	0.78	0.43	-1.58	-1.23
Roadmapepigenomics_Histone_narrow	Duodenum_Mucosa	H3K4me3	208.35	209.77	207.14	209.63	209.94	207.90	209.52	209.28	210.20	211.15	213.42	213.31	213.44	213.25	213.61	213.44	213.02	212.39	208.35	209.63	209.52	213.31	213.44	213.02	1.17	-0.30	-4.96	-3.49
Roadmapepigenomics_Histone_narrow	CD56_Primary_Cells	H3K4me1	205.68	209.30	208.31	208.93	208.44	208.47	207.35	209.53	208.55	208.30	212.06	211.87	211.40	211.38	211.93	210.96	211.30	209.18	208.31	208.47	208.44	211.87	211.40	210.96	0.13	-0.92	-3.56	-2.52
Roadmapepigenomics_Histone_narrow	Monocytes-CD14+_RO01746	H3K79me2	205.20	208.31	208.95	208.38	207.57	209.42	206.68	208.98	208.20	205.88	205.27	204.54	207.13	207.03	205.74	208.06	206.16	198.85	208.31	208.38	207.57	205.27	207.03	206.16	-0.74	0.89	3.04	1.41
Cistrome_ChIP	EndothelialCell	MYC	208.30	209.39	207.78	209.06	209.43	207.88	210.07	207.25	209.58	211.98	212.65	212.24	213.11	212.98	212.71	213.27	212.34	211.80	208.30	209.06	209.43	212.24	212.98	212.34	1.13	0.09	-3.94	-2.90
TxnFactorChIPV3	MCF-7+serum_stimulated_media	MYC	208.29	209.52	207.40	210.26	210.43	207.99	210.43	208.82	209.86	212.11	212.91	212.95	213.47	213.42	213.09	213.69	212.85	212.32	208.29	210.26	210.43	212.91	213.42	212.85	2.13	-0.06	-4.61	-2.42
Roadmapepigenomics_Histone_narrow	K562_Leukemia	H3K4me2	208.16	209.80	208.29	209.76	209.95	208.13	209.54	208.78	209.93	210.92	212.85	212.87	213.05	213.02	212.77	213.33	212.51	211.37	208.29	209.76	209.54	212.85	213.02	212.51	1.25	-0.34	-4.56	-2.97
Cistrome_ChIP	HepG2	MAX	208.29	209.36	207.31	210.44	209.85	208.01	209.94	208.32	209.82	212.81	213.04	213.07	213.70	213.35	213.18	213.81	213.08	212.43	208.29	209.85	209.85	213.04	213.35	213.08	1.57	0.04	-4.75	-3.23
Cistrome_ChIP	CUTLL1	EP300	208.28	209.58	206.88	209.36	209.50	207.46	209.70	208.23	209.62	212.27	212.72	212.46	213.16	213.01	212.58	213.40	212.73	211.92	208.28	209.36	209.50	212.46	213.01	212.73	1.21	0.27	-4.18	-3.24
Misc_ChIP	LoVo	MED12	208.28	209.50	207.67	209.71	210.35	207.04	209.71	208.09	209.76	211.77	212.82	212.42	213.29	213.08	212.80	213.57	212.64	211.66	208.28	209.71	209.71	212.42	213.08	212.64	1.43	0.23	-4.14	-2.94
Cistrome_ChIP	HaematopoieticProgenitorCell	GABPA	208.27	209.56	207.98	210.22	209.55	208.42	210.44	209.19	209.93	212.52	212.44	212.30	213.21	213.13	212.42	213.26	212.55	212.07	208.27	209.55	209.55	212.44	213.13	212.55	1.28	0.11	-4.17	-3.00
Roadmapepigenomics_Histone_narrow	ES-WA7_Cell_Line	H3K9ac	208.89	208.27	205.79	209.34	209.75	205.42	209.78	206.87	209.10	213.03	212.40	212.51	213.12	213.22	212.60	213.70	212.73	211.89	208.27	209.34	209.75	212.51	213.12	212.73	1.48	0.22	-4.24	-2.98
TxnFactorChIPV3	GM12878	ELK1	208.26	209.63	207.07	210.05	209.46	207.53	210.05	208.86	209.94	211.84	211.61	211.55	212.82	212.52	211.73	212.93	211.84	210.77	208.26	209.46	209.46	211.61	212.52	211.84	1.20	0.23	-3.34	-2.37
TxnFactorChIPV3	K562	GABPA	208.26	209.39	206.91	209.89	209.68	207.65	209.84	208.82	209.64	211.95	212.49	212.16	213.19	213.01	212.69	213.28	212.44	211.89	208.26	209.68	209.68	212.16	213.01	212.44	1.42	0.28	-3.90	-2.76
Roadmapepigenomics_Histone_narrow	Rectal_Smooth_Muscle	H3K9ac	208.26	209.84	207.84	209.99	210.50	208.21	210.48	208.60	210.41	211.73	212.78	212.67	213.35	213.23	212.89	213.74	212.54	211.56	208.26	209.99	210.48	212.67	213.23	212.54	2.22	-0.14	-4.41	-2.06
Roadmapepigenomics_Histone_narrow	NHEK-Epidermal_Keratinocytes	H3K9ac	208.26	210.14	208.23	210.01	210.25	208.70	209.74	208.99	210.45	211.08	212.84	212.76	213.27	213.09	212.75	213.37	212.42	211.42	208.26	210.01	209.74	212.76	213.09	212.42	1.48	-0.34	-4.50	-2.68
ReMap_ChIP	lcl_bl41	MYC	208.25	209.12	207.48	209.43	208.77	206.72	209.56	208.39	208.70	212.78	212.96	212.72	213.40	213.11	212.67	213.27	212.87	212.17	208.25	208.77	208.77	212.78	213.11	212.87	0.51	0.09	-4.52	-4.10
Roadmapepigenomics_Histone_narrow	Fetal_Intestine_Large	H3K4me3	208.25	209.24	206.65	210.35	210.24	208.30	210.56	209.03	210.03	212.67	213.76	213.79	213.90	213.90	213.69	214.00	213.68	212.96	208.25	210.24	210.24	213.76	213.90	213.68	1.99	-0.07	-5.51	-3.44
Cistrome_ChIP	T98G	EP300	208.24	209.10	207.67	208.32	208.62	206.33	209.07	206.68	209.24	210.48	210.52	209.98	211.23	211.49	210.46	211.89	210.88	208.63	208.24	208.32	208.62	210.48	211.23	210.88	0.38	0.40	-2.24	-2.26
Cistrome_ChIP	HeLa-S3	GABPA	208.23	209.37	207.50	209.61	209.42	207.56	210.14	207.95	210.01	212.38	212.34	212.12	213.02	212.78	212.15	213.38	212.16	211.42	208.23	209.42	209.42	212.34	212.78	212.16	1.19	-0.18	-4.11	-2.74
Roadmapepigenomics_Histone_narrow	HeLa-S3_Cervical_Carcinoma	H3K4me3	208.23	209.68	206.84	209.69	209.88	207.79	209.80	208.29	209.56	210.46	213.03	212.72	213.11	213.31	212.80	213.34	212.51	211.33	208.23	209.69	209.80	212.72	213.11	212.51	1.57	-0.21	-4.49	-2.71
Roadmapepigenomics_Histone_narrow	HepG2_Hepatocellular_Carcinoma	H3K9ac	208.23	209.18	206.54	209.95	209.94	207.31	209.66	208.44	209.62	211.51	213.07	212.69	213.29	213.27	213.02	213.65	212.56	211.83	208.23	209.94	209.66	212.69	213.27	212.56	1.43	-0.14	-4.47	-2.90
Cistrome_ChIP	GM12878	MAX	208.07	209.51	208.21	209.25	208.01	206.87	208.76	208.01	208.70	210.36	210.77	210.72	211.30	211.49	210.84	211.05	210.92	209.11	208.21	208.01	208.01	210.72	211.30	210.92	-0.20	0.20	-2.50	-2.91
TxnFactorChIPV3	K562	E2F6	208.19	208.97	206.61	209.70	209.25	207.27	209.99	208.95	209.32	212.70	213.21	213.15	213.48	213.42	213.29	213.70	213.14	212.71	208.19	209.25	209.25	213.15	213.42	213.14	1.06	-0.01	-4.96	-3.89
Roadmapepigenomics_Histone_narrow	Neurosphere_Cultured_Cells_Cortex_Derived	H3K4me3	208.17	209.33	205.66	209.36	209.61	207.68	209.40	208.53	209.38	212.74	213.63	213.63	213.87	213.83	213.72	213.99	213.54	212.97	208.17	209.36	209.40	213.63	213.83	213.54	1.23	-0.09	-5.46	-4.14
Roadmapepigenomics_Histone_narrow	iPS_DF_6.9_Cell_Line	H3K4me3	208.15	208.89	205.29	209.47	209.90	206.23	209.87	208.24	209.27	212.67	213.58	213.49	213.94	213.94	213.75	214.18	213.55	212.95	208.15	209.47	209.87	213.49	213.94	213.55	1.72	0.06	-5.34	-3.68
Roadmapepigenomics_Histone_narrow	CD8_Naive_Primary_Cells	H3K4me1	203.21	208.14	208.33	207.46	206.94	208.51	205.74	208.64	207.92	207.71	211.81	211.57	211.02	211.37	211.71	210.44	210.92	208.15	208.14	207.46	206.94	211.57	211.37	210.44	-1.19	-1.13	-3.43	-3.49
Cistrome_ChIP	CUTLL1	ETS1	208.13	209.28	206.72	208.64	209.10	206.81	209.49	208.32	209.25	211.71	212.48	212.28	212.96	212.82	212.50	213.31	212.14	211.16	208.13	208.64	209.10	212.28	212.82	212.14	0.97	-0.14	-4.15	-3.04
Roadmapepigenomics_Histone_narrow	Colonic_Mucosa	H3K9ac	208.12	209.40	206.45	209.43	209.74	207.10	209.57	208.30	210.26	211.07	213.00	213.04	213.36	213.20	212.84	213.57	212.50	211.93	208.12	209.43	209.57	213.00	213.20	212.50	1.45	-0.51	-4.88	-2.92
Roadmapepigenomics_Histone_narrow	HeLa-S3_Cervical_Carcinoma	H3K27ac	208.12	209.87	207.77	209.70	210.16	207.78	209.34	208.08	209.82	210.12	211.68	211.45	212.47	212.24	211.78	213.00	211.30	209.62	208.12	209.70	209.34	211.45	212.24	211.30	1.22	-0.16	-3.33	-1.95
Roadmapepigenomics_Histone_narrow	H9_Derived_Neuron_Cultured_Cells	H3K4me3	208.11	209.43	206.84	209.92	209.58	207.20	209.48	209.10	209.66	212.27	213.56	213.44	213.86	213.60	213.52	214.06	213.56	212.75	208.11	209.58	209.48	213.44	213.60	213.56	1.36	0.12	-5.33	-4.09
Cistrome_ChIP	LY1+JQ1	BRD4	208.10	209.25	207.07	208.83	209.37	206.49	210.27	208.09	209.27	211.91	212.12	211.98	212.76	212.67	212.10	213.02	212.25	211.06	208.10	208.83	209.37	211.98	212.67	212.25	1.26	0.27	-3.88	-2.88
Cistrome_ChIP	MCF-7	MYC	208.10	209.05	206.37	210.03	209.23	206.32	209.97	208.37	209.36	212.36	212.97	212.97	213.58	213.37	213.15	213.74	212.87	212.27	208.10	209.23	209.23	212.97	213.37	212.87	1.13	-0.10	-4.87	-3.64
Roadmapepigenomics_Histone_narrow	HUES48_Cell_Line	H3K9ac	208.09	208.77	205.69	209.47	209.62	206.23	209.61	207.83	209.51	211.83	212.72	212.58	213.24	213.07	212.84	213.66	212.48	211.82	208.09	209.47	209.61	212.58	213.07	212.48	1.53	-0.09	-4.49	-2.87
Roadmapepigenomics_Histone_narrow	HSMM_Skeletal_Muscle_Myoblasts	H3K4me3	208.08	209.98	207.02	209.66	210.61	207.94	209.87	208.91	210.23	212.29	213.63	213.49	213.66	213.63	213.56	213.98	213.42	212.86	208.08	209.66	209.87	213.49	213.63	213.42	1.79	-0.06	-5.40	-3.55
Roadmapepigenomics_Histone_narrow	Muscle_Satellite_Cultured_Cells	H3K9ac	207.41	209.60	208.08	209.42	210.14	208.45	209.88	208.23	209.86	210.34	212.32	212.23	212.69	212.59	212.35	213.30	211.97	211.01	208.08	209.42	209.88	212.23	212.59	211.97	1.80	-0.26	-4.15	-2.09
Roadmapepigenomics_Histone_narrow	Skeletal_Muscle_Female	H3K27ac	208.08	209.67	207.88	209.72	209.76	207.99	209.48	208.90	209.95	208.12	210.76	210.87	211.19	211.13	210.80	212.27	210.30	207.62	208.08	209.72	209.48	210.76	211.13	210.30	1.40	-0.46	-2.68	-0.82
Misc_ChIP	LoVo	YY1	208.07	208.88	206.57	209.59	209.81	206.66	209.78	208.13	209.25	212.08	212.28	212.30	213.27	212.69	212.34	213.56	212.00	211.36	208.07	209.59	209.78	212.28	212.69	212.00	1.72	-0.29	-4.22	-2.22
Roadmapepigenomics_Histone_narrow	H1_BMP4_Derived_Trophoblast_Cultured_Cells	H3K4me2	208.06	208.62	205.80	209.49	209.89	206.81	209.74	208.66	210.07	212.21	213.57	213.37	213.83	213.66	213.56	213.93	213.50	212.78	208.06	209.49	209.74	213.37	213.66	213.50	1.67	0.13	-5.30	-3.76
Cistrome_ChIP	HepG2	GABPA	208.05	209.18	206.95	209.92	209.66	206.80	209.99	207.97	209.47	212.35	212.28	212.23	213.11	212.93	212.14	213.41	212.36	211.80	208.05	209.66	209.66	212.28	212.93	212.36	1.61	0.07	-4.23	-2.69
Roadmapepigenomics_Histone_narrow	Ovary	H3K4me3	208.04	209.26	206.69	209.93	210.51	206.85	209.71	208.24	209.74	212.56	213.65	213.55	213.90	213.80	213.66	214.06	213.49	212.95	208.04	209.93	209.71	213.55	213.80	213.49	1.67	-0.06	-5.51	-3.78
Roadmapepigenomics_Histone_narrow	Adipose_Nuclei	H3K4me3	208.04	209.46	207.54	209.79	210.30	207.25	209.55	209.03	209.58	211.33	213.55	213.39	213.57	213.40	213.56	213.75	213.23	212.43	208.04	209.79	209.55	213.39	213.56	213.23	1.51	-0.16	-5.35	-3.67
Roadmapepigenomics_ActiveChromatin	CD4_Naive_Primary	2_TssAFlnk	206.34	208.74	208.03	208.38	208.46	208.89	208.14	209.44	208.06	211.53	213.20	213.18	213.05	213.16	213.38	212.30	213.24	212.10	208.03	208.46	208.46	213.18	213.16	212.30	0.43	-0.88	-5.16	-3.84
TxnFactorChIPV3	SK-N-SH_RA	YY1	208.03	209.39	206.98	209.49	210.04	206.83	210.14	208.66	209.47	212.45	212.57	212.50	213.19	213.04	212.41	213.34	212.56	211.68	208.03	209.49	210.04	212.50	213.04	212.56	2.01	0.06	-4.47	-2.52
Roadmapepigenomics_Histone_narrow	hESC_Derived_CD184+_Endoderm_Cultured_Cells	H3K9ac	208.03	209.19	205.66	209.64	210.25	206.80	209.43	208.03	209.81	212.05	212.92	212.80	213.41	213.33	212.83	213.87	212.82	212.12	208.03	209.64	209.43	212.80	213.33	212.82	1.41	0.02	-4.77	-3.39
Roadmapepigenomics_Histone_narrow	Rectal_Smooth_Muscle	H3K4me3	208.03	209.42	207.00	209.48	209.52	207.14	209.56	209.28	209.67	211.37	213.34	213.33	213.44	213.51	213.35	213.55	213.10	212.36	208.03	209.48	209.52	213.33	213.44	213.10	1.50	-0.23	-5.30	-3.58
ReMap_ChIP	u87	MAX	208.03	209.59	207.21	209.77	210.17	208.23	209.80	207.96	209.88	211.56	212.16	211.87	212.71	212.82	212.34	213.26	212.07	210.77	208.03	209.77	209.80	211.87	212.71	212.07	1.78	0.20	-3.85	-2.26
Roadmapepigenomics_Histone_narrow	HeLa-S3_Cervical_Carcinoma	H3K9ac	208.02	209.04	207.45	209.85	209.91	208.11	209.47	208.14	210.13	210.95	212.52	212.41	213.03	213.04	212.34	213.48	212.09	211.34	208.02	209.85	209.47	212.41	213.03	212.09	1.46	-0.32	-4.39	-2.61
Enhancers_Hnisz2013	BI_CD4p_CD25-_CD45ROp_Memory	Enhancer	208.01	209.27	207.64	208.93	209.47	207.54	208.00	208.39	209.08	203.57	209.24	208.74	209.85	209.42	208.99	210.47	208.59	204.36	208.01	208.93	208.00	208.74	209.42	208.59	-0.01	-0.15	-0.73	-0.59
Roadmapepigenomics_Histone_narrow	Monocytes-CD14+_RO01746	H2A.Z	208.00	209.50	207.97	208.95	208.77	207.59	209.33	209.31	209.65	210.71	212.85	212.74	212.78	212.55	212.63	213.03	212.22	211.21	208.00	208.77	208.77	212.74	212.63	212.22	0.77	-0.52	-4.74	-3.45
TxnFactorChIPV3	HepG2	REST	208.06	208.00	204.76	208.48	208.12	205.26	209.05	206.09	208.34	212.02	212.28	211.57	212.66	212.47	211.90	213.12	211.81	211.11	208.00	208.12	208.12	212.02	212.47	211.81	0.13	-0.21	-4.02	-3.69
Roadmapepigenomics_Histone_narrow	Esophagus	H3K27ac	207.99	209.47	207.57	209.38	210.17	208.57	209.32	207.66	210.04	208.97	211.06	211.38	211.99	211.83	212.00	212.65	211.00	208.96	207.99	209.38	209.32	211.06	211.99	211.00	1.33	-0.06	-3.07	-1.68
TxnFactorChIPV3	K562	ETS1	207.99	209.33	206.53	209.63	209.60	206.43	210.15	207.74	209.08	212.30	212.41	212.23	213.26	212.87	212.34	213.50	212.45	212.03	207.99	209.60	209.60	212.30	212.87	212.45	1.61	0.15	-4.31	-2.85
Roadmapepigenomics_Histone_narrow	CD4+_CD25-_CD45RA+_Naive_Primary_Cellsd_	H3K4me1	203.86	207.98	208.03	207.88	206.63	208.60	205.46	209.21	207.55	208.10	211.72	211.73	210.76	211.14	211.67	210.21	211.47	208.66	207.98	207.88	206.63	211.72	211.14	210.21	-1.35	-1.51	-3.74	-3.58
Roadmapepigenomics_Histone_narrow	Muscle_Satellite_Cultured_Cells	H3K4me3	207.98	209.34	207.33	209.62	210.15	208.56	209.24	208.45	209.89	211.26	213.13	213.24	213.35	213.15	213.12	213.59	213.06	212.16	207.98	209.62	209.24	213.13	213.15	213.06	1.26	-0.07	-5.15	-3.82
Roadmapepigenomics_Histone_narrow	Osteoblasts	H3K4me3	207.98	209.30	207.01	208.91	209.95	207.99	209.20	208.56	209.29	211.12	213.04	213.10	213.29	213.21	213.29	213.45	212.87	211.88	207.98	208.91	209.20	213.04	213.29	212.87	1.22	-0.18	-5.06	-3.67
Roadmapepigenomics_Histone_narrow	Colonic_Mucosa	H3K4me3	207.97	209.44	207.06	209.42	209.50	207.05	209.44	208.51	209.87	211.64	213.61	213.34	213.63	213.56	213.41	213.68	213.10	212.63	207.97	209.42	209.44	213.34	213.56	213.10	1.47	-0.24	-5.36	-3.66
Roadmapepigenomics_Histone_narrow	Fetal_Lung	H3K4me3	207.96	209.05	207.39	209.75	209.69	207.29	209.41	208.68	209.62	211.90	213.43	213.18	213.70	213.58	213.43	213.80	213.09	212.62	207.96	209.69	209.41	213.18	213.58	213.09	1.45	-0.08	-5.21	-3.68
Cistrome_ChIP	T_Lymphocyte	EP300	207.96	208.85	206.86	209.60	209.27	206.30	210.00	207.72	209.57	212.38	212.58	212.49	213.16	213.17	212.49	213.44	212.55	211.83	207.96	209.27	209.27	212.49	213.16	212.55	1.32	0.06	-4.53	-3.28
Roadmapepigenomics_ActiveChromatin	CD4+_CD25-_CD45RA+_Naive_Primary	3_TxFlnk	207.95	208.83	205.06	208.98	209.33	205.44	210.45	206.74	209.10	212.64	211.44	211.15	212.60	212.32	211.09	213.34	211.63	210.16	207.95	208.98	209.33	211.44	212.32	211.63	1.38	0.19	-3.48	-2.30
TxnFactorChIPV3	K562	JUND	206.12	208.22	207.95	207.03	207.82	206.09	207.39	205.60	208.26	209.16	209.68	209.17	210.16	210.60	209.26	209.98	209.12	206.18	207.95	207.03	207.39	209.17	210.16	209.12	-0.56	-0.05	-1.22	-1.72
Roadmapepigenomics_Histone_narrow	Lung	H3K4me3	207.94	209.11	206.42	209.39	209.74	206.83	209.89	208.47	209.98	212.38	213.57	213.32	213.79	213.67	213.34	214.00	213.31	212.75	207.94	209.39	209.74	213.32	213.67	213.31	1.80	-0.01	-5.38	-3.57
Roadmapepigenomics_Histone_narrow	NHDF-Ad_Adult_Dermal_Fibroblasts	H3K27ac	207.94	209.13	207.76	209.38	209.75	208.02	209.51	207.20	210.13	210.17	210.84	210.65	211.90	211.31	210.40	212.54	210.59	208.31	207.94	209.38	209.51	210.65	211.31	210.59	1.57	-0.06	-2.71	-1.08
ReMap_ChIP	lclgm18951	NFKB1	207.93	208.89	205.35	208.29	208.24	206.67	208.40	207.38	207.95	204.38	205.04	204.34	206.78	207.29	205.53	208.20	205.00	201.81	207.93	208.24	208.24	204.38	206.78	205.00	0.31	0.62	3.56	3.24
ReMap_ChIP	lcl_raji	MYC	207.92	207.99	205.43	209.12	208.79	206.14	210.15	207.71	208.66	212.46	211.82	211.47	212.60	212.51	211.67	213.18	212.13	211.54	207.92	208.79	208.79	211.82	212.51	212.13	0.87	0.31	-3.90	-3.34
TxnFactorChIPV3	H1-hESC	TAF7	207.92	207.93	204.07	208.37	207.92	204.63	209.19	206.92	207.74	212.64	212.19	211.95	212.92	212.72	212.19	213.22	212.19	211.53	207.92	207.92	207.92	212.19	212.72	212.19	0.01	-0.01	-4.27	-4.26
ReMap_ChIP	k562	NFYA	207.92	209.25	207.19	209.75	209.51	207.15	209.68	208.09	209.32	211.77	212.77	212.45	213.39	213.11	212.78	213.49	212.85	211.91	207.92	209.51	209.51	212.45	213.11	212.85	1.60	0.40	-4.53	-3.34
Roadmapepigenomics_ActiveChromatin	CD3_Primary_Cord_BI	2_TssAFlnk	206.95	209.18	207.91	209.41	209.03	208.58	208.76	209.83	209.06	211.94	213.08	213.00	213.30	213.07	213.23	212.72	213.16	212.13	207.91	209.03	208.76	213.00	213.23	212.72	0.86	-0.28	-5.09	-3.96
Roadmapepigenomics_ActiveChromatin	CD4_Memory_Primary	2_TssAFlnk	206.48	209.28	207.90	209.58	208.78	208.84	208.34	209.94	208.56	211.55	213.42	213.42	213.33	213.42	213.36	212.73	213.37	212.42	207.90	208.84	208.78	213.42	213.36	212.73	0.87	-0.68	-5.51	-3.95
TxnFactorChIPV3	K562	CHD2	207.90	208.78	205.47	208.71	208.86	205.99	208.95	207.01	208.63	211.70	212.02	212.02	212.94	212.74	212.24	212.89	212.17	211.71	207.90	208.71	208.86	212.02	212.74	212.17	0.96	0.15	-4.12	-3.31
Cistrome_ChIP	K562	MYC	207.90	209.19	207.59	209.48	209.41	207.13	209.88	208.58	209.24	212.28	212.58	212.35	213.06	212.98	212.37	213.28	212.32	211.66	207.90	209.41	209.41	212.35	212.98	212.32	1.51	-0.02	-4.45	-2.92
TxnFactorChIPV3	SK-N-MC	POLR2A	207.90	208.47	204.94	209.29	209.99	206.47	209.47	207.61	209.22	211.26	212.33	212.04	212.95	212.66	212.03	213.35	211.65	210.86	207.90	209.29	209.47	212.04	212.66	211.65	1.58	-0.40	-4.15	-2.17
TxnFactorChIPV3	GM19099+TNFa	RELA	207.89	208.59	206.79	208.22	208.63	206.71	207.95	207.27	207.06	183.39	190.26	190.18	191.29	191.71	191.41	191.20	190.94	178.51	207.89	208.22	207.95	190.18	191.41	190.94	0.06	0.76	17.72	17.01
Roadmapepigenomics_Histone_narrow	Chondrocytes_from_Bone_Marrow_Derived_Mesenchymal_Stem_Cell_Cultured_Cells	H3K27ac	206.79	209.17	207.88	208.04	209.71	207.67	208.05	207.83	209.43	206.10	208.81	207.09	209.92	209.87	207.81	210.94	207.65	201.95	207.88	208.04	208.05	207.09	209.87	207.65	0.16	0.56	0.79	0.40
Roadmapepigenomics_Histone_narrow	Pancreas	H3K4me3	207.87	208.91	206.55	210.25	209.85	206.53	210.19	208.46	209.89	212.58	213.67	213.56	213.82	213.78	213.69	214.08	213.42	213.08	207.87	209.85	209.85	213.56	213.78	213.42	1.98	-0.14	-5.69	-3.57
Artem-ChIP	CD4+_TEM+Resting	POLR2A	208.57	207.86	205.02	208.72	208.50	205.04	209.41	205.64	208.24	209.97	209.92	209.85	211.29	210.72	209.98	211.76	210.10	208.65	207.86	208.50	208.50	209.92	210.72	210.10	0.64	0.18	-2.06	-1.60
Cistrome_ChIP	K562	GABPA	207.85	208.64	206.61	209.84	209.38	206.71	209.96	208.05	209.50	212.29	212.42	212.50	213.18	212.97	212.49	213.37	212.30	211.63	207.85	209.38	209.38	212.42	212.97	212.30	1.54	-0.13	-4.58	-2.91
Cistrome_ChIP	H128	MAX	207.84	209.46	206.09	208.67	209.36	205.19	209.03	207.12	208.81	212.18	213.29	213.08	213.52	213.50	213.17	213.85	212.97	212.29	207.84	208.67	209.03	213.08	213.50	212.97	1.19	-0.11	-5.23	-3.94
Roadmapepigenomics_Histone_narrow	Penis_Foreskin_Melanocyte_Primary_Cells_skin01	H3K4me3	207.84	208.99	206.19	209.97	209.66	207.42	209.83	207.73	209.70	212.41	213.57	213.55	213.83	213.60	213.77	213.92	213.46	213.05	207.84	209.66	209.66	213.55	213.77	213.46	1.82	-0.08	-5.70	-3.80
Roadmapepigenomics_Histone_narrow	Rectal_Smooth_Muscle	H3K27ac	207.83	209.08	207.19	208.90	209.35	207.46	209.33	208.42	209.87	210.25	211.54	211.41	212.47	212.31	211.46	212.90	210.96	209.17	207.83	208.90	209.33	211.41	212.31	210.96	1.50	-0.44	-3.58	-1.63
TxnFactorChIPV3	A549+EtOH_0.02pct	YY1	207.81	207.90	205.31	208.75	209.63	205.59	208.99	206.76	208.59	211.71	211.86	211.09	212.60	212.39	211.47	213.13	211.99	210.99	207.81	208.75	208.99	211.71	212.39	211.99	1.18	0.29	-3.90	-3.01
Cistrome_ChIP	EndothelialCell	ETS1	207.81	208.63	206.35	208.88	208.76	206.35	209.36	207.79	209.05	212.07	212.28	212.23	212.84	212.81	212.36	213.13	212.17	211.22	207.81	208.76	208.76	212.23	212.81	212.17	0.95	-0.06	-4.42	-3.41
Roadmapepigenomics_ActiveChromatin	Adipose_Nuclei	2_TssAFlnk	206.92	209.11	207.80	209.57	208.93	208.48	208.94	209.36	209.48	212.28	213.53	213.55	213.64	213.56	213.49	213.52	213.18	212.73	207.80	208.93	208.93	213.53	213.56	213.18	1.13	-0.34	-5.73	-4.26
Roadmapepigenomics_Histone_narrow	Duodenum_Smooth_Muscle	H3K4me3	207.80	209.82	207.47	209.54	209.54	207.26	209.56	209.43	209.57	211.36	213.39	213.38	213.41	213.35	213.37	213.62	213.06	212.42	207.80	209.54	209.54	213.38	213.37	213.06	1.74	-0.32	-5.58	-3.52
Roadmapepigenomics_Histone_narrow	HSMMtube_Skeletal_Muscle_Myotubes_Derived_from_HSMM	H3K4me3	207.79	208.93	207.14	209.30	209.73	207.54	209.71	207.55	209.74	211.90	213.17	213.07	213.39	213.46	213.09	213.75	213.09	212.48	207.79	209.30	209.71	213.07	213.39	213.09	1.92	0.02	-5.28	-3.38
Roadmapepigenomics_Histone_narrow	Penis_Foreskin_Keratinocyte_Primary_Cells_skin03	H3K4me3	207.79	209.56	206.46	209.20	209.29	207.26	209.25	208.15	209.17	211.91	213.57	213.43	213.59	213.46	213.49	213.72	213.13	212.57	207.79	209.20	209.25	213.43	213.49	213.13	1.46	-0.30	-5.64	-3.89
TxnFactorChIPV3	GM12878	EBF1	206.72	208.10	207.78	207.22	207.87	205.48	207.69	207.46	207.64	202.35	204.52	203.33	203.55	202.90	203.84	202.41	203.60	196.55	207.78	207.22	207.69	203.33	203.55	202.41	-0.10	-0.91	4.46	5.27
Roadmapepigenomics_Histone_narrow	NH-A_Astrocytes	H3K27ac	207.15	209.35	207.78	208.55	209.48	207.98	208.64	206.95	209.45	209.20	210.66	209.95	211.61	211.41	210.19	212.34	210.20	206.31	207.78	208.55	208.64	209.95	211.41	210.20	0.85	0.25	-2.17	-1.56
Cistrome_ChIP	Monocyte	SPI1	206.87	207.77	208.80	207.89	206.18	205.94	206.87	207.56	207.20	208.86	208.88	209.87	208.63	209.17	208.59	208.02	209.14	205.32	207.77	206.18	206.18	208.88	208.63	208.02	-1.59	-0.86	-1.10	-1.84
Misc_ChIP	LoVo	ETS2	207.74	208.39	205.75	209.08	209.58	207.86	209.47	207.99	208.45	210.37	211.50	211.47	212.23	212.31	211.39	212.99	211.27	209.54	207.74	209.08	209.47	211.47	212.23	211.27	1.73	-0.20	-3.73	-1.80
Roadmapepigenomics_ActiveChromatin	CD4+_CD25-_CD45RA+_Naive_Primary	2_TssAFlnk	206.16	208.81	207.73	208.87	208.42	208.64	208.19	209.18	208.34	211.80	213.52	213.35	213.32	213.43	213.46	213.03	213.14	212.39	207.73	208.64	208.42	213.35	213.43	213.03	0.69	-0.32	-5.62	-4.60
Roadmapepigenomics_Histone_narrow	Adipose_Derived_Mesenchymal_Stem_Cell_Cultured_Cells	H3K9ac	206.44	208.70	207.73	208.39	208.87	207.69	208.37	208.14	209.39	209.39	211.74	211.47	212.20	212.17	211.80	212.57	211.23	209.72	207.73	208.39	208.37	211.47	212.17	211.23	0.64	-0.24	-3.74	-2.86
ReMap_ChIP	mm1s_dmso	BRD4	207.73	209.40	206.37	209.20	209.68	207.73	209.74	208.82	209.21	212.09	212.67	212.42	213.20	213.07	212.57	213.47	212.34	211.19	207.73	209.20	209.68	212.42	213.07	212.34	1.95	-0.08	-4.69	-2.66
ReMap_ChIP	hela	DCP1A	207.73	208.65	205.49	209.25	208.61	205.61	208.88	207.74	208.63	212.61	212.88	212.68	213.35	213.13	212.81	213.54	212.92	211.97	207.73	208.61	208.61	212.68	213.13	212.92	0.88	0.24	-4.96	-4.31
Roadmapepigenomics_Histone_narrow	Penis_Foreskin_Keratinocyte_Primary_Cells_skin02	H3K4me3	207.72	209.55	205.98	210.02	209.97	207.62	209.65	208.20	209.30	211.97	213.49	213.50	213.72	213.57	213.62	213.84	213.34	212.65	207.72	209.97	209.65	213.49	213.62	213.34	1.92	-0.15	-5.77	-3.69
Roadmapepigenomics_Histone_narrow	A549_EtOH_0.02pct_Lung_Carcinoma	H3K4me3	207.72	209.20	207.03	208.70	209.60	207.35	208.79	207.31	209.29	211.19	212.82	212.70	213.12	212.92	212.65	213.37	212.61	211.11	207.72	208.70	208.79	212.70	212.92	212.61	1.07	-0.09	-4.98	-3.82
Roadmapepigenomics_Histone_narrow	Skeletal_Muscle_Male	H3K4me3	207.72	208.14	206.28	209.12	208.94	206.46	209.18	207.66	209.44	211.57	213.23	213.21	213.39	213.30	213.35	213.54	212.87	212.30	207.72	208.94	208.94	213.21	213.35	212.87	1.22	-0.33	-5.49	-3.94
Roadmapepigenomics_ActiveChromatin	K562_Leukemia	ActiveChromatin	206.47	208.35	207.72	208.65	208.73	207.61	207.73	207.68	208.86	207.59	211.14	211.09	211.54	211.25	211.22	211.83	210.35	208.15	207.72	208.65	207.73	211.09	211.25	210.35	0.01	-0.74	-3.37	-2.62
TxnFactorChIPV3	HepG2	MAX	207.71	208.92	206.75	209.41	209.20	206.94	209.77	207.25	209.10	211.96	212.35	211.96	212.95	212.86	212.18	213.30	211.97	211.60	207.71	209.20	209.20	211.96	212.86	211.97	1.49	0.01	-4.25	-2.77
TxnFactorChIPV3	H1-hESC	SIN3A	207.70	208.89	205.26	208.70	209.07	205.23	208.95	207.43	209.06	212.44	212.82	212.39	213.22	213.12	212.80	213.52	212.51	212.13	207.70	208.70	208.95	212.44	213.12	212.51	1.25	0.07	-4.74	-3.56
Roadmapepigenomics_Histone_narrow	hESC_Derived_CD56+_Ectoderm_Cultured_Cells	H3K4me3	207.70	208.25	204.74	209.43	208.94	205.70	209.37	208.25	209.31	212.35	213.56	213.55	213.84	213.54	213.50	213.89	213.28	212.91	207.70	208.94	208.94	213.55	213.54	213.28	1.25	-0.27	-5.85	-4.34
ReMap_ChIP	plasma_dmso	BRD4	207.70	208.09	207.25	208.74	207.45	205.26	209.37	206.80	208.30	212.91	211.97	212.14	212.65	212.49	212.36	212.52	212.18	211.45	207.70	207.45	207.45	212.14	212.49	212.18	-0.25	0.04	-4.44	-4.73
Cistrome_ChIP	K562+IGG-RAB	MAX	207.66	209.91	207.69	209.25	209.43	208.20	209.70	207.65	209.07	210.97	212.82	212.59	213.13	212.94	212.77	213.35	212.33	211.31	207.69	209.25	209.43	212.59	212.94	212.33	1.75	-0.25	-4.90	-2.90
Roadmapepigenomics_Histone_narrow	Brain_Germinal_Matrix	H3K4me3	207.68	208.54	204.79	209.62	209.09	206.38	209.20	207.54	209.02	212.07	213.59	213.44	213.74	213.60	213.49	213.83	213.39	212.96	207.68	209.09	209.09	213.44	213.60	213.39	1.41	-0.05	-5.76	-4.30
Roadmapepigenomics_Histone_narrow	K562_Leukemia	H2A.Z	207.68	209.35	207.35	208.90	208.85	206.83	209.01	208.40	209.19	210.72	212.27	212.31	212.82	212.54	212.26	213.02	212.08	210.27	207.68	208.85	208.85	212.27	212.54	212.08	1.17	-0.19	-4.60	-3.24
TxnFactorChIPV3	GM12878	BHLHE40	207.40	209.21	207.67	208.17	208.41	206.57	208.49	206.90	208.11	208.14	209.51	208.75	209.23	210.37	209.38	209.95	209.09	206.95	207.67	208.17	208.41	208.75	209.38	209.09	0.74	0.34	-1.08	-0.68
ReMap_ChIP	imr90h	GTF2B	207.67	208.11	205.63	208.34	208.76	205.63	209.22	206.43	208.45	211.74	210.96	210.67	212.42	212.31	211.23	212.96	211.11	210.47	207.67	208.34	208.76	210.96	212.31	211.11	1.09	0.15	-3.30	-2.36
Roadmapepigenomics_Histone_narrow	Right_Atrium	H3K27ac	207.66	207.87	205.68	208.69	209.06	206.60	208.52	207.28	209.52	209.55	211.01	211.02	211.99	211.76	211.17	212.56	210.90	208.52	207.66	208.69	208.52	211.01	211.76	210.90	0.85	-0.11	-3.35	-2.39
Misc_ChIP	LoVo	KLF5	207.64	208.22	205.43	209.21	209.65	206.47	209.14	207.11	209.12	211.71	212.83	212.66	213.30	213.22	212.87	213.65	212.57	211.83	207.64	209.21	209.14	212.66	213.22	212.57	1.50	-0.09	-5.02	-3.43
Cistrome_ChIP	U2OS	MYC	207.63	207.77	206.07	208.83	208.50	206.04	208.90	206.54	208.70	212.27	212.68	212.52	212.87	213.01	212.69	213.31	212.48	211.84	207.63	208.50	208.50	212.52	212.87	212.48	0.88	-0.04	-4.90	-3.98
Misc_ChIP	LoVo	ASCL2	207.62	208.29	205.29	209.39	209.45	205.36	209.67	207.56	208.49	211.71	212.65	212.32	213.31	212.98	212.53	213.54	212.40	211.61	207.62	209.39	209.45	212.32	212.98	212.40	1.84	0.09	-4.70	-2.95
DNaseI_Duke	GM12878	Dnase	207.61	209.19	206.97	208.11	209.38	206.51	208.91	208.11	208.55	209.04	211.79	211.55	212.10	212.05	211.76	212.41	211.35	209.22	207.61	208.11	208.91	211.55	212.05	211.35	1.30	-0.20	-3.94	-2.44
Roadmapepigenomics_Histone_narrow	NH-A_Astrocytes	H3K9ac	207.40	209.04	207.60	209.32	209.52	207.97	208.84	207.59	209.63	210.40	212.25	212.03	212.70	212.59	212.44	213.11	211.95	210.38	207.60	209.32	208.84	212.03	212.59	211.95	1.24	-0.08	-4.42	-3.10
Roadmapepigenomics_Histone_narrow	CD8_Memory_Primary_Cells	H3K4me1	203.13	207.59	208.02	207.35	206.81	208.49	204.31	208.51	205.88	206.25	211.30	211.06	209.29	210.30	210.86	207.43	210.84	207.04	207.59	207.35	206.81	211.06	210.30	207.43	-0.78	-3.63	-3.47	-0.62
Enhancers_Hnisz2013	BI_CD4_Memory_Primary_7pool	Enhancer	207.01	209.06	207.59	208.69	209.01	208.18	207.83	208.55	208.90	199.77	208.35	208.25	208.54	207.91	208.13	209.21	206.85	202.47	207.59	208.69	208.18	208.25	208.13	206.85	0.59	-1.41	-0.66	1.34
TxnFactorChIPV3	HeLa-S3	ELK1	207.58	208.91	207.13	208.96	208.89	206.98	209.59	207.74	209.01	211.55	211.74	211.50	212.79	212.43	211.89	213.06	211.93	211.05	207.58	208.89	208.89	211.55	212.43	211.93	1.31	0.38	-3.97	-3.04
Roadmapepigenomics_Histone_narrow	A549_EtOH_0.02pct_Lung_Carcinoma	H3K27ac	207.58	209.49	207.30	209.41	209.85	208.45	209.72	208.39	209.91	210.15	211.82	211.75	212.27	212.19	211.61	212.97	211.45	209.32	207.58	209.41	209.72	211.75	212.19	211.45	2.14	-0.30	-4.18	-1.73
Roadmapepigenomics_Histone_narrow	Bone_Marrow_Derived_Mesenchymal_Stem_Cell_Cultured_Cells	H3K4me3	207.57	209.74	207.48	209.76	209.42	208.48	209.10	208.86	209.87	211.44	213.10	213.06	213.43	213.31	213.07	213.50	212.96	212.25	207.57	209.42	209.10	213.06	213.31	212.96	1.54	-0.11	-5.49	-3.85
Roadmapepigenomics_Histone_narrow	Chondrocytes_from_Bone_Marrow_Derived_Mesenchymal_Stem_Cell_Cultured_Cells	H3K4me3	207.54	209.11	207.31	209.46	209.70	207.74	209.22	208.59	209.94	210.94	213.15	213.11	213.22	213.03	212.95	213.50	212.82	212.35	207.54	209.46	209.22	213.11	213.03	212.82	1.68	-0.29	-5.57	-3.60
Roadmapepigenomics_Histone_narrow	Penis_Foreskin_Keratinocyte_Primary_Cells_skin03	H3K27ac	206.99	209.23	207.53	209.19	209.58	207.84	208.39	207.87	209.24	209.78	211.22	211.03	212.13	211.52	211.08	212.74	210.71	209.77	207.53	209.19	208.39	211.03	211.52	210.71	0.87	-0.32	-3.50	-2.32
Cistrome_ChIP	HL-60	SPI1	203.70	207.52	207.56	205.41	203.92	205.47	205.25	207.07	205.20	201.51	204.69	205.08	203.42	203.73	203.71	202.34	203.63	195.03	207.52	205.41	205.25	204.69	203.71	202.34	-2.27	-2.35	2.83	2.91
TxnFactorChIPV3	K562+IFNa6h	MYC	207.51	208.59	205.46	208.91	209.17	205.69	208.91	206.31	208.54	210.34	211.28	210.94	212.26	212.13	211.30	212.69	211.13	209.89	207.51	208.91	208.91	210.94	212.13	211.13	1.40	0.19	-3.43	-2.22
Roadmapepigenomics_ActiveChromatin	Rectal_Mucosa.Donor_29	ActiveChromatin	207.49	209.66	207.47	209.28	209.45	208.57	209.14	209.12	209.81	209.87	212.78	212.80	212.58	212.73	212.64	212.87	212.12	210.80	207.49	209.28	209.14	212.78	212.64	212.12	1.66	-0.66	-5.29	-2.98
TxnFactorChIPV3	HeLa-S3	ELK4	207.48	208.44	206.44	208.21	208.60	205.65	209.66	206.47	208.80	211.23	211.43	210.73	212.09	212.22	210.91	212.81	211.12	210.26	207.48	208.21	208.60	211.23	212.09	211.12	1.12	-0.10	-3.74	-2.52
Roadmapepigenomics_Histone_narrow	A549_EtOH_0.02pct_Lung_Carcinoma	H3K9ac	207.48	209.40	207.41	209.22	209.91	208.59	209.40	208.28	209.71	210.43	212.54	212.61	212.87	212.86	212.60	213.40	212.34	210.93	207.48	209.22	209.40	212.54	212.86	212.34	1.92	-0.19	-5.06	-2.95
ReMap_ChIP	mm1s_jq1_500nm	MBD4	207.47	209.62	206.71	208.75	209.81	208.00	209.27	208.88	209.52	211.24	211.81	211.89	212.90	212.50	211.99	212.98	211.83	210.83	207.47	208.75	209.27	211.81	212.50	211.83	1.80	0.03	-4.34	-2.57
Enhancers_Hnisz2013	BI_CD4p_CD25-_Il17p_PMAstim_Th17	Enhancer	206.47	209.05	207.44	208.07	209.15	208.61	207.40	208.23	208.75	193.43	205.50	204.94	204.70	204.14	205.41	205.61	203.81	196.17	207.44	208.61	208.61	204.94	204.70	203.81	1.17	-1.13	2.50	4.79
Misc_ChIP	LoVo	LYL1	207.42	208.39	204.55	208.60	209.10	205.86	209.08	206.87	208.43	211.17	211.86	211.67	212.80	212.46	211.99	213.05	211.96	210.51	207.42	208.60	209.08	211.67	212.46	211.96	1.66	0.30	-4.25	-2.88
Roadmapepigenomics_Histone_narrow	H1_Cell_Line	H3K9ac	207.41	208.22	206.56	209.06	209.43	207.21	209.06	207.41	209.16	211.81	212.93	212.74	213.41	213.15	212.84	213.83	212.83	212.40	207.41	209.06	209.06	212.74	213.15	212.83	1.65	0.09	-5.33	-3.77
Roadmapepigenomics_Histone_narrow	Colon_Smooth_Muscle	H3K4me3	207.39	209.38	206.34	209.59	209.46	207.33	208.67	208.30	209.17	211.74	213.33	213.29	213.57	213.45	213.33	213.72	213.16	212.50	207.39	209.46	208.67	213.29	213.45	213.16	1.28	-0.13	-5.90	-4.49
TxnFactorChIPV3	A549+EtOH_0.02pct	ELF1	207.39	208.45	206.35	209.07	209.55	207.35	209.82	207.76	209.22	211.30	211.40	211.16	212.47	212.19	211.30	212.58	211.44	210.61	207.39	209.07	209.55	211.30	212.19	211.44	2.16	0.14	-3.92	-1.89
Roadmapepigenomics_Histone_narrow	Lung	H3K27ac	207.38	208.92	207.37	208.88	208.67	206.97	208.86	207.96	209.53	208.01	211.22	210.83	211.84	211.41	211.08	212.15	210.62	207.95	207.38	208.67	208.67	210.83	211.41	210.62	1.29	-0.21	-3.45	-1.95
Roadmapepigenomics_Histone_narrow	NH-A_Astrocytes	H3K4me3	207.28	209.53	207.38	209.37	209.77	208.16	209.21	208.62	210.12	211.64	213.28	213.01	213.51	213.16	213.20	213.68	213.05	212.31	207.38	209.37	209.21	213.01	213.20	213.05	1.84	0.03	-5.64	-3.84
Roadmapepigenomics_Histone_narrow	Brain_Angular_Gyrus	H3K4me3	207.37	208.50	205.27	208.66	208.96	206.08	208.99	208.06	209.21	211.65	213.42	213.29	213.64	213.55	213.33	213.66	213.31	212.48	207.37	208.66	208.96	213.29	213.55	213.31	1.59	0.02	-5.92	-4.35
Roadmapepigenomics_Histone_narrow	IMR90_Cell_Line	H3K56ac	207.35	208.89	206.29	208.83	209.41	206.99	209.17	207.21	209.77	210.65	211.20	211.20	212.24	211.78	211.05	212.76	210.88	209.98	207.35	208.83	209.17	211.20	211.78	210.88	1.83	-0.32	-3.85	-1.71
DNaseClusters	Monocytes-CD14+_RO01746	Dnase	207.04	207.34	207.77	207.14	204.78	203.76	207.22	205.79	206.50	209.93	211.21	211.29	210.84	211.53	210.77	210.24	210.87	207.56	207.34	204.78	204.78	211.21	210.84	210.24	-2.56	-0.97	-3.86	-5.46
Roadmapepigenomics_ActiveChromatin	CD8_Memory_Primary	2_TssAFlnk	205.43	208.47	207.34	208.84	207.41	208.48	207.40	209.28	207.63	211.22	213.12	212.90	213.09	213.10	213.16	211.73	213.08	211.88	207.34	208.48	207.41	212.90	213.10	211.88	0.07	-1.02	-5.56	-4.47
Roadmapepigenomics_Dnase_narrow	CD3_Primary_Cells_Peripheral_UWUW	Dnase	206.79	208.38	207.34	208.17	208.02	206.39	208.17	207.88	208.44	208.22	211.57	211.45	211.95	211.52	211.66	212.57	210.78	209.24	207.34	208.02	208.02	211.45	211.66	210.78	0.68	-0.68	-4.12	-2.76
Cistrome_ChIP	HEK293	BRD2	207.34	208.81	206.84	209.80	209.59	207.44	208.80	207.90	209.82	211.02	212.76	212.32	212.95	212.48	212.64	213.23	212.29	211.15	207.34	209.59	208.80	212.32	212.64	212.29	1.46	-0.03	-4.98	-3.49
Roadmapepigenomics_Histone_narrow	Colon_Smooth_Muscle	H3K27ac	207.33	208.79	206.69	209.09	208.83	207.41	208.81	207.81	209.11	209.88	211.72	211.70	212.40	212.16	211.95	212.87	211.21	210.05	207.33	208.83	208.81	211.70	212.16	211.21	1.49	-0.49	-4.38	-2.40
Roadmapepigenomics_ActiveChromatin	Sigmoid_Colon	ActiveChromatin	206.88	209.34	207.33	208.99	209.77	207.99	209.00	208.76	209.35	209.96	212.05	211.99	212.41	212.31	212.21	212.91	211.74	210.22	207.33	208.99	209.00	211.99	212.31	211.74	1.67	-0.25	-4.66	-2.74
Roadmapepigenomics_Histone_narrow	HUES64_Cell_Line	H3K9ac	207.32	208.61	204.78	208.68	208.88	205.76	208.04	208.00	208.74	211.12	212.85	212.44	213.40	212.99	213.00	213.57	212.50	211.56	207.32	208.68	208.04	212.44	213.00	212.50	0.73	0.06	-5.12	-4.46
Roadmapepigenomics_Histone_narrow	Psoas_Muscle	H3K27ac	207.31	209.28	206.96	209.60	209.89	207.37	209.10	208.06	209.90	209.70	211.73	211.36	212.28	212.32	211.76	212.74	211.21	210.44	207.31	209.60	209.10	211.36	212.28	211.21	1.79	-0.15	-4.04	-2.10
Roadmapepigenomics_Histone_narrow	H1_BMP4_Derived_Mesendoderm_Cultured_Cells	H3K4me2	207.30	208.15	205.66	209.80	209.36	206.66	209.12	208.11	208.85	212.79	213.50	213.57	213.81	213.61	213.62	214.03	213.35	212.95	207.30	209.36	209.12	213.50	213.62	213.35	1.82	-0.15	-6.20	-4.23
ReMap_ChIP	k562_leukemic_72hrdox	ERG	207.30	209.15	206.74	209.82	209.62	207.33	209.79	208.47	209.56	212.80	213.34	213.19	213.57	213.62	213.48	213.81	213.37	212.74	207.30	209.62	209.62	213.19	213.57	213.37	2.32	0.18	-5.89	-3.75
Roadmapepigenomics_ActiveChromatin	CD4+_CD25int_CD127+_Tmem_Primary	2_TssAFlnk	203.68	208.11	207.30	207.67	206.87	207.51	207.61	208.62	206.90	211.44	213.17	213.06	213.08	212.92	213.20	212.25	213.06	211.85	207.30	207.51	207.51	213.06	213.08	212.25	0.21	-0.81	-5.76	-4.73
Misc_ChIP	LoVo	JUND	207.29	208.33	206.23	207.90	208.86	207.45	208.59	207.45	209.11	210.14	211.40	211.52	212.52	212.17	211.73	213.15	211.55	210.09	207.29	207.90	208.59	211.40	212.17	211.55	1.30	0.16	-4.11	-2.97
Artem-ChIP	U87-MG+DMSO_6h	POLR2A	207.28	208.89	206.48	207.67	209.08	206.49	208.49	206.41	209.08	209.55	210.80	210.83	212.16	211.81	211.16	212.49	210.83	208.41	207.28	207.67	208.49	210.80	211.81	210.83	1.21	0.04	-3.52	-2.35
Enhancers_Hnisz2013	CD19_primary	Enhancer	205.98	207.59	207.28	207.56	207.77	207.26	205.81	207.72	207.51	175.80	198.85	197.19	194.64	194.77	197.47	195.00	195.50	178.24	207.28	207.56	207.26	197.19	194.77	195.00	-0.02	-2.19	10.08	12.26
Roadmapepigenomics_Histone_narrow	Brain_Substantia_Nigra	H3K4me3	207.28	208.77	205.88	208.96	208.88	206.44	209.07	208.35	209.12	211.70	213.18	213.19	213.42	213.38	213.42	213.70	213.07	212.32	207.28	208.88	208.88	213.18	213.42	213.07	1.61	-0.11	-5.90	-4.18
TxnFactorChIPV3	GM12891	POU2F2	207.27	208.74	206.55	207.60	208.24	206.15	208.49	206.90	208.07	208.92	209.03	208.96	209.54	209.98	208.27	210.45	208.86	206.55	207.27	207.60	208.24	208.96	209.54	208.86	0.96	-0.10	-1.69	-0.63
Artem-ChIP	Naive_CD4_T_cells+AI2hv3	FOS	207.62	207.24	206.26	207.48	207.28	205.79	207.27	205.51	207.31	208.61	209.16	209.39	210.40	209.42	209.01	209.52	209.59	207.33	207.24	207.28	207.27	209.16	209.42	209.52	0.03	0.36	-1.92	-2.25
Roadmapepigenomics_Histone_narrow	Skeletal_Muscle_Female	H3K9ac	207.24	208.41	206.28	209.30	209.62	207.44	208.42	207.58	209.34	210.53	212.80	212.36	213.07	212.57	212.85	213.24	212.16	210.92	207.24	209.30	208.42	212.36	212.85	212.16	1.18	-0.20	-5.12	-3.75
Roadmapepigenomics_Histone_narrow	HeLa-S3_Cervical_Carcinoma	H2A.Z	207.23	208.44	205.63	207.99	208.91	205.63	208.94	205.39	208.41	211.25	212.27	211.85	212.87	212.59	211.85	213.17	211.88	210.81	207.23	207.99	208.91	211.85	212.59	211.88	1.68	0.03	-4.62	-2.97
Roadmapepigenomics_Histone_narrow	HepG2_Hepatocellular_Carcinoma	H3K27ac	207.23	209.25	206.70	208.84	209.50	206.90	208.79	207.15	209.02	210.67	211.62	211.02	212.43	211.79	211.28	213.29	211.11	209.62	207.23	208.84	208.79	211.02	211.79	211.11	1.56	0.09	-3.79	-2.33
TxnFactorChIPV3	GM12878	NRF1	207.23	208.72	206.26	208.71	207.92	206.25	209.06	207.24	208.40	212.20	212.54	212.38	213.05	213.17	212.60	213.01	212.58	211.97	207.23	207.92	207.92	212.38	213.05	212.58	0.69	0.21	-5.15	-4.66
TxnFactorChIPV3	A549	MAX	207.23	208.49	206.39	209.22	209.08	206.56	209.23	207.41	209.19	211.09	212.22	211.87	212.94	212.67	211.95	213.13	211.87	211.32	207.23	209.08	209.08	211.87	212.67	211.87	1.86	0.00	-4.65	-2.79
Roadmapepigenomics_Histone_narrow	Brain_Cingulate_Gyrus	H3K4me3	207.21	207.75	205.05	208.70	208.43	205.25	208.52	207.02	209.11	211.71	213.36	213.17	213.43	213.37	213.37	213.62	213.14	212.17	207.21	208.43	208.43	213.17	213.37	213.14	1.22	-0.03	-5.96	-4.71
TxnFactorChIPV3	GM12878	SIX5	207.20	209.07	205.40	208.75	208.55	205.78	208.75	207.46	208.37	211.95	212.06	211.64	212.77	212.59	211.86	212.89	212.00	211.33	207.20	208.55	208.55	211.95	212.59	212.00	1.34	0.05	-4.75	-3.45
Roadmapepigenomics_Dnase_narrow	Mobilized_CD34_Primary_Cells_Female	Dnase	205.83	208.23	207.20	207.76	206.99	204.47	206.36	206.40	207.97	207.58	211.08	211.19	211.79	211.44	211.35	211.91	210.78	208.29	207.20	206.99	206.36	211.08	211.44	210.78	-0.84	-0.31	-3.88	-4.42
Cistrome_ChIP	U87	MAX	207.18	208.88	206.78	207.94	208.96	206.06	208.89	206.28	209.50	210.14	211.63	211.72	212.37	212.29	211.40	212.85	211.52	209.05	207.18	207.94	208.89	211.63	212.29	211.52	1.70	-0.11	-4.45	-2.63
Roadmapepigenomics_ActiveChromatin	Pancreatic_Islets	ActiveChromatin	206.86	208.89	207.18	209.11	209.18	206.77	208.84	208.65	209.51	211.15	212.82	213.10	213.29	213.03	212.98	213.53	212.70	211.92	207.18	209.11	208.84	212.82	213.03	212.70	1.66	-0.13	-5.64	-3.86
Misc_ChIP	LoVo	HOXA1	207.36	207.18	203.77	208.01	208.27	204.65	208.43	206.90	208.02	210.84	211.58	211.31	212.56	212.52	211.51	213.11	211.29	210.27	207.18	208.01	208.27	211.31	212.52	211.29	1.08	-0.02	-4.13	-3.03
Roadmapepigenomics_Histone_narrow	CD4+_CD25int_CD127+_Tmem_Primary_Cellsls	H3K4me1	203.74	208.16	207.18	208.16	208.02	207.86	206.07	208.87	207.32	209.02	212.05	211.95	211.33	211.66	211.97	210.73	211.72	209.77	207.18	208.02	207.86	211.95	211.66	210.73	0.68	-1.23	-4.78	-2.87
Roadmapepigenomics_Histone_narrow	iPS-18_Cell_Line	H3K27ac	207.46	207.14	204.23	207.99	208.25	203.81	208.60	204.90	207.70	210.36	210.49	210.07	211.66	211.66	210.10	212.48	210.60	209.34	207.14	207.99	208.25	210.36	211.66	210.60	1.11	0.24	-3.22	-2.36
TxnFactorChIPV3	A549+EtOH_0.02pct	GABPA	207.13	208.62	206.76	208.46	209.23	207.14	209.56	207.76	209.29	211.01	211.30	211.17	212.45	212.18	211.09	212.75	210.99	210.61	207.13	208.46	209.23	211.17	212.18	210.99	2.10	-0.18	-4.04	-1.76
TxnFactorChIPV3	K562	SAP30	207.12	208.35	205.99	209.43	209.01	206.08	209.14	206.28	208.66	212.94	212.20	212.39	213.03	212.88	212.09	213.37	212.40	211.45	207.12	209.01	209.01	212.39	212.88	212.40	1.90	0.01	-5.27	-3.38
DNaseClusters	CD20+	Dnase	207.12	207.42	207.02	208.10	206.15	204.55	208.69	206.33	207.42	211.12	212.65	212.52	212.00	212.42	212.43	212.13	212.42	210.73	207.12	206.15	206.15	212.52	212.42	212.13	-0.97	-0.39	-5.40	-5.98
DNaseClusters	GM12864	Dnase	207.11	207.67	206.07	206.29	205.01	203.88	207.58	205.48	206.04	209.30	210.65	210.39	210.12	210.59	209.92	209.82	210.99	207.19	207.11	205.01	205.01	210.39	210.12	209.82	-2.11	-0.57	-3.27	-4.81
Roadmapepigenomics_Histone_narrow	H9_Cell_Line	H3K4me3	207.11	207.63	203.19	208.37	208.77	204.84	208.67	206.48	208.62	212.13	213.38	213.33	213.79	213.60	213.41	214.00	213.39	212.63	207.11	208.37	208.67	213.33	213.60	213.39	1.57	0.06	-6.22	-4.72
Cistrome_ChIP	LoVo	MYC	207.09	207.18	205.46	207.78	208.15	205.21	208.23	205.81	207.51	211.28	211.74	211.16	212.16	212.07	211.25	212.51	211.69	209.42	207.09	207.78	208.15	211.28	212.07	211.69	1.06	0.41	-4.19	-3.54
Roadmapepigenomics_Histone_narrow	Left_Ventricle	H3K27ac	207.09	208.95	206.30	209.17	209.11	206.86	208.90	207.31	209.40	209.28	211.26	211.02	211.93	211.65	210.74	212.54	210.55	208.45	207.09	209.11	208.90	211.02	211.65	210.55	1.81	-0.47	-3.93	-1.65
Roadmapepigenomics_Histone_narrow	HUVEC_Umbilical_Vein_Endothelial_Cells	H3K4me2	206.98	208.41	207.08	208.29	208.70	207.46	208.55	208.34	209.17	210.52	212.68	212.41	212.73	212.77	213.01	213.11	212.46	211.09	207.08	208.29	208.55	212.41	212.77	212.46	1.47	0.06	-5.32	-3.91
Cistrome_ChIP	GM06993	TP53	207.08	208.12	205.46	208.65	208.32	205.65	209.56	207.52	208.90	212.05	212.29	212.11	212.58	212.37	212.20	212.80	212.21	211.48	207.08	208.32	208.32	212.11	212.37	212.21	1.24	0.10	-5.03	-3.89
Roadmapepigenomics_Histone_narrow	Fetal_Intestine_Large	H3K27ac	207.07	208.12	205.99	209.07	208.68	207.22	208.31	208.05	209.77	209.69	211.31	211.09	211.81	211.87	211.26	212.71	210.89	208.87	207.07	208.68	208.31	211.09	211.81	210.89	1.24	-0.20	-4.02	-2.58
Roadmapepigenomics_Histone_narrow	NHLF_Lung_Fibroblasts	H2A.Z	207.07	208.58	206.79	208.26	208.97	206.89	208.88	207.77	209.54	211.78	212.98	212.61	213.20	212.88	212.80	213.53	212.54	211.84	207.07	208.26	208.88	212.61	212.88	212.54	1.82	-0.07	-5.54	-3.66
Enhancers_Hnisz2013	CD56	Enhancer	205.72	207.86	207.06	207.04	207.92	206.77	206.18	207.59	207.51	182.38	201.69	201.36	200.06	200.70	200.03	200.27	198.24	186.08	207.06	207.04	206.77	201.36	200.06	198.24	-0.29	-3.12	5.70	8.53
Artem-ChIP	TEM_14+Resting_2	POLR2A	208.29	207.06	205.04	208.01	207.93	204.63	209.20	206.03	208.03	210.53	209.83	209.68	211.19	210.45	209.90	210.97	210.19	208.78	207.06	207.93	207.93	209.83	210.45	210.19	0.87	0.36	-2.77	-2.26
Roadmapepigenomics_Histone_narrow	H1_BMP4_Derived_Trophoblast_Cultured_Cells	H3K9ac	207.09	207.06	204.02	208.30	208.74	204.14	209.14	204.69	208.89	212.03	211.73	211.76	212.93	212.65	211.89	213.29	211.82	211.02	207.06	208.30	208.74	211.76	212.65	211.82	1.68	0.06	-4.70	-3.08
Roadmapepigenomics_Histone_narrow	H1_Cell_Line	H3K4me3	207.06	207.96	204.34	209.44	208.97	205.57	208.95	208.00	209.08	212.48	213.54	213.54	213.83	213.70	213.67	213.99	213.48	213.02	207.06	208.97	208.95	213.54	213.70	213.48	1.89	-0.06	-6.48	-4.52
Roadmapepigenomics_ActiveChromatin	CD14_Primary	7_Enh	199.56	207.05	209.04	203.78	203.68	208.29	197.77	208.52	203.88	0.00	188.97	178.11	5.83	110.75	181.08	0.00	185.67	6.41	207.05	203.78	203.68	178.11	110.75	6.41	-3.37	-171.70	28.94	197.27
Roadmapepigenomics_Histone_narrow	NHEK-Epidermal_Keratinocytes	H3K4me3	207.03	209.72	206.94	209.22	209.56	207.69	209.06	208.87	209.27	211.19	213.12	213.07	213.33	213.21	213.35	213.55	212.88	211.99	207.03	209.22	209.06	213.07	213.33	212.88	2.02	-0.19	-6.04	-3.82
TxnFactorChIPV3	GM12878	TCF12	207.03	208.43	206.36	207.70	207.83	205.08	208.29	206.44	207.48	208.35	208.13	208.34	209.51	209.18	207.97	209.93	208.65	205.70	207.03	207.70	207.83	208.34	209.18	208.65	0.81	0.31	-1.31	-0.81
Cistrome_ChIP	GM12878	ETS1	207.01	207.43	205.49	208.09	207.62	205.24	209.05	206.12	208.43	211.86	211.66	211.63	212.29	212.56	211.42	212.58	211.38	210.52	207.01	207.62	207.62	211.66	212.29	211.38	0.61	-0.27	-4.64	-3.76
Roadmapepigenomics_Histone_narrow	H1_BMP4_Derived_Mesendoderm_Cultured_Cells	H3K9ac	207.01	208.84	205.59	208.84	209.23	206.13	209.40	208.18	208.94	211.94	213.25	213.19	213.40	213.33	213.27	213.84	212.92	212.27	207.01	208.84	209.23	213.19	213.33	212.92	2.22	-0.27	-6.18	-3.69
Roadmapepigenomics_ActiveChromatin	Duodenum_Mucosa	ActiveChromatin	207.00	208.85	206.60	208.96	208.89	207.35	207.87	208.36	209.14	208.65	212.20	212.16	212.16	211.88	212.10	212.36	211.58	209.08	207.00	208.89	207.87	212.16	212.10	211.58	0.88	-0.59	-5.16	-3.70
ReMap_ChIP	amlpz12_leukemic	ERG	207.00	207.99	205.85	208.31	208.64	205.56	209.12	206.64	208.46	212.31	212.58	212.41	213.04	213.13	212.53	213.29	212.57	211.57	207.00	208.31	208.64	212.41	213.04	212.57	1.64	0.17	-5.41	-3.94
Roadmapepigenomics_Histone_narrow	HSMMtube_Skeletal_Muscle_Myotubes_Derived_from_HSMM	H3K9ac	206.99	208.48	206.33	208.23	209.01	207.33	208.26	206.46	209.27	208.92	211.23	210.90	212.18	211.84	211.05	212.74	210.77	208.61	206.99	208.23	208.26	210.90	211.84	210.77	1.28	-0.13	-3.92	-2.51
TxnFactorChIPV3	PANC-1	POLR2A	206.98	208.55	204.82	208.39	209.15	205.57	209.27	206.56	208.43	210.58	211.21	210.84	212.56	212.26	211.23	213.17	211.22	209.88	206.98	208.39	209.15	210.84	212.26	211.22	2.17	0.38	-3.85	-2.07
ReMap_ChIP	hpball	NOTCH1	206.95	208.39	205.23	208.65	208.14	205.91	207.80	206.64	208.13	210.81	211.87	211.04	212.65	212.23	211.57	213.07	211.86	210.55	206.95	208.14	207.80	211.04	212.23	211.86	0.85	0.83	-4.09	-4.07
Roadmapepigenomics_Histone_narrow	Fetal_Intestine_Small	H3K27ac	206.95	208.45	205.75	208.22	209.09	206.58	207.98	207.05	209.05	209.59	211.38	211.38	212.01	211.82	211.23	212.70	210.98	209.03	206.95	208.22	207.98	211.38	211.82	210.98	1.03	-0.40	-4.43	-3.00
Roadmapepigenomics_Histone_narrow	CD3_Primary_Cells_Peripheral_UWUW	H3K4me1	204.62	207.59	206.94	207.11	207.23	206.99	206.04	207.89	207.39	207.50	211.96	211.50	211.23	211.15	211.99	210.78	211.07	208.76	206.94	207.11	206.99	211.50	211.23	210.78	0.05	-0.72	-4.56	-3.79
Roadmapepigenomics_Histone_narrow	iPS-18_Cell_Line	H3K9ac	206.93	208.71	205.81	209.38	209.21	205.95	209.40	207.57	209.43	211.78	212.95	212.76	213.40	213.21	212.99	213.81	212.68	212.30	206.93	209.21	209.21	212.76	213.21	212.68	2.28	-0.08	-5.83	-3.46
Roadmapepigenomics_Histone_narrow	Brain_Substantia_Nigra	H3K9ac	206.92	207.92	204.85	208.14	208.22	205.82	208.59	206.89	208.10	210.98	212.41	212.52	212.77	212.67	212.40	213.26	211.98	211.02	206.92	208.14	208.22	212.41	212.67	211.98	1.30	-0.43	-5.49	-3.76
Enhancers_Hnisz2013	BI_CD4p_CD25-_CD45RAp_Naive	Enhancer	206.20	208.00	206.89	208.23	208.33	206.90	207.31	208.08	208.00	202.65	209.42	208.56	209.41	209.34	208.91	209.77	208.37	204.53	206.89	208.23	207.31	208.56	209.34	208.37	0.43	-0.19	-1.68	-1.06
Roadmapepigenomics_ActiveChromatin	Rectal_Mucosa.Donor_31	ActiveChromatin	206.33	208.37	206.87	208.60	208.86	207.36	208.09	207.82	208.74	209.76	212.39	212.08	212.27	212.36	212.32	212.87	211.86	210.27	206.87	208.60	208.09	212.08	212.32	211.86	1.22	-0.23	-5.21	-3.77
Roadmapepigenomics_Histone_narrow	HeLa-S3_Cervical_Carcinoma	H3K4me2	206.87	208.53	206.46	208.15	208.40	207.28	209.32	207.56	209.10	209.87	211.91	212.03	212.57	212.43	211.90	212.77	211.58	210.02	206.87	208.15	208.40	211.91	212.43	211.58	1.53	-0.33	-5.04	-3.18
Misc_ChIP	LoVo	MYC	206.86	207.68	205.06	208.84	209.05	205.60	208.99	206.63	208.68	210.89	211.98	211.37	212.45	212.13	211.70	213.05	211.46	209.55	206.86	208.84	208.99	211.37	212.13	211.46	2.14	0.09	-4.51	-2.47
Roadmapepigenomics_Histone_narrow	HSMM_Skeletal_Muscle_Myoblasts	H3K27ac	206.85	208.56	206.70	208.24	209.42	206.26	208.97	206.31	208.96	208.86	209.81	209.66	211.16	210.81	209.92	212.31	209.46	206.51	206.85	208.24	208.97	209.66	210.81	209.46	2.12	-0.20	-2.81	-0.49
ReMap_ChIP	esc	TAF2	206.82	208.56	206.05	208.84	208.57	206.03	209.19	207.49	208.57	212.87	212.76	212.71	213.13	213.12	212.72	213.22	212.79	212.24	206.82	208.57	208.57	212.76	213.12	212.79	1.75	0.03	-5.94	-4.22
Roadmapepigenomics_Histone_narrow	IMR90_Cell_Line	H3K9ac	206.80	208.36	206.76	208.90	209.22	207.47	209.14	207.72	209.58	210.32	212.59	212.30	212.97	212.66	212.58	213.26	212.09	211.06	206.80	208.90	209.14	212.30	212.66	212.09	2.33	-0.21	-5.50	-2.96
Roadmapepigenomics_Histone_narrow	IMR90_Cell_Line	H2BK5ac	206.80	207.32	205.81	208.04	208.70	206.69	208.28	206.41	209.35	208.89	210.12	209.39	211.29	210.90	209.63	212.05	209.94	207.30	206.80	208.04	208.28	209.39	210.90	209.94	1.47	0.56	-2.59	-1.67
ReMap_ChIP	k562	NFYB	206.80	208.14	205.92	208.58	208.10	205.12	207.48	206.10	207.77	211.23	212.18	212.06	212.78	212.65	212.30	213.07	212.16	211.32	206.80	208.10	207.48	212.06	212.65	212.16	0.68	0.10	-5.25	-4.67
TxnFactorChIPV3	GM12892	PAX5	206.79	208.73	206.11	209.10	208.89	206.95	209.56	208.19	208.93	212.10	212.38	211.78	212.70	212.45	212.32	212.84	212.17	211.29	206.79	208.89	208.89	212.10	212.45	212.17	2.10	0.07	-5.31	-3.28
TxnFactorChIPV3	K562	UBTF	206.79	207.32	204.74	208.05	208.48	204.79	209.27	205.68	208.25	211.95	212.19	211.90	212.84	212.68	212.08	213.05	212.02	211.11	206.79	208.05	208.48	211.95	212.68	212.02	1.69	0.07	-5.17	-3.54
Roadmapepigenomics_Histone_narrow	Gastric	H3K4me3	206.78	207.65	202.69	208.14	208.80	204.28	209.14	206.57	208.47	212.26	213.28	213.06	213.64	213.58	213.24	213.95	213.09	212.90	206.78	208.14	208.80	213.06	213.58	213.09	2.02	0.03	-6.28	-4.29
Roadmapepigenomics_Histone_narrow	Skeletal_Muscle_Female	H3K4me3	206.77	208.59	205.67	209.12	209.01	206.71	208.99	208.11	208.77	211.42	213.13	213.30	213.36	213.07	213.15	213.54	212.78	211.99	206.77	209.01	208.99	213.13	213.15	212.78	2.22	-0.35	-6.36	-3.79
Roadmapepigenomics_ActiveChromatin	Fetal_Thymus	ActiveChromatin	206.46	208.99	206.77	208.44	208.77	207.04	208.09	208.31	209.23	209.29	212.14	211.85	212.14	211.86	211.79	212.43	211.24	209.43	206.77	208.44	208.09	211.85	211.86	211.24	1.32	-0.62	-5.08	-3.15
Roadmapepigenomics_Histone_narrow	H9_Cell_Line	H3K9ac	206.77	207.66	204.29	208.21	208.42	204.31	208.06	206.45	208.01	210.87	212.38	212.26	213.02	212.77	212.30	213.48	212.01	211.74	206.77	208.21	208.06	212.26	212.77	212.01	1.30	-0.25	-5.49	-3.94
Cistrome_ChIP	NT2-D1	YY1	206.77	206.76	203.20	207.30	207.20	204.08	208.05	204.49	207.71	211.84	211.62	211.62	212.44	212.23	211.57	212.80	211.87	210.66	206.76	207.20	207.20	211.62	212.23	211.87	0.44	0.25	-4.86	-4.67
Roadmapepigenomics_Histone_narrow	Fetal_Lung	H3K9ac	206.76	208.73	206.41	208.79	208.89	206.37	208.99	207.29	208.80	210.85	212.59	212.16	213.01	212.53	212.35	213.28	211.97	211.00	206.76	208.79	208.89	212.16	212.53	211.97	2.13	-0.20	-5.41	-3.08
Cistrome_ChIP	CD4+	HDAC6	206.74	207.24	205.63	206.57	205.29	203.49	208.68	204.16	206.04	209.46	208.90	209.04	209.60	209.74	208.45	209.34	209.11	205.45	206.74	205.29	205.29	209.04	209.60	209.11	-1.45	0.06	-2.30	-3.81
Roadmapepigenomics_Histone_narrow	Breast_Myoepithelial_Cells	H3K4me3	206.73	208.80	205.26	209.17	209.78	206.73	209.61	208.06	209.10	211.76	213.53	213.19	213.73	213.45	213.65	213.81	213.37	212.53	206.73	209.17	209.61	213.19	213.65	213.37	2.88	0.19	-6.46	-3.76
Roadmapepigenomics_Histone_narrow	Aorta	H3K27ac	206.73	208.15	205.11	208.28	208.80	205.64	208.21	206.36	208.83	209.91	210.73	210.56	211.65	211.35	210.73	212.77	210.47	208.52	206.73	208.28	208.21	210.56	211.35	210.47	1.49	-0.08	-3.83	-2.26
Cistrome_ChIP	CD4+	CREBBP	206.72	206.75	204.95	207.73	205.42	202.46	207.35	205.00	206.25	210.60	210.57	210.41	211.33	211.57	210.14	210.44	210.62	209.35	206.72	205.42	205.42	210.57	211.33	210.44	-1.30	-0.13	-3.85	-5.02
Roadmapepigenomics_ActiveChromatin	Aorta	ActiveChromatin	206.72	208.86	205.76	208.74	209.19	206.31	208.93	206.93	208.94	211.00	212.68	212.52	213.13	212.90	212.68	213.51	212.65	211.50	206.72	208.74	208.93	212.52	212.90	212.65	2.21	0.13	-5.80	-3.72
Cistrome_ChIP	SK-N-SH	YY1	207.09	206.70	203.64	206.94	207.59	203.11	207.95	204.12	207.23	211.39	210.95	210.83	212.17	211.64	210.87	212.49	211.08	209.92	206.70	206.94	207.59	210.95	211.64	211.08	0.89	0.13	-4.25	-3.49
Cistrome_ChIP	HeLa-S3	ELK4	206.70	207.60	205.09	208.31	208.58	204.70	209.50	206.20	208.05	211.54	211.28	210.79	212.22	211.95	210.95	212.53	211.54	210.56	206.70	208.31	208.58	211.28	211.95	211.54	1.88	0.27	-4.58	-2.97
Cistrome_ChIP	LoVo	STAT2	206.67	207.62	204.93	208.11	207.54	204.03	208.70	205.83	207.54	211.97	211.53	211.53	212.20	212.31	211.54	212.67	211.60	210.70	206.67	207.54	207.54	211.53	212.20	211.60	0.88	0.07	-4.87	-4.06
DNaseClusters	GM12878	Dnase	206.66	207.78	205.47	206.76	206.31	202.70	207.86	206.44	206.99	209.45	211.14	211.15	210.91	210.82	210.91	211.24	210.83	207.66	206.66	206.31	206.31	211.14	210.91	210.83	-0.35	-0.31	-4.48	-4.53
Roadmapepigenomics_Histone_narrow	HepG2_Hepatocellular_Carcinoma	H3K4me3	206.65	208.39	204.43	208.29	208.29	205.25	208.78	207.27	208.58	211.24	213.10	212.81	213.35	213.18	213.09	213.57	212.54	211.87	206.65	208.29	208.29	212.81	213.18	212.54	1.64	-0.26	-6.16	-4.25
Roadmapepigenomics_ActiveChromatin	Dnd41_TCell_Leukemia	2_TssAFlnk	205.41	208.33	206.65	208.38	207.94	207.07	206.69	209.10	207.71	212.03	213.33	213.10	213.31	213.18	213.30	212.91	213.11	212.22	206.65	207.94	207.07	213.10	213.30	212.91	0.42	-0.19	-6.45	-5.83
DNaseI_Duke	GM10248	Dnase	206.65	208.47	204.53	208.22	208.26	205.62	207.89	207.65	207.84	209.11	212.03	211.50	212.38	211.86	211.59	212.39	211.32	209.35	206.65	208.22	207.89	211.50	211.86	211.32	1.24	-0.17	-4.85	-3.44
Roadmapepigenomics_Histone_narrow	Bone_Marrow_Derived_Mesenchymal_Stem_Cell_Cultured_Cells	H3K27ac	206.65	208.04	206.02	208.39	208.32	206.68	207.90	205.71	208.50	206.12	208.21	207.45	209.84	209.05	207.44	211.00	207.78	202.02	206.65	208.32	207.90	207.45	209.05	207.78	1.25	0.34	-0.80	0.11
Roadmapepigenomics_Histone_narrow	Stomach_Smooth_Muscle	H3K4me3	206.65	207.76	204.12	207.97	208.02	205.66	208.01	207.33	208.20	211.07	213.05	213.15	213.26	212.97	213.11	213.49	212.86	211.74	206.65	207.97	208.01	213.05	213.11	212.86	1.36	-0.19	-6.40	-4.85
Roadmapepigenomics_Dnase_narrow	Mobilized_CD34_Primary_Cells_Male	Dnase	206.43	208.45	206.64	207.66	208.04	203.86	207.33	206.38	207.77	208.57	211.70	211.48	212.04	211.61	211.68	212.30	211.11	209.50	206.64	207.66	207.33	211.48	211.68	211.11	0.69	-0.37	-4.84	-3.78
ReMap_ChIP	hek293	BRD2	206.63	208.19	205.58	207.83	207.39	206.26	208.32	205.77	208.11	211.33	212.66	212.36	212.66	212.57	212.47	212.74	212.31	211.09	206.63	207.39	207.39	212.36	212.57	212.31	0.76	-0.04	-5.72	-4.92
Roadmapepigenomics_Histone_narrow	K562_Leukemia	H3K79me2	204.84	207.58	206.63	208.16	206.97	206.71	206.91	206.75	206.80	209.72	209.64	208.95	210.31	210.38	209.23	211.27	209.75	206.70	206.63	206.97	206.91	209.64	210.31	209.75	0.29	0.10	-3.02	-2.83
TxnFactorChIPV3	MCF10A-Er-Src+EtOH_0.01pct	MYC	206.62	208.24	205.57	207.70	208.08	204.81	207.52	204.96	207.29	208.90	210.38	209.41	211.41	210.86	209.80	211.84	210.16	207.62	206.62	207.70	207.52	209.41	210.86	210.16	0.90	0.75	-2.78	-2.63
Roadmapepigenomics_Histone_narrow	Stomach_Smooth_Muscle	H3K27ac	206.62	207.66	204.00	208.22	208.66	204.63	208.17	206.01	208.38	209.45	210.90	210.29	211.69	211.47	210.69	212.15	210.35	207.79	206.62	208.22	208.17	210.29	211.47	210.35	1.55	0.07	-3.67	-2.19
ReMap_ChIP	sclc_h128	MAX	206.61	208.27	204.84	208.51	208.12	205.59	208.70	206.97	208.92	212.51	212.65	212.69	213.24	213.03	212.86	213.37	212.89	212.04	206.61	208.12	208.12	212.65	213.03	212.89	1.51	0.24	-6.04	-4.77
TxnFactorChIPV3	GM12878	RFX5	206.60	207.38	205.07	206.78	205.49	203.49	206.84	205.61	206.75	208.74	210.59	210.42	211.42	211.32	210.08	211.37	210.31	209.60	206.60	205.49	205.49	210.42	211.32	210.31	-1.11	-0.11	-3.82	-4.83
DNaseClusters	GM12865	Dnase	206.59	206.66	204.66	206.58	203.42	200.26	207.02	205.10	205.28	209.24	210.34	210.19	210.49	210.55	209.92	209.52	210.62	205.99	206.59	203.42	203.42	210.19	210.49	209.52	-3.17	-0.67	-3.60	-6.10
ReMap_ChIP	k562	E2F6	206.58	208.05	205.19	207.96	207.88	204.28	207.91	205.49	207.56	212.62	212.45	212.53	212.77	212.65	212.46	212.87	212.73	211.75	206.58	207.88	207.88	212.53	212.65	212.73	1.30	0.20	-5.96	-4.86
Misc_ChIP	LoVo	MZF1	206.57	207.19	203.72	207.74	208.15	204.94	208.26	206.31	207.93	211.64	211.66	211.71	212.66	212.35	211.60	213.31	212.04	210.47	206.57	207.74	208.15	211.66	212.35	212.04	1.57	0.38	-5.08	-3.89
Roadmapepigenomics_Histone_narrow	Dnd41_TCell_Leukemia	H3K79me2	204.52	207.89	206.56	208.20	206.70	207.80	205.87	206.95	207.24	207.33	207.60	207.02	208.55	208.61	207.30	209.87	207.48	203.10	206.56	207.80	206.70	207.33	208.55	207.48	0.14	0.15	-0.77	-0.77
Enhancers_Hnisz2013	CD8_primary	Enhancer	204.92	207.31	206.55	206.35	207.60	206.71	205.25	206.75	207.46	190.18	204.19	202.99	202.58	203.72	203.43	204.42	200.73	193.41	206.55	206.71	206.71	202.99	203.43	200.73	0.16	-2.26	3.56	5.98
Roadmapepigenomics_Histone_narrow	Neurosphere_Cultured_Cells_Ganglionic_Eminence_Derived	H3K4me3	206.55	207.94	203.74	209.20	208.50	205.16	207.88	206.94	208.62	211.93	213.42	213.24	213.50	213.34	213.36	213.85	213.18	212.36	206.55	208.50	207.88	213.24	213.36	213.18	1.33	-0.06	-6.69	-5.30
Roadmapepigenomics_Histone_narrow	H1_Derived_Neuronal_Progenitor_Cultured_Cells	H3K4me3	206.53	207.45	202.91	207.90	208.86	203.05	208.30	205.66	208.01	211.94	213.11	213.05	213.54	213.30	213.08	213.79	213.08	212.49	206.53	207.90	208.30	213.05	213.30	213.08	1.78	0.03	-6.52	-4.78
Roadmapepigenomics_Histone_narrow	Fetal_Adrenal_Gland	H3K27ac	206.37	208.26	206.51	207.69	207.93	207.15	207.93	206.30	208.42	207.93	209.87	209.61	210.82	210.60	209.50	211.72	209.10	206.31	206.51	207.69	207.93	209.61	210.60	209.10	1.42	-0.51	-3.09	-1.16
Roadmapepigenomics_Histone_narrow	Mesenchymal_Stem_Cell_Derived_Adipocyte_Cultured_Cells	H3K4me3	206.11	207.98	206.50	208.30	208.25	207.09	208.38	208.15	209.51	210.37	212.59	212.66	213.05	212.81	212.59	213.21	212.37	211.14	206.50	208.25	208.25	212.59	212.81	212.37	1.75	-0.22	-6.09	-4.12
Roadmapepigenomics_Histone_narrow	4star	H3K4me3	206.50	208.05	204.71	208.65	208.46	205.03	208.79	206.78	208.73	212.38	213.45	213.30	213.70	213.45	213.46	213.97	213.12	212.53	206.50	208.46	208.46	213.30	213.46	213.12	1.96	-0.18	-6.80	-4.66
TxnFactorChIPV3	K562+IFNa6h	IRF1	206.49	208.86	206.43	208.18	208.56	206.81	209.30	207.74	209.15	209.88	210.31	210.53	211.85	211.82	210.69	212.00	210.32	209.66	206.49	208.18	208.56	210.31	211.82	210.32	2.06	0.01	-3.82	-1.76
ReMap_ChIP	huvec_vegf4hr	ETS1	206.48	207.18	205.04	207.71	207.27	204.35	207.85	205.42	207.77	211.93	212.30	212.15	212.53	212.50	211.74	212.85	212.19	210.95	206.48	207.27	207.27	212.15	212.50	212.19	0.80	0.04	-5.67	-4.91
Roadmapepigenomics_Histone_narrow	HSMM_Skeletal_Muscle_Myoblasts	H2A.Z	206.45	207.46	205.06	207.74	208.49	204.13	208.48	205.49	208.35	211.39	212.70	212.58	213.10	212.90	212.59	213.33	212.70	211.28	206.45	207.74	208.48	212.58	212.90	212.70	2.03	0.12	-6.12	-4.22
TxnFactorChIPV3	PFSK-1	FOXP2	206.45	207.84	205.04	208.27	207.94	204.45	207.80	206.48	207.90	211.62	212.55	212.23	212.77	212.75	212.57	212.77	212.23	211.52	206.45	207.94	207.80	212.23	212.75	212.23	1.35	0.00	-5.78	-4.42
Roadmapepigenomics_Histone_narrow	NHLF_Lung_Fibroblasts	H3K4me2	205.90	208.28	206.44	208.31	208.07	206.73	208.21	207.33	208.80	210.31	212.57	212.30	212.89	212.72	212.71	213.16	212.40	210.71	206.44	208.07	208.07	212.30	212.72	212.40	1.63	0.10	-5.86	-4.33
Pazar_Chip	IMR90_shRbQuiescent	P130	206.90	206.44	202.16	207.40	207.57	202.85	208.47	204.56	207.20	210.65	210.32	209.84	211.73	211.77	210.46	212.56	210.32	208.89	206.44	207.40	207.57	210.32	211.73	210.32	1.13	0.00	-3.88	-2.76
Roadmapepigenomics_Histone_narrow	Brain_Mid_Frontal_Lobe	H3K4me3	206.44	208.47	204.22	208.65	208.71	205.01	208.46	207.36	208.68	211.77	213.25	213.07	213.48	213.50	213.30	213.68	213.10	212.41	206.44	208.65	208.46	213.07	213.48	213.10	2.02	0.03	-6.63	-4.64
Misc_ChIP	GM12878	BRD4	206.96	206.43	203.50	206.36	207.22	203.26	208.48	204.03	206.97	209.25	207.75	207.97	209.62	209.21	207.88	210.83	208.53	206.09	206.43	206.36	207.22	207.97	209.21	208.53	0.79	0.56	-1.54	-1.31
Roadmapepigenomics_Histone_narrow	H1_BMP4_Derived_Trophoblast_Cultured_Cells	H3K4me3	206.41	207.24	202.81	208.14	207.73	203.52	208.25	206.09	208.47	211.99	213.19	212.75	213.56	213.37	213.02	213.80	213.02	212.53	206.41	207.73	207.73	212.75	213.37	213.02	1.32	0.27	-6.34	-5.29
Roadmapepigenomics_Histone_narrow	Adipose_Derived_Mesenchymal_Stem_Cell_Cultured_Cells	H3K4me3	206.41	208.54	206.40	208.60	208.63	206.54	208.58	207.61	209.36	210.79	212.87	212.91	213.30	213.00	212.87	213.25	212.48	211.63	206.41	208.60	208.58	212.87	213.00	212.48	2.17	-0.39	-6.46	-3.90
Roadmapepigenomics_ActiveChromatin	Fetal_Adrenal_Gland	2_TssAFlnk	205.15	208.36	206.41	208.83	207.20	208.15	207.61	208.55	208.66	212.45	213.68	213.55	213.78	213.78	213.58	213.35	213.50	212.93	206.41	208.15	207.61	213.55	213.78	213.35	1.21	-0.20	-7.15	-5.74
TxnFactorChIPV3	GM12878	NFYB	206.40	207.64	205.79	207.81	206.45	204.83	207.32	205.79	206.53	210.21	211.35	211.47	211.76	211.83	211.41	211.85	211.46	209.99	206.40	206.45	206.45	211.35	211.76	211.46	0.05	0.11	-4.95	-5.01
ReMap_ChIP	skno1_leukemic	CBFB	206.38	206.89	204.75	207.39	205.81	204.82	207.91	205.68	207.70	212.71	212.83	213.06	213.10	213.09	212.64	213.05	212.77	212.40	206.38	205.81	205.81	212.83	213.09	212.77	-0.57	-0.06	-6.44	-6.96
ReMap_ChIP	huvec_vegf12hr	ETS1	206.38	207.53	206.25	208.25	207.73	205.31	208.26	206.78	208.35	212.14	212.29	212.34	212.84	212.79	212.36	213.08	212.36	211.47	206.38	207.73	207.73	212.29	212.79	212.36	1.35	0.07	-5.91	-4.63
Roadmapepigenomics_Histone_narrow	Fetal_Muscle_Leg	H3K27ac	206.37	207.47	205.05	207.64	208.48	205.40	208.23	206.42	208.17	208.64	210.87	210.50	211.81	211.25	210.35	212.12	210.49	207.85	206.37	207.64	208.23	210.50	211.25	210.49	1.86	-0.01	-4.13	-2.26
ReMap_ChIP	hela	E2F1	206.36	206.35	204.26	207.40	206.01	202.43	207.96	204.25	206.61	212.74	212.01	212.06	212.52	212.61	211.99	212.77	212.25	211.57	206.35	206.01	206.01	212.06	212.52	212.25	-0.34	0.19	-5.71	-6.24
Roadmapepigenomics_Histone_narrow	A549_EtOH_0.02pct_Lung_Carcinoma	H2A.Z	206.35	206.44	204.84	207.09	207.53	204.89	207.81	205.26	207.56	210.75	212.03	212.13	212.55	212.32	212.27	213.05	212.11	210.46	206.35	207.09	207.53	212.03	212.32	212.11	1.19	0.08	-5.69	-4.58
Roadmapepigenomics_Histone_narrow	HUES64_Cell_Line	H3K4me3	206.34	207.34	203.25	208.63	208.48	204.98	208.15	206.46	209.02	211.91	213.39	213.35	213.63	213.39	213.46	213.81	213.07	212.31	206.34	208.48	208.15	213.35	213.46	213.07	1.81	-0.28	-7.01	-4.92
TxnFactorChIPV3	HepG2	CHD2	206.34	207.07	204.18	207.12	206.96	204.70	207.61	205.61	207.84	210.44	211.56	211.13	212.38	212.30	211.12	212.71	211.57	210.69	206.34	206.96	206.96	211.13	212.30	211.57	0.62	0.45	-4.79	-4.61
Roadmapepigenomics_ActiveChromatin	Colonic_Mucosa	ActiveChromatin	206.34	207.76	203.60	208.65	208.31	205.82	207.75	207.17	208.60	210.42	212.95	212.68	212.96	213.01	212.61	213.37	212.32	211.58	206.34	208.31	207.75	212.68	212.96	212.32	1.41	-0.37	-6.35	-4.57
Cistrome_ChIP	GM12878	GABPA	206.30	207.96	205.73	209.06	208.66	205.48	208.95	207.30	208.40	212.12	211.42	211.55	212.67	212.13	212.08	212.86	211.57	211.08	206.30	208.66	208.66	211.55	212.13	211.57	2.36	0.02	-5.25	-2.91
Artem-ChIP	Naive_CD4_T_cells+EI1hv3	FOS	206.67	206.29	204.84	207.41	206.16	202.88	207.26	204.26	207.04	208.01	208.57	208.15	209.52	208.92	208.17	208.75	208.55	207.20	206.29	206.16	206.16	208.15	208.92	208.55	-0.13	0.40	-1.86	-2.39
Artem-ChIP	TEM+4	POLR2A	206.55	206.28	203.36	206.94	204.92	200.84	207.69	205.17	206.29	210.07	209.39	208.94	210.39	210.52	209.67	211.04	209.82	208.38	206.28	204.92	204.92	209.39	210.39	209.82	-1.35	0.43	-3.11	-4.90
Roadmapepigenomics_Histone_narrow	Brain_Substantia_Nigra	H3K27ac	206.26	208.27	205.77	208.46	208.45	206.04	207.81	207.72	208.34	208.94	211.30	211.31	211.94	211.69	211.30	212.50	211.12	208.79	206.26	208.45	207.81	211.30	211.69	211.12	1.54	-0.18	-5.03	-3.31
Roadmapepigenomics_Histone_narrow	Brain_Anterior_Caudate	H3K4me3	206.24	208.78	205.86	208.16	208.23	205.95	208.37	207.16	209.06	211.21	213.15	213.15	213.33	213.09	213.19	213.55	212.83	212.05	206.24	208.16	208.23	213.15	213.19	212.83	1.99	-0.32	-6.91	-4.60
Roadmapepigenomics_ActiveChromatin	Duodenum_Smooth_Muscle	ActiveChromatin	206.22	207.81	206.15	208.48	208.23	206.88	207.74	207.51	208.41	209.48	212.50	212.26	212.39	212.19	212.21	212.72	211.58	210.36	206.22	208.23	207.74	212.26	212.21	211.58	1.52	-0.68	-6.04	-3.84
Cistrome_ChIP	K562	NFYB	206.20	208.44	205.89	208.32	206.20	204.29	208.31	206.44	207.25	211.79	212.40	212.32	213.06	212.65	212.51	212.67	212.53	211.88	206.20	206.20	206.20	212.32	212.65	212.53	0.00	0.21	-6.12	-6.33
Roadmapepigenomics_Histone_narrow	Fetal_Brain_Female	H3K4me3	206.20	208.71	204.32	208.98	208.43	205.03	208.22	206.95	208.79	212.19	213.52	213.45	213.73	213.58	213.47	213.89	213.29	212.70	206.20	208.43	208.22	213.45	213.58	213.29	2.02	-0.16	-7.25	-5.07
Roadmapepigenomics_Histone_narrow	Fetal_Heart	H3K4me3	206.19	207.35	204.32	208.26	208.36	205.07	208.22	206.31	208.29	211.75	212.61	212.49	213.12	212.81	212.73	213.56	212.58	211.69	206.19	208.26	208.22	212.49	212.81	212.58	2.03	0.09	-6.29	-4.36
DNaseI_Duke	Mel_2183	Dnase	206.19	207.67	205.38	206.48	208.34	204.05	207.35	205.69	207.24	210.01	211.35	211.02	212.34	212.17	211.34	212.67	211.30	208.67	206.19	206.48	207.35	211.02	212.17	211.30	1.16	0.28	-4.83	-3.95
Roadmapepigenomics_Histone_narrow	Brain_Hippocampus_Middle	H3K4me3	206.19	207.64	205.20	208.24	208.63	205.46	208.51	207.49	209.18	211.20	213.27	213.13	213.43	213.15	213.38	213.56	212.97	211.93	206.19	208.24	208.51	213.13	213.38	212.97	2.32	-0.16	-6.95	-4.47
Roadmapepigenomics_ActiveChromatin	HUVEC_Umbilical_Vein_Endothelial	ActiveChromatin	204.77	207.87	206.19	207.46	208.83	206.46	206.94	206.49	208.78	208.61	211.52	211.60	212.00	211.76	211.71	212.32	211.23	208.67	206.19	207.46	206.94	211.52	211.76	211.23	0.75	-0.29	-5.33	-4.30
TxnFactorChIPV3	K562	HDAC1	206.16	207.47	204.31	208.51	208.12	204.10	209.15	205.70	207.91	212.37	212.03	211.93	212.60	212.24	212.02	213.16	212.20	211.02	206.16	208.12	208.12	212.03	212.24	212.20	1.96	0.16	-5.87	-4.08
Artem-ChIP	Naive_CD4_T_cells+EI2hv3	FOS	206.16	206.56	205.68	205.93	204.95	205.04	206.68	203.13	206.47	205.53	207.35	207.55	207.85	207.89	206.73	207.55	206.91	204.68	206.16	205.04	205.04	207.35	207.85	206.91	-1.12	-0.45	-1.19	-1.87
Misc_ChIP	LoVo	VEZF1	206.15	207.31	204.15	208.06	207.45	204.51	207.74	205.04	207.93	210.53	211.47	211.34	212.29	211.98	211.13	212.81	211.22	210.20	206.15	207.45	207.45	211.34	211.98	211.22	1.29	-0.13	-5.19	-3.77
Artem-ChIP	Naive_CD4_Tcell_EI_5h_7	NFATC2	205.92	208.51	206.13	207.96	208.34	206.09	207.32	205.48	207.04	207.36	208.55	208.44	209.55	208.34	207.39	209.09	208.48	205.63	206.13	207.96	207.32	208.44	208.34	208.48	1.18	0.04	-2.31	-1.17
HAIB_TFBS	HL-60	GABPA	206.13	207.21	203.74	206.62	208.52	202.77	208.26	206.20	207.93	209.60	210.19	209.78	211.64	211.24	210.32	212.53	210.35	208.70	206.13	206.62	208.26	209.78	211.24	210.35	2.13	0.56	-3.65	-2.09
Misc_ChIP	LoVo	BARHL1	206.13	206.71	202.96	207.58	207.53	203.79	207.62	204.79	207.06	210.58	211.29	210.55	212.37	212.08	210.89	212.86	210.90	209.11	206.13	207.53	207.53	210.58	212.08	210.90	1.40	0.32	-4.45	-3.37
Artem-ChIP	JURKAT+iono+PMA_24h_2	NFATC1	206.13	206.15	204.61	206.34	206.17	203.38	207.04	204.77	205.35	209.20	210.26	209.56	210.82	210.11	209.44	210.74	209.03	207.74	206.13	206.17	206.17	209.56	210.11	209.03	0.04	-0.53	-3.43	-2.86
Misc_ChIP	LoVo	DBP	206.13	206.31	202.28	206.99	207.94	203.98	207.81	205.88	207.21	210.74	211.33	211.41	212.47	212.04	211.49	212.68	211.35	210.34	206.13	206.99	207.81	211.33	212.04	211.35	1.69	0.02	-5.20	-3.54
Artem-ChIP	Germinal_B_cell_tonsil+CB4_2	KMT2D	206.10	206.14	204.76	206.95	206.36	202.79	207.54	204.41	206.99	209.45	209.39	209.11	210.80	210.46	209.12	211.06	209.38	208.69	206.10	206.36	206.36	209.39	210.46	209.38	0.27	-0.01	-3.29	-3.01
Enhancers_Hnisz2013	BI_CD8_Memory_7pool	Enhancer	206.09	207.78	205.67	207.02	208.41	206.42	207.22	207.66	207.30	200.06	207.61	208.05	208.15	207.85	208.24	208.83	206.22	201.40	206.09	207.02	207.22	207.61	208.15	206.22	1.13	-1.39	-1.53	1.00
CpGIsland	Any	none	206.07	207.23	203.86	208.08	208.21	203.51	208.93	205.93	207.72	212.86	213.42	213.48	213.64	213.59	213.38	213.87	213.32	212.85	206.07	208.08	208.21	213.42	213.59	213.32	2.13	-0.10	-7.35	-5.11
Misc_ChIP	LoVo	NKX2.2	206.07	207.38	204.36	207.15	208.17	206.17	208.41	205.97	207.39	210.62	211.07	210.94	211.97	211.69	210.89	212.55	210.83	209.07	206.07	207.15	208.17	210.94	211.69	210.83	2.10	-0.11	-4.87	-2.66
ReMap_ChIP	mm1s_dmso	MBD4	206.06	208.37	205.81	208.15	208.97	205.62	208.48	207.35	208.17	210.05	211.41	211.00	212.35	211.79	211.16	212.29	210.94	209.96	206.06	208.15	208.48	211.00	211.79	210.94	2.42	-0.06	-4.94	-2.46
Roadmapepigenomics_Histone_narrow	NHDF-Ad_Adult_Dermal_Fibroblasts	H3K4me2	204.67	207.85	206.03	207.29	208.02	205.98	208.22	206.64	208.44	210.19	212.75	212.65	212.81	212.48	212.63	212.98	212.41	210.72	206.03	207.29	208.02	212.65	212.63	212.41	1.99	-0.24	-6.62	-4.39
Roadmapepigenomics_Histone_narrow	HUES6_Cell_Line	H3K27ac	206.02	206.17	204.45	206.91	207.14	202.95	207.85	204.77	206.90	209.56	209.82	209.51	211.36	210.98	209.74	212.05	209.15	207.89	206.02	206.91	207.14	209.56	210.98	209.15	1.11	-0.41	-3.53	-2.01
Artem-ChIP	Naive_CD4_Tcell_AI_2h_1	NFATC2	206.02	206.47	203.98	206.54	206.70	204.08	206.56	203.79	206.18	207.69	208.04	207.80	209.16	208.66	207.85	208.97	208.16	205.55	206.02	206.54	206.56	207.80	208.66	208.16	0.54	0.35	-1.78	-1.59
Roadmapepigenomics_Histone_narrow	H1_Cell_Line	H4K5ac	206.02	206.71	202.06	206.47	207.88	203.78	207.75	205.15	207.45	210.53	211.72	211.25	212.42	212.33	211.55	212.92	211.51	210.58	206.02	206.47	207.75	211.25	212.33	211.51	1.74	0.27	-5.23	-3.76
Pazar_Chip	Jurkat	CREBBP	206.01	207.81	203.23	207.61	208.17	204.14	207.99	205.30	207.61	211.06	211.28	211.06	212.12	212.02	210.78	212.54	211.16	208.87	206.01	207.61	207.99	211.06	212.02	211.16	1.98	0.10	-5.05	-3.17
Cistrome_ChIP	LoVo	NFYA	206.01	206.80	204.74	207.62	205.06	204.11	208.05	204.47	206.43	211.48	212.16	211.96	212.66	212.24	211.86	212.41	212.32	211.23	206.01	205.06	205.06	211.96	212.24	212.32	-0.95	0.36	-5.95	-7.27
Roadmapepigenomics_Histone_narrow	H1_BMP4_Derived_Mesendoderm_Cultured_Cells	H4K8ac	206.01	207.51	203.88	207.42	207.54	203.84	208.11	206.54	208.05	210.90	211.80	211.89	212.37	212.28	211.81	212.84	211.86	210.76	206.01	207.42	207.54	211.80	212.28	211.86	1.53	0.06	-5.79	-4.32
ReMap_ChIP	cd4+tcell_jq1	BRD4	206.00	207.13	205.09	207.79	206.11	204.43	208.68	205.54	207.65	212.84	212.31	212.52	212.64	212.89	212.17	212.58	212.64	211.56	206.00	206.11	206.11	212.52	212.64	212.58	0.11	0.06	-6.52	-6.47
Roadmapepigenomics_Histone_narrow	NH-A_Astrocytes	H2A.Z	206.00	207.88	204.46	207.44	208.08	205.40	207.42	205.75	207.99	211.12	212.80	212.52	212.89	212.99	212.46	213.19	212.32	211.23	206.00	207.44	207.42	212.52	212.89	212.32	1.42	-0.19	-6.52	-4.90
Roadmapepigenomics_Histone_narrow	IMR90_Cell_Line	H3K27ac	206.00	208.07	205.85	208.18	208.58	205.95	208.14	206.28	208.68	209.13	210.91	210.42	212.00	211.73	211.19	212.50	210.30	208.66	206.00	208.18	208.14	210.42	211.73	210.30	2.15	-0.13	-4.43	-2.15
Cistrome_ChIP	SK-N-SH	ELF1	206.00	207.06	205.17	207.70	207.39	204.54	208.93	206.12	207.87	211.74	211.09	210.86	211.89	212.39	210.86	212.35	211.41	210.79	206.00	207.39	207.39	211.09	211.89	211.41	1.39	0.33	-5.09	-4.03
DNaseClusters	CLL	Dnase	206.06	205.98	204.40	206.45	204.45	200.86	207.25	204.36	205.50	211.20	212.00	212.19	211.94	212.24	211.80	212.11	212.26	210.43	205.98	204.45	204.45	212.00	211.94	212.11	-1.54	0.10	-6.02	-7.66
Roadmapepigenomics_Histone_narrow	IMR90_Cell_Line	H3K4me2	204.92	207.50	205.98	206.77	207.81	206.11	207.02	205.93	208.22	209.24	212.00	212.01	212.50	212.16	212.34	212.81	211.54	210.16	205.98	206.77	207.02	212.00	212.34	211.54	1.04	-0.46	-6.02	-4.53
Roadmapepigenomics_Histone_narrow	Penis_Foreskin_Melanocyte_Primary_Cells_skin03	H3K27ac	205.42	208.14	205.98	208.78	208.40	206.10	208.17	207.29	208.56	208.95	211.91	211.69	212.24	212.02	211.64	212.84	211.16	209.78	205.98	208.40	208.17	211.69	212.02	211.16	2.18	-0.53	-5.71	-2.99
Artem-ChIP	BT549	JUN	205.97	206.64	205.39	207.17	208.11	205.36	208.43	204.09	208.23	210.32	210.92	210.57	211.67	211.41	210.65	212.11	210.59	209.17	205.97	207.17	208.11	210.57	211.41	210.59	2.14	0.02	-4.59	-2.48
Roadmapepigenomics_Histone_narrow	A549_EtOH_0.02pct_Lung_Carcinoma	H3K4me2	205.48	207.09	205.97	207.76	208.01	205.33	207.66	206.88	208.08	209.45	212.09	211.91	212.39	212.31	212.04	212.49	211.61	209.48	205.97	207.76	207.66	211.91	212.31	211.61	1.70	-0.31	-5.94	-3.94
Roadmapepigenomics_Histone_narrow	Brain_Inferior_Temporal_Lobe	H3K4me3	205.96	208.08	203.96	208.96	209.21	204.91	208.19	207.62	208.05	211.69	213.38	213.26	213.29	213.35	213.30	213.59	213.03	212.18	205.96	208.96	208.19	213.26	213.30	213.03	2.23	-0.23	-7.30	-4.84
ReMap_ChIP	hsc	SMARCA4	203.85	207.41	205.96	206.67	206.17	204.18	206.27	205.62	205.88	208.68	210.32	210.17	210.04	210.28	209.83	209.75	210.59	207.80	205.96	206.17	206.17	210.17	210.04	209.75	0.21	-0.42	-4.22	-3.59
TxnFactorChIPV3	HeLa-S3	GTF2F1	205.95	206.36	204.21	207.14	207.17	203.66	207.29	203.89	206.62	209.50	209.38	209.10	210.87	210.81	209.35	211.29	209.62	207.93	205.95	207.14	207.17	209.38	210.81	209.62	1.22	0.24	-3.43	-2.45
TxnFactorChIPV3	H1-hESC	CHD2	205.94	207.15	204.03	207.46	207.08	203.69	207.30	206.66	207.51	210.73	211.80	211.75	212.40	212.51	211.94	212.49	211.90	210.96	205.94	207.08	207.08	211.75	212.40	211.90	1.14	0.16	-5.80	-4.82
Roadmapepigenomics_Histone_narrow	H1_Derived_Mesenchymal_Stem_Cells	H3K4me2	205.93	207.18	204.00	207.99	207.84	204.93	207.04	206.40	208.10	210.53	212.70	212.59	213.16	212.83	212.83	213.35	212.55	212.02	205.93	207.84	207.04	212.59	212.83	212.55	1.10	-0.04	-6.66	-5.51
Artem-ChIP	JURKAT+NELFC	NELFCD	206.40	205.93	202.01	206.85	206.65	202.01	208.08	204.13	206.53	211.35	210.66	210.21	211.81	211.49	210.56	212.42	210.49	209.66	205.93	206.65	206.65	210.66	211.49	210.49	0.72	-0.17	-4.72	-3.84
Roadmapepigenomics_Histone_narrow	HepG2_Hepatocellular_Carcinoma	H2A.Z	205.92	206.66	203.88	207.14	207.28	204.33	207.43	205.99	206.95	211.95	212.10	211.66	212.73	212.33	211.69	212.84	212.17	210.67	205.92	207.14	207.28	211.95	212.33	212.17	1.35	0.22	-6.02	-4.89
Roadmapepigenomics_Histone_narrow	HUVEC_Umbilical_Vein_Endothelial_Cells	H2A.Z	205.92	207.52	205.15	207.88	208.40	205.49	208.17	207.11	208.41	210.98	212.52	212.47	212.93	212.78	212.65	213.18	212.35	210.98	205.92	207.88	208.17	212.47	212.78	212.35	2.25	-0.12	-6.55	-4.18
Misc_ChIP	LoVo	EVI1	205.87	206.37	202.70	207.28	207.14	204.35	207.26	204.60	207.32	210.24	210.89	210.62	211.87	211.27	210.78	212.32	210.62	208.25	205.87	207.14	207.14	210.62	211.27	210.62	1.27	0.00	-4.75	-3.49
Roadmapepigenomics_Histone_narrow	HSMM_Skeletal_Muscle_Myoblasts	H3K4me2	205.05	208.49	205.87	207.16	208.64	206.75	207.41	206.56	208.84	210.20	212.11	211.90	212.38	212.52	212.31	212.77	211.85	210.48	205.87	207.16	207.41	211.90	212.38	211.85	1.55	-0.04	-6.03	-4.44
Artem-ChIP	CD4+_T_cells+Activated_18h_1	POLR2A	205.86	206.16	203.31	207.33	207.12	203.56	207.24	204.19	206.39	210.18	209.96	209.20	210.63	210.74	209.53	211.29	209.81	207.59	205.86	207.12	207.12	209.96	210.63	209.81	1.26	-0.16	-4.11	-2.69
TxnFactorChIPV3	K562	CHD1	206.07	205.85	200.36	206.29	206.54	201.73	208.20	202.56	205.73	212.04	210.72	210.72	211.96	211.57	210.62	212.59	211.29	208.81	205.85	206.29	206.54	210.72	211.57	211.29	0.69	0.56	-4.87	-4.75
Pazar_Chip	CD4+	HMGN1	205.84	208.02	205.11	207.82	208.03	205.09	207.59	207.01	207.34	208.49	210.93	210.39	211.51	211.09	210.66	211.77	210.15	208.63	205.84	207.82	207.59	210.39	211.09	210.15	1.76	-0.24	-4.55	-2.56
TxnFactorChIPV3	GM19193+TNFa	RELA	205.84	207.32	203.16	206.37	207.55	203.91	205.92	205.38	204.83	156.38	176.39	172.21	174.27	178.21	174.91	176.77	174.56	157.24	205.84	206.37	205.92	172.21	174.91	174.56	0.08	2.35	33.63	31.36
Roadmapepigenomics_Histone_narrow	iPS-20b_Cell_Line	H3K9ac	205.84	207.11	202.92	207.55	208.81	204.12	207.10	206.33	207.24	210.58	212.57	212.20	212.82	212.60	212.40	213.30	212.09	210.71	205.84	207.55	207.10	212.20	212.60	212.09	1.27	-0.12	-6.37	-4.98
Roadmapepigenomics_Histone_narrow	Fetal_Muscle_Trunk	H3K27ac	205.83	205.84	202.54	207.44	207.01	202.41	206.45	203.19	206.34	208.64	210.20	209.86	211.30	210.94	210.32	212.09	209.70	207.05	205.83	207.01	206.45	209.86	210.94	209.70	0.63	-0.16	-4.03	-3.25
ReMap_ChIP	293T_ctl	NCOR1	205.80	206.95	204.42	207.04	205.81	204.06	207.04	205.28	207.32	212.93	212.53	212.26	212.71	212.80	212.29	212.88	212.58	211.86	205.80	205.81	205.81	212.53	212.71	212.58	0.01	0.05	-6.73	-6.77
Misc_ChIP	LoVo	E2F8	205.79	206.81	203.71	206.48	207.47	203.59	207.35	205.57	206.58	209.78	209.72	208.88	211.52	210.82	209.37	212.26	209.93	207.94	205.79	206.48	207.35	209.72	210.82	209.93	1.56	0.20	-3.93	-2.57
Roadmapepigenomics_Histone_narrow	HUES48_Cell_Line	H3K4me3	205.78	206.44	202.17	207.67	208.35	204.17	208.07	205.86	207.73	211.83	213.27	213.31	213.62	213.33	213.45	213.62	213.04	212.33	205.78	207.67	208.07	213.27	213.45	213.04	2.29	-0.23	-7.49	-4.97
Roadmapepigenomics_Histone_narrow	Muscle_Satellite_Cultured_Cells	H3K4me2	205.76	207.63	205.75	207.41	208.28	206.61	207.79	206.58	207.94	209.52	212.54	212.05	212.35	212.29	212.59	212.77	212.13	210.53	205.76	207.41	207.79	212.05	212.35	212.13	2.03	0.08	-6.29	-4.34
Roadmapepigenomics_Histone_narrow	NHEK-Epidermal_Keratinocytes	H2A.Z	205.76	207.18	204.63	207.17	207.42	204.27	207.58	205.90	208.37	211.01	212.23	212.11	212.83	212.52	212.31	213.22	212.01	210.72	205.76	207.17	207.42	212.11	212.52	212.01	1.66	-0.11	-6.35	-4.58
TxnFactorChIPV3	GM12878	MTA3	205.49	207.96	205.76	206.23	207.48	205.96	207.30	206.38	207.04	201.45	201.73	199.77	201.75	202.87	200.81	203.24	200.94	193.70	205.76	206.23	207.30	201.45	201.75	200.94	1.54	-0.51	4.31	6.36
Roadmapepigenomics_Histone_narrow	Mesenchymal_Stem_Cell_Derived_Adipocyte_Cultured_Cells	H3K9ac	205.73	208.34	205.58	207.87	208.67	207.20	207.91	207.58	209.06	209.55	211.83	211.70	212.17	212.00	212.07	212.92	211.78	210.12	205.73	207.87	207.91	211.70	212.07	211.78	2.18	0.08	-5.97	-3.87
Misc_ChIP	LoVo	NIPBL	205.72	207.00	204.40	207.48	208.21	205.41	207.96	205.17	207.85	209.89	210.47	209.92	211.91	211.38	210.67	212.54	210.61	208.16	205.72	207.48	207.96	209.92	211.38	210.61	2.24	0.69	-4.20	-2.65
ReMap_ChIP	kasumi1_leukemic	TCF12	205.72	207.28	205.35	206.59	207.62	205.03	206.96	205.95	206.79	207.83	208.29	207.89	209.85	209.30	208.13	210.06	208.46	205.21	205.72	206.59	206.96	207.89	209.30	208.46	1.24	0.57	-2.17	-1.50
Artem-ChIP	TCM_14+Resting_2	POLR2A	205.70	205.75	202.32	206.02	205.38	200.18	207.16	201.38	205.83	208.30	208.68	207.83	209.22	208.50	207.99	210.07	207.90	206.39	205.70	205.38	205.38	208.30	208.50	207.90	-0.33	-0.41	-2.60	-2.52
TxnFactorChIPV3	K562+IFNa30	MYC	205.69	206.36	203.21	207.07	207.46	204.79	207.78	205.16	207.70	209.84	210.39	209.95	212.02	211.31	210.56	212.33	210.51	208.96	205.69	207.07	207.46	209.95	211.31	210.51	1.77	0.56	-4.26	-3.04
Roadmapepigenomics_ActiveChromatin	Chondrocytes_from_Bone_Marrow_Derived_Mesenchymal_Stem_Cell	ActiveChromatin	203.36	206.77	205.69	205.85	207.14	206.12	205.68	205.65	207.07	206.29	210.36	209.86	210.85	210.49	210.36	211.08	209.39	204.92	205.69	206.12	206.12	209.86	210.49	209.39	0.43	-0.47	-4.16	-3.27
Roadmapepigenomics_Histone_narrow	IMR90_Cell_Line	H4K8ac	205.55	207.93	205.68	207.56	208.10	206.58	207.78	206.43	208.89	208.45	210.30	210.37	211.37	211.16	210.57	212.04	209.83	206.78	205.68	207.56	207.78	210.30	211.16	209.83	2.10	-0.48	-4.62	-2.04
TxnFactorChIPV3	GM12878	MYC	205.68	206.13	201.96	206.31	207.10	202.93	206.79	203.27	206.23	209.63	209.93	209.44	211.67	211.27	209.96	212.19	209.62	208.70	205.68	206.31	206.79	209.63	211.27	209.62	1.11	-0.02	-3.95	-2.82
Roadmapepigenomics_Histone_narrow	Dnd41_TCell_Leukemia	H3K4me1	200.08	205.68	205.97	206.07	204.31	207.08	203.49	207.62	205.41	207.90	211.93	211.28	211.54	211.42	211.39	210.52	211.04	208.76	205.68	206.07	204.31	211.28	211.42	210.52	-1.37	-0.76	-5.60	-6.22
ReMap_ChIP	k562	GATA1	205.67	207.07	205.30	207.71	206.65	205.53	207.68	206.35	207.64	212.91	212.86	212.79	213.17	213.13	212.82	213.18	212.89	212.32	205.67	206.65	206.65	212.86	213.13	212.89	0.98	0.04	-7.19	-6.24
Roadmapepigenomics_Histone_narrow	Osteoblasts	H3K4me2	205.66	207.38	204.92	207.58	207.17	206.39	207.65	207.39	208.48	208.79	212.37	211.51	212.10	212.12	211.86	212.55	211.50	209.10	205.66	207.17	207.17	211.51	212.10	211.50	1.50	0.00	-5.84	-4.34
FANTOM5_enhancer_cell	dendritic_cell	Enhancer	205.65	206.48	204.87	205.90	205.31	204.32	205.23	202.56	205.15	134.22	177.44	175.73	158.86	157.58	173.16	139.93	167.68	141.48	205.65	205.31	205.23	175.73	158.86	141.48	-0.43	-34.26	29.92	63.75
DNaseClusters	GM18507	Dnase	205.65	206.08	204.54	206.94	203.02	200.71	206.38	203.74	204.51	210.58	211.71	211.60	211.83	211.69	211.18	211.53	211.55	209.53	205.65	203.02	203.02	211.60	211.69	211.53	-2.63	-0.07	-5.95	-8.51
Cistrome_ChIP	HeLa	BRD4	205.65	206.55	203.68	207.84	207.45	203.40	208.38	205.62	207.31	212.41	211.90	211.88	212.59	212.73	211.94	212.70	212.26	211.33	205.65	207.45	207.45	211.90	212.59	212.26	1.80	0.35	-6.25	-4.81
Roadmapepigenomics_Histone_narrow	HSMMtube_Skeletal_Muscle_Myotubes_Derived_from_HSMM	H3K27ac	205.64	206.35	204.15	206.48	207.16	204.27	207.05	203.08	207.64	205.92	207.38	207.16	209.32	208.52	207.58	210.59	207.48	201.88	205.64	206.48	207.05	207.16	208.52	207.48	1.42	0.32	-1.52	-0.43
TxnFactorChIPV3	K562	MXI1	205.62	207.46	204.43	207.94	207.77	204.81	207.77	205.66	207.53	210.79	211.55	211.13	212.29	212.20	211.46	212.82	211.00	210.27	205.62	207.77	207.77	211.13	212.20	211.00	2.15	-0.13	-5.51	-3.22
TxnFactorChIPV3	GM12878	BCLAF1	205.61	206.50	204.30	206.55	206.97	204.29	207.47	206.12	206.38	207.88	208.26	208.04	209.41	209.18	207.58	209.48	208.34	206.52	205.61	206.55	206.97	208.04	209.18	208.34	1.37	0.30	-2.43	-1.37
Misc_ChIP	LoVo	HOXC6	205.60	206.77	203.40	207.04	207.92	204.07	208.31	205.90	207.02	210.64	211.31	211.34	212.46	212.06	211.64	212.86	211.22	209.99	205.60	207.04	207.92	211.31	212.06	211.22	2.31	-0.09	-5.70	-3.30
Misc_ChIP	LoVo	SMC1A	205.59	206.22	202.43	207.55	208.23	203.36	207.41	204.68	207.12	210.52	211.70	211.23	212.46	212.12	211.56	212.93	211.38	210.01	205.59	207.55	207.41	211.23	212.12	211.38	1.82	0.16	-5.64	-3.97
Cistrome_ChIP	GM12891	PAX5	205.57	206.49	204.07	207.33	207.31	203.68	207.56	205.43	207.21	210.58	210.95	210.86	211.48	210.96	210.43	211.01	210.92	209.00	205.57	207.31	207.31	210.86	210.96	210.92	1.74	0.06	-5.28	-3.61
Misc_ChIP	LoVo	ATOH1	205.81	205.56	201.87	207.61	207.43	203.93	207.84	204.58	206.93	211.39	212.30	212.15	212.88	212.70	212.43	213.44	212.17	211.04	205.56	207.43	207.43	212.15	212.70	212.17	1.86	0.02	-6.59	-4.75
Roadmapepigenomics_Histone_narrow	Brain_Mid_Frontal_Lobe	H3K9ac	205.52	206.92	203.50	208.07	207.76	204.42	208.02	206.01	207.99	210.64	212.47	212.48	212.88	212.78	212.59	213.18	212.06	211.12	205.52	207.76	207.76	212.47	212.78	212.06	2.24	-0.41	-6.95	-4.30
TxnFactorChIPV3	GM12878	WRNIP1	205.52	206.66	204.58	207.18	206.91	203.80	207.12	205.50	206.42	207.54	208.32	208.10	208.33	208.57	207.70	208.98	208.37	204.43	205.52	206.91	206.91	208.10	208.33	208.37	1.39	0.27	-2.59	-1.47
TxnFactorChIPV3	HCT-116	TCF7L2	205.51	206.94	204.65	207.52	207.86	205.14	207.52	205.41	207.66	210.49	210.97	210.76	212.11	211.60	211.23	212.08	211.16	209.70	205.51	207.52	207.52	210.76	211.60	211.16	2.01	0.40	-5.25	-3.65
Roadmapepigenomics_Histone_narrow	H1_BMP4_Derived_Trophoblast_Cultured_Cells	H3K27ac	205.50	206.64	203.09	206.58	207.76	203.09	207.39	203.82	207.21	208.89	210.24	209.44	210.90	211.31	209.78	211.98	209.55	207.48	205.50	206.58	207.39	209.44	210.90	209.55	1.89	0.11	-3.94	-2.16
Roadmapepigenomics_ActiveChromatin	Adult_Liver	2_TssAFlnk	203.23	207.38	205.49	207.70	207.25	207.27	206.95	207.94	207.24	212.37	213.45	213.25	213.52	213.70	213.47	213.47	213.42	212.53	205.49	207.27	207.25	213.25	213.52	213.42	1.77	0.17	-7.76	-6.17
TxnFactorChIPV3	GM12878	E2F4	205.46	206.59	203.10	206.48	205.85	203.58	206.82	204.61	205.62	210.38	211.26	211.04	212.24	212.05	210.85	212.36	210.90	210.17	205.46	205.85	205.85	211.04	212.05	210.90	0.39	-0.14	-5.58	-5.04
TxnFactorChIPV3	K562	NRF1	205.46	206.87	204.91	207.12	206.40	203.75	207.67	205.07	206.84	211.55	211.61	211.33	212.60	212.55	211.64	212.38	211.78	210.62	205.46	206.40	206.40	211.55	212.55	211.78	0.94	0.23	-6.09	-5.38
Roadmapepigenomics_Histone_narrow	HUES64_Cell_Line	H3K27ac	205.45	206.15	202.36	206.44	207.10	202.64	207.79	203.80	206.94	209.44	210.18	209.77	211.12	211.02	210.12	212.12	210.12	207.76	205.45	206.44	207.10	209.77	211.02	210.12	1.64	0.35	-4.32	-3.02
TxnFactorChIPV3	H1-hESC	RBBP5	205.45	206.73	203.17	207.60	206.86	202.94	208.37	205.07	207.44	212.16	212.52	212.45	212.90	212.81	212.47	213.41	212.30	211.40	205.45	206.86	206.86	212.45	212.81	212.30	1.41	-0.15	-7.00	-5.44
ReMap_ChIP	hesc	BRD4	205.44	206.51	202.31	206.51	206.49	201.37	207.31	203.67	206.28	212.69	212.99	212.78	213.27	212.99	212.89	213.19	212.97	212.44	205.44	206.49	206.49	212.78	212.99	212.97	1.04	0.19	-7.34	-6.48
Roadmapepigenomics_Histone_narrow	IMR90_Cell_Line	H4K5ac	205.03	206.49	205.43	207.73	208.53	205.96	208.05	205.84	208.49	208.36	210.38	209.80	211.29	210.97	210.05	211.85	209.67	207.07	205.43	207.73	208.05	209.80	210.97	209.67	2.62	-0.13	-4.37	-1.62
TxnFactorChIPV3	GM12878	CHD1	207.01	205.43	201.40	206.11	206.43	200.64	207.31	203.68	205.32	208.18	208.18	207.30	209.38	208.64	206.78	210.47	207.85	204.90	205.43	206.11	206.43	208.18	208.64	207.85	1.00	-0.33	-2.75	-1.42
Cistrome_ChIP	GM19193	RELA	205.43	205.48	202.96	205.92	204.29	200.03	205.04	202.60	202.27	188.70	188.42	189.67	187.82	192.04	186.74	182.71	191.83	177.46	205.43	204.29	204.29	188.70	187.82	182.71	-1.14	-5.98	16.73	21.57
Roadmapepigenomics_Histone_narrow	ES-I3_Cell_Line	H3K4me3	205.42	207.52	202.74	208.30	208.24	203.69	208.51	206.70	207.85	211.07	213.30	212.91	213.36	213.24	213.13	213.65	212.79	212.22	205.42	208.24	208.24	212.91	213.24	212.79	2.82	-0.13	-7.49	-4.55
Misc_ChIP	LoVo	RARG	205.85	205.42	201.74	206.54	207.50	202.68	206.67	203.88	205.69	210.45	211.19	210.95	211.99	211.67	211.02	212.64	211.05	209.37	205.42	206.54	206.67	210.95	211.67	211.05	1.25	0.10	-5.53	-4.39
TxnFactorChIPV3	GM12878	IRF4	202.38	206.00	205.42	203.33	203.69	202.92	202.90	204.23	203.89	185.79	192.56	189.95	188.12	190.57	187.72	183.29	190.43	169.40	205.42	203.33	202.92	189.95	188.12	183.29	-2.50	-6.66	15.47	19.63
TxnFactorChIPV3	K562	GTF2F1	205.71	205.41	201.73	206.99	207.12	201.93	208.05	203.09	205.61	209.65	210.21	209.78	211.67	211.14	209.91	211.98	209.98	208.91	205.41	206.99	207.12	209.78	211.14	209.98	1.71	0.20	-4.37	-2.86
Roadmapepigenomics_Histone_narrow	HMEC_Mammary_Epithelial	H3K4me2	205.11	208.17	205.36	207.36	207.48	205.90	207.46	206.21	208.36	209.91	212.50	212.34	212.67	212.49	212.54	213.11	211.78	210.86	205.36	207.36	207.46	212.34	212.54	211.78	2.09	-0.56	-6.97	-4.32
Pazar_Chip	IMR90_Senescent	RB1	205.36	206.28	203.26	207.03	205.37	203.50	207.52	204.29	206.74	211.68	211.67	211.98	212.41	212.44	211.75	212.56	211.97	211.14	205.36	205.37	205.37	211.68	212.41	211.97	0.01	0.29	-6.32	-6.60
Roadmapepigenomics_Histone_narrow	Osteoblasts	H2A.Z	205.36	206.76	204.79	206.17	207.41	204.32	206.87	206.06	207.68	209.84	212.03	211.58	212.34	212.18	211.85	212.81	211.55	209.78	205.36	206.17	206.87	211.58	212.18	211.55	1.51	-0.03	-6.23	-4.69
Roadmapepigenomics_Histone_narrow	H1_Derived_Mesenchymal_Stem_Cells	H3K9ac	205.35	206.26	202.81	207.18	208.14	203.76	207.66	205.79	208.08	210.78	212.05	212.18	212.85	212.63	212.17	213.58	211.81	211.42	205.35	207.18	207.66	212.05	212.63	211.81	2.31	-0.25	-6.70	-4.14
ReMap_ChIP	huvec_vegf0hr	ETS1	205.38	205.35	203.45	207.78	206.23	203.93	207.90	205.08	207.82	211.82	211.96	211.81	212.39	212.25	211.88	212.72	212.00	211.24	205.35	206.23	206.23	211.82	212.25	212.00	0.88	0.18	-6.47	-5.77
Cistrome_ChIP	ME-1	SPI1	205.34	205.96	203.74	207.52	206.87	203.60	207.05	205.98	207.59	212.11	212.04	212.18	212.77	212.51	212.38	212.67	212.18	211.25	205.34	206.87	206.87	212.11	212.51	212.18	1.53	0.07	-6.77	-5.31
Misc_ChIP	MutuIII	EBNA2	205.34	207.31	204.81	206.91	207.81	205.26	206.58	207.08	207.21	195.67	200.56	201.08	202.89	203.30	201.16	202.56	200.95	190.98	205.34	206.91	206.58	200.56	202.89	200.95	1.24	0.38	4.78	5.63
DNaseI_Duke	GM19238	Dnase	205.32	207.13	203.12	206.48	206.78	202.21	207.06	205.15	206.66	208.75	211.37	211.14	212.04	211.60	211.54	212.17	211.17	208.82	205.32	206.48	206.78	211.14	211.60	211.17	1.46	0.03	-5.82	-4.39
ReMap_ChIP	u87	MYC	205.31	206.68	203.53	207.44	206.46	203.86	208.03	204.77	207.74	212.58	212.10	212.28	212.75	212.77	212.25	212.85	212.40	211.37	205.31	206.46	206.46	212.28	212.75	212.40	1.15	0.12	-6.97	-5.94
Roadmapepigenomics_ActiveChromatin	HeLa-S3_Cervical_Carcinoma	ActiveChromatin	204.31	207.26	205.31	207.05	208.56	206.57	207.02	206.08	207.91	207.13	210.62	209.76	211.48	211.21	210.35	211.61	209.89	207.00	205.31	207.05	207.02	209.76	211.21	209.89	1.71	0.13	-4.45	-2.87
TxnFactorChIPV3	GM12878	TCF3	205.31	206.44	204.20	206.47	206.22	202.34	206.82	205.59	206.34	208.97	208.38	208.10	209.10	209.67	208.61	209.45	209.02	206.12	205.31	206.22	206.22	208.38	209.10	209.02	0.91	0.63	-3.08	-2.80
Misc_ChIP	LoVo	CASP8AP2	205.28	205.56	201.15	206.20	207.08	202.19	207.07	203.95	206.68	209.65	210.82	210.69	212.19	211.85	211.09	212.61	210.74	209.20	205.28	206.20	207.07	210.69	211.85	210.74	1.79	0.05	-5.41	-3.67
Cistrome_ChIP	VCaP+DMSO	BRD4	205.28	205.68	200.32	206.24	205.52	199.73	207.47	201.95	206.38	211.99	211.39	211.43	212.42	212.07	211.64	212.97	211.71	210.71	205.28	205.52	205.52	211.43	212.07	211.71	0.24	0.28	-6.15	-6.19
Roadmapepigenomics_ActiveChromatin	Rectal_Smooth_Muscle	ActiveChromatin	205.27	207.57	205.17	207.98	208.32	206.07	206.59	206.92	208.26	209.76	212.33	212.12	212.44	212.33	212.67	212.79	211.95	210.22	205.27	207.98	206.59	212.12	212.44	211.95	1.32	-0.17	-6.85	-5.36
TxnFactorChIPV3	K562	SP1	205.27	207.44	204.89	207.97	206.40	205.29	207.52	206.27	207.87	210.90	212.01	211.92	212.64	212.21	211.97	212.51	212.01	211.45	205.27	206.40	206.40	211.92	212.21	212.01	1.13	0.10	-6.65	-5.62
Roadmapepigenomics_ActiveChromatin	Duodenum_Mucosa	2_TssAFlnk	201.68	206.13	205.25	205.63	205.23	206.06	204.18	207.11	206.53	210.92	213.12	213.00	212.63	212.85	212.93	211.56	212.84	211.17	205.25	205.63	205.23	213.00	212.85	211.56	-0.02	-1.44	-7.76	-6.33
TxnFactorChIPV3	K562	ZBTB7A	205.22	206.64	203.62	207.81	207.73	204.11	208.09	205.12	206.57	212.00	212.44	212.39	212.78	212.75	212.27	212.97	212.36	211.54	205.22	207.73	207.73	212.39	212.75	212.36	2.51	-0.03	-7.17	-4.62
TxnFactorChIPV3	K562	EGR1	205.22	207.11	204.18	206.90	206.73	204.36	207.81	205.30	206.62	211.71	212.26	212.20	212.71	212.92	212.23	212.63	212.22	211.59	205.22	206.73	206.73	212.20	212.71	212.22	1.51	0.01	-6.98	-5.49
Cistrome_ChIP	HaematopoieticProgenitorCell	FLI1	205.22	207.11	204.36	205.54	204.02	202.93	205.86	203.97	204.19	208.12	209.27	209.10	209.03	209.24	208.69	208.27	209.20	205.43	205.22	204.02	204.02	209.10	209.03	208.27	-1.20	-0.83	-3.88	-4.25
Roadmapepigenomics_Histone_narrow	ES-I3_Cell_Line	H3K9ac	205.22	207.90	203.29	208.11	208.25	204.56	208.43	206.09	207.69	211.82	213.28	213.11	213.40	213.43	213.24	213.83	213.01	212.46	205.22	208.11	208.25	213.11	213.40	213.01	3.03	-0.10	-7.89	-4.76
Roadmapepigenomics_Histone_narrow	H1_Cell_Line	H3K27ac	205.21	206.31	201.68	206.62	206.96	201.87	207.06	204.49	206.69	209.89	211.18	211.41	212.42	212.01	210.89	212.65	211.04	209.85	205.21	206.62	206.96	211.18	212.01	211.04	1.76	-0.14	-5.97	-4.07
Roadmapepigenomics_Histone_narrow	hESC_Derived_CD184+_Endoderm_Cultured_Cells	H3K4me3	205.21	207.03	202.96	207.22	207.42	203.88	208.06	205.30	207.45	211.03	212.87	212.89	213.28	213.08	212.83	213.52	212.60	211.93	205.21	207.22	207.42	212.87	213.08	212.60	2.21	-0.27	-7.66	-5.18
TxnFactorChIPV3	NT2-D1	YY1	205.20	206.16	201.30	206.08	206.83	201.11	207.25	203.75	205.84	210.40	210.46	209.63	211.71	211.33	209.94	212.01	210.19	208.96	205.20	206.08	206.83	210.40	211.33	210.19	1.63	-0.21	-5.20	-3.37
Roadmapepigenomics_Histone_narrow	H9_Derived_Neuron_Cultured_Cells	H2A.Z	205.17	205.51	200.77	206.12	206.37	201.40	207.40	204.51	206.25	211.26	212.35	212.21	212.96	212.79	212.20	213.29	212.00	211.25	205.17	206.12	206.37	212.21	212.79	212.00	1.20	-0.22	-7.04	-5.63
ReMap_ChIP	skno1_leukemic	ERG	205.16	207.07	204.46	205.73	206.59	204.12	206.82	206.05	206.98	210.98	211.03	210.86	211.32	211.63	211.35	212.14	210.86	209.16	205.16	205.73	206.59	210.98	211.35	210.86	1.43	-0.12	-5.82	-4.28
Roadmapepigenomics_Histone_narrow	Penis_Foreskin_Melanocyte_Primary_Cells_skin01	H3K27ac	205.79	205.16	201.29	206.65	207.07	202.10	207.59	203.41	207.28	210.48	211.06	210.73	212.07	211.88	211.26	212.73	210.46	209.59	205.16	206.65	207.07	210.73	211.88	210.46	1.92	-0.27	-5.57	-3.39
DNaseI_Duke	GM10266	Dnase	205.15	206.53	202.41	205.37	206.04	200.05	206.67	204.30	205.20	208.85	211.58	211.35	212.02	212.15	211.68	212.17	211.27	208.35	205.15	205.37	206.04	211.35	212.02	211.27	0.89	-0.08	-6.20	-5.23
Roadmapepigenomics_ActiveChromatin	NHLF_Lung_Fibroblasts	ActiveChromatin	204.45	207.35	205.13	207.02	207.57	205.81	206.71	205.20	207.94	208.09	211.25	210.83	211.59	211.33	211.20	212.32	210.76	207.70	205.13	207.02	206.71	210.83	211.33	210.76	1.58	-0.07	-5.70	-4.05
Cistrome_ChIP	EndothelialCell	FLI1	205.13	206.61	203.35	206.25	206.32	202.82	206.57	202.51	207.07	210.47	211.03	211.15	211.85	211.60	210.92	212.27	211.02	208.79	205.13	206.25	206.32	211.03	211.60	211.02	1.19	-0.01	-5.91	-4.70
Artem-ChIP	Naive_CD4_Tcell_EI_5h_4	NFATC2	205.11	206.23	204.15	205.73	205.88	204.10	204.56	202.62	205.19	205.19	206.44	206.21	207.44	206.89	206.81	207.12	206.05	203.27	205.11	205.73	204.56	206.21	206.89	206.05	-0.55	-0.16	-1.10	-1.49
Misc_ChIP	LoVo	NFE2L2	205.52	205.09	201.50	206.61	206.84	203.32	206.58	203.87	206.80	210.01	210.63	210.00	211.41	211.17	209.93	212.00	210.62	208.15	205.09	206.61	206.58	210.01	211.17	210.62	1.49	0.60	-4.92	-4.04
Roadmapepigenomics_Histone_narrow	Brain_Anterior_Caudate	H3K27ac	204.75	206.72	205.08	206.92	207.17	205.77	206.98	206.35	207.74	207.75	210.91	210.02	211.01	211.04	210.51	211.81	210.52	206.45	205.08	206.92	206.98	210.02	211.01	210.52	1.90	0.50	-4.94	-3.54
TxnFactorChIPV3	PANC-1	SIN3AK20	205.08	206.88	201.03	207.18	207.00	203.40	206.51	205.13	206.68	211.62	211.87	211.54	212.69	212.27	212.12	212.96	211.81	210.33	205.08	207.00	206.51	211.62	212.27	211.81	1.43	0.19	-6.55	-5.31
Roadmapepigenomics_ActiveChromatin	Psoas_Muscle	ActiveChromatin	205.07	206.72	204.15	207.91	207.71	205.37	207.18	206.12	207.12	209.70	212.18	212.27	212.57	212.37	212.25	213.01	211.75	210.55	205.07	207.71	207.18	212.18	212.37	211.75	2.11	-0.43	-7.11	-4.57
Roadmapepigenomics_ActiveChromatin	Osteoblasts	ActiveChromatin	203.83	206.45	205.07	206.60	206.72	205.76	206.27	205.09	206.99	206.58	210.32	209.91	210.54	210.33	210.43	211.20	209.74	206.41	205.07	206.60	206.27	209.91	210.43	209.74	1.20	-0.17	-4.84	-3.47
Roadmapepigenomics_Histone_narrow	IMR90_Cell_Line	H3K14ac	205.06	206.26	204.58	206.28	207.28	206.14	206.73	204.55	207.56	207.71	208.92	208.75	210.39	209.84	209.28	211.00	208.71	205.63	205.06	206.28	206.73	208.75	209.84	208.71	1.66	-0.04	-3.68	-1.98
Roadmapepigenomics_ActiveChromatin	Chondrocytes_from_Bone_Marrow_Derived_Mesenchymal_Stem_Cell	2_TssAFlnk	201.93	206.27	205.06	205.82	205.03	205.66	204.42	206.47	205.64	211.08	212.74	212.86	212.56	212.69	212.90	211.95	212.69	211.52	205.06	205.66	205.03	212.74	212.69	211.95	-0.03	-0.79	-7.67	-6.91
Pazar_Chip	HPC	GABPA	206.47	205.06	203.69	207.07	202.88	201.69	207.98	203.09	204.85	212.72	212.15	212.46	212.35	212.72	211.82	211.80	212.81	211.28	205.06	202.88	202.88	212.46	212.35	211.80	-2.18	-0.66	-7.41	-8.92
TxnFactorChIPV3	HUVEC	MAX	205.06	206.52	203.95	206.56	206.86	203.96	207.17	204.57	206.56	209.40	211.33	210.69	212.09	211.51	210.88	212.36	210.59	209.58	205.06	206.56	206.86	210.69	211.51	210.59	1.80	-0.10	-5.63	-3.74
Roadmapepigenomics_ActiveChromatin	Placenta_Amnion	ActiveChromatin	205.03	205.75	202.32	207.39	206.51	203.10	206.98	204.59	206.41	209.71	211.69	211.60	212.23	212.22	212.17	212.94	211.64	210.13	205.03	206.51	206.51	211.60	212.22	211.64	1.48	0.04	-6.57	-5.13
TxnFactorChIPV3	HeLa-S3	NFYA	205.02	206.56	203.05	206.14	203.25	202.70	206.13	204.03	205.39	209.91	211.56	211.53	212.43	212.03	211.42	211.76	211.63	210.78	205.02	203.25	203.25	211.53	212.03	211.63	-1.78	0.10	-6.51	-8.38
ReMap_ChIP	huvec_vegf1hr	ETS1	205.01	206.94	204.06	207.65	207.13	203.60	208.01	205.38	207.56	212.04	211.91	211.93	212.69	212.28	211.87	212.67	211.91	210.99	205.01	207.13	207.13	211.93	212.28	211.91	2.13	-0.02	-6.92	-4.77
DNaseClusters	Th2	Dnase	204.99	206.27	204.63	205.75	204.08	202.26	206.39	203.72	205.29	211.47	212.41	212.03	211.77	212.38	211.98	211.58	212.34	210.56	204.99	204.08	204.08	212.03	211.98	211.58	-0.91	-0.46	-7.04	-7.50
ReMap_ChIP	mcf7_cancer	ERG	204.98	206.48	201.98	207.64	207.91	204.39	207.53	206.03	207.54	212.56	212.92	212.70	213.22	213.10	212.78	213.45	212.77	211.82	204.98	207.64	207.53	212.70	213.10	212.77	2.54	0.07	-7.72	-5.25
TxnFactorChIPV3	GM12878	ETS1	204.96	206.78	204.13	207.02	206.63	203.14	208.04	205.54	207.02	211.03	210.81	210.70	211.92	211.72	210.51	212.32	210.75	209.87	204.96	206.63	206.63	210.81	211.72	210.75	1.66	-0.06	-5.85	-4.12
ReMap_ChIP	sem	RUNX1	204.29	207.70	204.96	205.71	207.03	204.37	206.14	206.05	206.36	207.92	208.91	208.69	209.46	210.14	208.68	210.39	208.73	205.05	204.96	205.71	206.14	208.69	209.46	208.73	1.18	0.04	-3.73	-2.60
Roadmapepigenomics_Dnase_narrow	Fetal_Intestine_Small	Dnase	204.95	206.04	202.25	206.19	206.29	202.16	206.79	204.39	206.47	209.98	211.76	211.65	212.31	212.00	211.64	212.66	211.36	210.29	204.95	206.19	206.29	211.65	212.00	211.36	1.34	-0.29	-6.70	-5.07
Misc_ChIP	LoVo	FOXG1	204.94	206.09	202.05	207.05	207.47	204.20	207.65	203.33	206.16	209.50	211.22	210.35	212.01	211.62	210.72	212.66	210.60	209.03	204.94	207.05	207.47	210.35	211.62	210.60	2.53	0.25	-5.41	-3.13
ReMap_ChIP	lclib4	RBPJ	204.93	206.80	204.92	204.42	205.00	202.78	205.26	203.91	204.25	200.02	201.29	200.84	199.97	201.91	199.55	199.57	200.57	192.54	204.93	204.42	205.00	200.84	199.97	199.57	0.07	-1.28	4.08	5.43
Misc_ChIP	LoVo	GMEB1	204.93	204.94	202.15	206.54	206.50	201.93	206.84	204.50	206.46	209.70	210.34	209.92	211.98	211.56	210.52	212.30	210.32	208.35	204.93	206.50	206.50	209.92	211.56	210.32	1.58	0.41	-4.99	-3.82
Roadmapepigenomics_Histone_narrow	H1_Derived_Mesenchymal_Stem_Cells	H3K18ac	204.92	205.82	203.98	206.89	207.67	203.25	207.72	203.38	207.61	208.18	210.61	210.09	211.65	211.03	210.58	212.03	210.14	207.93	204.92	206.89	207.67	210.09	211.03	210.14	2.75	0.05	-5.17	-2.47
Artem-ChIP	CD4+_T_cells+Resting_1	POLR2A	205.77	204.92	200.68	206.05	205.37	200.58	207.40	201.75	205.43	209.10	208.52	208.20	209.82	209.58	208.53	210.11	208.41	206.53	204.92	205.37	205.37	208.52	209.58	208.41	0.45	-0.11	-3.60	-3.04
Roadmapepigenomics_ActiveChromatin	CD19_Primary_Peripheral_UW	7_Enh	196.30	204.92	206.55	201.18	201.76	206.48	195.74	206.78	201.60	32.95	198.75	193.81	105.56	165.91	196.48	0.00	197.40	95.36	204.92	201.76	201.76	193.81	165.91	95.36	-3.16	-98.45	11.11	106.40
ReMap_ChIP	mm1s_dmso	MYC	204.90	207.11	204.58	207.64	207.99	205.37	208.23	206.36	207.67	210.30	211.58	211.20	212.37	212.12	211.51	212.73	211.10	210.26	204.90	207.64	207.99	211.20	212.12	211.10	3.09	-0.10	-6.30	-3.12
Roadmapepigenomics_Histone_narrow	CD3_Primary_Cells_Cord_BI	H3K4me1	201.16	205.06	204.90	203.95	203.46	207.18	201.76	207.05	203.71	204.88	210.31	209.96	208.32	209.26	210.27	204.73	210.26	204.78	204.90	203.95	203.46	209.96	209.26	204.78	-1.45	-5.18	-5.06	-1.32
Roadmapepigenomics_Histone_narrow	Placenta_Amnion	H3K27ac	204.90	205.37	200.65	205.18	205.44	199.88	206.49	201.23	205.36	209.24	209.41	208.39	210.17	209.96	208.88	211.17	209.19	206.34	204.90	205.18	205.44	209.24	209.96	209.19	0.54	-0.05	-4.34	-3.75
Misc_ChIP	LoVo	GLI2	204.90	206.18	201.62	207.32	207.30	203.43	207.07	204.58	207.12	210.50	211.17	210.98	212.29	212.40	210.99	212.77	210.97	209.68	204.90	207.30	207.07	210.98	212.29	210.97	2.18	-0.01	-6.08	-3.89
Roadmapepigenomics_Histone_narrow	iPS-18_Cell_Line	H3K4me3	204.86	207.18	202.69	207.96	207.85	203.50	207.79	205.68	207.63	211.89	213.16	213.30	213.59	213.35	213.07	213.64	213.14	212.39	204.86	207.85	207.79	213.16	213.35	213.14	2.93	-0.02	-8.30	-5.35
TxnFactorChIPV3	HeLa-S3	MYC	204.86	206.83	204.10	207.17	207.84	204.38	207.23	205.12	207.07	209.29	209.99	210.34	211.36	211.42	210.39	212.16	210.07	208.77	204.86	207.17	207.23	209.99	211.36	210.07	2.37	0.07	-5.13	-2.83
Roadmapepigenomics_ActiveChromatin	A549_EtOH_0.02pct_Lung_Carcinoma	ActiveChromatin	204.24	206.82	204.86	205.62	207.15	206.25	205.98	204.50	207.54	207.05	210.61	210.11	211.27	211.13	211.00	211.75	210.41	206.84	204.86	206.25	206.25	210.11	211.13	210.41	1.39	0.29	-5.25	-4.16
Artem-ChIP	JURKAT+Resting	POLR2A	205.80	204.86	200.05	206.02	206.29	200.95	207.33	203.62	206.29	210.69	210.61	209.87	211.76	211.19	210.20	212.41	210.67	208.88	204.86	206.02	206.29	210.61	211.19	210.67	1.43	0.06	-5.75	-4.38
TxnFactorChIPV3	A549+EtOH_0.02pct	ETS1	204.86	206.21	202.99	207.04	206.89	203.60	207.71	204.74	207.23	210.43	210.60	209.79	211.65	211.61	210.57	212.29	210.10	209.59	204.86	206.89	206.89	210.43	211.61	210.10	2.04	-0.33	-5.57	-3.21
BroadChromHMM	H1-hESC	WeakPromoter	203.59	207.84	204.86	208.65	206.35	207.33	205.98	207.43	207.05	212.24	213.48	213.32	213.61	213.68	213.40	213.50	213.55	212.84	204.86	207.33	206.35	213.32	213.61	213.50	1.50	0.18	-8.46	-7.15
DNaseI_Duke	GM20000	Dnase	204.85	206.72	203.55	206.33	207.08	201.30	206.76	205.57	205.78	208.91	211.91	211.37	211.99	212.00	211.37	212.21	211.18	209.02	204.85	206.33	206.76	211.37	211.99	211.18	1.91	-0.20	-6.52	-4.41
Roadmapepigenomics_Histone_narrow	IMR90_Cell_Line	H3K4ac	204.85	206.62	204.53	206.23	207.46	205.89	207.37	204.67	207.89	207.44	209.15	208.64	210.09	210.18	208.90	211.02	208.60	205.46	204.85	206.23	207.37	208.64	210.09	208.60	2.52	-0.04	-3.78	-1.23
Roadmapepigenomics_Histone_narrow	IMR90_Cell_Line	H2A.Z	204.82	206.79	202.63	207.11	207.34	202.66	206.92	205.07	207.35	211.15	212.79	212.71	213.04	212.95	212.81	213.30	212.38	211.52	204.82	207.11	206.92	212.71	212.95	212.38	2.10	-0.33	-7.89	-5.47
Roadmapepigenomics_Histone_narrow	HUES6_Cell_Line	H3K9ac	204.79	207.04	201.71	207.33	206.93	202.75	207.06	204.91	207.19	210.16	212.50	212.16	212.88	212.62	212.30	213.10	212.02	211.23	204.79	206.93	206.93	212.16	212.62	212.02	2.14	-0.14	-7.37	-5.09
Roadmapepigenomics_ActiveChromatin	Muscle_Satellite	ActiveChromatin	202.38	206.79	204.77	205.81	206.33	204.98	205.04	204.45	206.59	206.11	209.98	209.96	210.81	210.51	210.21	211.12	209.63	205.51	204.77	205.81	205.04	209.96	210.51	209.63	0.27	-0.33	-5.19	-4.59
TxnFactorChIPV3	GM18526+TNFa	RELA	204.75	205.31	200.68	203.84	205.18	200.50	204.69	202.25	203.13	168.65	182.53	180.67	181.21	184.65	180.10	182.84	178.43	166.92	204.75	203.84	204.69	180.67	181.21	178.43	-0.06	-2.24	24.08	26.26
Misc_ChIP	LoVo	GLI3	204.74	206.95	202.63	207.56	207.13	203.51	207.36	205.38	206.62	210.78	211.40	210.98	212.43	212.03	211.44	212.88	211.12	210.11	204.74	207.13	207.13	210.98	212.03	211.12	2.39	0.14	-6.24	-3.99
Roadmapepigenomics_Histone_narrow	Brain_Hippocampus_Middle	H3K27ac	204.74	207.03	203.46	207.61	207.74	204.97	207.05	206.22	207.41	208.67	211.69	211.04	211.68	211.66	211.17	212.16	210.88	208.41	204.74	207.61	207.05	211.04	211.66	210.88	2.31	-0.16	-6.30	-3.83
TxnFactorChIPV3	H1-hESC	SP4	204.73	206.02	202.55	206.62	206.45	203.61	206.93	203.53	205.49	210.03	211.30	210.99	212.34	211.63	211.14	212.45	211.13	210.27	204.73	206.45	206.45	210.99	211.63	211.13	1.72	0.14	-6.26	-4.68
Roadmapepigenomics_Histone_narrow	H1_Derived_Mesenchymal_Stem_Cells	H3K4ac	204.72	206.66	204.26	207.44	207.65	204.55	207.57	204.35	207.65	209.10	210.87	210.45	211.64	210.94	210.49	212.31	210.11	208.00	204.72	207.44	207.57	210.45	210.94	210.11	2.85	-0.34	-5.73	-2.55
TxnFactorChIPV3	HeLa-S3	BRCA1	204.72	206.16	203.96	205.37	204.21	202.11	206.62	204.67	206.04	209.52	209.86	209.85	210.80	210.37	209.79	210.75	209.38	208.55	204.72	204.21	204.21	209.85	210.37	209.38	-0.51	-0.47	-5.13	-5.17
Misc_ChIP	LoVo	RXRA	204.71	206.38	202.87	206.70	207.82	203.80	207.56	204.44	207.38	210.44	211.11	210.89	212.13	211.72	210.89	212.63	210.94	209.28	204.71	206.70	207.56	210.89	211.72	210.94	2.85	0.05	-6.18	-3.38
Roadmapepigenomics_ActiveChromatin	NHEK-Epidermal_Keratinocytes	ActiveChromatin	202.68	205.71	204.71	205.11	205.98	204.65	205.00	203.73	205.86	207.19	210.55	210.86	211.05	211.03	210.37	211.49	210.07	206.46	204.71	205.11	205.00	210.55	211.03	210.07	0.29	-0.48	-5.84	-5.07
Roadmapepigenomics_Histone_narrow	iPS_DF_19.11_Cell_Line	H3K4me3	204.68	205.91	199.92	206.79	207.74	201.49	207.61	204.43	207.43	211.80	213.00	213.06	213.61	213.49	213.17	213.87	212.82	212.28	204.68	206.79	207.61	213.00	213.49	212.82	2.93	-0.18	-8.32	-5.21
Roadmapepigenomics_Histone_narrow	HSMMtube_Skeletal_Muscle_Myotubes_Derived_from_HSMM	H3K4me2	204.13	206.95	204.67	206.85	207.47	203.88	206.46	205.62	207.63	208.77	211.96	211.76	212.11	211.84	211.66	212.57	211.51	209.87	204.67	206.85	206.46	211.76	211.84	211.51	1.79	-0.25	-7.09	-5.06
Misc_ChIP	CD34+	RUNX1	204.66	205.89	202.30	204.13	204.71	203.26	204.64	203.69	205.52	191.92	200.95	199.60	201.25	201.60	200.45	203.44	198.13	190.82	204.66	204.13	204.64	199.60	201.25	198.13	-0.02	-1.47	5.06	6.51
Roadmapepigenomics_Histone_narrow	Penis_Foreskin_Fibroblast_Primary_Cells_skin01	H3K4me3	204.65	206.01	203.26	206.96	206.64	204.32	206.32	204.23	207.21	209.86	212.67	212.30	212.80	212.58	212.66	213.04	212.16	210.82	204.65	206.64	206.32	212.30	212.66	212.16	1.67	-0.14	-7.65	-5.83
Misc_ChIP	LoVo	EHF	204.63	206.09	201.53	206.02	206.70	202.80	206.72	203.27	206.52	209.76	210.15	209.90	211.43	211.20	210.38	212.16	210.08	208.01	204.63	206.02	206.70	209.90	211.20	210.08	2.07	0.19	-5.26	-3.38
Roadmapepigenomics_Histone_narrow	H1_Derived_Mesenchymal_Stem_Cells	H3K27ac	204.63	206.49	203.98	206.10	207.64	203.89	206.94	203.16	207.67	206.99	207.60	207.24	209.68	208.81	207.05	210.43	207.32	202.76	204.63	206.10	206.94	207.24	208.81	207.32	2.31	0.07	-2.61	-0.38
TFBS_Centipede	Any	none	204.62	204.89	201.10	206.35	204.94	198.59	206.75	203.58	205.27	208.22	210.90	210.88	211.29	211.45	211.30	211.82	210.50	208.40	204.62	204.94	204.94	210.88	211.30	210.50	0.32	-0.39	-6.27	-5.56
Artem-ChIP	Naive_CD4_Tcell_EI_5h_1	NFKB1	204.96	204.61	203.29	206.52	204.72	203.12	207.33	203.22	205.99	207.98	208.05	207.77	209.77	208.16	207.36	209.29	208.14	206.80	204.61	204.72	204.72	207.98	208.16	208.14	0.12	0.16	-3.37	-3.42
ReMap_ChIP	skno1_leukemic	FLI1	204.60	205.41	201.74	205.17	206.98	202.61	205.51	204.19	205.44	210.53	210.67	209.88	211.06	211.38	210.42	211.78	210.74	208.08	204.60	205.17	205.51	210.53	211.06	210.74	0.90	0.22	-5.93	-5.24
Cistrome_ChIP	SKNO-1	FLI1	205.03	204.60	201.47	205.45	205.79	202.43	206.85	202.74	205.61	211.72	211.22	211.41	211.98	211.90	211.40	212.59	211.43	210.47	204.60	205.45	205.79	211.41	211.90	211.43	1.19	0.02	-6.81	-5.64
Roadmapepigenomics_Histone_narrow	H1_BMP4_Derived_Trophoblast_Cultured_Cells	H3K79me2	204.60	205.63	202.69	207.41	206.77	202.13	206.43	204.31	207.20	209.46	211.14	210.40	211.97	211.62	210.93	212.53	210.47	209.34	204.60	206.77	206.43	210.40	211.62	210.47	1.83	0.07	-5.80	-4.04
Roadmapepigenomics_Histone_narrow	NHEK-Epidermal_Keratinocytes	H3K4me2	204.12	206.76	204.57	206.77	206.90	205.78	206.56	205.44	207.72	209.21	211.95	211.86	212.20	211.78	212.10	212.53	211.52	209.06	204.57	206.77	206.56	211.86	212.10	211.52	1.99	-0.34	-7.29	-4.96
Misc_ChIP	LoVo	TP73	204.56	205.92	201.67	206.18	207.03	202.47	206.44	204.23	206.79	210.18	210.57	210.75	211.99	211.28	210.64	212.66	210.62	209.18	204.56	206.18	206.44	210.57	211.28	210.62	1.89	0.06	-6.01	-4.18
Roadmapepigenomics_ActiveChromatin	Breast_vHMEC	ActiveChromatin	203.17	206.31	204.55	205.66	206.58	204.27	205.77	203.12	205.99	206.23	209.66	209.37	210.69	210.42	209.35	211.55	209.18	205.63	204.55	205.66	205.77	209.37	210.42	209.18	1.22	-0.20	-4.82	-3.40
Roadmapepigenomics_ActiveChromatin	NHDF-Ad_Adult_Dermal_Fibroblasts	ActiveChromatin	201.91	206.73	204.53	205.40	206.94	205.25	205.56	203.40	206.32	205.96	210.05	209.87	210.40	210.05	209.53	211.26	209.69	204.62	204.53	205.40	205.56	209.87	210.05	209.69	1.02	-0.18	-5.34	-4.13
Roadmapepigenomics_ActiveChromatin	Adipose_Nuclei	ActiveChromatin	203.37	206.86	204.53	206.53	206.61	203.97	205.92	205.72	206.89	207.02	211.08	211.31	211.34	211.09	211.04	211.34	210.84	207.49	204.53	206.53	205.92	211.08	211.09	210.84	1.39	-0.23	-6.55	-4.93
TxnFactorChIPV3	HCT-116	ZBTB33	204.52	205.02	203.00	204.75	205.16	202.67	206.08	202.72	205.37	208.91	209.76	208.72	210.42	210.12	209.20	211.01	208.96	207.76	204.52	204.75	205.16	208.91	210.12	208.96	0.64	0.05	-4.39	-3.80
TxnFactorChIPV3	HepG2	RFX5	204.49	205.99	202.08	203.67	203.45	201.29	205.28	202.07	204.91	208.87	209.66	209.39	211.06	210.85	209.99	211.04	209.90	208.66	204.49	203.45	203.45	209.39	210.85	209.90	-1.04	0.51	-4.90	-6.45
Roadmapepigenomics_Histone_narrow	H1_BMP4_Derived_Trophoblast_Cultured_Cells	H3K4ac	204.49	206.98	204.07	207.18	207.39	205.34	206.44	205.06	207.37	208.41	210.14	209.98	211.57	210.69	210.32	212.12	209.96	208.30	204.49	207.18	206.44	209.98	210.69	209.96	1.96	-0.03	-5.50	-3.51
Pazar_Chip	HeLa	P68	204.49	204.88	198.27	205.89	205.95	199.51	206.52	202.96	206.01	211.33	211.19	211.21	212.26	211.85	210.79	212.84	210.98	209.65	204.49	205.89	205.95	211.21	211.85	210.98	1.46	-0.23	-6.72	-5.03
Misc_ChIP	LoVo	SMC3	204.47	205.42	200.57	206.63	207.43	202.22	207.26	204.13	206.97	210.26	211.75	211.42	212.51	212.14	211.90	212.91	211.40	209.50	204.47	206.63	207.26	211.42	212.14	211.40	2.79	-0.02	-6.95	-4.13
Roadmapepigenomics_Histone_narrow	Skeletal_Muscle_Male	H3K9ac	204.45	205.54	201.53	206.92	206.56	202.93	205.98	205.17	207.30	208.91	212.02	211.85	212.47	212.16	212.12	212.62	211.55	209.75	204.45	206.56	205.98	211.85	212.16	211.55	1.53	-0.30	-7.40	-5.57
Cistrome_ChIP	DND-41	BRD4	205.48	204.44	199.75	205.34	206.01	201.06	206.95	202.41	205.68	211.03	210.02	209.61	210.73	210.98	209.63	211.76	210.09	207.84	204.44	205.34	206.01	210.02	210.73	210.09	1.57	0.06	-5.58	-4.08
Roadmapepigenomics_Histone_narrow	Brain_Cingulate_Gyrus	H3K9ac	204.44	206.22	201.59	206.42	207.07	202.88	206.73	205.10	206.98	210.44	212.40	212.22	212.73	212.49	212.46	212.93	211.78	210.68	204.44	206.42	206.73	212.22	212.49	211.78	2.30	-0.44	-7.78	-5.05
Misc_ChIP	LoVo	HBP1	204.42	204.55	199.37	205.21	206.20	201.68	205.99	202.81	205.56	209.74	210.24	210.17	211.52	210.89	210.11	212.07	210.06	207.94	204.42	205.21	205.99	210.17	210.89	210.06	1.57	-0.11	-5.75	-4.07
Roadmapepigenomics_Histone_narrow	H9_Cell_Line	H3K4me2	204.41	205.50	199.90	206.45	206.60	202.23	206.15	203.57	206.63	211.17	213.08	212.95	213.24	213.13	212.96	213.49	212.97	212.20	204.41	206.45	206.15	212.95	213.13	212.97	1.73	0.02	-8.53	-6.82
Roadmapepigenomics_Histone_narrow	Brain_Angular_Gyrus	H3K9ac	204.38	206.06	202.56	207.20	207.32	203.38	207.19	205.56	206.70	209.87	212.29	211.99	212.59	212.42	212.25	212.96	211.49	210.42	204.38	207.20	207.19	211.99	212.42	211.49	2.80	-0.50	-7.61	-4.31
TxnFactorChIPV3	U87	REST	204.38	206.29	201.81	205.52	206.58	201.83	207.15	203.66	205.87	210.53	210.91	210.72	211.74	211.80	210.64	212.22	211.00	209.28	204.38	205.52	206.58	210.72	211.74	211.00	2.20	0.28	-6.34	-4.42
Cistrome_ChIP	Macrophage	SPI1	202.83	204.37	206.06	202.37	199.74	201.46	199.11	202.69	200.70	190.64	197.41	196.25	190.51	192.87	192.10	183.64	193.34	173.18	204.37	201.46	199.74	196.25	192.10	183.64	-4.63	-12.62	8.12	16.11
ReMap_ChIP	cd34_nont8_21	RUNX1	202.56	205.81	204.37	201.84	204.01	201.97	202.16	203.42	202.65	193.45	199.60	197.44	198.90	198.55	198.80	197.68	197.14	186.81	204.37	201.97	202.16	197.44	198.80	197.14	-2.21	-0.29	6.93	5.01
Cistrome_ChIP	K562	ETS1	204.36	207.35	203.70	207.44	205.91	203.20	208.25	205.71	207.07	212.11	211.54	211.41	212.27	212.43	211.54	212.62	211.68	210.67	204.36	205.91	205.91	211.54	212.27	211.68	1.55	0.15	-7.18	-5.78
DNaseI_Duke	MCF7+CTCF_shRNA_knockdown	Dnase	204.36	206.78	203.29	207.04	207.37	203.60	206.64	203.40	207.40	209.82	211.88	211.68	212.44	212.42	211.79	213.06	211.74	209.90	204.36	207.04	206.64	211.68	212.42	211.74	2.29	0.06	-7.32	-5.10
Cistrome_ChIP	HeLa	GABPA	204.35	207.01	203.68	208.03	206.92	204.13	208.32	205.94	208.00	211.25	210.91	210.61	212.17	212.05	210.73	212.49	211.27	210.39	204.35	206.92	206.92	210.91	212.05	211.27	2.57	0.36	-6.56	-4.35
Roadmapepigenomics_Histone_narrow	HeLa-S3_Cervical_Carcinoma	H3K79me2	201.14	204.81	204.34	204.65	203.41	204.94	202.52	203.39	204.41	206.30	206.73	206.19	206.91	206.91	206.20	208.57	206.23	200.55	204.34	204.65	203.41	206.30	206.91	206.23	-0.93	-0.07	-1.95	-2.81
Roadmapepigenomics_Histone_narrow	HUES6_Cell_Line	H3K4me3	204.34	206.44	202.31	207.48	207.08	202.51	207.33	204.23	207.31	211.36	213.32	213.30	213.41	213.22	213.31	213.72	213.11	212.30	204.34	207.08	207.08	213.30	213.31	213.11	2.74	-0.19	-8.95	-6.02
Roadmapepigenomics_ActiveChromatin	Colon_Smooth_Muscle	ActiveChromatin	203.49	207.00	204.34	207.14	207.26	205.68	206.22	205.10	206.80	208.26	211.68	211.71	211.83	211.91	211.74	212.20	211.12	208.89	204.34	207.14	206.22	211.68	211.83	211.12	1.88	-0.55	-7.34	-4.91
Cistrome_ChIP	GM12878	MYC	204.32	205.41	201.41	205.57	205.58	202.66	206.36	203.34	206.39	211.35	210.50	210.70	211.76	211.78	210.93	212.33	211.04	209.73	204.32	205.57	205.58	210.70	211.76	211.04	1.25	0.34	-6.37	-5.47
Roadmapepigenomics_Histone_narrow	H1_BMP4_Derived_Trophoblast_Cultured_Cells	H3K79me1	204.29	204.83	201.73	205.68	206.18	202.29	205.81	202.64	206.38	207.53	210.66	209.57	211.13	210.74	210.17	212.22	209.52	207.77	204.29	205.68	205.81	209.57	210.74	209.52	1.51	-0.05	-5.28	-3.72
TxnFactorChIPV3	GM12878	MEF2A	202.76	206.77	204.28	204.72	204.62	202.90	204.47	204.78	203.57	191.18	194.86	194.02	194.06	194.40	192.84	190.13	195.03	180.19	204.28	204.62	204.47	194.02	194.06	190.13	0.19	-3.89	10.26	14.34
Cistrome_ChIP	VCaP	GABPA	204.27	206.94	204.27	207.31	207.14	204.81	207.81	205.96	207.90	211.54	210.58	210.34	212.19	212.16	211.00	212.34	211.36	210.31	204.27	207.14	207.14	210.58	212.16	211.36	2.87	0.78	-6.31	-4.22
Roadmapepigenomics_Histone_narrow	iPS-20b_Cell_Line	H3K27ac	204.27	205.80	200.57	205.28	205.82	199.93	206.64	203.19	205.87	208.87	209.77	209.33	211.07	210.78	209.50	211.82	209.53	207.06	204.27	205.28	205.82	209.33	210.78	209.53	1.55	0.20	-5.05	-3.70
Roadmapepigenomics_ActiveChromatin	Stomach_Mucosa	ActiveChromatin	203.76	206.52	204.26	205.64	206.99	204.93	206.35	204.81	207.56	206.66	211.18	210.59	211.16	211.28	211.04	211.79	210.25	207.66	204.26	205.64	206.35	210.59	211.16	210.25	2.09	-0.34	-6.33	-3.91
Roadmapepigenomics_Histone_narrow	NH-A_Astrocytes	H3K4me2	203.97	207.25	204.26	205.94	206.80	203.93	206.18	204.24	207.51	208.26	211.76	211.53	211.88	211.48	211.85	212.54	211.22	208.95	204.26	205.94	206.18	211.53	211.85	211.22	1.92	-0.31	-7.27	-5.05
ReMap_ChIP	hpc	GABPA	204.26	205.94	202.45	207.02	205.77	203.55	207.63	205.18	206.35	212.53	211.47	211.52	212.32	212.34	211.40	211.95	211.81	210.67	204.26	205.77	205.77	211.52	212.32	211.81	1.51	0.29	-7.27	-6.04
Roadmapepigenomics_Dnase_narrow	K562_Leukemia	Dnase	203.85	206.10	204.25	205.58	205.67	204.02	205.67	203.19	205.94	205.36	209.63	209.72	210.35	210.30	209.19	210.94	209.20	204.77	204.25	205.58	205.67	209.63	210.30	209.20	1.42	-0.43	-5.38	-3.53
Roadmapepigenomics_Histone_narrow	IMR90_Cell_Line	H3K18ac	203.84	205.47	204.25	205.47	207.04	205.03	206.43	204.29	207.47	206.28	207.92	207.90	209.69	209.43	208.02	210.54	207.20	203.65	204.25	205.47	206.43	207.90	209.43	207.20	2.18	-0.70	-3.65	-0.77
Roadmapepigenomics_Histone_narrow	Brain_Anterior_Caudate	H3K9ac	204.25	206.33	203.43	206.89	207.73	204.98	207.43	205.48	207.13	209.79	212.31	211.88	212.70	212.26	212.19	212.88	211.62	210.20	204.25	206.89	207.43	211.88	212.26	211.62	3.18	-0.26	-7.63	-4.20
DNaseI_Duke	GM19240	Dnase	204.24	207.02	203.97	206.63	207.19	202.28	206.47	204.24	206.72	208.87	211.44	210.88	211.72	211.59	211.23	212.36	210.41	208.30	204.24	206.63	206.47	210.88	211.59	210.41	2.24	-0.47	-6.64	-3.93
Cistrome_ChIP	Cardiomyocyte	EP300	205.48	204.21	200.49	205.84	205.39	199.70	207.30	201.11	204.54	211.24	210.70	210.53	211.26	211.11	210.10	211.89	210.78	208.84	204.21	205.39	205.39	210.70	211.11	210.78	1.18	0.08	-6.48	-5.39
Roadmapepigenomics_Histone_narrow	IMR90_Cell_Line	H3K23ac	204.21	206.45	203.76	206.03	206.25	204.07	205.76	203.99	206.41	208.31	210.27	209.17	210.82	210.45	209.74	211.76	209.12	206.94	204.21	206.03	205.76	209.17	210.45	209.12	1.55	-0.05	-4.96	-3.37
Roadmapepigenomics_Histone_narrow	iPS-20b_Cell_Line	H3K4me3	204.21	205.41	200.91	207.31	207.26	202.44	207.03	204.46	206.56	210.92	213.05	212.80	213.38	213.04	213.04	213.43	212.63	211.72	204.21	207.26	207.03	212.80	213.04	212.63	2.82	-0.17	-8.59	-5.60
Roadmapepigenomics_Histone_narrow	HepG2_Hepatocellular_Carcinoma	H3K4me2	204.19	206.02	202.70	207.11	206.94	203.61	206.85	205.38	207.87	210.29	212.23	212.19	212.65	212.71	212.54	212.85	212.10	210.40	204.19	206.94	206.85	212.19	212.65	212.10	2.66	-0.09	-8.00	-5.25
Roadmapepigenomics_Histone_narrow	H1_BMP4_Derived_Trophoblast_Cultured_Cells	H4K8ac	204.17	204.88	201.19	205.58	206.64	201.00	206.05	203.18	206.83	209.55	211.53	211.18	212.05	211.83	211.33	212.52	210.97	209.50	204.17	205.58	206.05	211.18	211.83	210.97	1.89	-0.21	-7.01	-4.91
DNaseI_Duke	AoSMC+serum_free_media	Dnase	204.14	205.51	203.16	206.17	206.31	203.26	206.67	203.89	206.58	208.68	211.35	210.94	212.26	211.62	210.91	212.29	210.95	207.93	204.14	206.17	206.31	210.94	211.62	210.95	2.16	0.01	-6.80	-4.64
Roadmapepigenomics_Histone_narrow	ES-WA7_Cell_Line	H3K4me3	204.10	205.73	201.64	206.90	206.45	202.27	207.53	205.14	206.73	211.65	212.98	212.84	213.37	213.20	212.71	213.56	212.58	212.19	204.10	206.45	206.45	212.84	213.20	212.58	2.35	-0.25	-8.74	-6.13
TxnFactorChIPV3	GM12878	SRF	203.73	206.95	204.08	207.27	206.29	204.16	207.14	204.81	205.93	210.61	209.91	209.70	210.96	211.14	210.20	210.69	210.40	209.15	204.08	206.29	206.29	209.91	210.96	210.40	2.21	0.49	-5.83	-4.11
Artem-ChIP	Lung+DMSO_6h	POLR2A	204.08	204.90	201.37	206.01	206.22	200.04	206.33	203.34	205.93	210.15	211.58	211.43	212.46	212.27	211.21	212.82	211.28	210.29	204.08	206.01	206.22	211.43	212.27	211.28	2.15	-0.15	-7.36	-5.06
Cistrome_ChIP	LoVo	YY1	204.57	204.07	199.72	205.83	204.35	198.09	206.66	200.90	204.27	210.77	209.58	209.63	210.82	210.66	209.35	211.93	209.74	208.90	204.07	204.35	204.35	209.63	210.66	209.74	0.28	0.12	-5.56	-5.39
Roadmapepigenomics_Histone_narrow	H1_Cell_Line	H3K56ac	205.03	204.06	201.13	206.23	206.20	201.92	206.82	203.45	206.53	210.89	211.04	210.70	212.14	211.80	210.91	212.53	210.99	210.24	204.06	206.20	206.20	210.89	211.80	210.99	2.14	0.10	-6.83	-4.79
Roadmapepigenomics_Histone_narrow	iPS_DF_19.11_Cell_Line	H3K27ac	204.06	205.27	198.86	206.57	205.57	200.16	206.03	202.38	205.61	209.59	211.35	210.81	212.00	211.67	210.80	212.74	210.81	209.02	204.06	205.57	205.57	210.81	211.67	210.81	1.51	0.00	-6.75	-5.24
Cistrome_ChIP	H1	SP1	204.05	205.28	201.65	205.40	205.06	201.77	206.27	204.19	205.76	211.16	212.17	211.92	212.56	212.47	211.99	212.60	212.09	210.68	204.05	205.06	205.06	211.92	212.47	212.09	1.01	0.17	-7.87	-7.03
Roadmapepigenomics_ActiveChromatin	Bone_Marrow_Derived_Mesenchymal_Stem_Cell	ActiveChromatin	203.02	206.19	204.05	205.99	206.83	205.67	206.22	206.06	207.27	206.99	210.53	210.39	211.17	210.85	210.52	211.45	209.85	206.34	204.05	205.99	206.22	210.39	210.85	209.85	2.17	-0.53	-6.34	-3.63
Roadmapepigenomics_ActiveChromatin	Penis_Foreskin_Melanocyte_Primary_skin03	ActiveChromatin	203.14	206.54	204.04	206.55	206.33	205.72	205.92	205.39	206.46	207.72	211.49	211.10	211.60	211.57	211.18	211.95	210.74	208.31	204.04	206.33	205.92	211.10	211.57	210.74	1.88	-0.36	-7.06	-4.82
Roadmapepigenomics_ActiveChromatin	H1_BMP4_Derived_Mesendoderm	ActiveChromatin	204.03	204.50	201.23	205.91	206.65	201.93	206.51	203.44	205.69	210.18	211.97	211.51	212.50	212.33	211.84	213.10	211.24	210.11	204.03	205.91	206.51	211.51	212.33	211.24	2.49	-0.27	-7.49	-4.73
Roadmapepigenomics_Histone_narrow	Fetal_Stomach	H3K27ac	204.01	205.89	202.23	206.31	206.65	201.98	206.50	203.69	206.82	208.35	210.97	210.67	211.60	211.35	210.96	212.10	210.28	208.09	204.01	206.31	206.50	210.67	211.35	210.28	2.48	-0.38	-6.65	-3.79
DNaseI_Duke	HPDE6-E6E7	Dnase	204.01	205.64	202.47	205.38	206.65	201.38	205.35	201.80	205.69	208.96	211.36	211.13	211.90	211.68	211.31	212.26	210.86	208.62	204.01	205.38	205.35	211.13	211.68	210.86	1.34	-0.27	-7.12	-5.51
Cistrome_ChIP	GM10861	VDR	203.97	205.57	201.36	204.79	204.64	200.96	205.93	203.38	204.03	207.55	207.62	206.98	207.90	208.87	207.34	208.17	207.04	204.13	203.97	204.64	204.64	207.55	207.90	207.04	0.66	-0.51	-3.58	-2.40
DNaseI_Duke	CLL	Dnase	203.93	205.54	200.15	205.42	205.60	199.01	205.56	202.59	205.22	208.48	211.08	211.24	211.85	211.58	211.43	212.10	210.65	208.55	203.93	205.42	205.56	211.08	211.58	210.65	1.63	-0.43	-7.15	-5.09
Roadmapepigenomics_Dnase_narrow	Fetal_Thymus	Dnase	203.93	205.73	202.15	205.39	206.34	201.33	205.45	204.39	205.09	206.87	211.13	210.80	211.49	210.98	210.88	211.35	210.34	207.84	203.93	205.39	205.45	210.80	210.98	210.34	1.52	-0.46	-6.87	-4.89
TxnFactorChIPV3	K562	SIX5	203.91	205.95	201.43	207.00	205.53	201.89	206.63	204.21	205.19	210.91	211.10	210.67	211.93	211.79	210.49	212.11	211.08	209.81	203.91	205.53	205.53	210.91	211.79	211.08	1.62	0.17	-7.00	-5.55
TxnFactorChIPV3	H1-hESC	GTF2F1	203.90	205.25	200.52	205.03	205.58	200.76	206.62	201.67	205.88	209.71	210.10	209.88	211.21	211.16	210.09	211.50	209.92	208.23	203.90	205.03	205.58	209.88	211.16	209.92	1.67	0.04	-5.97	-4.34
Roadmapepigenomics_Histone_narrow	iPS-15b_Cell_Line	H3K4me3	203.90	205.15	201.34	206.75	206.68	204.19	207.48	205.17	207.64	211.68	213.18	213.30	213.36	213.31	213.05	213.67	212.80	212.19	203.90	206.68	206.68	213.18	213.31	212.80	2.78	-0.38	-9.29	-6.12
Roadmapepigenomics_Histone_narrow	HUES48_Cell_Line	H3K27ac	203.86	205.51	201.70	205.89	206.32	203.06	206.56	203.87	206.75	208.35	209.76	209.71	211.09	210.91	209.73	211.97	209.87	206.51	203.86	205.89	206.32	209.71	210.91	209.87	2.46	0.15	-5.85	-3.54
Roadmapepigenomics_Histone_narrow	Brain_Cingulate_Gyrus	H3K27ac	203.86	206.75	203.15	206.56	206.50	203.26	206.28	204.40	206.24	207.87	210.54	209.90	211.15	210.99	210.43	211.97	209.95	207.18	203.86	206.50	206.28	209.90	210.99	209.95	2.42	0.05	-6.04	-3.67
Cistrome_ChIP	OCI-Ly3	SPIB	199.11	204.81	203.85	201.63	201.96	200.25	201.78	204.45	201.42	189.19	193.38	193.62	189.08	191.28	193.33	187.21	191.39	176.04	203.85	201.63	201.78	193.38	191.28	187.21	-2.08	-6.17	10.47	14.56
TxnFactorChIPV3	K562	ATF3	203.35	204.52	203.84	205.81	203.16	202.88	205.26	202.30	204.78	209.29	209.71	209.46	210.36	209.98	208.82	210.14	209.85	207.21	203.84	203.16	203.16	209.46	209.98	209.85	-0.68	0.40	-5.61	-6.69
Roadmapepigenomics_Histone_narrow	Fetal_Thymus	H3K4me1	198.74	204.44	203.84	204.08	202.95	203.18	200.99	205.55	203.41	204.26	210.40	210.18	209.49	209.49	209.84	208.00	209.68	203.65	203.84	203.18	202.95	210.18	209.49	208.00	-0.88	-2.19	-6.35	-5.04
Cistrome_ChIP	GM12878	NFYB	203.84	205.81	203.36	206.07	204.14	201.76	205.42	202.70	203.61	209.44	211.16	211.09	211.98	211.93	211.14	211.79	211.19	210.31	203.84	204.14	204.14	211.09	211.93	211.19	0.30	0.11	-7.25	-7.06
Misc_ChIP	IB4	EBNALP	204.37	203.81	201.34	205.21	202.54	199.72	206.17	203.47	203.49	210.45	209.99	210.22	210.57	210.55	209.53	209.89	210.09	207.84	203.81	202.54	202.54	210.22	210.55	209.89	-1.28	-0.33	-6.41	-7.35
Roadmapepigenomics_Histone_narrow	H1_BMP4_Derived_Mesendoderm_Cultured_Cells	H3K18ac	203.80	204.36	199.47	206.19	206.00	201.07	206.80	202.30	206.96	210.40	211.71	211.60	212.41	212.05	211.69	212.79	211.49	209.95	203.80	206.00	206.00	211.60	212.05	211.49	2.20	-0.11	-7.80	-5.50
Cistrome_ChIP	LNCaP	ETV1	203.79	205.20	203.29	206.90	205.97	202.96	208.02	204.56	206.41	211.92	211.73	211.87	212.73	212.43	211.85	212.87	211.60	210.82	203.79	205.97	205.97	211.87	212.43	211.60	2.18	-0.27	-8.07	-5.63
Pazar_Chip	adipocyte	E2F4	203.77	204.26	202.09	205.06	199.78	198.26	205.26	202.07	203.03	212.50	211.58	211.82	212.14	212.39	211.61	211.82	212.37	211.36	203.77	199.78	199.78	211.82	212.14	211.82	-3.99	0.00	-8.04	-12.04
ReMap_ChIP	p493_6_1hr	MAX	203.49	206.16	203.77	205.76	205.47	203.52	206.54	204.25	205.17	210.24	210.81	210.16	211.73	211.27	210.73	211.25	210.94	209.24	203.77	205.47	205.47	210.24	211.27	210.94	1.71	0.70	-6.47	-5.46
Roadmapepigenomics_Histone_narrow	Fetal_Heart	H3K9ac	203.76	206.19	202.14	206.94	206.80	203.02	206.33	204.86	206.82	210.12	212.32	212.48	212.58	212.42	212.15	212.94	211.78	210.39	203.76	206.80	206.33	212.32	212.42	211.78	2.57	-0.55	-8.56	-5.44
Roadmapepigenomics_Histone_narrow	H1_Derived_Neuronal_Progenitor_Cultured_Cells	H3K27ac	203.76	204.05	198.24	205.23	205.86	197.54	206.21	200.79	204.55	209.81	209.94	209.52	211.40	210.95	210.28	212.32	209.83	208.71	203.76	205.23	205.86	209.81	210.95	209.83	2.10	0.02	-6.05	-3.97
TxnFactorChIPV3	K562	BHLHE40	203.71	205.49	203.32	205.01	204.53	202.92	206.11	202.53	205.16	210.03	210.23	209.90	210.99	211.21	209.97	211.13	210.17	209.58	203.71	204.53	204.53	210.03	210.99	210.17	0.81	0.13	-6.32	-5.64
Artem-ChIP	Naive_CD4_Tcell_AI_5h_3	NFKB1	203.69	204.00	200.69	204.97	204.34	199.03	204.96	200.85	204.04	206.95	206.75	206.78	208.53	206.96	205.90	207.36	206.88	205.68	203.69	204.34	204.34	206.78	206.96	206.88	0.65	0.11	-3.09	-2.54
Roadmapepigenomics_Histone_narrow	HMEC_Mammary_Epithelial	H2A.Z	203.65	205.61	201.31	205.17	206.24	202.40	207.00	204.05	206.84	210.12	212.11	212.05	212.42	212.13	211.99	212.89	211.52	209.82	203.65	205.17	206.24	212.05	212.13	211.52	2.58	-0.53	-8.40	-5.28
DNaseI_Duke	Adult_CD4_Th0	Dnase	203.64	206.11	201.16	206.29	206.32	200.59	206.32	203.78	205.89	209.26	211.88	211.55	212.03	212.10	211.95	212.61	211.36	209.49	203.64	206.29	206.32	211.55	212.03	211.36	2.68	-0.18	-7.91	-5.04
Cistrome_ChIP	H2171	MYC	203.63	204.95	199.56	205.93	206.12	200.09	206.50	202.96	206.09	210.89	212.17	212.25	213.01	212.79	212.38	213.20	212.21	210.91	203.63	205.93	206.12	212.17	212.79	212.21	2.49	0.04	-8.54	-6.09
Misc_ChIP	LoVo	FOXD2	203.62	204.71	200.97	206.04	206.43	202.34	206.56	203.92	206.52	210.58	211.40	211.46	212.68	212.25	211.48	212.96	211.56	210.02	203.62	206.04	206.43	211.40	212.25	211.56	2.81	0.16	-7.78	-5.13
TxnFactorChIPV3	A549+EtOH_0.02pct	SIX5	203.61	204.98	200.15	205.07	205.37	202.70	206.85	203.57	205.84	210.16	210.13	209.80	211.80	211.46	210.04	211.97	210.66	208.85	203.61	205.07	205.37	210.13	211.46	210.66	1.76	0.53	-6.52	-5.29
Artem-ChIP	Naive_CD4_Tcell_EI_2h_2	NFATC2	203.58	204.17	201.94	204.57	203.84	200.99	204.89	200.29	204.41	205.95	206.43	206.53	208.10	207.61	206.87	207.79	206.48	204.17	203.58	203.84	203.84	206.43	207.61	206.48	0.26	0.05	-2.85	-2.64
Cistrome_ChIP	MM1.S	BRD2	204.53	203.57	197.77	204.08	205.02	196.65	206.60	199.79	204.17	210.92	208.61	208.04	210.51	209.97	208.71	211.07	209.07	207.61	203.57	204.08	205.02	208.61	209.97	209.07	1.46	0.46	-5.05	-4.05
Roadmapepigenomics_ActiveChromatin	Lung	ActiveChromatin	203.56	204.62	200.59	205.08	205.07	202.02	205.23	202.78	206.06	208.48	211.72	211.59	212.00	211.60	211.85	212.56	211.30	209.01	203.56	205.07	205.07	211.59	211.85	211.30	1.51	-0.29	-8.04	-6.23
Cistrome_ChIP	GIST48	ETV1	203.55	204.98	201.08	206.32	204.50	201.62	206.83	203.85	206.11	211.54	211.42	211.02	212.12	212.02	211.47	212.52	211.42	210.37	203.55	204.50	204.50	211.42	212.02	211.42	0.95	-0.01	-7.88	-6.92
Misc_ChIP	LoVo	TEAD2	203.54	204.80	201.17	205.60	206.12	201.77	206.49	203.64	204.51	210.01	210.54	210.00	211.71	211.14	209.94	211.96	210.70	208.15	203.54	205.60	206.12	210.01	211.14	210.70	2.58	0.69	-6.47	-4.58
Roadmapepigenomics_Histone_narrow	HMEC_Mammary_Epithelial	H3K79me2	198.07	204.58	203.53	203.55	201.16	204.54	201.67	203.29	202.23	206.28	204.88	202.69	205.25	205.70	203.26	207.72	204.92	195.91	203.53	203.55	201.67	204.88	205.25	204.92	-1.85	0.04	-1.35	-3.25
Roadmapepigenomics_ActiveChromatin	Right_Atrium	ActiveChromatin	203.49	206.33	203.16	206.71	207.03	203.86	205.76	204.35	207.37	208.95	211.98	211.64	212.16	211.89	211.89	212.29	211.06	208.82	203.49	206.71	205.76	211.64	211.89	211.06	2.27	-0.58	-8.15	-5.30
Misc_ChIP	LoVo	NPAT	203.48	203.80	199.75	205.69	205.44	201.47	206.65	202.58	205.56	209.34	210.40	209.46	211.46	211.30	209.76	212.28	209.79	208.73	203.48	205.44	205.44	209.46	211.30	209.79	1.96	0.33	-5.98	-4.35
Enhancers_Hnisz2013	BI_Duodenum_Smooth_Muscle	Enhancer	202.70	205.13	203.47	205.40	205.61	204.54	203.22	204.59	205.75	186.31	199.58	199.19	199.40	200.11	199.41	201.76	197.59	180.75	203.47	205.40	204.54	199.19	199.41	197.59	1.07	-1.59	4.29	6.95
Roadmapepigenomics_Histone_narrow	NHEK-Epidermal_Keratinocytes	H3K79me2	198.12	203.45	203.50	203.80	200.95	205.16	200.04	202.13	201.78	205.57	203.82	200.97	204.52	204.36	202.06	206.60	203.61	193.87	203.45	203.80	200.95	203.82	204.36	203.61	-2.51	-0.20	-0.36	-2.67
ReMap_ChIP	huvec_tnf	RELA	203.45	203.85	201.82	204.33	199.05	199.91	204.65	199.35	203.09	210.55	209.25	208.92	209.68	209.29	209.08	208.47	209.67	205.98	203.45	199.91	199.91	209.25	209.29	208.47	-3.53	-0.79	-5.81	-8.55
DNaseI_Duke	FibroP_AG08395	Dnase	203.44	205.24	201.59	204.67	205.80	200.89	205.96	201.21	205.38	208.49	210.89	210.51	211.77	211.70	211.25	212.18	210.57	207.96	203.44	204.67	205.80	210.51	211.70	210.57	2.36	0.05	-7.08	-4.77
Roadmapepigenomics_Histone_narrow	Brain_Angular_Gyrus	H3K27ac	203.41	205.60	201.91	205.76	206.17	202.01	206.23	204.53	206.34	207.65	210.74	210.25	211.12	210.64	210.45	212.06	209.80	207.29	203.41	205.76	206.17	210.25	210.64	209.80	2.76	-0.46	-6.84	-3.63
Roadmapepigenomics_Histone_narrow	H1_Derived_Neuronal_Progenitor_Cultured_Cells	H3K4me2	203.41	205.19	200.20	206.36	206.94	202.03	206.56	203.84	206.80	211.22	212.88	212.86	213.24	213.05	213.02	213.55	212.63	211.94	203.41	206.36	206.56	212.86	213.05	212.63	3.16	-0.23	-9.46	-6.07
Cistrome_ChIP	GM12878	EP300	203.40	203.85	201.80	203.50	202.15	198.83	204.16	200.98	202.99	198.97	197.24	197.82	198.38	199.17	198.17	199.53	199.38	192.19	203.40	202.15	202.15	197.82	198.38	199.38	-1.25	1.56	5.58	2.77
Roadmapepigenomics_Dnase_narrow	HUVEC_Umbilical_Vein_Endothelial_Cells	Dnase	203.39	204.94	203.16	205.36	204.76	201.99	204.94	202.73	205.21	207.42	210.35	210.44	210.90	210.90	209.67	211.57	209.56	206.59	203.39	204.76	204.76	210.35	210.90	209.56	1.36	-0.78	-6.95	-4.80
Cistrome_ChIP	A549	EP300	203.39	204.91	201.25	203.61	204.53	201.22	206.37	200.29	204.30	208.44	208.04	207.99	209.75	209.96	208.77	210.85	208.56	205.13	203.39	203.61	204.53	208.04	209.75	208.56	1.14	0.52	-4.64	-4.02
TxnFactorChIPV3	MCF-7+estrogen	MYC	203.36	204.38	198.59	204.46	205.60	200.70	205.36	202.41	203.97	208.85	210.15	209.19	211.00	210.76	209.80	212.07	209.50	208.04	203.36	204.46	205.36	209.19	210.76	209.50	2.01	0.31	-5.84	-4.14
TxnFactorChIPV3	H1-hESC	YY1	203.35	203.39	198.37	204.44	204.52	198.46	205.01	201.48	204.57	210.35	210.79	210.07	211.40	211.30	210.63	211.96	210.89	209.31	203.35	204.44	204.52	210.35	211.30	210.89	1.16	0.54	-7.00	-6.38
Roadmapepigenomics_Histone_narrow	Fetal_Brain_Male	H3K9me3	203.34	203.39	198.34	203.92	202.76	197.62	205.92	200.35	204.24	211.24	209.87	209.81	211.28	211.15	209.34	211.89	210.62	209.71	203.34	202.76	202.76	209.87	211.15	210.62	-0.58	0.75	-6.53	-7.86
Enhancers_Hnisz2013	BI_CD4p_CD225int_CD127p_Tmem	Enhancer	202.70	205.03	203.32	204.33	205.08	202.99	202.94	204.26	204.76	191.73	204.35	204.04	202.60	203.20	203.85	203.69	202.07	192.01	203.32	204.33	202.99	204.04	203.20	202.07	-0.33	-1.97	-0.72	0.92
TxnFactorChIPV3	HeLa-S3	E2F4	203.35	203.30	199.13	203.42	203.42	200.42	204.20	200.45	203.08	208.86	209.84	209.31	211.27	210.71	209.80	211.64	210.13	209.39	203.30	203.42	203.42	209.31	210.71	210.13	0.12	0.82	-6.01	-6.71
Roadmapepigenomics_Histone_narrow	H1_Derived_Mesenchymal_Stem_Cells	H2BK120ac	203.29	205.05	201.72	205.95	206.94	202.76	206.41	203.14	207.27	208.59	210.30	209.97	210.77	210.93	210.00	211.88	209.89	208.26	203.29	205.95	206.41	209.97	210.77	209.89	3.12	-0.08	-6.67	-3.48
Cistrome_ChIP	T_Lymphocyte	ETS1	203.21	205.20	203.28	206.07	205.14	203.04	207.21	204.24	206.22	210.83	210.51	209.82	211.22	211.53	210.43	210.90	210.67	209.22	203.28	205.14	205.14	210.51	211.22	210.67	1.86	0.16	-7.24	-5.53
FANTOM5_enhancer_cell	monocyte	Enhancer	199.53	203.43	203.27	200.09	201.01	200.73	199.20	198.89	201.29	101.34	161.12	156.08	124.63	125.67	152.92	93.62	146.56	102.85	203.27	200.73	200.73	156.08	125.67	102.85	-2.54	-53.23	47.20	97.88
Roadmapepigenomics_ActiveChromatin	HSMM_Skeletal_Muscle_Myoblasts	ActiveChromatin	203.26	205.66	203.27	205.65	206.67	203.98	206.18	203.20	207.28	207.83	210.97	210.68	210.95	210.79	210.71	211.88	210.08	206.43	203.27	205.65	206.18	210.68	210.79	210.08	2.92	-0.60	-7.41	-3.89
DNaseI_Duke	Olf_neurosphere	Dnase	203.26	204.97	200.71	205.48	205.52	200.72	205.74	202.21	205.35	209.88	212.10	212.30	212.67	212.51	211.78	212.88	212.10	210.37	203.26	205.48	205.52	212.10	212.51	212.10	2.26	0.00	-8.84	-6.59
TxnFactorChIPV3	H1-hESC	SP1	203.25	205.66	201.39	204.90	203.53	201.14	205.70	202.28	205.28	210.09	211.61	211.33	212.04	212.19	211.46	211.86	211.49	210.48	203.25	203.53	203.53	211.33	212.04	211.49	0.28	0.16	-8.08	-7.96
Roadmapepigenomics_ActiveChromatin	NH-A_Astrocytes	ActiveChromatin	203.02	206.66	203.25	205.79	205.55	205.02	204.72	203.80	206.27	207.00	210.98	210.23	211.56	211.10	210.52	211.73	210.24	206.55	203.25	205.55	205.02	210.23	211.10	210.24	1.76	0.01	-6.98	-5.22
Roadmapepigenomics_Histone_narrow	Osteoblasts	H3K79me2	196.09	204.23	203.24	202.90	201.00	203.44	200.21	202.31	200.18	204.61	202.50	200.53	203.32	203.31	201.50	205.55	203.02	193.51	203.24	202.90	201.00	202.50	203.31	203.02	-2.24	0.53	0.75	-2.02
Cistrome_ChIP	GM10847	RELA	203.24	203.80	200.42	203.86	201.77	198.11	204.11	201.42	199.89	177.89	177.92	176.28	176.92	181.07	176.34	173.68	180.57	161.93	203.24	201.77	201.77	177.89	176.92	173.68	-1.47	-4.21	25.35	28.09
TxnFactorChIPV3	SK-N-SH	REST	203.24	204.18	200.04	205.00	205.27	199.30	205.92	200.83	205.47	209.78	210.37	209.39	211.42	211.23	210.58	211.68	210.11	208.79	203.24	205.00	205.27	209.78	211.23	210.11	2.04	0.33	-6.55	-4.84
Roadmapepigenomics_Histone_narrow	A549_EtOH_0.02pct_Lung_Carcinoma	H3K79me2	196.13	203.24	203.91	203.62	201.85	204.06	199.87	201.99	201.21	205.07	202.78	201.66	204.36	204.88	202.67	205.99	203.96	195.07	203.24	203.62	201.85	202.78	204.36	203.96	-1.38	1.19	0.46	-2.11
Cistrome_ChIP	VCaP+BET762	BRD4	203.23	204.12	198.15	204.64	204.96	198.37	205.50	200.92	205.44	211.58	211.62	210.82	212.03	211.77	211.23	212.59	211.22	210.36	203.23	204.64	204.96	211.58	211.77	211.22	1.73	-0.37	-8.35	-6.26
Roadmapepigenomics_Histone_narrow	IMR90_Cell_Line	H4K91ac	203.21	204.99	202.02	205.53	206.54	203.69	205.63	202.31	206.45	206.34	207.80	207.73	209.71	209.35	207.50	210.47	207.91	203.69	203.21	205.53	205.63	207.73	209.35	207.91	2.42	0.18	-4.51	-2.28
ReMap_ChIP	vcap_dht18hr	AR	203.19	205.12	201.13	206.41	206.29	201.98	206.93	203.54	205.85	211.18	211.20	210.61	212.20	212.02	210.45	212.21	211.03	209.70	203.19	206.29	206.29	211.18	212.02	211.03	3.10	-0.14	-7.98	-4.75
Cistrome_ChIP	H2171	MAX	203.18	205.51	200.38	206.40	205.87	199.27	206.76	202.24	205.82	210.57	212.19	212.21	213.07	212.86	212.31	213.21	212.04	210.77	203.18	205.87	205.87	212.19	212.86	212.04	2.69	-0.15	-9.00	-6.17
Artem-ChIP	Naive_CD4_Tcell_EI_5h_5	NFATC2	203.18	204.02	201.55	202.98	202.90	201.00	202.19	199.66	201.97	201.90	202.65	201.84	203.40	202.78	201.92	202.80	202.26	197.47	203.18	202.90	202.19	201.90	202.78	202.26	-0.99	0.36	1.28	-0.07
Enhancers_Hnisz2013	BI_CD34_Primary_RO01549	Enhancer	202.73	205.52	203.16	203.76	204.50	202.06	203.02	204.73	205.24	184.82	200.08	198.52	198.78	198.21	199.45	200.87	196.25	185.75	203.16	203.76	203.02	198.52	198.78	196.25	-0.14	-2.28	4.64	6.77
DNaseI_Duke	Gliobla	Dnase	203.15	204.93	201.53	205.35	206.20	200.19	206.17	201.64	205.42	208.71	210.96	210.52	211.98	211.73	210.95	212.53	210.68	208.37	203.15	205.35	206.17	210.52	211.73	210.68	3.01	0.16	-7.37	-4.52
Roadmapepigenomics_ActiveChromatin	Left_Ventricle	ActiveChromatin	203.15	205.04	202.01	205.50	205.82	202.24	204.82	203.09	205.44	207.72	211.55	210.79	211.87	211.44	211.30	212.10	210.79	208.63	203.15	205.50	204.82	210.79	211.44	210.79	1.67	-0.01	-7.65	-5.97
Roadmapepigenomics_Histone_narrow	H1_Derived_Mesenchymal_Stem_Cells	H3K4me3	203.14	204.79	198.23	206.39	206.25	198.95	206.33	202.85	206.42	211.09	212.60	212.50	213.12	213.11	212.74	213.53	212.54	211.70	203.14	206.25	206.25	212.50	213.11	212.54	3.11	0.04	-9.37	-6.29
Roadmapepigenomics_ActiveChromatin	Brain_Substantia_Nigra	ActiveChromatin	203.13	206.25	202.86	206.14	206.16	204.05	205.70	204.96	206.45	208.70	211.55	211.49	212.17	211.71	211.68	212.16	210.94	208.62	203.13	206.14	205.70	211.49	211.71	210.94	2.57	-0.55	-8.36	-5.24
Roadmapepigenomics_ActiveChromatin	Adult_Liver	ActiveChromatin	203.01	207.26	203.13	206.51	206.36	204.52	205.94	206.49	206.98	209.06	211.78	211.60	212.06	211.92	211.93	212.49	211.24	209.49	203.13	206.36	205.94	211.60	211.93	211.24	2.81	-0.37	-8.48	-5.30
DNaseI_Duke	GM13976	Dnase	203.10	204.90	198.86	204.38	204.99	195.93	205.10	201.54	204.75	207.68	211.11	210.65	211.04	211.28	211.24	211.89	210.79	206.59	203.10	204.38	204.99	210.65	211.24	210.79	1.89	0.15	-7.55	-5.80
DNaseI_Duke	GM19239	Dnase	203.06	203.50	197.00	203.73	204.53	195.15	204.52	201.52	203.83	207.78	211.47	210.89	211.48	211.11	211.18	211.95	210.62	206.82	203.06	203.73	204.52	210.89	211.18	210.62	1.45	-0.27	-7.83	-6.10
Roadmapepigenomics_Histone_narrow	H1_BMP4_Derived_Mesendoderm_Cultured_Cells	H3K27ac	203.03	205.35	200.47	205.62	206.45	202.00	206.39	203.15	206.66	209.16	210.23	209.97	211.14	211.15	210.14	212.07	210.49	206.90	203.03	205.62	206.39	209.97	211.14	210.49	3.37	0.53	-6.94	-4.10
Roadmapepigenomics_Dnase_narrow	Gastric	Dnase	203.02	203.59	200.03	203.93	203.07	197.87	204.23	200.05	204.50	208.64	210.15	210.68	211.34	211.32	210.30	211.64	210.33	207.42	203.02	203.07	203.07	210.15	211.32	210.33	0.05	0.18	-7.13	-7.26
Roadmapepigenomics_Histone_narrow	H1_BMP4_Derived_Trophoblast_Cultured_Cells	H4K12ac	202.99	203.63	197.59	205.32	205.62	200.33	205.65	201.19	205.19	209.61	211.77	211.04	212.14	211.93	211.36	212.73	211.35	210.05	202.99	205.32	205.62	211.04	211.93	211.35	2.63	0.31	-8.05	-5.73
Misc_ChIP	LoVo	REST	202.99	203.57	199.62	205.62	204.06	200.60	205.12	202.99	204.17	208.82	209.18	208.95	210.63	210.71	209.24	211.63	209.35	206.62	202.99	204.06	204.06	208.95	210.63	209.35	1.08	0.40	-5.96	-5.29
ReMap_ChIP	h2171	MAX	202.97	204.83	199.15	205.01	205.04	201.47	205.58	203.65	205.34	210.84	211.92	211.82	212.54	212.43	211.81	212.96	212.05	210.68	202.97	205.01	205.04	211.82	212.43	212.05	2.08	0.23	-8.85	-7.00
Cistrome_ChIP	H2171	BRD4	202.97	205.21	199.80	205.88	205.95	198.82	206.65	202.12	205.89	210.32	212.06	211.57	212.53	212.25	211.93	212.86	211.57	210.78	202.97	205.88	205.95	211.57	212.25	211.57	2.98	0.00	-8.60	-5.62
TxnFactorChIPV3	H1-hESC	SIN3AK20	202.95	205.39	199.97	205.64	205.44	200.56	205.60	203.09	205.64	210.59	211.16	210.48	211.98	211.93	210.74	212.36	211.15	209.43	202.95	205.44	205.44	210.59	211.93	211.15	2.49	0.56	-7.64	-5.71
Roadmapepigenomics_ActiveChromatin	Brain_Anterior_Caudate	ActiveChromatin	202.30	205.79	202.94	206.08	206.48	202.27	204.69	204.97	206.52	207.78	211.32	211.05	211.54	211.58	211.68	212.10	211.08	208.62	202.94	206.08	204.69	211.05	211.58	211.08	1.75	0.03	-8.11	-6.39
ReMap_ChIP	bgo3	POU5F1	202.93	204.62	200.67	205.71	205.87	200.63	206.04	202.76	205.37	211.75	212.32	212.51	212.79	212.59	212.62	213.00	212.33	211.88	202.93	205.71	205.87	212.32	212.62	212.33	2.94	0.01	-9.39	-6.46
Artem-ChIP	Naive_CD4_T_cells+EI2hv4	FOS	203.60	202.89	202.33	203.26	203.48	200.61	202.42	198.96	203.87	201.67	201.46	202.68	203.01	200.99	200.96	200.86	202.93	198.73	202.89	203.26	202.42	201.67	200.99	200.86	-0.47	-0.80	1.22	1.56
Misc_ChIP	LoVo	CLOCK	202.88	204.03	200.99	203.88	204.94	201.07	205.19	201.54	204.36	207.39	208.01	207.48	209.64	209.33	207.99	210.18	207.78	203.87	202.88	203.88	204.94	207.48	209.33	207.78	2.05	0.30	-4.60	-2.84
Roadmapepigenomics_ActiveChromatin	Brain_Hippocampus_Middle	ActiveChromatin	202.42	205.41	202.86	206.14	205.32	202.77	204.87	203.95	205.66	206.81	211.36	211.31	211.64	211.40	211.47	211.93	210.75	207.57	202.86	205.32	204.87	211.31	211.47	210.75	2.01	-0.56	-8.45	-5.88
Roadmapepigenomics_Dnase_narrow	Small_Intestine	Dnase	202.85	203.88	201.44	205.27	204.34	198.82	205.25	201.86	204.52	207.68	211.11	210.81	211.49	210.87	210.60	212.00	210.12	207.44	202.85	204.34	204.34	210.81	210.87	210.12	1.49	-0.69	-7.96	-5.78
ReMap_ChIP	cd36	SMARCA4	203.17	202.84	199.21	204.29	202.07	198.67	204.97	200.50	203.24	211.79	211.47	211.25	211.49	211.53	211.08	211.41	211.44	210.12	202.84	202.07	202.07	211.47	211.49	211.41	-0.77	-0.05	-8.63	-9.35
Roadmapepigenomics_ActiveChromatin	Adipose_Derived_Mesenchymal_Stem_Cell	ActiveChromatin	198.90	204.04	202.84	203.94	204.12	202.44	203.15	202.78	205.31	202.64	209.41	208.30	209.86	209.21	208.91	210.27	208.30	200.78	202.84	203.94	203.15	208.30	209.21	208.30	0.31	0.00	-5.46	-5.15
TxnFactorChIPV3	GM12878	USF2	202.28	205.05	202.83	204.64	202.80	200.90	204.04	201.49	203.52	206.80	208.27	207.63	208.03	208.61	207.60	208.08	207.58	204.44	202.83	202.80	202.80	207.63	208.03	207.58	-0.03	-0.05	-4.80	-4.78
Roadmapepigenomics_Histone_narrow	HSMMtube_Skeletal_Muscle_Myotubes_Derived_from_HSMM	H2A.Z	202.83	205.00	200.90	204.67	206.55	200.69	205.40	202.54	206.82	209.44	211.70	211.43	212.23	211.77	211.38	212.57	211.19	209.34	202.83	204.67	205.40	211.43	211.77	211.19	2.57	-0.24	-8.61	-5.80
DNaseI_Duke	RWPE1	Dnase	202.55	204.66	202.82	203.95	205.62	200.98	205.30	200.28	205.62	208.61	211.28	211.27	212.13	211.82	211.22	212.41	211.21	208.20	202.82	203.95	205.30	211.27	211.82	211.21	2.49	-0.06	-8.46	-5.90
Artem-ChIP	Naive_T_cells_14+Resting_1	POLR2A	203.93	202.80	199.44	205.29	204.79	199.71	206.21	200.74	204.44	208.33	206.93	206.91	209.07	207.99	207.04	209.63	207.54	205.70	202.80	204.79	204.79	206.93	207.99	207.54	1.98	0.61	-4.13	-2.75
Enhancers_Hnisz2013	UCSD_Spleen	Enhancer	198.81	203.76	202.80	201.22	202.75	201.35	198.62	202.43	202.67	155.98	196.05	196.03	189.26	187.92	195.20	186.66	189.55	160.22	202.80	201.35	201.35	196.03	189.26	186.66	-1.46	-9.36	6.77	14.68
Cistrome_ChIP	H1	YY1	202.80	204.48	198.35	205.73	204.95	198.42	205.34	202.41	205.58	211.05	212.05	211.67	212.67	212.53	212.18	212.84	212.35	211.64	202.80	204.95	204.95	211.67	212.53	212.35	2.15	0.69	-8.87	-7.40
TxnFactorChIPV3	K562	SPI1	200.57	203.76	202.80	202.59	201.56	199.70	202.04	201.69	200.17	201.48	203.87	203.57	204.80	204.71	203.27	203.40	202.53	195.76	202.80	201.56	201.56	203.57	204.71	202.53	-1.24	-1.04	-0.77	-0.97
Roadmapepigenomics_Dnase_narrow	Fetal_Intestine_Large	Dnase	202.77	204.78	201.48	204.74	205.50	200.78	205.08	202.43	205.62	207.98	211.30	211.02	211.75	211.42	211.06	212.15	210.83	208.85	202.77	204.74	205.08	211.02	211.42	210.83	2.31	-0.19	-8.25	-5.75
Roadmapepigenomics_Histone_narrow	Right_Ventricle	H3K27ac	202.76	204.87	198.96	203.89	204.66	198.97	204.70	201.24	205.41	207.93	210.40	210.10	211.16	210.80	210.03	211.79	210.10	208.14	202.76	203.89	204.66	210.10	210.80	210.10	1.90	0.00	-7.34	-5.44
TxnFactorChIPV3	GM12878	STAT3	200.40	204.29	202.74	202.60	204.02	200.06	204.14	202.77	202.77	176.60	181.83	180.43	179.66	179.69	180.28	177.79	182.09	165.77	202.74	202.60	204.02	180.43	179.69	177.79	1.28	-2.64	22.31	26.23
DNaseI_Duke	Fibrobl	Dnase	202.72	205.28	201.11	205.19	205.56	199.94	205.21	200.84	205.44	208.66	211.43	211.47	212.13	211.98	211.50	212.66	210.98	209.29	202.72	205.19	205.21	211.43	211.98	210.98	2.49	-0.45	-8.71	-5.77
ReMap_ChIP	hela	MYC	202.70	203.37	201.78	203.44	203.74	199.85	205.59	200.85	204.69	211.04	210.74	210.59	211.14	211.14	210.29	211.23	210.98	208.69	202.70	203.44	203.74	210.74	211.14	210.98	1.04	0.24	-8.04	-7.24
TxnFactorChIPV3	HeLa-S3	NRF1	202.70	205.41	202.40	205.20	203.79	201.15	205.01	202.09	204.46	209.94	210.66	210.42	211.80	211.68	210.59	211.79	210.52	209.54	202.70	203.79	203.79	210.42	211.68	210.52	1.09	0.10	-7.73	-6.73
Roadmapepigenomics_ActiveChromatin	Mesenchymal_Stem_Cell_Derived_Adipocyte	ActiveChromatin	201.10	205.28	202.70	204.01	205.57	203.42	203.89	203.83	205.93	205.14	210.21	209.24	210.42	210.14	209.98	211.37	208.82	204.35	202.70	204.01	203.89	209.24	210.14	208.82	1.20	-0.42	-6.54	-4.92
Artem-ChIP	Naive_CD4_T_cells+AI5h	MYC	203.11	202.69	197.70	203.75	202.04	198.58	204.58	198.32	203.94	209.55	209.19	209.02	210.44	209.67	209.54	210.86	209.65	208.05	202.69	202.04	202.04	209.19	209.67	209.65	-0.65	0.45	-6.50	-7.60
DNaseI_Duke	GM13977	Dnase	202.69	204.80	197.23	204.06	205.19	197.91	205.35	200.91	203.18	208.45	211.33	211.19	211.85	211.46	211.32	212.21	211.00	207.73	202.69	204.06	205.19	211.19	211.46	211.00	2.50	-0.18	-8.50	-5.81
DNaseI_Duke	A549	Dnase	202.68	204.36	198.38	204.05	204.99	197.54	204.93	198.84	204.58	208.50	211.24	210.66	212.06	211.73	211.31	212.52	210.85	209.14	202.68	204.05	204.93	210.66	211.73	210.85	2.25	0.19	-7.97	-5.92
Cistrome_ChIP	HL-60	GABPA	202.66	206.02	201.96	206.74	205.65	201.33	206.92	203.89	205.97	210.56	210.17	209.60	211.38	211.21	210.41	211.86	210.47	209.16	202.66	205.65	205.65	210.17	211.21	210.47	2.99	0.30	-7.51	-4.82
Cistrome_ChIP	GM18951	RELA	204.10	202.66	200.33	202.92	201.09	195.88	203.27	200.20	200.22	174.56	178.48	178.58	173.89	175.79	178.26	169.21	180.36	163.17	202.66	201.09	201.09	178.48	175.79	169.21	-1.56	-9.28	24.17	31.89
Roadmapepigenomics_Histone_narrow	iPS-15b_Cell_Line	H3K9ac	202.64	204.23	199.60	205.59	206.49	200.36	205.54	203.81	206.11	209.47	211.75	211.40	212.26	211.99	211.67	212.82	211.41	209.86	202.64	205.59	205.54	211.40	211.99	211.41	2.90	0.01	-8.76	-5.87
Roadmapepigenomics_ActiveChromatin	Skeletal_Muscle_Female	ActiveChromatin	201.77	205.67	202.60	205.27	205.34	204.04	204.61	202.92	205.87	207.19	211.16	210.53	211.18	210.99	211.24	211.67	210.29	207.09	202.60	205.27	204.61	210.53	211.18	210.29	2.01	-0.25	-7.93	-5.68
Roadmapepigenomics_Histone_narrow	Rectal_Mucosa.Donor_29	H3K4me1	197.06	204.08	202.59	204.00	202.28	204.03	200.52	204.30	202.27	203.82	210.30	210.14	208.89	209.73	210.50	206.66	209.61	206.02	202.59	204.00	202.28	210.14	209.73	206.66	-0.31	-3.48	-7.55	-4.39
Roadmapepigenomics_Histone_narrow	H1_Derived_Mesenchymal_Stem_Cells	H4K8ac	202.55	205.32	201.13	205.84	205.69	202.17	206.09	203.17	206.80	208.61	210.92	210.38	211.40	211.34	210.41	211.85	210.17	208.00	202.55	205.69	205.69	210.38	211.34	210.17	3.14	-0.21	-7.83	-4.48
Roadmapepigenomics_ActiveChromatin	Esophagus	ActiveChromatin	202.55	204.59	200.89	205.15	205.57	200.48	205.45	203.67	205.48	209.45	211.83	211.77	212.13	212.29	211.96	212.62	211.49	209.60	202.55	205.15	205.45	211.77	212.13	211.49	2.90	-0.29	-9.23	-6.04
Roadmapepigenomics_ActiveChromatin	Brain_Cingulate_Gyrus	ActiveChromatin	202.07	204.42	202.54	204.89	205.56	201.45	204.95	203.05	205.67	208.01	211.67	211.40	211.83	211.65	211.48	212.38	210.94	208.73	202.54	204.89	204.95	211.40	211.65	210.94	2.41	-0.46	-8.86	-5.98
Misc_ChIP	LoVo	HOXA13	202.52	202.74	199.46	203.94	204.34	199.78	203.72	200.07	204.55	207.26	208.30	208.03	210.78	210.10	208.55	211.11	208.84	206.17	202.52	203.94	203.72	208.03	210.10	208.84	1.20	0.81	-5.52	-5.12
Roadmapepigenomics_ActiveChromatin	Fetal_Intestine_Large	ActiveChromatin	202.52	205.66	200.30	206.07	205.90	203.23	205.07	204.24	205.49	208.48	211.68	211.46	212.29	211.89	211.67	212.32	211.17	209.28	202.52	205.90	205.07	211.46	211.89	211.17	2.55	-0.29	-8.94	-6.10
Misc_ChIP	LoVo	TFDP1	203.26	202.52	197.16	204.22	203.96	199.36	204.43	200.57	203.26	209.21	210.29	210.04	211.88	211.41	210.55	212.28	210.00	209.23	202.52	203.96	203.96	210.04	211.41	210.00	1.44	-0.04	-7.52	-6.04
DNaseI_Duke	Urothelia	Dnase	202.52	205.40	200.64	204.30	206.31	200.59	205.21	201.48	205.60	209.21	211.43	211.31	212.18	211.98	211.32	212.62	210.79	208.99	202.52	204.30	205.21	211.31	211.98	210.79	2.69	-0.52	-8.79	-5.59
Artem-ChIP	Naive_CD4_T_cells+AI1h	FOS	202.51	203.16	199.90	202.52	200.03	197.46	203.82	196.63	203.23	203.27	204.08	204.43	206.27	203.64	204.94	205.12	204.54	202.66	202.51	200.03	200.03	204.08	204.94	204.54	-2.48	0.47	-1.57	-4.52
ReMap_ChIP	gist	ETV1	202.50	203.63	200.36	204.88	204.27	201.09	205.99	203.07	204.62	211.70	211.38	211.18	212.01	211.86	211.21	212.14	211.49	210.63	202.50	204.27	204.27	211.38	211.86	211.49	1.77	0.10	-8.88	-7.22
TxnFactorChIPV3	H1-hESC	NRF1	202.50	205.45	202.16	205.27	204.40	202.28	205.86	204.00	205.59	211.10	211.40	211.41	212.23	212.34	212.16	212.34	211.73	210.71	202.50	204.40	204.40	211.40	212.23	211.73	1.90	0.33	-8.90	-7.33
Roadmapepigenomics_Histone_narrow	H1_BMP4_Derived_Mesendoderm_Cultured_Cells	H3K4ac	202.49	203.67	198.29	205.43	205.48	199.97	206.17	200.28	206.38	209.69	210.88	210.96	211.61	211.31	210.89	212.67	211.01	209.88	202.49	205.43	205.48	210.88	211.31	211.01	3.00	0.13	-8.39	-5.53
Cistrome_ChIP	VCaP	BRD2	203.54	202.48	196.80	205.16	204.88	196.34	205.98	199.53	204.28	211.89	211.25	210.96	211.70	211.65	210.70	212.22	211.21	209.87	202.48	204.88	204.88	211.25	211.65	211.21	2.40	-0.04	-8.77	-6.33
TxnFactorChIPV3	GM12878	NFATC1	201.63	205.25	202.48	203.02	204.56	200.74	203.90	201.85	202.24	173.96	181.94	182.31	183.62	184.51	179.45	183.45	180.69	161.25	202.48	203.02	203.90	181.94	183.62	180.69	1.42	-1.25	20.54	23.21
Roadmapepigenomics_ActiveChromatin	Fetal_Intestine_Small	ActiveChromatin	202.47	205.67	202.39	205.61	204.94	202.16	204.66	203.86	205.48	208.22	211.75	211.11	211.83	211.41	211.75	212.45	211.19	208.94	202.47	204.94	204.66	211.11	211.75	211.19	2.19	0.07	-8.64	-6.53
Roadmapepigenomics_Histone_narrow	Duodenum_Mucosa	H3K4me1	196.87	202.45	202.73	202.19	200.82	202.70	198.90	204.07	201.02	200.89	209.83	209.27	208.47	208.46	209.80	205.52	208.91	203.58	202.45	202.19	200.82	209.27	208.47	205.52	-1.63	-3.76	-6.82	-4.70
Cistrome_ChIP	VCaP	BRD3	203.22	202.45	197.64	204.65	204.78	199.50	205.64	200.40	204.34	212.15	211.14	211.10	212.05	211.56	211.14	212.56	211.43	210.16	202.45	204.65	204.78	211.14	211.56	211.43	2.33	0.28	-8.69	-6.64
Cistrome_ChIP	HeLa-S3	NFYA	202.44	203.85	200.80	203.73	200.78	199.03	204.35	201.57	204.04	210.07	211.36	211.43	212.16	212.08	211.54	211.15	211.60	210.59	202.44	200.78	200.78	211.36	212.08	211.15	-1.67	-0.20	-8.91	-10.38
Roadmapepigenomics_Histone_narrow	H1_BMP4_Derived_Trophoblast_Cultured_Cells	H2A.Z	202.44	204.10	199.77	205.32	205.10	199.32	205.10	202.12	206.21	209.30	211.80	211.59	212.17	211.92	211.70	212.50	210.88	209.96	202.44	205.10	205.10	211.59	211.92	210.88	2.66	-0.71	-9.15	-5.79
Roadmapepigenomics_Histone_narrow	Brain_Mid_Frontal_Lobe	H3K27ac	202.44	204.15	198.24	204.74	205.14	199.97	204.53	202.08	205.42	207.49	210.00	209.84	211.06	210.37	209.97	211.82	209.60	206.57	202.44	204.74	204.53	209.84	210.37	209.60	2.09	-0.24	-7.41	-5.07
TxnFactorChIPV3	K562	GTF2B	202.43	202.62	197.69	203.40	202.85	198.03	204.01	198.35	202.83	208.10	207.95	207.26	209.60	209.87	207.94	210.09	208.11	205.81	202.43	202.85	202.85	207.95	209.60	208.11	0.42	0.16	-5.52	-5.27
DNaseI_Duke	K562	Dnase	202.42	204.18	199.23	205.18	205.57	199.64	205.77	200.53	204.61	208.62	211.72	211.20	211.89	211.98	211.38	212.68	211.19	208.96	202.42	205.18	205.57	211.20	211.89	211.19	3.15	-0.01	-8.78	-5.63
Roadmapepigenomics_ActiveChromatin	IMR90	ActiveChromatin	200.07	203.67	202.41	204.14	204.77	201.84	204.06	201.16	205.49	205.91	210.41	209.32	210.59	209.99	210.11	210.75	209.35	204.38	202.41	204.14	204.06	209.32	210.11	209.35	1.65	0.03	-6.91	-5.29
Roadmapepigenomics_Histone_narrow	NH-A_Astrocytes	H3K79me2	197.11	203.53	202.40	203.10	201.53	203.22	200.41	202.05	201.20	205.69	204.48	202.31	204.89	204.99	203.31	207.55	204.82	195.77	202.40	203.10	201.53	204.48	204.89	204.82	-0.88	0.34	-2.08	-3.29
ReMap_ChIP	aplpz74_leukemia	ERG	202.40	204.20	197.56	204.69	204.19	198.24	205.90	201.00	204.49	210.62	211.53	211.38	212.12	211.91	211.74	212.27	211.17	210.19	202.40	204.19	204.19	211.38	211.91	211.17	1.79	-0.21	-8.98	-6.99
TxnFactorChIPV3	HeLa-S3	RFX5	201.82	203.98	202.38	204.19	202.79	200.66	203.79	200.01	202.63	206.85	208.83	208.05	209.80	209.42	208.43	209.47	208.78	205.58	202.38	202.79	202.79	208.05	209.42	208.78	0.41	0.72	-5.67	-5.98
Roadmapepigenomics_Histone_narrow	Brain_Inferior_Temporal_Lobe	H3K9ac	202.37	204.72	200.05	205.71	206.13	201.79	206.14	203.76	206.12	209.42	212.01	211.77	212.26	212.30	212.09	212.82	211.66	209.78	202.37	205.71	206.13	211.77	212.26	211.66	3.76	-0.11	-9.40	-5.53
Roadmapepigenomics_ActiveChromatin	Stomach_Smooth_Muscle	ActiveChromatin	202.35	205.14	198.74	205.73	205.19	201.15	204.53	202.67	205.90	208.06	211.84	211.46	211.85	211.57	212.08	211.99	211.44	208.64	202.35	205.19	204.53	211.46	211.85	211.44	2.18	-0.02	-9.11	-6.92
Roadmapepigenomics_Histone_narrow	Rectal_Mucosa.Donor_31	H3K4me1	196.31	203.50	202.33	202.88	201.54	203.25	200.70	203.25	201.26	203.88	210.62	209.64	209.22	209.71	209.78	207.82	209.63	204.98	202.33	202.88	201.54	209.64	209.71	207.82	-0.78	-1.82	-7.31	-6.28
TxnFactorChIPV3	K562	ELK1	202.32	205.22	201.97	205.61	206.18	202.93	206.84	203.84	206.42	209.23	209.53	209.08	211.30	211.03	209.94	211.83	209.19	208.76	202.32	205.61	206.18	209.23	211.03	209.19	3.86	-0.03	-6.90	-3.01
Roadmapepigenomics_ActiveChromatin	Brain_Angular_Gyrus	ActiveChromatin	201.96	205.17	202.32	206.23	206.40	203.30	205.43	204.31	206.21	208.94	212.00	211.42	212.15	212.05	211.82	212.38	211.33	209.53	202.32	206.23	205.43	211.42	212.05	211.33	3.12	-0.09	-9.11	-5.90
Roadmapepigenomics_ActiveChromatin	HSMMtube_Skeletal_Muscle_Myotubes_Derived_from_HSMM	ActiveChromatin	202.32	205.41	201.39	205.63	206.36	202.81	205.61	202.75	205.87	206.85	210.11	210.01	211.12	211.03	210.32	211.78	209.80	205.41	202.32	205.63	205.61	210.01	211.03	209.80	3.29	-0.21	-7.69	-4.19
DNaseI_Duke	ProgFib	Dnase	202.30	202.97	198.01	202.71	204.40	198.11	203.67	198.05	204.17	209.08	211.52	210.94	212.24	211.70	211.21	212.31	211.07	208.32	202.30	202.71	203.67	210.94	211.70	211.07	1.37	0.13	-8.64	-7.40
Enhancers_Hnisz2013	BI_CD4_Memory_Primary_8pool	Enhancer	202.29	203.79	201.46	203.34	204.37	200.45	202.70	203.72	203.26	190.66	204.75	203.85	205.03	203.78	204.31	205.22	201.81	195.64	202.29	203.34	202.70	203.85	204.31	201.81	0.41	-2.04	-1.55	0.90
DNaseI_Duke	Colo829	Dnase	202.27	205.66	201.81	205.19	205.29	201.04	205.49	201.36	205.12	209.15	210.93	210.77	211.75	211.73	210.51	211.92	210.27	208.05	202.27	205.19	205.29	210.77	211.73	210.27	3.02	-0.50	-8.50	-4.98
Cistrome_ChIP	HeLa-S3	ELK1	202.26	204.21	200.18	205.39	203.91	200.31	206.32	202.44	204.79	211.26	210.32	210.32	211.26	211.47	210.59	211.56	210.72	209.62	202.26	203.91	203.91	210.32	211.26	210.72	1.65	0.41	-8.05	-6.81
Roadmapepigenomics_Histone_narrow	H1_BMP4_Derived_Trophoblast_Cultured_Cells	H2BK120ac	202.24	203.40	200.23	204.82	205.47	199.96	204.91	201.55	204.94	207.48	209.98	209.21	210.52	210.49	209.11	211.34	208.83	206.23	202.24	204.82	204.91	209.21	210.49	208.83	2.66	-0.39	-6.97	-3.92
Enhancers_Hnisz2013	BI_CD34_Primary_RO01480	Enhancer	200.35	203.40	202.24	202.20	202.09	200.60	201.17	201.66	203.50	180.40	198.55	197.38	196.75	195.51	198.61	196.85	194.16	183.52	202.24	202.09	201.17	197.38	196.75	194.16	-1.07	-3.22	4.86	7.01
DNaseI_Duke	Adult_CD4_Th1	Dnase	202.24	204.92	198.39	203.35	205.13	197.88	204.01	199.64	204.09	208.68	211.59	210.81	211.64	211.70	211.14	212.27	211.25	208.57	202.24	203.35	204.01	210.81	211.64	211.25	1.77	0.44	-8.57	-7.24
DNaseI_Duke	K562+G2-M_phase	Dnase	202.23	203.35	197.64	204.25	204.88	196.68	204.57	199.73	204.96	209.36	211.69	211.43	212.37	212.05	211.60	212.72	211.23	209.50	202.23	204.25	204.57	211.43	212.05	211.23	2.34	-0.19	-9.19	-6.66
DNaseI_Duke	HTR8svn	Dnase	202.22	204.96	201.19	204.70	206.44	201.78	205.52	201.93	205.73	209.24	211.47	211.12	212.20	212.01	210.90	212.33	210.91	208.28	202.22	204.70	205.52	211.12	212.01	210.91	3.30	-0.21	-8.90	-5.39
Roadmapepigenomics_Histone_narrow	H1_BMP4_Derived_Trophoblast_Cultured_Cells	H2BK5ac	202.22	204.90	201.17	205.72	205.38	201.32	205.86	202.27	206.47	207.86	209.55	209.58	210.90	210.67	209.44	212.13	209.00	207.00	202.22	205.38	205.38	209.55	210.67	209.00	3.16	-0.55	-7.34	-3.62
DNaseI_Duke	Fibrobl_GM03348	Dnase	202.22	205.11	200.84	204.57	205.81	200.09	205.24	201.58	204.69	208.67	211.56	211.20	211.99	211.82	211.25	212.46	211.12	209.20	202.22	204.57	205.24	211.20	211.82	211.12	3.03	-0.08	-8.98	-5.87
DNaseI_Duke	K562+SAHA_1uM_72hr	Dnase	202.19	204.11	197.04	204.59	205.42	198.18	204.84	200.05	204.60	208.82	211.63	211.28	212.19	211.84	211.41	212.40	211.17	209.03	202.19	204.59	204.84	211.28	211.84	211.17	2.65	-0.11	-9.09	-6.33
Roadmapepigenomics_ActiveChromatin	hESC_Derived_CD56+_Mesoderm	ActiveChromatin	202.19	204.35	200.30	204.53	205.91	201.09	204.88	202.39	205.81	207.70	210.98	210.52	211.40	211.07	210.86	211.82	210.13	207.40	202.19	204.53	204.88	210.52	211.07	210.13	2.70	-0.39	-8.34	-5.25
Roadmapepigenomics_Histone_narrow	Thymus	H3K4me1	196.16	202.85	202.17	202.58	201.71	203.41	199.78	203.51	200.32	207.15	211.29	211.06	209.90	210.56	211.20	207.22	210.62	207.79	202.17	202.58	201.71	211.06	210.56	207.79	-0.46	-3.28	-8.90	-6.08
DNaseI_Duke	FibroP_AG20443	Dnase	202.16	204.11	200.20	204.20	204.97	199.86	205.93	200.38	205.33	208.58	211.47	211.22	211.80	211.53	211.55	212.45	211.07	208.62	202.16	204.20	204.97	211.22	211.55	211.07	2.81	-0.16	-9.06	-6.10
ReMap_ChIP	vcap_dht2hr	AR	202.15	205.06	199.85	205.42	205.23	199.18	205.47	203.46	205.11	210.48	210.67	210.23	211.69	211.47	210.53	212.14	210.11	209.01	202.15	205.23	205.23	210.48	211.47	210.11	3.09	-0.37	-8.33	-4.88
TxnFactorChIPV3	K562	ATF1	202.13	204.33	202.06	202.61	197.82	198.95	202.65	197.38	201.15	206.24	205.78	205.84	206.00	207.11	204.86	204.73	206.66	201.01	202.13	198.95	198.95	205.84	206.00	204.73	-3.19	-1.10	-3.70	-5.79
Roadmapepigenomics_Histone_narrow	H1_BMP4_Derived_Trophoblast_Cultured_Cells	H4K91ac	202.12	203.48	198.60	204.20	205.11	200.61	205.08	201.20	205.90	208.11	209.86	209.33	211.11	210.50	209.50	211.68	209.85	206.50	202.12	204.20	205.08	209.33	210.50	209.85	2.96	0.52	-7.21	-4.77
Roadmapepigenomics_Histone_narrow	Adipose_Nuclei	H3K4me1	198.10	204.24	202.12	203.63	202.73	201.81	201.63	203.20	203.47	203.63	210.02	209.22	209.53	209.32	210.00	208.38	208.63	203.81	202.12	202.73	201.81	209.22	209.53	208.38	-0.31	-0.84	-7.10	-6.57
TxnFactorChIPV3	GM12878	STAT5A	202.10	205.13	201.34	204.15	204.86	199.91	205.06	202.75	203.25	198.33	198.52	196.58	199.30	199.07	197.20	200.97	195.44	191.39	202.10	204.15	204.86	198.33	199.07	195.44	2.76	-2.88	3.77	9.41
Misc_ChIP	LoVo	HES4	202.10	203.06	198.67	205.07	205.42	199.21	205.47	201.12	204.45	209.13	209.58	209.14	211.54	210.97	210.06	211.99	210.17	208.16	202.10	205.07	205.42	209.14	210.97	210.17	3.32	1.03	-7.04	-4.75
Cistrome_ChIP	H1	SPI1	202.09	204.57	199.49	203.88	203.99	197.52	204.61	200.08	203.58	209.75	210.86	210.48	211.85	211.61	210.95	211.92	211.30	208.59	202.09	203.88	203.99	210.48	211.61	211.30	1.89	0.81	-8.39	-7.31
Roadmapepigenomics_ActiveChromatin	Brain_Inferior_Temporal_Lobe	ActiveChromatin	202.09	204.34	200.20	204.90	204.83	200.79	205.07	202.72	205.03	208.35	211.84	211.32	211.99	211.52	211.74	212.18	211.38	208.64	202.09	204.83	204.83	211.32	211.74	211.38	2.74	0.06	-9.23	-6.55
Roadmapepigenomics_ActiveChromatin	HMEC_Mammary_Epithelial	ActiveChromatin	201.24	205.36	202.07	205.29	205.44	203.82	204.52	202.10	206.31	205.78	211.06	210.11	211.01	210.92	210.50	211.30	210.23	205.69	202.07	205.29	204.52	210.11	210.92	210.23	2.45	0.12	-8.04	-5.71
Roadmapepigenomics_Histone_narrow	Brain_Inferior_Temporal_Lobe	H3K27ac	202.07	204.91	201.10	204.49	205.45	200.94	205.34	202.74	205.76	207.09	209.99	209.44	210.57	210.60	209.35	211.58	209.36	205.05	202.07	204.49	205.34	209.44	210.57	209.36	3.27	-0.08	-7.37	-4.03
Roadmapepigenomics_ActiveChromatin	Spleen	ActiveChromatin	202.06	204.75	200.00	204.67	204.53	201.28	204.65	201.78	204.89	207.88	211.09	210.86	211.05	210.97	211.04	211.83	210.44	207.58	202.06	204.53	204.53	210.86	211.04	210.44	2.47	-0.43	-8.80	-5.91
DNaseI_Duke	Fibrobl_GM03348+lenti-MyoD	Dnase	202.03	204.05	198.18	204.07	204.16	198.05	204.48	199.06	204.47	208.65	211.71	211.41	211.83	211.82	211.65	212.65	211.18	209.18	202.03	204.07	204.16	211.41	211.82	211.18	2.13	-0.23	-9.38	-7.01
DNaseClusters	GM19238	Dnase	202.86	202.02	199.34	203.40	200.48	193.88	204.93	201.17	202.04	208.98	211.24	211.06	211.04	211.36	210.74	211.22	211.12	208.17	202.02	200.48	200.48	211.06	211.04	211.12	-1.54	0.05	-9.05	-10.64
Cistrome_ChIP	GM18505	RELA	203.82	201.98	198.40	203.99	199.28	196.84	203.38	200.45	199.55	151.53	156.77	155.75	143.92	152.38	150.85	146.31	159.28	130.92	201.98	199.28	199.28	155.75	150.85	146.31	-2.70	-9.43	46.24	52.97
DNaseI_Duke	MCF7+Randomized_shRNA_control	Dnase	201.95	203.63	197.83	204.87	205.02	198.23	205.26	199.74	203.15	209.82	211.72	211.17	212.31	211.98	211.93	212.71	211.37	209.01	201.95	204.87	205.02	211.17	211.98	211.37	3.06	0.20	-9.22	-6.35
TxnFactorChIPV3	H1-hESC	MXI1	201.95	204.03	198.36	203.37	204.27	199.77	204.03	203.50	202.89	209.83	210.50	209.86	211.38	211.16	210.27	212.10	210.47	209.00	201.95	203.37	204.03	209.86	211.16	210.47	2.08	0.61	-7.91	-6.44
Cistrome_ChIP	BJ	MYC	201.94	203.72	200.36	203.58	202.98	201.83	204.47	199.79	204.19	209.95	210.40	210.22	211.31	211.27	210.47	211.80	210.79	208.67	201.94	202.98	202.98	210.22	211.27	210.79	1.04	0.57	-8.28	-7.81
Roadmapepigenomics_ActiveChromatin	CD4+_CD25-_CD45RO+_Memory_Primary	7_Enh	189.30	201.91	203.01	198.31	198.06	204.52	191.47	203.13	196.93	141.55	204.46	202.75	176.36	191.17	202.37	78.51	203.97	169.53	201.91	198.31	198.06	202.75	191.17	169.53	-3.85	-33.23	-0.84	28.54
Roadmapepigenomics_Histone_narrow	IMR90_Cell_Line	H2AK9ac	201.89	202.29	196.98	204.50	203.20	197.94	205.06	200.46	204.33	210.29	210.22	210.17	211.18	210.89	210.39	211.75	209.90	208.81	201.89	203.20	203.20	210.22	210.89	209.90	1.31	-0.32	-8.33	-6.70
EBV_Enhancers	LCLs_Tier3	none	201.89	202.17	194.13	202.71	202.79	197.13	202.12	198.25	200.75	178.26	192.85	190.20	196.78	194.11	192.16	196.97	189.97	182.77	201.89	202.71	202.12	190.20	194.11	189.97	0.24	-0.23	11.69	12.16
ReMap_ChIP	sclc_h2171	MAX	201.88	204.02	197.94	204.70	204.09	198.84	204.72	202.01	203.72	211.07	211.94	211.84	212.44	212.13	211.77	212.65	211.73	210.76	201.88	204.09	204.09	211.84	212.13	211.73	2.21	-0.11	-9.96	-7.64
Roadmapepigenomics_Histone_narrow	H1_BMP4_Derived_Trophoblast_Cultured_Cells	H3K14ac	201.86	203.67	198.70	204.85	205.37	198.68	205.39	201.36	205.31	208.54	210.63	210.09	211.06	211.23	209.98	212.02	209.68	207.89	201.86	204.85	205.37	210.09	211.06	209.68	3.51	-0.40	-8.23	-4.32
Cistrome_ChIP	HCT-116	SP1	201.55	203.22	201.85	203.22	200.47	199.38	204.09	198.56	201.87	207.33	208.18	208.37	210.00	209.45	207.93	207.97	208.87	204.92	201.85	200.47	200.47	208.18	209.45	207.97	-1.38	-0.21	-6.33	-7.50
TxnFactorChIPV3	HepG2	MYBL2	202.02	201.84	197.06	202.66	202.11	197.97	203.73	198.39	201.97	208.25	208.05	207.29	210.10	209.40	207.45	210.28	207.58	205.00	201.84	202.11	202.11	208.05	209.40	207.58	0.27	-0.47	-6.21	-5.47
Cistrome_ChIP	HepG2	MYC	201.83	205.04	201.15	205.61	204.16	199.88	206.30	200.39	205.20	211.19	210.75	210.64	211.67	211.42	209.99	211.76	210.77	209.66	201.83	204.16	204.16	210.75	211.42	210.77	2.33	0.02	-8.92	-6.61
Cistrome_ChIP	K562	SP2	201.80	204.19	201.68	205.96	203.45	200.12	206.06	203.20	205.03	211.40	211.45	211.04	212.08	212.48	211.59	212.04	211.62	210.66	201.80	203.45	203.45	211.40	212.08	211.62	1.65	0.22	-9.60	-8.17
Artem-ChIP	Naive_CD4_Tcell_AI_5h_1	NFATC2	202.49	201.78	201.24	203.00	202.83	200.73	204.17	200.30	203.55	205.48	205.58	204.78	206.60	205.72	205.17	206.31	204.81	201.50	201.78	202.83	202.83	205.48	205.72	204.81	1.05	-0.67	-3.70	-1.97
DNaseI_Duke	K562+G1_phase	Dnase	201.78	203.74	196.86	204.65	205.17	197.31	205.12	200.76	203.90	209.72	211.92	211.65	212.20	212.05	211.55	212.60	211.16	209.20	201.78	204.65	205.12	211.65	212.05	211.16	3.35	-0.48	-9.87	-6.04
TxnFactorChIPV3	GM12878	USF1	201.77	203.97	200.24	204.37	202.83	199.92	203.46	201.69	203.48	209.19	209.67	209.53	210.64	210.31	209.24	210.09	209.23	207.93	201.77	202.83	202.83	209.53	210.31	209.23	1.06	-0.31	-7.76	-6.40
Roadmapepigenomics_Histone_narrow	H9_Cell_Line	H3K18ac	201.77	202.55	196.00	203.43	204.80	192.46	203.80	198.25	203.53	209.27	210.65	210.56	211.53	210.92	211.05	212.24	210.48	208.84	201.77	203.43	203.80	210.56	211.05	210.48	2.04	-0.07	-8.79	-6.68
Enhancers_Hnisz2013	BI_CD8_Naive_8pool	Enhancer	201.75	203.86	200.44	202.61	204.35	201.25	202.32	202.36	202.76	192.24	205.77	203.77	204.93	204.68	205.04	205.50	203.75	195.52	201.75	202.61	202.32	203.77	204.93	203.75	0.57	-0.02	-2.02	-1.43
DNaseI_Duke	Urothelia+UT189	Dnase	201.73	204.82	200.62	204.37	205.80	200.31	205.00	200.22	204.42	208.62	211.22	210.78	212.07	211.46	211.23	212.47	210.77	208.58	201.73	204.37	205.00	210.78	211.46	210.77	3.27	-0.01	-9.05	-5.76
ReMap_ChIP	tall_rpmi8402	TCF12	200.97	205.36	201.73	203.39	204.12	200.49	204.00	203.58	201.93	208.79	209.60	208.78	210.36	209.73	208.81	210.74	209.08	206.61	201.73	203.39	204.00	208.79	209.73	209.08	2.27	0.29	-7.06	-5.08
TxnFactorChIPV3	K562	THAP1	201.71	202.26	199.16	203.71	202.10	197.99	204.66	200.18	203.52	210.13	209.70	210.18	211.05	210.72	209.84	210.74	209.87	208.76	201.71	202.10	202.10	210.13	210.72	209.87	0.40	-0.26	-8.42	-7.77
DNaseI_Duke	Ishikawa+Estradiol_10nM_30m	Dnase	201.70	202.67	196.80	202.63	204.28	197.64	204.50	199.06	203.54	209.48	212.01	211.25	212.36	212.11	211.68	212.77	211.37	209.45	201.70	202.63	204.28	211.25	212.11	211.37	2.58	0.11	-9.55	-7.08
ReMap_ChIP	cutll	NOTCH1	201.70	204.19	200.74	205.29	203.76	201.09	205.01	202.01	204.99	210.35	210.56	210.49	211.20	211.17	210.23	211.35	210.33	209.53	201.70	203.76	203.76	210.49	211.17	210.33	2.06	-0.15	-8.79	-6.58
DNaseClusters	HL-60	Dnase	201.26	201.81	201.70	202.91	197.20	196.28	202.90	199.62	199.62	208.67	210.05	210.01	209.45	210.11	209.71	208.63	210.34	205.81	201.70	197.20	197.20	210.01	209.71	208.63	-4.49	-1.38	-8.31	-11.42
EBV_Enhancers	LCLs	EnhancersT3	202.04	201.69	195.56	202.34	203.70	197.36	202.97	198.18	201.89	179.82	191.99	191.20	195.49	194.29	191.94	198.85	190.35	180.71	201.69	202.34	202.97	191.20	194.29	190.35	1.28	-0.85	10.49	12.63
DNaseClusters	GM19239	Dnase	201.67	203.40	198.79	203.47	199.40	195.00	204.45	200.55	202.28	210.37	211.12	211.47	211.24	211.76	211.36	211.01	211.40	209.31	201.67	199.40	199.40	211.12	211.36	211.01	-2.27	-0.11	-9.46	-11.61
TxnFactorChIPV3	HeLa-S3	SMARCB1	201.65	204.15	198.19	204.18	203.94	199.68	205.41	199.80	203.83	209.79	209.60	209.09	211.00	210.43	209.19	211.31	209.07	208.04	201.65	203.94	203.94	209.60	210.43	209.07	2.28	-0.53	-7.95	-5.14
Roadmapepigenomics_Histone_narrow	hESC_Derived_CD56+_Mesoderm_Cultured_Cells	H3K27ac	201.65	203.44	200.98	204.68	204.62	200.35	204.10	201.02	204.74	204.07	207.50	205.72	208.91	207.97	206.53	209.92	205.77	200.63	201.65	204.62	204.10	205.72	207.97	205.77	2.45	0.05	-4.07	-1.67
TxnFactorChIPV3	GM12878	BCL11A	199.33	203.80	201.65	199.07	199.05	197.63	200.13	200.90	198.44	110.28	131.70	136.74	109.19	109.32	118.81	85.40	124.12	64.55	201.65	199.05	199.05	131.70	109.32	85.40	-2.60	-46.30	69.95	113.65
Roadmapepigenomics_ActiveChromatin	Penis_Foreskin_Keratinocyte_Primary_skin03	ActiveChromatin	199.28	203.37	201.63	203.52	205.51	201.18	202.89	200.64	204.80	206.55	210.76	209.87	210.76	210.40	210.33	210.91	209.87	205.60	201.63	203.52	202.89	209.87	210.40	209.87	1.25	0.00	-8.23	-6.98
Roadmapepigenomics_Dnase_narrow	Pancreas	Dnase	201.62	202.45	197.72	202.37	202.78	195.86	203.76	198.67	203.32	206.59	209.87	210.06	210.92	210.45	209.66	211.18	209.41	206.38	201.62	202.37	202.78	209.87	210.45	209.41	1.15	-0.47	-8.25	-6.63
Roadmapepigenomics_Histone_narrow	H9_Derived_Neuronal_Progenitor_Cultured_Cells	H2A.Z	201.62	202.85	195.85	203.69	204.07	196.31	204.78	200.22	204.05	209.88	211.58	211.36	212.25	212.21	211.79	212.78	211.40	209.73	201.62	203.69	204.07	211.36	212.21	211.40	2.45	0.04	-9.74	-7.34
Roadmapepigenomics_Histone_narrow	NHLF_Lung_Fibroblasts	H3K79me2	196.21	203.33	201.62	203.59	200.03	202.84	199.80	201.43	200.42	206.14	204.57	204.21	205.54	205.40	204.61	206.77	204.99	196.93	201.62	202.84	200.03	204.57	205.40	204.99	-1.58	0.42	-2.96	-4.96
Roadmapepigenomics_Histone_narrow	HUVEC_Umbilical_Vein_Endothelial_Cells	H3K79me2	195.34	201.61	201.98	202.19	198.60	202.11	199.87	200.52	200.63	204.85	202.72	201.92	203.05	204.02	202.33	205.36	203.14	191.76	201.61	202.11	199.87	202.72	203.05	203.14	-1.74	0.41	-1.11	-3.26
Roadmapepigenomics_ActiveChromatin	Brain_Dorsolateral_Prefrontal_Cortex	ActiveChromatin	201.60	205.69	199.75	204.87	205.18	202.39	205.06	202.79	205.69	209.31	211.99	211.88	212.26	211.88	212.16	212.65	211.25	209.57	201.60	204.87	205.06	211.88	212.16	211.25	3.46	-0.63	-10.28	-6.19
TxnFactorChIPV3	GM12878	BCL3	200.73	205.12	201.60	201.67	204.02	199.47	203.54	202.05	203.65	185.31	188.71	189.00	191.40	191.35	188.67	193.47	190.11	179.91	201.60	201.67	203.54	188.71	191.35	190.11	1.94	1.40	12.89	13.43
Roadmapepigenomics_Histone_narrow	H1_Derived_Mesenchymal_Stem_Cells	H2A.Z	201.57	202.79	197.56	202.73	204.68	199.48	204.24	200.75	204.27	209.50	211.92	211.49	212.03	211.83	211.52	212.69	211.16	210.55	201.57	202.73	204.24	211.49	211.83	211.16	2.67	-0.33	-9.92	-6.92
DNaseI_Duke	Fibrobl_GM03348+lenti-control	Dnase	201.57	203.38	199.62	203.64	205.43	199.11	204.17	199.66	205.11	208.88	211.46	211.23	212.10	212.02	211.49	212.38	211.25	208.93	201.57	203.64	204.17	211.23	212.02	211.25	2.60	0.02	-9.66	-7.07
DNaseI_Duke	ECC-1+DMSO_0.02pct	Dnase	201.55	202.78	197.04	203.65	205.09	194.90	204.77	198.89	203.90	209.85	211.86	211.33	212.25	211.86	211.54	212.52	211.15	209.23	201.55	203.65	204.77	211.33	211.86	211.15	3.22	-0.18	-9.78	-6.38
Artem-ChIP	Naive_CD4_T_cells+EI2h	MYC	202.38	201.51	198.24	203.36	201.38	196.92	203.53	197.15	202.95	209.12	208.86	208.17	210.38	209.44	208.54	209.89	208.20	207.39	201.51	201.38	201.38	208.86	209.44	208.20	-0.14	-0.66	-7.35	-6.83
Enhancers_Hnisz2013	BI_CD4_Naive_Primary_8pool	Enhancer	201.48	204.99	200.81	202.21	204.76	201.77	201.24	203.41	202.64	188.80	203.15	203.11	202.63	202.88	202.35	203.16	201.28	193.73	201.48	202.21	201.77	203.11	202.63	201.28	0.29	-1.84	-1.63	0.49
Misc_ChIP	LoVo	RAD21	201.47	203.80	197.75	204.20	205.69	200.17	204.80	201.18	204.68	208.34	210.63	210.60	211.70	211.18	210.30	212.24	209.95	208.07	201.47	204.20	204.80	210.60	211.18	209.95	3.33	-0.65	-9.13	-5.15
DNaseI_Duke	FibroP	Dnase	201.46	203.83	200.33	203.31	204.48	199.83	204.30	198.80	204.50	208.07	211.23	210.85	211.34	211.56	210.75	211.98	210.87	207.60	201.46	203.31	204.30	210.85	211.34	210.87	2.85	0.02	-9.39	-6.56
Roadmapepigenomics_Histone_narrow	Penis_Foreskin_Fibroblast_Primary_Cells_skin01	H3K27ac	201.43	205.09	201.34	203.97	204.99	201.40	204.00	201.35	206.67	206.50	209.43	209.35	210.85	210.30	209.28	211.52	208.93	205.28	201.43	203.97	204.00	209.35	210.30	208.93	2.56	-0.42	-7.91	-4.93
Roadmapepigenomics_Histone_narrow	HSMMtube_Skeletal_Muscle_Myotubes_Derived_from_HSMM	H3K79me2	193.43	201.43	202.38	202.31	197.92	202.35	197.79	201.42	198.88	203.59	202.39	200.69	202.57	203.40	200.81	204.14	202.78	192.09	201.43	202.31	197.92	202.39	202.57	202.78	-3.51	0.40	-0.96	-4.86
Roadmapepigenomics_ActiveChromatin	ES-WA7	ActiveChromatin	201.41	203.29	196.38	204.53	204.90	197.02	204.62	201.25	204.96	209.60	211.74	211.32	212.55	212.18	211.60	212.89	211.38	209.66	201.41	204.53	204.62	211.32	212.18	211.38	3.22	0.06	-9.91	-6.75
Artem-ChIP	CD4+_T_cells+CD3+CD28_activation	POLR2A	203.26	201.40	197.81	203.69	202.77	195.66	205.45	197.23	203.73	207.50	205.73	205.46	208.28	207.22	206.49	209.78	206.51	203.94	201.40	202.77	202.77	205.73	207.22	206.51	1.37	0.78	-4.33	-3.74
TxnFactorChIPV3	K562	FOS	197.05	202.76	201.37	198.54	196.49	198.70	198.79	194.57	199.33	201.05	204.81	203.29	203.81	205.22	203.49	202.97	204.86	198.15	201.37	198.54	198.70	203.29	203.81	202.97	-2.67	-0.32	-1.92	-4.27
TxnFactorChIPV3	HeLa-S3	E2F6	201.37	202.91	198.12	204.04	203.88	199.59	205.02	200.10	204.05	209.71	210.24	209.75	211.27	211.13	209.89	211.89	209.92	208.81	201.37	203.88	203.88	209.75	211.13	209.92	2.51	0.17	-8.38	-6.04
Enhancers_Hnisz2013	CD3	Enhancer	199.08	203.33	201.35	201.59	203.28	200.88	200.00	203.67	201.21	171.21	195.04	191.92	189.66	191.36	193.25	189.39	188.56	168.86	201.35	201.59	200.88	191.92	191.36	188.56	-0.47	-3.37	9.43	12.32
Roadmapepigenomics_Histone_narrow	NHDF-Ad_Adult_Dermal_Fibroblasts	H3K79me2	193.41	202.92	201.35	200.96	198.67	202.01	198.32	200.62	199.80	204.89	204.91	203.22	203.90	204.64	203.34	204.14	204.19	194.88	201.35	200.96	198.67	204.89	203.90	204.14	-2.68	-0.75	-3.54	-5.47
DNaseI_Duke	Stellate	Dnase	201.34	203.41	197.34	203.13	203.21	197.51	204.53	198.60	205.05	207.59	210.81	210.58	211.55	211.53	210.88	212.16	210.74	207.77	201.34	203.13	203.21	210.58	211.53	210.74	1.87	0.16	-9.24	-7.53
TxnFactorChIPV3	HeLa-S3	NFYB	201.33	203.28	201.23	203.94	199.41	198.60	203.16	199.47	201.90	209.11	210.53	210.14	211.14	210.75	210.45	210.76	210.20	208.65	201.33	199.41	199.41	210.14	210.75	210.20	-1.91	0.06	-8.81	-10.79
DNaseI_Duke	Ishikawa+4OHTAM_100nM_30m	Dnase	201.30	201.70	194.78	203.40	204.15	196.86	204.36	198.61	203.84	209.42	211.61	211.78	212.38	212.30	211.62	212.66	211.19	209.49	201.30	203.40	204.15	211.61	212.30	211.19	2.85	-0.42	-10.31	-7.04
Roadmapepigenomics_ActiveChromatin	Penis_Foreskin_Melanocyte_Primary_skin01	ActiveChromatin	201.27	204.59	199.57	205.15	204.03	201.55	204.65	202.59	205.47	208.71	211.90	211.54	211.99	211.97	211.94	212.35	211.22	209.18	201.27	204.03	204.03	211.54	211.97	211.22	2.76	-0.32	-10.27	-7.20
Cistrome_ChIP	HCT-116	ELF1	201.25	203.21	200.06	203.92	202.66	198.91	205.58	201.38	203.90	210.55	209.51	208.98	210.69	210.84	209.22	210.55	209.85	208.15	201.25	202.66	202.66	209.51	210.69	209.85	1.41	0.34	-8.25	-7.19
Misc_ChIP	LoVo	MYBL2	201.25	203.25	197.75	203.96	205.33	199.80	204.60	200.75	204.17	209.64	210.38	209.77	211.75	211.39	210.93	212.48	209.78	208.80	201.25	203.96	204.60	209.77	211.39	209.78	3.35	0.00	-8.52	-5.18
Cistrome_ChIP	ME-1	FLI1	201.22	203.68	200.65	205.84	204.47	201.81	206.91	203.06	205.46	212.20	211.67	211.66	212.35	212.29	211.86	212.86	212.03	211.08	201.22	204.47	204.47	211.67	212.29	212.03	3.24	0.36	-10.45	-7.56
Misc_ChIP	LoVo	E2F2	201.22	202.65	198.06	202.96	203.39	198.43	203.60	197.57	203.98	207.62	208.20	208.19	209.35	209.80	208.53	210.46	208.03	204.67	201.22	202.96	203.39	208.19	209.35	208.03	2.18	-0.16	-6.98	-4.64
TxnFactorChIPV3	K562	TBL1XR1	201.18	201.27	198.18	201.48	202.73	198.20	202.70	200.25	201.80	205.38	206.73	206.21	208.61	207.57	206.14	208.89	206.95	203.12	201.18	201.48	202.70	206.21	207.57	206.95	1.52	0.73	-5.03	-4.25
ReMap_ChIP	h128	MAX	201.18	202.75	196.07	204.14	203.54	197.79	203.30	200.23	202.63	209.38	210.98	211.02	211.81	211.55	210.98	212.22	210.84	209.37	201.18	203.54	203.30	210.98	211.55	210.84	2.12	-0.14	-9.81	-7.55
Cistrome_ChIP	L428-PAX5	PAX5	201.32	201.14	196.87	200.03	199.89	196.33	201.90	195.25	201.17	204.88	202.57	202.45	203.79	204.89	202.07	203.57	203.36	198.00	201.14	199.89	199.89	202.57	203.79	203.36	-1.25	0.79	-1.43	-3.47
Pazar_Chip	megakaryocytes	RUNX1	201.14	204.48	199.60	203.41	204.12	199.60	204.53	201.26	204.66	207.80	208.69	207.99	210.27	210.03	208.76	211.00	208.57	206.92	201.14	203.41	204.12	207.99	210.03	208.57	2.98	0.58	-6.85	-4.46
SuperEnhancers_Hnisz2013	CD14	SuperEnhancer	193.59	201.14	201.96	200.25	199.38	202.77	193.59	199.50	199.17	50.44	129.74	120.67	110.01	108.48	130.55	101.58	111.48	61.23	201.14	200.25	199.38	120.67	110.01	101.58	-1.76	-19.09	80.47	97.80
Roadmapepigenomics_ActiveChromatin	H9_Derived_Neuronal_Progenitor	ActiveChromatin	201.14	202.46	197.08	203.65	203.69	198.73	204.18	200.67	203.71	208.19	211.44	210.96	211.77	211.57	211.36	212.09	211.18	209.07	201.14	203.65	203.69	210.96	211.57	211.18	2.55	0.22	-9.82	-7.49
DNaseI_Duke	Melano	Dnase	201.14	202.92	196.53	203.47	203.32	196.56	203.96	199.35	203.72	209.18	211.41	210.78	211.76	211.88	211.64	212.42	210.67	208.82	201.14	203.32	203.32	210.78	211.76	210.67	2.18	-0.11	-9.64	-7.35
Cistrome_ChIP	NCI-H441	SMAD3	201.13	201.45	200.32	201.25	201.00	198.90	202.93	195.76	202.42	203.35	203.90	203.14	206.00	205.73	201.79	206.74	202.87	196.39	201.13	201.00	201.00	203.35	205.73	202.87	-0.14	-0.47	-2.22	-1.88
Roadmapepigenomics_Histone_narrow	Penis_Foreskin_Fibroblast_Primary_Cells_skin02	H3K27ac	201.13	204.98	199.43	203.81	204.37	201.03	203.85	202.29	205.92	206.44	209.79	208.97	211.06	209.88	209.36	212.00	208.63	205.69	201.13	203.81	203.85	208.97	209.88	208.63	2.72	-0.34	-7.84	-4.78
Cistrome_ChIP	HeLa-S3	MYC	201.11	202.01	200.30	202.94	200.26	198.14	204.07	199.52	200.81	208.27	208.83	208.53	210.11	210.27	208.17	210.17	209.68	205.29	201.11	200.26	200.26	208.53	210.11	209.68	-0.85	1.16	-7.42	-9.42
DNaseClusters	CD34+_Mobilized	Dnase	200.87	201.53	201.07	201.50	195.90	191.74	202.64	198.85	198.94	208.60	210.62	210.39	210.19	210.62	210.74	209.50	210.58	205.95	201.07	195.90	195.90	210.39	210.62	209.50	-5.17	-0.89	-9.31	-13.60
Pazar_Chip	HCT116	SP1	201.06	204.35	196.25	205.15	204.21	197.08	204.71	200.02	203.64	210.59	212.30	211.81	212.71	212.89	212.38	213.15	212.18	210.79	201.06	204.21	204.21	211.81	212.71	212.18	3.15	0.37	-10.74	-7.96
Roadmapepigenomics_ActiveChromatin	Gastric	ActiveChromatin	201.04	204.02	199.50	205.87	204.94	199.54	204.40	201.92	205.76	209.89	211.78	211.28	212.31	212.06	211.73	212.72	211.52	210.02	201.04	204.94	204.40	211.28	212.06	211.52	3.36	0.24	-10.24	-7.12
Enhancers_Hnisz2013	BI_Adipose_Nuclei	Enhancer	197.89	202.24	201.03	201.89	201.67	203.38	200.53	201.66	203.41	182.63	199.63	197.93	199.10	197.17	199.19	200.83	193.58	179.51	201.03	201.89	201.67	197.93	199.10	193.58	0.64	-4.35	3.10	8.09
Roadmapepigenomics_ActiveChromatin	Fetal_Placenta	ActiveChromatin	201.00	204.46	199.20	204.40	204.51	199.66	203.39	201.06	203.98	206.73	210.86	210.74	211.43	210.92	210.92	211.54	210.18	206.33	201.00	204.40	203.39	210.74	210.92	210.18	2.39	-0.56	-9.75	-6.80
Roadmapepigenomics_Dnase_narrow	Penis_Foreskin_Melanocyte_Primary_Cells_skin01	Dnase	200.99	203.77	200.38	203.79	203.84	200.00	204.12	200.64	204.21	206.84	210.10	210.02	211.05	210.13	209.89	211.37	209.71	205.22	200.99	203.79	203.84	210.02	210.13	209.71	2.85	-0.31	-9.03	-5.88
ReMap_ChIP	plasma_dmso	CDK9	200.99	203.47	198.86	204.06	203.76	200.40	203.39	202.11	203.85	208.86	209.76	209.73	210.96	210.64	209.51	211.23	209.26	207.88	200.99	203.76	203.39	209.73	210.64	209.26	2.40	-0.46	-8.74	-5.87
Misc_ChIP	LoVo	NR3C1	200.99	202.29	196.18	203.51	204.24	199.35	203.77	199.99	202.86	208.19	208.75	207.72	210.36	209.95	208.42	211.16	208.62	206.00	200.99	203.51	203.77	208.19	209.95	208.62	2.78	0.43	-7.21	-4.85
Roadmapepigenomics_ActiveChromatin	Penis_Foreskin_Keratinocyte_Primary_skin02	ActiveChromatin	200.98	204.62	200.09	203.92	204.64	201.79	203.45	200.98	204.95	206.24	210.55	209.72	211.07	210.92	210.60	211.37	210.06	205.82	200.98	203.92	203.45	209.72	210.92	210.06	2.47	0.34	-8.74	-6.61
Misc_ChIP	PBMC	STAT4	200.93	202.39	196.79	202.95	203.59	198.34	204.21	201.16	203.04	209.55	210.16	209.79	211.53	211.60	210.51	211.84	210.35	208.67	200.93	202.95	203.59	209.79	211.53	210.35	2.66	0.56	-8.85	-6.76
Artem-ChIP	Naive_CD4_T_cells+EI12h	FOS	200.13	203.35	200.93	201.10	202.02	201.37	201.45	198.79	201.99	180.37	182.23	185.73	181.93	174.44	180.95	168.73	183.32	166.95	200.93	201.37	201.45	182.23	180.95	168.73	0.51	-13.50	18.71	32.72
Cistrome_ChIP	HEK293	BRD3	200.93	201.74	199.70	201.85	202.19	200.02	202.44	201.29	202.19	209.35	209.58	209.41	210.08	209.89	209.64	209.79	209.78	208.02	200.93	201.85	202.19	209.41	209.89	209.78	1.26	0.37	-8.47	-7.59
Roadmapepigenomics_ActiveChromatin	CD19_Primary_Cord_BI	7_Enh	189.83	200.93	203.69	197.47	197.95	203.65	189.49	203.58	196.36	0.42	179.73	175.01	28.02	96.22	173.74	0.00	175.86	39.76	200.93	197.95	197.95	175.01	96.22	39.76	-2.98	-135.25	25.92	158.19
TxnFactorChIPV3	HUVEC	MYC	200.92	202.10	197.15	201.85	203.24	196.87	203.86	199.34	202.59	204.55	206.64	206.82	209.05	208.66	207.06	210.09	206.30	204.15	200.92	201.85	203.24	206.64	208.66	206.30	2.32	-0.34	-5.72	-3.06
ReMap_ChIP	a375	TFAP2C	200.87	203.25	199.77	203.59	204.63	199.28	203.49	200.07	203.30	209.74	209.81	209.68	211.19	210.80	209.94	210.89	209.75	207.52	200.87	203.59	203.49	209.74	210.80	209.75	2.62	0.00	-8.87	-6.25
DNaseI_Duke	PanIsletD	Dnase	200.86	204.05	197.43	203.29	204.50	196.86	203.90	197.43	202.97	208.41	211.32	210.78	211.81	211.59	210.46	212.21	210.68	207.88	200.86	203.29	203.90	210.78	211.59	210.68	3.04	-0.10	-9.91	-6.78
Roadmapepigenomics_Histone_narrow	Penis_Foreskin_Fibroblast_Primary_Cells_skin02	H3K4me3	200.83	203.27	196.19	203.62	203.52	198.34	203.92	200.12	204.51	208.68	212.40	211.90	212.43	212.24	212.28	212.66	211.28	210.23	200.83	203.52	203.52	211.90	212.28	211.28	2.69	-0.62	-11.07	-7.76
Roadmapepigenomics_Dnase_narrow	H1_Derived_Mesenchymal_Stem_Cells	Dnase	200.82	203.43	198.81	202.38	203.70	198.13	203.76	198.43	203.83	205.30	209.22	208.70	210.38	209.73	208.78	211.08	208.44	203.28	200.82	202.38	203.70	208.70	209.73	208.44	2.88	-0.26	-7.88	-4.74
TxnFactorChIPV3	SK-N-MC	FOXP2	200.81	202.86	198.49	203.40	201.56	197.64	203.86	199.63	201.98	209.32	209.99	209.24	210.91	210.90	210.13	211.12	209.86	207.64	200.81	201.56	201.56	209.32	210.90	209.86	0.75	0.54	-8.50	-8.29
TxnFactorChIPV3	K562	NFYA	198.93	202.08	200.79	201.90	198.03	196.41	202.59	200.75	201.82	208.54	210.28	210.21	211.08	210.85	210.21	210.81	210.53	208.87	200.79	198.03	198.03	210.21	210.85	210.53	-2.75	0.32	-9.43	-12.50
Cistrome_ChIP	NB4	MYC	200.76	203.33	199.50	204.89	202.38	197.64	203.96	200.20	203.12	209.70	209.55	209.38	210.79	210.78	209.14	210.74	210.31	207.96	200.76	202.38	202.38	209.55	210.78	210.31	1.62	0.76	-8.78	-7.92
Roadmapepigenomics_Histone_narrow	HUVEC_Umbilical_Vein_Endothelial_Cells	H3K4me1	192.39	201.74	200.76	199.77	199.16	202.91	196.30	200.78	199.13	205.38	210.13	209.90	209.26	209.46	209.99	207.23	210.18	204.59	200.76	199.77	199.16	209.90	209.46	207.23	-1.59	-2.67	-9.14	-8.07
Enhancers_Hnisz2013	MM1S	Enhancer	199.12	202.83	200.73	199.13	201.96	201.45	197.34	202.66	201.09	149.33	184.96	182.62	184.86	181.40	182.18	186.64	177.11	154.35	200.73	201.45	201.45	182.62	182.18	177.11	0.72	-5.51	18.11	24.35
TxnFactorChIPV3	HeLa-S3	RCOR1	200.37	203.44	200.69	203.41	203.41	200.59	204.02	199.25	203.11	206.98	208.56	208.29	209.88	209.29	207.46	210.04	208.61	206.27	200.69	203.41	203.41	208.29	209.29	208.61	2.72	0.32	-7.60	-5.20
ReMap_ChIP	hela	MAX	200.58	204.30	200.62	203.43	203.44	201.47	204.56	200.68	203.69	209.52	209.37	209.51	210.59	210.73	209.03	210.93	209.65	207.15	200.62	203.43	203.44	209.51	210.59	209.65	2.81	0.14	-8.89	-6.22
DNaseI_Duke	HUVEC	Dnase	200.62	201.58	194.43	202.32	202.79	195.79	203.18	197.36	202.29	208.46	211.68	211.35	211.97	211.77	211.77	212.43	210.99	208.69	200.62	202.32	202.79	211.35	211.77	210.99	2.17	-0.36	-10.72	-8.19
DNaseClusters	NB4	Dnase	202.16	200.61	199.29	202.00	196.39	192.00	201.62	197.97	196.93	208.41	210.19	209.84	209.86	209.87	209.10	208.95	209.97	205.08	200.61	196.39	196.39	209.84	209.86	208.95	-4.22	-0.90	-9.24	-12.56
Cistrome_ChIP	K562	ELK1	200.45	204.35	200.60	205.71	204.25	200.07	206.63	201.62	205.10	211.11	209.84	209.79	211.27	211.53	210.23	211.58	210.54	209.22	200.60	204.25	204.25	209.84	211.27	210.54	3.65	0.70	-9.24	-6.29
Roadmapepigenomics_Histone_narrow	Ovary	H3K27ac	200.56	200.67	197.05	203.65	203.05	197.84	203.88	198.83	203.76	208.60	209.59	209.56	210.79	210.68	210.05	211.53	209.86	206.26	200.56	203.05	203.05	209.56	210.68	209.86	2.49	0.30	-8.99	-6.81
Misc_ChIP	LoVo	ESR1	200.54	200.54	195.85	202.98	202.92	196.17	203.20	198.21	202.26	207.93	208.26	207.39	210.17	209.74	207.61	210.99	207.64	205.79	200.54	202.92	202.92	207.93	209.74	207.64	2.38	-0.28	-7.39	-4.72
Roadmapepigenomics_ActiveChromatin	Colonic_Mucosa	2_TssAFlnk	196.01	201.08	200.53	202.82	200.72	201.54	201.13	203.01	201.86	210.94	212.39	212.37	212.27	212.32	212.58	211.63	212.68	210.81	200.53	201.54	201.13	212.37	212.32	211.63	0.60	-0.73	-11.83	-10.50
Cistrome_ChIP	NB4	MAX	200.49	203.22	200.53	205.05	202.21	198.95	203.99	200.86	202.48	210.13	210.12	209.88	210.89	210.75	210.20	210.90	210.08	207.61	200.53	202.21	202.21	210.12	210.75	210.08	1.68	-0.04	-9.59	-7.87
Misc_ChIP	LoVo	ZNF250	200.52	201.50	195.73	203.52	203.06	197.81	203.57	199.22	202.16	208.66	209.61	208.65	210.45	210.40	208.20	211.57	209.39	206.53	200.52	203.06	203.06	208.66	210.40	209.39	2.54	0.73	-8.14	-6.33
TxnFactorChIPV3	HepG2	CEBPD	200.50	201.52	198.15	203.27	202.88	196.60	203.32	198.30	203.32	210.44	209.49	209.88	210.81	210.32	209.54	211.11	209.72	208.33	200.50	202.88	202.88	209.88	210.32	209.72	2.38	-0.16	-9.37	-6.84
Roadmapepigenomics_Histone_narrow	HSMM_Skeletal_Muscle_Myoblasts	H3K79me2	192.25	201.31	200.50	199.92	197.53	201.52	197.39	200.50	198.06	204.41	202.36	201.20	203.58	203.46	202.18	204.60	203.28	192.34	200.50	199.92	197.53	202.36	203.46	203.28	-2.97	0.92	-1.86	-5.75
TxnFactorChIPV3	K562	CBX3	200.49	203.32	200.08	202.52	203.14	199.08	202.83	200.00	202.51	207.56	208.60	208.37	209.29	209.56	208.50	209.28	208.45	206.12	200.49	202.52	202.83	208.37	209.29	208.45	2.34	0.08	-7.89	-5.63
Roadmapepigenomics_Dnase_narrow	Breast_vHMEC	Dnase	200.46	203.91	199.41	203.06	203.88	197.88	205.01	198.23	204.01	206.43	209.13	208.40	210.54	209.80	208.35	211.13	208.92	203.21	200.46	203.06	203.88	208.40	209.80	208.92	3.43	0.52	-7.94	-5.03
ReMap_ChIP	hek293	BRD3	200.42	200.93	197.97	203.03	203.05	200.34	203.65	200.07	202.40	209.02	210.37	209.97	209.94	210.22	210.17	210.18	210.13	207.98	200.42	203.03	203.05	209.97	210.17	210.13	2.63	0.15	-9.55	-7.08
Roadmapepigenomics_Dnase_narrow	HMEC_Mammary_Epithelial	Dnase	200.42	202.06	197.56	202.06	203.10	197.47	203.43	195.75	203.18	206.16	209.61	208.47	210.51	210.16	209.66	211.43	209.36	205.45	200.42	202.06	203.10	208.47	210.16	209.36	2.68	0.88	-8.05	-6.25
ReMap_ChIP	293t	TBL1	200.40	201.35	196.57	202.34	201.61	195.99	202.46	197.93	202.03	210.68	210.51	210.58	211.56	211.12	210.87	211.94	210.93	209.56	200.40	201.61	201.61	210.58	211.12	210.93	1.21	0.35	-10.18	-9.32
Artem-ChIP	MDA-MB-231	JUN	199.09	201.35	200.38	198.51	199.75	199.83	199.59	194.64	202.43	199.30	199.75	200.44	202.97	202.11	199.44	202.43	200.57	191.86	200.38	199.75	199.75	199.75	202.11	200.57	-0.63	0.82	0.63	-0.82
Roadmapepigenomics_ActiveChromatin	Duodenum_Smooth_Muscle	2_TssAFlnk	190.07	200.69	200.37	202.22	197.09	202.58	196.74	202.32	199.27	206.90	212.46	212.11	211.19	211.73	212.40	207.41	212.21	209.63	200.37	202.22	197.09	212.11	211.73	209.63	-3.28	-2.48	-11.74	-12.54
Roadmapepigenomics_ActiveChromatin	Fetal_Muscle_Leg	2_TssAFlnk	197.83	201.72	200.33	203.21	202.02	201.18	202.27	202.90	202.44	210.65	212.50	212.00	212.33	212.25	212.33	212.00	211.92	210.84	200.33	202.02	202.02	212.00	212.33	211.92	1.69	-0.08	-11.67	-9.91
Roadmapepigenomics_Dnase_narrow	HeLa-S3_Cervical_Carcinoma	Dnase	200.28	202.59	197.83	202.15	202.52	197.26	203.16	195.24	202.89	204.53	207.46	207.57	209.67	208.98	206.57	210.59	206.07	201.44	200.28	202.15	202.52	207.46	208.98	206.07	2.24	-1.38	-7.18	-3.56
Cistrome_ChIP	EWS502	FLI1	200.27	201.18	194.75	202.81	202.86	194.70	203.71	197.98	202.91	209.70	211.26	210.91	212.01	211.05	211.06	212.05	210.71	209.08	200.27	202.81	202.86	210.91	211.06	210.71	2.58	-0.19	-10.63	-7.86
Roadmapepigenomics_ActiveChromatin	CD4_Memory_Primary	7_Enh	185.38	200.25	202.79	194.78	196.01	203.45	183.28	202.13	194.53	40.87	193.83	188.83	98.88	151.77	188.84	0.00	192.78	96.36	200.25	196.01	196.01	188.83	151.77	96.36	-4.24	-92.48	11.42	99.65
TxnFactorChIPV3	K562	EP300	199.93	202.17	200.24	201.30	202.57	200.41	201.63	198.19	202.49	200.01	202.95	202.86	204.56	205.05	203.00	205.69	202.25	197.63	200.24	201.30	201.63	202.86	204.56	202.25	1.39	-0.61	-2.62	-0.62
Roadmapepigenomics_ActiveChromatin	Neurosphere_Ganglionic_Eminence_Derived	ActiveChromatin	200.17	201.86	195.65	203.99	202.63	196.95	203.29	200.48	202.96	208.03	211.48	211.45	212.02	211.61	211.42	212.37	211.01	208.38	200.17	202.63	202.63	211.45	211.61	211.01	2.46	-0.44	-11.29	-8.38
Artem-ChIP	Naive_CD4_Tcell_EI_24h	NFKB1	200.17	200.33	198.71	200.59	199.29	197.72	199.75	196.77	200.74	186.97	186.51	186.80	192.40	178.49	187.24	184.99	187.82	184.65	200.17	199.29	199.29	186.80	187.24	184.99	-0.88	-1.81	13.37	14.30
DNaseI_Duke	MCF7+Hypoxia_LacAcid	Dnase	200.12	200.77	193.47	204.13	203.16	195.04	203.13	195.90	203.09	208.87	211.30	211.14	212.25	211.81	211.19	212.56	211.19	209.03	200.12	203.16	203.13	211.14	211.81	211.19	3.01	0.05	-11.02	-8.06
TxnFactorChIPV3	K562	RCOR1	199.65	202.73	200.12	201.85	202.28	199.92	203.63	198.97	202.84	206.17	207.26	207.12	208.05	208.58	207.59	208.14	207.83	203.97	200.12	201.85	202.28	207.12	208.05	207.83	2.16	0.71	-7.00	-5.55
DNaseI_Duke	FibroP_AG08396	Dnase	200.07	201.93	194.71	202.00	202.51	194.41	203.01	196.65	203.49	208.06	211.02	210.79	211.82	211.58	211.32	212.19	210.61	208.63	200.07	202.00	202.51	210.79	211.58	210.61	2.43	-0.19	-10.72	-8.10
Roadmapepigenomics_ActiveChromatin	Right_Ventricle	ActiveChromatin	200.06	204.11	198.77	204.90	203.75	198.42	202.99	200.89	204.30	208.14	211.93	211.27	211.87	211.79	211.79	212.27	211.31	209.42	200.06	203.75	202.99	211.27	211.79	211.31	2.92	0.04	-11.21	-8.32
Roadmapepigenomics_ActiveChromatin	Fetal_Brain_Male	2_TssAFlnk	198.78	204.31	200.00	205.16	201.66	203.23	202.09	203.20	202.80	211.38	212.63	212.47	212.51	212.83	212.64	212.04	212.61	211.25	200.00	203.23	202.09	212.47	212.64	212.04	2.08	-0.44	-12.47	-9.95
Roadmapepigenomics_ActiveChromatin	H9	ActiveChromatin	200.00	202.90	195.61	204.34	204.48	195.59	204.08	201.60	204.45	209.52	212.29	211.99	212.40	212.33	211.86	212.91	211.70	209.86	200.00	204.34	204.08	211.99	212.33	211.70	4.08	-0.29	-11.99	-7.62
ReMap_ChIP	k562_leukemic	ERG	199.98	203.81	199.59	205.05	204.04	201.20	205.31	201.87	204.97	211.98	212.79	212.60	213.08	212.93	212.69	213.17	212.72	212.07	199.98	204.04	204.04	212.60	212.93	212.72	4.06	0.12	-12.62	-8.68
Artem-ChIP	dEN_endo_WT	SMAD1	199.91	200.41	195.83	203.10	202.23	196.09	203.18	197.67	202.42	211.22	212.06	212.10	212.68	212.31	212.10	212.66	212.13	211.56	199.91	202.23	202.23	212.06	212.31	212.13	2.32	0.07	-12.15	-9.90
Cistrome_ChIP	MCF-10A	MYC	199.91	202.38	199.86	202.67	201.44	197.79	203.54	196.31	201.49	206.12	207.40	206.98	207.92	209.02	206.56	208.70	207.12	201.48	199.91	201.44	201.44	206.98	207.92	207.12	1.53	0.14	-7.07	-5.68
Roadmapepigenomics_Histone_narrow	H9_Cell_Line	H2A.Z	199.90	200.93	194.97	201.08	202.77	195.02	201.95	200.63	202.66	210.53	211.30	210.99	211.86	211.58	211.19	211.83	211.07	209.21	199.90	201.08	201.95	210.99	211.58	211.07	2.05	0.08	-11.09	-9.12
Roadmapepigenomics_ActiveChromatin	Fetal_Lung	2_TssAFlnk	196.30	201.34	199.87	202.76	199.61	202.78	201.14	202.83	200.98	210.28	212.85	212.65	212.45	212.60	212.87	211.18	212.63	211.14	199.87	202.76	201.14	212.65	212.60	211.18	1.27	-1.47	-12.78	-10.03
Enhancers_Hnisz2013	Osteoblasts	Enhancer	192.69	199.86	200.16	196.68	198.30	200.92	193.05	194.49	199.93	135.08	169.72	166.01	172.31	169.51	165.37	179.83	160.96	98.40	199.86	198.30	198.30	166.01	169.51	160.96	-1.56	-5.05	33.85	37.34
TxnFactorChIPV3	GM12878	CEBPB	199.82	203.63	199.79	201.47	202.48	200.48	201.63	200.48	202.06	162.21	172.01	174.38	174.22	173.54	172.62	171.56	173.73	149.57	199.82	201.47	201.63	172.01	173.54	171.56	1.82	-0.45	27.81	30.07
Roadmapepigenomics_Histone_narrow	Chondrocytes_from_Bone_Marrow_Derived_Mesenchymal_Stem_Cell_Cultured_Cells	H3K4me1	189.17	200.43	199.78	197.31	195.91	200.41	192.29	197.54	197.52	197.58	207.20	205.89	205.61	206.51	206.54	201.81	207.37	192.29	199.78	197.31	195.91	205.89	206.51	201.81	-3.87	-4.08	-6.11	-5.90
Roadmapepigenomics_ActiveChromatin	Skeletal_Muscle_Male	ActiveChromatin	199.75	203.58	199.76	204.79	203.25	200.83	203.17	201.35	203.14	206.35	210.92	210.55	210.60	210.66	210.73	211.50	210.17	206.54	199.76	203.25	203.17	210.55	210.66	210.17	3.41	-0.39	-10.80	-7.00
Artem-ChIP	Naive_CD4_T_cells+EI5h	MYC	199.75	200.88	196.61	202.51	199.33	195.38	203.44	196.92	202.23	208.73	208.18	208.36	210.36	209.17	208.82	210.11	208.77	207.35	199.75	199.33	199.33	208.36	209.17	208.77	-0.42	0.41	-8.61	-9.44
Enhancers_Hnisz2013	BI_CD8_Naive_7pool	Enhancer	199.73	202.47	198.54	200.75	202.53	197.89	201.51	200.98	201.56	192.32	203.87	203.58	203.69	203.84	204.63	205.35	201.69	196.06	199.73	200.75	201.51	203.58	203.84	201.69	1.78	-1.89	-3.85	-0.18
DNaseI_Duke	K562+SAHA_ctrl	Dnase	199.72	203.26	195.16	203.76	204.14	196.56	204.33	198.79	203.56	208.27	211.19	210.78	211.81	211.54	211.41	212.45	210.91	207.97	199.72	203.76	204.14	210.78	211.54	210.91	4.42	0.13	-11.06	-6.77
Roadmapepigenomics_ActiveChromatin	Ovary	ActiveChromatin	199.70	202.26	197.30	203.50	203.06	198.33	203.83	199.91	203.85	208.58	211.77	211.36	212.34	211.77	211.81	212.53	211.63	209.28	199.70	203.06	203.06	211.36	211.81	211.63	3.36	0.28	-11.66	-8.57
TxnFactorChIPV3	HeLa-S3	TCF7L2	199.70	200.54	195.97	200.97	201.65	196.23	202.79	196.07	201.45	205.69	205.11	205.17	207.95	207.58	205.18	209.06	205.25	202.25	199.70	200.97	201.65	205.17	207.58	205.25	1.95	0.08	-5.47	-3.60
Roadmapepigenomics_ActiveChromatin	Brain_Hippocampus_Middle	2_TssAFlnk	192.19	200.95	199.69	200.63	198.02	202.03	196.77	201.36	197.51	209.18	212.54	212.26	211.64	212.13	212.63	210.25	212.42	210.25	199.69	200.63	198.02	212.26	212.13	210.25	-1.67	-2.00	-12.57	-12.23
TxnFactorChIPV3	HepG2	MYC	199.69	201.67	196.26	202.40	203.13	197.95	203.72	199.25	201.60	207.25	207.88	207.23	210.10	209.57	207.65	211.20	206.92	205.98	199.69	202.40	203.13	207.25	209.57	206.92	3.44	-0.33	-7.56	-3.79
Misc_ChIP	LoVo	UBTF	199.69	200.00	192.60	200.07	202.21	193.31	203.48	197.43	201.76	208.92	208.52	207.89	210.29	209.89	208.60	210.94	208.66	206.04	199.69	200.07	202.21	208.52	209.89	208.66	2.52	0.14	-8.83	-6.45
TxnFactorChIPV3	GM12878	BATF	197.80	200.62	199.67	193.57	193.30	193.52	195.58	197.01	195.75	97.39	118.53	114.96	81.44	97.38	95.53	46.33	117.88	28.70	199.67	193.52	193.52	114.96	95.53	46.33	-6.14	-68.63	84.71	147.19
Roadmapepigenomics_Histone_narrow	CD4+_CD25-_IL17+_PMA-Ionomcyin_stimulated_Th17_Primary_Cells	H3K36me3	199.64	201.24	199.20	202.79	203.40	198.11	203.47	198.92	200.84	208.19	204.60	202.20	207.85	207.82	202.45	210.24	205.65	199.60	199.64	202.79	203.40	204.60	207.82	205.65	3.76	1.05	-4.96	-2.25
TxnFactorChIPV3	SK-N-SH_RA	USF1	199.60	202.38	198.34	203.24	200.64	198.24	202.14	198.29	201.41	209.07	209.90	209.92	210.77	210.73	209.95	210.58	210.05	208.36	199.60	200.64	200.64	209.90	210.73	210.05	1.04	0.15	-10.30	-9.41
ReMap_ChIP	lcl_hls554p	NIPBL	199.33	200.79	199.59	199.96	194.89	194.81	200.22	197.86	198.73	199.42	198.19	199.05	198.54	199.44	197.60	195.34	200.23	192.07	199.59	194.89	194.89	199.05	198.54	195.34	-4.70	-3.70	0.55	-0.45
Roadmapepigenomics_Histone_narrow	H1_Cell_Line	H2A.Z	200.70	199.59	192.69	201.26	202.41	192.95	202.92	198.38	201.00	209.18	210.76	210.69	211.81	211.24	210.77	212.12	210.74	208.77	199.59	201.26	202.41	210.69	211.24	210.74	2.82	0.04	-11.10	-8.33
Roadmapepigenomics_ActiveChromatin	H9_Derived_Neuron	ActiveChromatin	199.58	201.26	195.19	201.74	203.41	196.17	202.35	199.44	202.34	207.58	210.89	210.78	211.36	211.08	210.88	211.78	210.28	207.53	199.58	201.74	202.35	210.78	211.08	210.28	2.76	-0.50	-11.20	-7.94
Roadmapepigenomics_Histone_narrow	H1_Derived_Mesenchymal_Stem_Cells	H2BK5ac	199.58	200.37	195.54	201.83	202.70	196.07	202.91	196.75	202.88	205.57	206.06	205.17	208.23	207.43	204.32	209.93	205.26	201.39	199.58	201.83	202.70	205.57	207.43	205.26	3.12	-0.31	-5.99	-2.56
DNaseI_Duke	HSMM_emb	Dnase	199.57	202.07	194.43	202.80	203.42	195.51	203.03	196.85	201.99	208.63	211.16	210.65	211.79	211.57	210.82	212.39	210.87	208.53	199.57	202.80	203.03	210.65	211.57	210.87	3.46	0.22	-11.08	-7.84
Roadmapepigenomics_Dnase_narrow	Psoas_Muscle	Dnase	199.54	201.58	197.13	203.17	201.49	195.35	202.31	195.38	201.85	204.06	209.06	209.18	210.03	209.40	208.79	210.65	207.96	203.70	199.54	201.49	201.49	209.06	209.40	207.96	1.95	-1.10	-9.52	-6.47
ReMap_ChIP	plasma	MBD4	199.53	203.02	199.22	201.81	204.28	199.13	202.92	203.08	201.86	204.02	206.17	204.44	207.90	207.33	206.46	208.58	206.36	201.69	199.53	201.81	202.92	204.44	207.33	206.36	3.39	1.92	-4.91	-3.44
TxnFactorChIPV3	K562	JUN	194.78	200.56	199.50	194.59	196.46	196.17	195.98	188.52	198.50	185.63	192.52	190.69	193.66	194.85	189.74	191.36	190.99	179.77	199.50	196.17	196.17	190.69	193.66	190.99	-3.33	0.30	8.81	5.18
Roadmapepigenomics_ActiveChromatin	iPS_DF_6.9	ActiveChromatin	199.45	202.44	192.56	203.42	202.91	192.92	203.53	197.40	202.79	210.09	211.85	211.81	212.32	212.27	212.01	213.01	211.64	209.71	199.45	202.91	202.91	211.81	212.27	211.64	3.46	-0.17	-12.37	-8.73
DNaseI_Duke	ECC-1+Estradiol_10nM_30m	Dnase	199.40	202.41	194.60	203.18	203.85	195.15	203.98	198.10	202.69	209.79	211.55	211.36	212.23	212.07	211.62	212.66	211.16	209.50	199.40	203.18	203.85	211.36	212.07	211.16	4.46	-0.20	-11.97	-7.31
TxnFactorChIPV3	K562	NFYB	199.39	202.13	197.45	201.04	197.67	195.43	200.76	198.54	200.66	208.09	210.39	209.66	211.36	211.03	209.92	210.48	210.50	209.00	199.39	197.67	197.67	209.66	211.03	210.48	-1.72	0.81	-10.27	-12.80
Roadmapepigenomics_Histone_narrow	H1_Derived_Mesenchymal_Stem_Cells	H3K14ac	199.38	199.39	194.90	202.33	203.22	196.05	204.41	199.43	203.79	209.24	210.18	209.54	211.00	210.45	210.04	211.97	209.99	207.66	199.38	202.33	203.22	209.54	210.45	209.99	3.83	0.46	-10.15	-6.78
Roadmapepigenomics_Histone_narrow	IMR90_Cell_Line	H3K79me2	190.88	200.43	199.36	200.01	197.06	199.69	197.17	197.99	198.04	203.96	203.63	201.40	203.85	203.27	202.14	204.28	203.60	196.19	199.36	199.69	197.17	203.63	203.27	203.60	-2.18	-0.04	-4.27	-6.42
Roadmapepigenomics_Histone_narrow	H1_Cell_Line	H2BK5ac	200.23	199.34	192.91	200.53	201.49	192.02	202.62	194.80	201.22	207.34	207.43	207.09	209.66	209.28	207.69	210.61	207.87	205.17	199.34	200.53	201.49	207.34	209.28	207.87	2.15	0.53	-8.00	-6.38
Cistrome_ChIP	HepG2	SP1	199.33	201.75	197.40	202.09	200.30	196.55	203.10	197.24	200.44	209.40	210.11	209.84	210.64	210.69	209.54	210.42	210.06	207.78	199.33	200.30	200.30	209.84	210.64	210.06	0.97	0.22	-10.51	-9.76
Roadmapepigenomics_Histone_narrow	H1_BMP4_Derived_Trophoblast_Cultured_Cells	H3K18ac	199.27	201.25	196.00	203.71	203.60	196.22	204.42	198.58	202.35	207.74	209.63	209.06	210.67	210.51	209.51	211.65	208.90	206.08	199.27	203.60	203.60	209.06	210.51	208.90	4.33	-0.17	-9.80	-5.30
DNaseI_Duke	K562+NaBut	Dnase	199.22	201.37	192.25	202.15	203.10	191.16	203.03	196.53	201.41	207.98	211.10	210.95	211.74	211.39	210.99	212.47	210.43	208.44	199.22	202.15	203.03	210.95	211.39	210.43	3.81	-0.53	-11.73	-7.40
Roadmapepigenomics_Histone_narrow	Breast_Myoepithelial_Cells	H3K9ac	199.21	200.51	188.67	201.06	202.24	192.87	202.91	198.57	201.31	209.25	211.08	211.32	211.88	211.61	211.37	212.83	211.07	210.14	199.21	201.06	202.24	211.08	211.61	211.07	3.03	-0.01	-11.87	-8.84
TxnFactorChIPV3	K562	SP2	198.66	202.00	199.18	202.86	198.28	197.81	202.89	199.17	200.48	209.81	210.24	210.51	211.42	211.39	210.17	210.96	210.67	209.66	199.18	198.28	198.28	210.24	211.39	210.67	-0.90	0.44	-11.06	-12.40
TxnFactorChIPV3	H1-hESC	JUND	199.17	203.29	196.56	200.85	202.06	195.29	202.32	197.29	201.45	207.20	208.44	208.34	209.36	209.21	208.40	209.87	208.16	205.73	199.17	200.85	202.06	208.34	209.21	208.16	2.90	-0.17	-9.17	-6.10
Artem-ChIP	Naive_CD4_Tcell_EI_5h_3	NFATC1	199.14	199.49	197.95	199.56	199.28	195.93	199.38	193.80	197.85	195.58	198.46	198.06	199.31	195.56	195.50	197.71	196.70	191.39	199.14	199.28	199.28	198.06	195.56	196.70	0.13	-1.36	1.09	2.58
TxnFactorChIPV3	A549+EtOH_0.02pct	SIN3AK20	199.10	200.87	193.86	200.09	201.72	195.39	201.90	195.45	199.89	204.78	205.52	205.20	208.10	207.46	205.51	209.05	205.08	202.31	199.10	200.09	201.72	205.20	207.46	205.08	2.61	-0.11	-6.10	-3.37
Cistrome_ChIP	NHEK	MYC	199.09	200.66	196.76	202.32	200.50	195.56	202.14	197.83	201.58	210.58	209.77	209.45	210.40	210.52	209.42	210.56	210.00	208.18	199.09	200.50	200.50	209.77	210.40	210.00	1.41	0.23	-10.68	-9.50
Misc_ChIP	LoVo	ATF1	200.05	199.09	195.40	201.23	200.12	196.19	200.36	196.34	200.78	204.79	204.89	204.59	208.44	207.30	205.14	209.33	205.22	202.18	199.09	200.12	200.12	204.79	207.30	205.22	1.03	0.43	-5.70	-5.11
Roadmapepigenomics_ActiveChromatin	Fetal_Adrenal_Gland	ActiveChromatin	199.07	204.24	198.80	203.62	203.76	200.43	203.22	201.18	204.19	206.10	210.64	210.30	210.95	210.45	210.64	211.06	209.72	205.65	199.07	203.62	203.22	210.30	210.64	209.72	4.16	-0.58	-11.24	-6.50
Roadmapepigenomics_ActiveChromatin	Fetal_Brain_Female	ActiveChromatin	199.06	201.18	192.03	203.48	202.62	195.75	203.10	199.55	203.20	209.69	212.25	212.12	212.72	212.33	212.13	212.95	211.66	210.18	199.06	202.62	202.62	212.12	212.33	211.66	3.56	-0.47	-13.06	-9.03
Enhancers_Hnisz2013	Fetal_Thymus	Enhancer	198.60	201.08	199.06	200.08	202.22	200.53	196.97	200.76	201.22	151.93	189.71	189.13	183.47	184.79	184.86	181.38	181.20	151.65	199.06	200.53	200.53	189.13	184.79	181.20	1.47	-7.93	9.93	19.33
Cistrome_ChIP	IMR90	SPI1	199.05	202.69	197.87	200.17	201.57	195.01	201.88	196.18	201.68	203.55	206.89	206.40	208.77	208.14	206.55	209.39	206.75	197.08	199.05	200.17	201.57	206.40	208.14	206.75	2.52	0.35	-7.35	-5.18
Roadmapepigenomics_ActiveChromatin	Pancreas	ActiveChromatin	199.04	202.67	197.59	203.68	203.47	199.06	203.34	199.38	203.45	208.25	211.49	211.12	211.91	211.79	211.43	212.35	211.15	208.16	199.04	203.47	203.34	211.12	211.79	211.15	4.30	0.03	-12.08	-7.82
Roadmapepigenomics_Histone_narrow	H1_Cell_Line	H3K4me2	199.03	200.85	191.07	202.64	202.44	195.06	203.05	199.52	203.34	208.87	212.09	212.02	212.13	212.00	211.88	212.65	211.41	210.09	199.03	202.44	202.44	212.02	212.00	211.41	3.41	-0.61	-12.99	-8.97
Roadmapepigenomics_ActiveChromatin	HepG2_Hepatocellular_Carcinoma	ActiveChromatin	198.71	203.51	199.03	203.27	204.38	200.42	202.93	201.18	204.37	205.01	210.02	209.35	210.46	210.19	209.59	211.10	209.25	204.11	199.03	203.27	202.93	209.35	210.19	209.25	3.90	-0.10	-10.32	-6.33
Artem-ChIP	MDA-MB-231+Dexamethasone	JUN	196.78	199.01	199.49	197.76	199.41	196.24	199.09	190.28	200.44	195.31	196.36	195.97	199.98	197.75	195.96	198.92	196.35	184.58	199.01	197.76	199.09	195.97	197.75	196.35	0.09	0.38	3.04	2.75
Misc_ChIP	LoVo	RFX5	198.99	199.07	192.72	200.92	200.75	193.43	201.40	196.69	201.46	206.72	207.37	206.67	209.33	208.79	207.38	210.06	208.15	203.71	198.99	200.75	200.75	206.72	208.79	208.15	1.76	1.43	-7.73	-7.40
Pazar_Chip	Caco-2_differentiated	CDX2	198.98	202.38	194.14	201.91	201.82	195.82	202.06	196.71	201.96	206.65	209.25	208.32	211.20	210.23	208.87	211.72	208.55	206.12	198.98	201.82	201.82	208.32	210.23	208.55	2.84	0.23	-9.34	-6.74
SuperEnhancers_Hnisz2013	CD20	SuperEnhancer	194.69	200.02	198.97	199.40	199.10	201.85	193.04	199.26	198.48	86.62	154.66	148.35	139.59	143.20	151.22	144.33	141.33	104.78	198.97	199.40	199.10	148.35	143.20	141.33	0.13	-7.02	50.61	57.77
DNaseI_Duke	NHEK	Dnase	198.94	200.15	193.70	201.19	202.37	192.62	202.22	195.22	202.03	208.11	210.83	210.55	211.74	211.09	210.91	212.38	210.74	208.23	198.94	201.19	202.22	210.55	211.09	210.74	3.28	0.19	-11.61	-8.52
Roadmapepigenomics_Dnase_narrow	Ovary	Dnase	198.93	200.65	196.10	201.22	202.01	193.70	202.04	197.99	201.09	205.81	209.64	209.86	210.56	210.11	209.80	211.41	208.71	205.71	198.93	201.22	202.01	209.64	210.11	208.71	3.08	-0.93	-10.72	-6.70
Roadmapepigenomics_Histone_narrow	hESC_Derived_CD56+_Ectoderm_Cultured_Cells	H3K27ac	199.10	198.91	191.14	199.39	200.75	190.36	202.04	193.08	198.68	205.13	207.09	205.59	209.05	208.31	206.92	210.49	205.64	201.56	198.91	199.39	200.75	205.59	208.31	205.64	1.84	0.05	-6.68	-4.90
Misc_ChIP	LoVo	SP2	198.86	199.80	194.35	201.03	199.78	193.68	200.78	197.72	199.74	205.62	207.27	206.42	209.94	209.07	207.08	209.91	207.06	204.24	198.86	199.78	199.78	206.42	209.07	207.06	0.93	0.65	-7.56	-7.28
Cistrome_ChIP	H1	MYC	198.84	200.57	196.22	202.16	199.65	195.34	202.28	197.19	200.65	209.94	209.97	210.14	210.95	210.89	210.25	211.10	210.50	208.89	198.84	199.65	199.65	209.97	210.89	210.50	0.80	0.54	-11.12	-10.86
Artem-ChIP	Naive_CD4_Tcell_AI_5h_2	NFKB1	201.82	198.78	196.60	201.31	200.81	195.81	202.61	195.30	201.84	205.69	204.36	204.57	207.11	205.49	204.25	206.61	205.68	203.76	198.78	200.81	200.81	204.57	205.49	205.68	2.03	1.11	-5.79	-4.87
Roadmapepigenomics_ActiveChromatin	Colon_Smooth_Muscle	2_TssAFlnk	190.40	199.06	198.77	199.28	196.68	201.32	195.03	201.75	195.73	207.74	212.34	211.98	211.18	211.85	212.16	207.28	212.21	209.89	198.77	199.28	196.68	211.98	211.85	209.89	-2.09	-2.10	-13.21	-13.21
Roadmapepigenomics_Histone_narrow	Spleen	H3K4me3	198.77	200.48	190.44	202.54	202.25	190.57	203.40	195.78	202.59	209.64	211.28	210.92	212.04	211.93	211.11	212.94	210.93	209.54	198.77	202.25	202.25	210.92	211.93	210.93	3.49	0.01	-12.15	-8.67
TxnFactorChIPV3	A549+EtOH_0.02pct	ZBTB33	198.74	199.70	196.70	199.59	200.93	196.68	202.53	194.75	201.01	204.54	205.31	205.68	207.34	207.03	204.29	208.56	204.90	202.12	198.74	199.59	200.93	205.31	207.03	204.90	2.19	-0.41	-6.56	-3.96
Cistrome_ChIP	P493-6	MYC	198.74	200.72	197.19	202.27	200.57	197.04	202.11	199.02	201.46	209.12	208.52	208.66	210.28	210.36	208.88	209.31	208.78	207.50	198.74	200.57	200.57	208.66	210.28	208.78	1.84	0.12	-9.92	-8.21
Misc_ChIP	LoVo	ZBED4	198.72	200.00	192.08	202.13	202.90	196.40	202.60	198.68	201.56	208.21	209.41	208.69	210.49	210.58	208.92	211.38	208.92	206.92	198.72	202.13	202.60	208.69	210.49	208.92	3.88	0.23	-9.97	-6.32
ReMap_ChIP	lcl_bcbl1	SMC1A	198.69	201.52	194.91	202.29	203.05	196.85	203.02	200.38	202.45	210.93	211.35	210.95	211.83	211.71	211.14	211.87	211.01	209.52	198.69	202.29	203.02	210.95	211.71	211.01	4.32	0.06	-12.25	-7.99
TxnFactorChIPV3	HepG2	JUND	198.08	199.55	198.67	198.41	200.22	196.43	200.07	194.06	200.67	202.58	201.95	202.34	205.25	205.61	201.64	205.64	202.56	195.92	198.67	198.41	200.07	202.34	205.25	202.56	1.40	0.22	-3.67	-2.49
DNaseClusters	HEK293T	Dnase	198.63	200.36	189.39	201.74	201.92	191.12	203.34	197.64	201.62	209.29	212.01	211.48	212.34	212.18	211.70	212.75	211.30	209.98	198.63	201.74	201.92	211.48	212.18	211.30	3.28	-0.18	-12.85	-9.39
Cistrome_ChIP	H1	EP300	198.63	198.96	193.25	199.05	197.49	191.58	201.27	195.05	200.43	209.63	210.29	210.08	210.61	210.83	210.08	210.30	210.41	208.50	198.63	197.49	197.49	210.08	210.61	210.30	-1.13	0.22	-11.46	-12.81
Roadmapepigenomics_ActiveChromatin	iPS-20b	ActiveChromatin	198.62	200.67	193.62	202.92	202.39	195.29	202.71	199.11	202.24	208.14	211.34	211.23	211.57	211.07	211.56	212.03	210.48	208.44	198.62	202.39	202.39	211.23	211.56	210.48	3.77	-0.76	-12.61	-8.09
Roadmapepigenomics_ActiveChromatin	HUES64	ActiveChromatin	198.62	202.30	194.41	201.69	202.13	195.11	202.71	199.39	202.64	207.37	211.30	210.97	211.15	211.22	210.98	211.78	210.61	207.87	198.62	201.69	202.13	210.97	211.15	210.61	3.52	-0.37	-12.36	-8.48
TxnFactorChIPV3	A549+DEX_100nM	USF1	198.60	200.16	195.95	200.14	197.46	196.50	201.28	197.48	200.62	205.87	206.76	206.10	208.07	208.39	206.62	208.20	206.80	204.08	198.60	197.46	197.46	206.10	208.07	206.80	-1.14	0.70	-7.50	-9.34
Misc_ChIP	LoVo	CEBPB	199.56	198.56	194.84	200.20	202.69	197.94	201.51	197.49	201.59	206.00	207.41	206.55	209.29	208.77	206.89	210.05	207.38	203.44	198.56	200.20	201.51	206.55	208.77	207.38	2.96	0.82	-8.00	-5.87
DNaseI_Duke	Cerebellum_OC	Dnase	198.74	198.54	186.08	200.46	200.49	187.72	201.79	194.01	200.09	209.30	211.70	211.72	212.51	212.32	211.73	212.67	211.60	209.68	198.54	200.46	200.49	211.70	212.32	211.60	1.95	-0.10	-13.16	-11.10
DNaseI_Duke	CD20+_RO01794	Dnase	198.54	201.28	187.19	201.81	202.21	188.15	203.18	195.67	199.87	208.44	211.20	211.18	211.74	211.59	211.40	212.17	211.02	208.11	198.54	201.81	202.21	211.18	211.59	211.02	3.67	-0.16	-12.64	-8.82
ReMap_ChIP	lcl_ramos	MYC	198.54	200.38	198.03	201.34	199.90	194.66	203.85	198.28	200.74	211.01	209.11	209.20	210.20	209.80	208.98	210.26	209.89	208.58	198.54	199.90	199.90	209.20	209.80	209.89	1.36	0.69	-10.66	-9.99
DNaseI_Duke	HepG2	Dnase	198.69	198.53	187.14	202.44	201.74	188.44	203.11	195.35	200.94	209.34	211.32	211.20	211.73	211.84	211.27	212.60	211.09	208.68	198.53	201.74	201.74	211.20	211.73	211.09	3.22	-0.12	-12.68	-9.34
TxnFactorChIPV3	HeLa-S3	TFAP2C	198.52	198.92	195.47	200.57	201.87	194.41	202.98	194.63	200.74	207.09	207.88	207.76	209.09	209.17	207.47	209.67	208.00	204.91	198.52	200.57	201.87	207.76	209.09	208.00	3.35	0.24	-9.24	-6.13
Roadmapepigenomics_ActiveChromatin	Penis_Foreskin_Fibroblast_Primary_skin01	ActiveChromatin	195.82	202.84	198.49	201.45	202.21	198.65	201.72	197.11	202.98	204.23	209.52	209.18	209.92	209.83	209.67	210.74	209.25	203.44	198.49	201.45	201.72	209.18	209.83	209.25	3.23	0.06	-10.70	-7.53
Roadmapepigenomics_Histone_narrow	HepG2_Hepatocellular_Carcinoma	H3K79me2	195.06	201.31	198.49	202.59	199.61	200.83	199.86	199.39	199.59	208.20	205.93	205.81	207.39	207.59	206.20	208.62	207.44	201.97	198.49	200.83	199.86	205.93	207.39	207.44	1.37	1.50	-7.45	-7.58
TxnFactorChIPV3	GM12878	IKZF1	195.50	201.68	198.48	198.16	200.37	198.91	198.70	201.81	199.50	13.20	65.46	70.01	21.37	24.15	64.95	6.46	59.97	14.69	198.48	198.91	198.91	65.46	24.15	14.69	0.43	-50.77	133.01	184.21
TxnFactorChIPV3	HepG2	BHLHE40	198.48	199.93	195.45	201.16	198.36	194.62	201.14	195.31	199.34	207.77	208.87	208.21	209.88	209.30	209.33	209.87	209.23	206.35	198.48	198.36	198.36	208.21	209.33	209.23	-0.11	1.01	-9.74	-10.86
Artem-ChIP	Naive_CD4_T_cells+AI2hv4	FOS	199.20	198.45	195.08	198.08	196.91	195.37	198.35	190.09	197.81	194.00	194.79	195.44	196.81	191.92	194.25	191.27	195.85	189.58	198.45	196.91	196.91	194.79	194.25	191.27	-1.53	-3.52	3.66	5.64
DNaseClusters	CMK	Dnase	199.78	198.41	195.37	201.56	195.26	191.38	202.60	194.86	198.02	209.55	210.65	210.61	210.41	210.72	210.29	210.14	210.82	207.60	198.41	195.26	195.26	210.61	210.41	210.14	-3.14	-0.47	-12.20	-14.88
TxnFactorChIPV3	A549+EtOH_0.02pct	REST	199.90	198.41	195.02	201.44	201.71	195.31	202.13	195.74	199.82	206.49	206.30	205.60	208.67	207.93	206.07	209.93	206.93	203.24	198.41	201.44	201.71	206.30	207.93	206.93	3.30	0.63	-7.89	-5.22
TxnFactorChIPV3	HeLa-S3	ZNF143	198.41	201.60	198.30	202.58	201.64	197.73	203.13	201.12	202.75	209.63	210.65	210.09	210.64	210.91	210.68	210.55	210.30	208.90	198.41	201.64	201.64	210.09	210.68	210.30	3.24	0.21	-11.69	-8.66
DNaseClusters	GM19240	Dnase	198.97	198.40	194.93	198.31	194.79	188.80	202.99	197.54	197.73	207.34	209.82	209.51	209.51	209.83	209.15	209.66	209.74	205.80	198.40	194.79	194.79	209.51	209.51	209.66	-3.62	0.16	-11.11	-14.88
Roadmapepigenomics_ActiveChromatin	Fetal_Intestine_Large	2_TssAFlnk	193.16	198.78	198.38	198.36	196.69	200.18	196.61	199.81	197.59	208.54	212.85	212.57	211.72	212.24	212.46	208.44	212.56	210.66	198.38	198.36	196.69	212.57	212.24	210.66	-1.69	-1.91	-14.19	-13.96
DNaseI_Duke	MCF7	Dnase	198.38	200.45	191.75	201.55	201.77	193.58	202.87	194.49	201.22	209.08	211.22	211.27	212.11	211.78	211.29	212.34	211.10	208.57	198.38	201.55	201.77	211.22	211.78	211.10	3.39	-0.11	-12.84	-9.34
Roadmapepigenomics_Histone_narrow	Adult_Liver	H3K4me1	190.63	199.20	198.37	199.29	197.51	199.95	195.20	200.52	198.00	205.64	210.24	210.43	209.75	210.06	210.17	208.77	209.93	205.77	198.37	199.29	197.51	210.24	210.06	208.77	-0.85	-1.46	-11.87	-11.26
Roadmapepigenomics_ActiveChromatin	CD15_Primary	7_Enh	180.25	198.36	199.85	186.61	189.75	202.13	171.57	198.62	186.98	0.00	174.04	154.95	27.22	112.79	163.43	0.00	174.35	9.98	198.36	189.75	189.75	154.95	112.79	9.98	-8.61	-144.98	43.40	179.77
TxnFactorChIPV3	GM12878	MEF2C	197.26	202.71	198.34	198.98	198.43	196.58	199.24	199.04	198.69	186.41	186.72	187.00	188.59	187.68	186.90	184.43	186.34	173.68	198.34	198.43	198.43	186.72	187.68	184.43	0.09	-2.29	11.62	14.00
TxnFactorChIPV3	NHEK	POLR2A	199.12	198.33	189.48	200.42	201.95	191.82	200.89	194.20	200.06	199.21	204.48	203.64	207.65	207.25	204.85	209.91	203.63	199.93	198.33	200.42	200.89	203.64	207.25	203.63	2.56	-0.01	-5.31	-2.74
ReMap_ChIP	cutll	RBPJ	198.32	200.30	195.30	200.96	198.07	194.33	201.02	197.57	200.80	208.56	207.62	207.75	209.11	209.58	207.62	209.65	208.63	206.01	198.32	198.07	198.07	207.75	209.11	208.63	-0.25	0.89	-9.42	-10.56
Roadmapepigenomics_Dnase_narrow	Fetal_Stomach	Dnase	199.26	198.31	190.58	202.03	201.23	188.78	203.02	195.69	201.96	206.49	210.77	210.28	211.09	210.62	210.70	211.69	209.90	206.85	198.31	201.23	201.23	210.28	210.70	209.90	2.92	-0.38	-11.97	-8.67
Roadmapepigenomics_ActiveChromatin	HUES48	ActiveChromatin	198.22	201.28	191.45	201.79	202.44	194.87	202.47	198.68	200.91	207.62	211.13	210.91	211.30	211.12	211.11	212.14	210.74	208.29	198.22	201.79	202.44	210.91	211.12	210.74	4.21	-0.17	-12.69	-8.30
Roadmapepigenomics_ActiveChromatin	Bone_Marrow_Derived_Mesenchymal_Stem_Cell	2_TssAFlnk	190.85	198.22	198.80	200.42	197.48	199.63	195.38	200.50	199.05	204.07	211.29	210.62	209.65	210.11	210.72	203.95	210.96	205.95	198.22	199.63	197.48	210.62	210.11	205.95	-0.75	-4.67	-12.39	-8.47
TxnFactorChIPV3	HepG2	SP1	198.22	200.39	198.19	201.29	199.07	196.37	201.88	198.13	200.91	207.52	208.76	208.13	210.03	209.83	208.49	209.64	209.10	206.67	198.22	199.07	199.07	208.13	209.83	209.10	0.85	0.97	-9.91	-10.03
Misc_ChIP	LoVo	RBCK1	198.22	202.76	195.07	202.01	203.34	197.35	202.41	199.04	202.20	208.30	210.06	209.99	211.47	210.99	210.06	212.08	209.70	208.60	198.22	202.01	202.41	209.99	210.99	209.70	4.19	-0.28	-11.77	-7.29
Roadmapepigenomics_ActiveChromatin	ES-I3	ActiveChromatin	198.20	198.51	193.82	202.10	202.35	195.06	201.53	197.38	201.42	206.18	210.29	209.86	210.63	210.57	210.47	211.33	210.04	206.04	198.20	202.10	201.53	209.86	210.57	210.04	3.34	0.18	-11.67	-8.51
[truncated: 3,316 more rows]
