# Supplementary material for: Genomic programming of IRF4-expressing human Langerhans cells
Source: Nat Commun. 2020 Jan 16;11:313. doi: 10.1038/s41467-019-14125-x (PMC6965086; doi:10.1038/s41467-019-14125-x)
Supplement: Supplementary file 12 — Supplementary Data 8 [file 41467_2019_14125_MOESM12_ESM.csv]

	logFC	AveExpr	t	P.Value	padj	B
PLEK	0.290882861	0.150564783	14.35202976	7.69E-44	2.04E-40	88.73021467		1: GO: Molecular Function [Display Chart]�157 input genes in category / 683 annotations before applied cutoff / 19242 genes in category												molecular function
S100B	0.414430322	0.725812298	12.05421557	5.45E-32	7.22E-29	61.77277772			ID	Name	Source	pValue	FDR B&H	FDR B&Y	Bonferroni	Genes from Input	Genes in Annotation				ID	Name	pValue	FDR B&H	Genes from Input	Genes in Annotation
NET1	0.247554876	0.171096978	11.39552273	6.72E-29	5.36E-26	54.74890725		1	GO:0004365	glyceraldehyde-3-phosphate dehydrogenase (NAD+) (phosphorylating) activity		6.47E-05	1.02E-02	7.25E-02	4.42E-02	4	27			1	GO:0004365	glyceraldehyde-3-phosphate dehydrogenase (NAD+) (phosphorylating) activity	6.47E-05	1.02E-02	4	27
LYZ	0.323215044	0.538382311	9.70864443	1.20E-21	4.39E-19	38.29920929		2	GO:0004906	interferon-gamma receptor activity		6.67E-05	1.02E-02	7.25E-02	4.56E-02	2	2			24	GO:0031625	ubiquitin protein ligase binding	9.82E-04	2.80E-02	9	308
ATP2B1	0.292448515	0.460808797	9.16762199	1.56E-19	4.88E-17	33.51136883		3	GO:0016772	transferase activity, transferring phosphorus-containing groups		8.97E-05	1.02E-02	7.25E-02	6.13E-02	31	1859			molecular process
LAMB1	0.138696226	0.079668692	8.934671903	1.18E-18	3.21E-16	31.52521589		4	GO:0004347	glucose-6-phosphate isomerase activity		9.91E-05	1.02E-02	7.25E-02	6.77E-02	4	30			1	GO:0019725	cellular homeostasis	2.15E-08	6.85E-05	28	1088
LGALS1	0.278703982	0.992214157	8.704834681	8.31E-18	2.05E-15	29.61061253		5	GO:0019955	cytokine binding		1.00E-04	1.02E-02	7.25E-02	6.85E-02	8	176			6	GO:0006875	cellular metal ion homeostasis	2.10E-07	1.22E-04	20	658
TNFRSF11B	0.099771965	0.048537532	8.276824192	2.79E-16	5.79E-14	26.1655724		6	GO:0003872	6-phosphofructokinase activity		1.13E-04	1.02E-02	7.25E-02	7.72E-02	4	31			11	GO:0002274	myeloid leukocyte activation	3.88E-07	1.25E-04	20	684
COTL1	0.219663982	0.35039569	7.480713078	1.26E-13	1.93E-11	20.18125486		7	GO:0004332	fructose-bisphosphate aldolase activity		1.13E-04	1.02E-02	7.25E-02	7.72E-02	4	31
MPC2	0.156445506	0.174621157	7.103454406	1.88E-12	2.40E-10	17.54109973		8	GO:0004896	cytokine receptor activity		1.36E-04	1.02E-02	7.25E-02	9.27E-02	6	96
IRF4	0.204313198	0.330766813	7.057023584	2.60E-12	3.24E-10	17.22496745		9	GO:0004807	triose-phosphate isomerase activity		1.45E-04	1.02E-02	7.25E-02	9.91E-02	4	33
ALCAM	0.195334991	0.345321291	6.66232407	3.79E-11	4.05E-09	14.61610706		10	GO:0008092	cytoskeletal protein binding		1.49E-04	1.02E-02	7.25E-02	1.02E-01	21	1061
COCH	0.12440329	0.11678295	6.638505907	4.43E-11	4.56E-09	14.46318993		11	GO:0008443	phosphofructokinase activity		1.83E-04	1.04E-02	7.37E-02	1.25E-01	4	35
CTSH	0.171258488	0.309790361	6.113283537	1.25E-09	1.01E-07	11.22286763		12	GO:0097153	cysteine-type endopeptidase activity involved in apoptotic process		1.87E-04	1.04E-02	7.37E-02	1.28E-01	9	245
NRP2	0.187558571	0.419558847	6.034714648	2.01E-09	1.56E-07	10.75992577		13	GO:0019964	interferon-gamma binding		1.97E-04	1.04E-02	7.37E-02	1.35E-01	2	3
STMN1	0.093593943	0.080059906	5.938367701	3.58E-09	2.63E-07	10.20001604		14	GO:0016301	kinase activity		2.81E-04	1.37E-02	9.73E-02	1.92E-01	27	1621
NAPSB	0.076319749	0.05369489	5.913748042	4.14E-09	3.01E-07	10.05831931		15	GO:0016832	aldehyde-lyase activity		4.11E-04	1.75E-02	1.25E-01	2.81E-01	4	43
GRSF1	0.181192715	0.437289148	5.768464268	9.72E-09	6.68E-07	9.23359208		16	GO:0016861	intramolecular oxidoreductase activity, interconverting aldoses and ketoses		4.11E-04	1.75E-02	1.25E-01	2.81E-01	4	43
ARL6IP5	0.191646319	0.578604229	5.735158058	1.18E-08	7.91E-07	9.047285826		17	GO:0019900	kinase binding		5.65E-04	2.24E-02	1.59E-01	3.86E-01	18	926
GPR160	0.064322271	0.04174669	5.556764256	3.25E-08	2.05E-06	8.06698188		18	GO:0050833	pyruvate transmembrane transporter activity		6.51E-04	2.24E-02	1.59E-01	4.45E-01	2	5
PIK3CG	0.080071916	0.065999601	5.529004401	3.80E-08	2.38E-06	7.917106298		19	GO:0004904	interferon receptor activity		6.51E-04	2.24E-02	1.59E-01	4.45E-01	2	5
FLT3	0.094623477	0.104894693	5.474949605	5.13E-08	3.13E-06	7.627331181		20	GO:0016773	phosphotransferase activity, alcohol group as acceptor		6.57E-04	2.24E-02	1.59E-01	4.49E-01	24	1444
MARCKSL1	0.185717578	0.748624558	5.435294661	6.39E-08	3.72E-06	7.416488668		21	GO:0048029	monosaccharide binding		6.94E-04	2.26E-02	1.60E-01	4.74E-01	5	86
IL4I1	0.079029954	0.075408658	5.384792314	8.42E-08	4.80E-06	7.150103512		22	GO:0019200	carbohydrate kinase activity		9.15E-04	2.80E-02	1.99E-01	6.25E-01	4	53
CD44	0.109066558	0.135408209	5.366563068	9.30E-08	5.27E-06	7.054536757		23	GO:0019961	interferon binding		9.71E-04	2.80E-02	1.99E-01	6.63E-01	2	6
WFDC21P	0.187765916	0.739682618	5.347893412	1.03E-07	5.80E-06	6.956984223		24	GO:0031625	ubiquitin protein ligase binding		9.82E-04	2.80E-02	1.99E-01	6.71E-01	9	308
MBNL1	0.171837352	0.461566851	5.294172645	1.38E-07	7.40E-06	6.67810783		25	GO:0051117	ATPase binding		1.14E-03	3.12E-02	2.22E-01	7.80E-01	5	96
CALM3	0.160696538	0.424506031	5.170707896	2.65E-07	1.30E-05	6.047455191		26	GO:0070324	thyroid hormone binding		1.35E-03	3.55E-02	2.52E-01	9.24E-01	2	7
H2AFZ	0.175779871	0.586119071	5.164880321	2.73E-07	1.33E-05	6.018042719		27	GO:0044389	ubiquitin-like protein ligase binding		1.46E-03	3.69E-02	2.62E-01	9.95E-01	9	326
PPM1K	0.14338586	0.308066267	5.130924951	3.26E-07	1.57E-05	5.847302223
MOSPD2	0.121809042	0.201707026	5.125767649	3.35E-07	1.61E-05	5.821464402		2: GO: Biological Process [Display Chart]�157 input genes in category / 3865 annotations before applied cutoff / 20145 genes in category
GSN	0.176170061	0.67478063	5.113495077	3.57E-07	1.70E-05	5.760080275			ID	Name	Source	pValue	FDR B&H	FDR B&Y	Bonferroni	Genes from Input	Genes in Annotation
EGLN3	0.056237633	0.038303956	5.063963191	4.62E-07	2.10E-05	5.513778739		1	GO:0019725	cellular homeostasis		2.15E-08	6.85E-05	6.06E-04	8.33E-05	28	1088
MPC1	0.07419443	0.07245797	4.997787253	6.49E-07	2.80E-05	5.188327517		2	GO:0002366	leukocyte activation involved in immune response		5.94E-08	6.85E-05	6.06E-04	2.30E-04	22	732
SELPLG	0.115217093	0.19836633	4.935177973	8.91E-07	3.79E-05	4.884227578		3	GO:0002263	cell activation involved in immune response		6.54E-08	6.85E-05	6.06E-04	2.53E-04	22	736
RPL21	0.155437277	0.892924114	4.784381636	1.89E-06	7.43E-05	4.167030434		4	GO:0043085	positive regulation of catalytic activity		7.09E-08	6.85E-05	6.06E-04	2.74E-04	34	1611
GSTP1	0.096913923	1.431353033	4.7849241	1.88E-06	7.43E-05	4.169571781		5	GO:0048878	chemical homeostasis		1.25E-07	9.69E-05	8.56E-04	4.84E-04	30	1334
PTGER4	0.051625116	0.039046768	4.746577846	2.27E-06	8.78E-05	3.990614503		6	GO:0006875	cellular metal ion homeostasis		2.10E-07	1.22E-04	1.08E-03	8.11E-04	20	658
RAB30	0.067671906	0.069986394	4.707258903	2.74E-06	0.00010281	3.808568169		7	GO:0055082	cellular chemical homeostasis		2.21E-07	1.22E-04	1.08E-03	8.53E-04	24	926
ANTXR2	0.109595136	0.200156717	4.642414667	3.75E-06	0.000137358	3.511550894		8	GO:0045321	leukocyte activation		2.86E-07	1.25E-04	1.11E-03	1.10E-03	30	1386
GPR157	0.153915549	0.561408318	4.59390698	4.72E-06	0.000165067	3.291979133		9	GO:0055065	metal ion homeostasis		3.23E-07	1.25E-04	1.11E-03	1.25E-03	21	741
ARHGAP22	0.053375991	0.042191238	4.590825977	4.79E-06	0.000166937	3.278108553		10	GO:0001775	cell activation		3.50E-07	1.25E-04	1.11E-03	1.35E-03	32	1559
GABARAPL2	0.146103389	0.492714624	4.529061677	6.40E-06	0.000213286	3.001956095		11	GO:0002274	myeloid leukocyte activation		3.88E-07	1.25E-04	1.11E-03	1.50E-03	20	684
SNX2	0.09892966	0.169011446	4.480301993	8.03E-06	0.00026174	2.786518003		12	GO:0140352	export from cell		3.89E-07	1.25E-04	1.11E-03	1.50E-03	34	1731
TPI1	0.144033689	0.520257609	4.386001684	1.24E-05	0.000378631	2.376305882		13	GO:0046903	secretion		5.04E-07	1.50E-04	1.33E-03	1.95E-03	35	1835
TNFRSF1B	0.101885519	0.192412049	4.374066946	1.30E-05	0.000396231	2.324994957		14	GO:0032940	secretion by cell		6.23E-07	1.72E-04	1.52E-03	2.41E-03	33	1683
KIF2A	0.109977656	0.222578764	4.366751182	1.35E-05	0.000403772	2.293609696		15	GO:0030003	cellular cation homeostasis		1.16E-06	3.00E-04	2.65E-03	4.50E-03	20	734
ATP6V1G1	0.133454959	0.412426887	4.337890751	1.54E-05	0.000453428	2.170295382		16	GO:0006873	cellular ion homeostasis		1.55E-06	3.75E-04	3.32E-03	6.01E-03	20	748
PPM1G	0.089921858	0.151961192	4.255634562	2.22E-05	0.000621169	1.823207851		17	GO:0055080	cation homeostasis		1.82E-06	4.14E-04	3.66E-03	7.03E-03	21	825
TRIB1	0.042950221	0.032677767	4.219723549	2.59E-05	0.00071056	1.673711067		18	GO:0045055	regulated exocytosis		2.28E-06	4.73E-04	4.18E-03	8.83E-03	21	837
PLBD1	0.058160501	0.063738032	4.142533845	3.63E-05	0.000954412	1.356559223		19	GO:0098771	inorganic ion homeostasis		2.33E-06	4.73E-04	4.18E-03	8.99E-03	21	838
POLR2I	0.074195219	0.109823838	4.100893135	4.34E-05	0.001105536	1.187844049		20	GO:0051247	positive regulation of protein metabolic process		2.60E-06	5.02E-04	4.44E-03	1.00E-02	34	1882
BATF3	0.039652721	0.030729327	3.97733407	7.30E-05	0.001709146	0.697033142		21	GO:0002521	leukocyte differentiation		3.83E-06	7.05E-04	6.23E-03	1.48E-02	17	591
OPN3	0.048087266	0.045648785	3.961165714	7.81E-05	0.001811996	0.633894987		22	GO:0002252	immune effector process		4.27E-06	7.50E-04	6.63E-03	1.65E-02	27	1332
FOXN2	0.087200452	0.167483539	3.945564225	8.33E-05	0.001907581	0.57320917		23	GO:0042110	T cell activation		4.82E-06	8.10E-04	7.16E-03	1.86E-02	16	537
TYMP	0.112580988	0.338164351	3.938379073	8.58E-05	0.001944154	0.545339619		24	GO:0055074	calcium ion homeostasis		5.30E-06	8.17E-04	7.22E-03	2.05E-02	16	541
C1orf115	0.085671442	0.159514569	3.937857594	8.60E-05	0.001944154	0.54331886		25	GO:0044419	interspecies interaction between organisms		5.54E-06	8.17E-04	7.22E-03	2.14E-02	22	960
DAPP1	0.136046997	0.66963443	3.933208806	8.77E-05	0.00197341	0.525316121		26	GO:0043299	leukocyte degranulation		5.95E-06	8.17E-04	7.22E-03	2.30E-02	16	546
ADAM8	0.051342805	0.055118588	3.913756505	9.50E-05	0.0021152	0.45021169		27	GO:0010562	positive regulation of phosphorus metabolic process		6.10E-06	8.17E-04	7.22E-03	2.36E-02	26	1277
SLC1A2	0.033766577	0.023621417	3.900972707	0.000100089	0.002200298	0.401052643		28	GO:0045937	positive regulation of phosphate metabolic process		6.10E-06	8.17E-04	7.22E-03	2.36E-02	26	1277
ARPC2	0.128876049	0.940654184	3.854128017	0.000121099	0.002582791	0.222261932		29	GO:1902533	positive regulation of intracellular signal transduction		6.13E-06	8.17E-04	7.22E-03	2.37E-02	24	1119
ELMSAN1	0.066856344	0.100193175	3.82860659	0.000134232	0.002823125	0.125745899		30	GO:0002275	myeloid cell activation involved in immune response		7.64E-06	9.84E-04	8.69E-03	2.95E-02	16	557
ICOSLG	0.065111932	0.097581022	3.7986691	0.000151347	0.003103062	0.013330612		31	GO:0050801	ion homeostasis		8.17E-06	1.02E-03	9.01E-03	3.16E-02	21	909
RHOC	0.087342182	0.192933702	3.787134482	0.000158475	0.003199688	-0.029750945		32	GO:0044403	symbiotic process		8.45E-06	1.02E-03	9.02E-03	3.27E-02	21	911
BCAP31	0.069823629	0.116775405	3.720231844	0.000206459	0.004008179	-0.277096122		33	GO:0051090	regulation of DNA-binding transcription factor activity		8.81E-06	1.03E-03	9.12E-03	3.41E-02	19	768
AC073111.5	0.046675406	0.054058752	3.677284555	0.000244137	0.004580262	-0.433595958		34	GO:0043065	positive regulation of apoptotic process		9.48E-06	1.06E-03	9.40E-03	3.66E-02	19	772
CYP2C19	0.023609816	0.013206656	3.649254439	0.000272113	0.005042648	-0.534775395		35	GO:0002444	myeloid leukocyte mediated immunity		9.74E-06	1.06E-03	9.40E-03	3.77E-02	16	568
P2RY8	0.073210387	0.138856765	3.639885686	0.000282115	0.005191708	-0.568423961		36	GO:0009967	positive regulation of signal transduction		9.91E-06	1.06E-03	9.40E-03	3.83E-02	32	1823
UBB	0.122411437	0.692657428	3.636823748	0.000285459	0.005235055	-0.579402713		37	GO:0016032	viral process		1.10E-05	1.14E-03	1.00E-02	4.27E-02	20	853
IFNGR1	0.108419772	0.359090507	3.635730252	0.000286662	0.005248036	-0.583321307		38	GO:0043068	positive regulation of programmed cell death		1.12E-05	1.14E-03	1.00E-02	4.31E-02	19	781
CSTB	0.121887702	0.627804432	3.602636631	0.000325398	0.005777579	-0.701366159		39	GO:0030162	regulation of proteolysis		1.18E-05	1.17E-03	1.03E-02	4.55E-02	19	784
OSTF1	0.102226064	0.314030541	3.580874032	0.000353487	0.006183113	-0.778415238		40	GO:0045862	positive regulation of proteolysis		1.24E-05	1.20E-03	1.06E-02	4.79E-02	13	391
RPS27L	0.110372308	1.048081169	3.576581106	0.00035929	0.0062434	-0.793559889		41	GO:0007249	I-kappaB kinase/NF-kappaB signaling		1.32E-05	1.25E-03	1.10E-02	5.12E-02	11	281
IL4R	0.05575219	0.080121735	3.555823083	0.000388627	0.006633572	-0.86653845		42	GO:0072507	divalent inorganic cation homeostasis		1.40E-05	1.29E-03	1.14E-02	5.42E-02	16	585
SH3BGRL3	0.092020672	0.251968658	3.550370328	0.000396697	0.006727983	-0.885639341		43	GO:0032270	positive regulation of cellular protein metabolic process		1.54E-05	1.29E-03	1.14E-02	5.93E-02	31	1774
HINT1	0.117010534	0.849544873	3.541761907	0.000409757	0.006905284	-0.915735805		44	GO:0006874	cellular calcium ion homeostasis		1.55E-05	1.29E-03	1.14E-02	6.00E-02	15	524
HMGN3	0.116421299	0.548987261	3.530477137	0.000427486	0.007134968	-0.955080428		45	GO:0051707	response to other organism		1.62E-05	1.29E-03	1.14E-02	6.26E-02	29	1604
IL6ST	0.096046757	0.275484186	3.528768796	0.000430232	0.007148057	-0.961025842		46	GO:0042981	regulation of apoptotic process		1.62E-05	1.29E-03	1.14E-02	6.27E-02	31	1779
TNFRSF11A	0.066563592	0.117073653	3.521646945	0.000441857	0.007261524	-0.985781008		47	GO:0043207	response to external biotic stimulus		1.66E-05	1.29E-03	1.14E-02	6.41E-02	29	1606
RASSF2	0.104608202	0.353164263	3.507134841	0.000466458	0.007606861	-1.036072083		48	GO:0140029	exocytic process		1.66E-05	1.29E-03	1.14E-02	6.43E-02	21	953
CSRP2	0.060581523	0.102426139	3.505463551	0.000469372	0.007634535	-1.041850754		49	GO:0099500	vesicle fusion to plasma membrane		1.66E-05	1.29E-03	1.14E-02	6.43E-02	21	953
CHD7	0.058440337	0.089593729	3.503730359	0.000472412	0.007668561	-1.047840596		50	GO:0006887	exocytosis		1.66E-05	1.29E-03	1.14E-02	6.43E-02	21	953
LAPTM5	0.034440682	0.029591875	3.482101616	0.000511926	0.008196999	-1.122343605
CLTA	0.098250063	0.312671161	3.480689636	0.00051461	0.008219598	-1.127191572		3: GO: Cellular Component [Display Chart]�158 input genes in category / 521 annotations before applied cutoff / 20583 genes in category
PLXNC1	0.052666638	0.071584615	3.480137164	0.000515663	0.008219598	-1.129087935			ID	Name	Source	pValue	FDR B&H	FDR B&Y	Bonferroni	Genes from Input	Genes in Annotation
GK	0.026697741	0.018051239	3.440954088	0.000595745	0.009334957	-1.262828505		1	GO:0044433	cytoplasmic vesicle part		4.84E-06	2.52E-03	1.73E-02	2.52E-03	29	1528
PFKM	0.04177741	0.047316642	3.41452466	0.00065615	0.010050856	-1.352196431		2	GO:0005764	lysosome		1.45E-05	2.57E-03	1.76E-02	7.56E-03	18	735
ADTRP	0.080081003	0.1985646	3.389528864	0.00071848	0.010848846	-1.4360926		3	GO:0000323	lytic vacuole		1.48E-05	2.57E-03	1.76E-02	7.70E-03	18	736
TCF4	0.047797286	0.066895667	3.364473036	0.00078645	0.011691968	-1.519581156		4	GO:0099503	secretory vesicle		2.52E-05	2.73E-03	1.87E-02	1.31E-02	22	1074
TMSB4X	0.051409228	1.848898994	3.357548935	0.000806261	0.011919618	-1.542545384		5	GO:0098805	whole membrane		2.62E-05	2.73E-03	1.87E-02	1.37E-02	30	1760
VAC14	0.027044431	0.019573002	3.357820122	0.000805476	0.011919618	-1.541646851		6	GO:0030141	secretory granule		1.56E-04	1.36E-02	9.28E-02	8.15E-02	18	884
RYK	0.060291395	0.11542904	3.323379203	0.000910992	0.013228102	-1.655189127		7	GO:0031226	intrinsic component of plasma membrane		2.21E-04	1.63E-02	1.12E-01	1.15E-01	28	1790
ATOX1	0.101641729	0.390528682	3.310209418	0.000954625	0.013767384	-1.698301509		8	GO:0005887	integral component of plasma membrane		2.51E-04	1.63E-02	1.12E-01	1.31E-01	27	1710
CDC42SE2	0.075598166	0.184117648	3.307854767	0.000962628	0.013828449	-1.705991883		9	GO:1904813	ficolin-1-rich granule lumen		3.94E-04	2.05E-02	1.40E-01	2.05E-01	6	124
ZNRD1	0.030239986	0.026217541	3.307103693	0.000965193	0.013842507	-1.708443782		10	GO:0101002	ficolin-1-rich granule		3.94E-04	2.05E-02	1.40E-01	2.05E-01	6	124
SELENOH	0.079772335	0.21139454	3.304680403	0.000973515	0.013888635	-1.716350931		11	GO:0043235	receptor complex		6.75E-04	3.20E-02	2.18E-01	3.52E-01	12	518
RPS18	0.103468041	1.026366867	3.291724773	0.001019142	0.014270681	-1.758528024		12	GO:0034774	secretory granule lumen		8.78E-04	3.47E-02	2.37E-01	4.58E-01	9	322
ARHGAP10	0.095638082	0.338185787	3.280643787	0.001059731	0.014703072	-1.794472671		13	GO:0044440	endosomal part		9.08E-04	3.47E-02	2.37E-01	4.73E-01	12	536
LOR	0.029434877	0.025346126	3.277935431	0.001069877	0.014766525	-1.803239904		14	GO:0060205	cytoplasmic vesicle lumen		9.58E-04	3.47E-02	2.37E-01	4.99E-01	9	326
SNX10	0.03817875	0.040387626	3.274387559	0.001083303	0.014913004	-1.814713945		15	GO:0031983	vesicle lumen		1.00E-03	3.47E-02	2.37E-01	5.21E-01	9	328
FKBP5	0.049963022	0.075678807	3.258898484	0.001143767	0.015563459	-1.86466314		16	GO:0030659	cytoplasmic vesicle membrane		1.30E-03	3.90E-02	2.66E-01	6.76E-01	15	800
RAB10	0.110519451	0.601278232	3.247417607	0.001190584	0.016076673	-1.901536037		17	GO:0005925	focal adhesion		1.31E-03	3.90E-02	2.66E-01	6.85E-01	10	411
AURKAIP1	0.060081542	0.11946363	3.233569264	0.00124941	0.016743048	-1.945841779		18	GO:0010008	endosome membrane		1.38E-03	3.90E-02	2.66E-01	7.19E-01	11	487
TSEN34	0.024422798	0.017582635	3.227304516	0.001276896	0.017068212	-1.965823594		19	GO:0005924	cell-substrate adherens junction		1.44E-03	3.90E-02	2.66E-01	7.49E-01	10	416
PIM2	0.051121079	0.085160777	3.221746918	0.001301745	0.017313041	-1.983517931		20	GO:0061695	transferase complex, transferring phosphorus-containing groups		1.51E-03	3.90E-02	2.66E-01	7.85E-01	8	281
BMP2K	0.049054702	0.076055525	3.220601315	0.001306922	0.017360118	-1.987161573		21	GO:0030055	cell-substrate junction		1.57E-03	3.90E-02	2.66E-01	8.18E-01	10	421
L3MBTL3	0.040552129	0.049683856	3.204869229	0.001379973	0.018057056	-2.037068944		22	GO:0012506	vesicle membrane		1.69E-03	4.01E-02	2.74E-01	8.82E-01	15	822
DCAF6	0.10013373	0.407904508	3.2023521	0.001392005	0.018126844	-2.045031743		23	GO:0005905	clathrin-coated pit		2.07E-03	4.68E-02	3.20E-01	1.00E+00	4	70
MAD2L2	0.03915114	0.048200645	3.193598937	0.001434603	0.018567515	-2.072673861
RESF1	0.054452168	0.093753585	3.172861477	0.00154037	0.019719711	-2.137864046
CYCS	0.081463143	0.250458569	3.146927075	0.001682752	0.020935644	-2.21880171
TMEM97	0.068650838	0.161945748	3.141801843	0.001712286	0.021154112	-2.234719289
NAPRT	0.037525405	0.044912161	3.139411102	0.001726225	0.021293162	-2.242135526
UAP1	0.025366376	0.019561915	3.13873557	0.001730182	0.021300734	-2.244230061
PPP1R16B	0.059470371	0.121044935	3.136434849	0.001743724	0.02139752	-2.251360272
ARHGAP18	0.047531104	0.07179186	3.12976274	0.001783547	0.021780644	-2.272008771
ST7	0.040943811	0.055603259	3.111787012	0.001895039	0.02284085	-2.327423179
NSMF	0.015894015	0.008738912	3.105467976	0.00193573	0.023158847	-2.34682826
NEK6	0.042305373	0.059238944	3.100958551	0.001965258	0.023459156	-2.360652413
ENO3	0.059813182	0.124061913	3.087205906	0.002057884	0.024372706	-2.402690255
MOB1B	0.063335102	0.142087019	3.077995756	0.00212214	0.024883498	-2.430739881
CLSTN1	0.0480656	0.080090527	3.04243153	0.002387923	0.027246489	-2.538274503
RASSF5	0.026670209	0.024782365	3.024456468	0.002533559	0.028630842	-2.59215572
OPA1	0.041310444	0.05898056	3.021502912	0.002558253	0.028787136	-2.600979001
C12orf57	0.033249175	0.037509024	3.011130377	0.00264673	0.029531932	-2.631897841
LRP8	0.040733618	0.059325788	3.009713717	0.002659029	0.029606831	-2.636112522
KCNMB1	0.030979006	0.035869534	2.998736999	0.002756111	0.03036879	-2.66870277
PFN1	0.088524731	1.157130668	2.994126676	0.002797845	0.03061753	-2.682355896
CCDC28B	0.037983183	0.051571997	2.993387436	0.00280459	0.030642452	-2.68454317
TFRC	0.033783614	0.039095518	2.990206964	0.00283378	0.030901648	-2.693947508
AP2S1	0.069790921	0.199335914	2.989340387	0.002841782	0.030926986	-2.696508177
ALDH1A3	0.020071096	0.013745122	2.976834916	0.002959571	0.031913994	-2.733379247
TMEM9B	0.032251626	0.036543442	2.964803945	0.003077084	0.032880131	-2.768707164
RIPK3	0.017943304	0.011193992	2.963961218	0.003085473	0.032903432	-2.771176462
DNAJC11	0.02217542	0.016973906	2.962444611	0.003100622	0.032998591	-2.775618564
CD207	0.028433452	0.028279508	2.961190011	0.003113206	0.033066115	-2.779291561
RPS19BP1	0.054432446	0.110909015	2.954023545	0.003185983	0.033670411	-2.800242788
SPAG16	0.052111649	0.100747336	2.94756841	0.003252862	0.034240653	-2.819071486
TMPO	0.061909522	0.150686441	2.946447721	0.003264603	0.034330146	-2.822336228
APPL2	0.019788186	0.013704062	2.943776105	0.003292747	0.034489246	-2.83011411
ZNF92	0.024708793	0.02209747	2.93688403	0.003366377	0.035026854	-2.850146831
ISCU	0.096971557	0.891554681	2.928939252	0.003453113	0.035590854	-2.873181785
MICAL1	0.039997197	0.059420858	2.924751071	0.003499652	0.035911237	-2.885300097
LYN	0.073561522	0.232242714	2.924372629	0.003503885	0.035919904	-2.886394257
PRPS2	0.029670023	0.031133242	2.923606249	0.003512472	0.035942309	-2.888609605
SELENOM	0.059133116	0.139328307	2.922044149	0.003530034	0.035979194	-2.893123335
SIAH1	0.043996932	0.073831713	2.907881325	0.00369295	0.037210333	-2.933938369
SLC41A2	0.035982357	0.048303564	2.901282068	0.003771174	0.037783029	-2.952889436
IFNGR2	0.080004971	0.294880798	2.888970123	0.003921155	0.039027455	-2.988131814
MTND4P12	0.010881496	0.00452418	2.887707516	0.003936838	0.039110106	-2.991737592
AP1S2	0.059296862	0.140327964	2.882555275	0.004001429	0.039677406	-3.006435302
TSPAN13	0.032559564	0.040023683	2.879163444	0.004044475	0.039880402	-3.016096957
TAF6	0.020012592	0.015378208	2.874232647	0.004107802	0.040317317	-3.030122303
SLC25A23	0.022022907	0.018215668	2.869506267	0.004169348	0.040732804	-3.043543885
NMRK1	0.04889545	0.093126134	2.868817304	0.00417839	0.040783544	-3.04549852
LRMDA	0.014901567	0.008884849	2.864481149	0.004235702	0.041229057	-3.057789839
HIST1H4I	0.017474501	0.012481241	2.855495622	0.004356745	0.041983182	-3.083201795
RPL13	0.073400588	1.220751884	2.854848529	0.004365582	0.042030129	-3.085028788
RPL21P4	0.0101061	0.004201795	2.851752091	0.004408094	0.04232151	-3.093765566
CKAP2	0.032382944	0.042228337	2.802325282	0.005139489	0.047538035	-3.231956421
TANK	0.086142656	0.405698728	2.801105301	0.005158856	0.047618668	-3.235337101
TBCC	0.039912766	0.06663214	2.784965065	0.005421356	0.049242826	-3.279926065
CDKN2A	0.060250777	0.166355061	2.781631223	0.005477059	0.049536537	-3.289104354
NFU1	0.039240031	0.062570509	2.780679291	0.005493058	0.049596607	-3.29172309
