# Supplementary material for: Genomic programming of IRF4-expressing human Langerhans cells
Source: Nat Commun. 2020 Jan 16;11:313. doi: 10.1038/s41467-019-14125-x (PMC6965086; doi:10.1038/s41467-019-14125-x)
Supplement: Supplementary file 13 — Supplementary Data 9 [file 41467_2019_14125_MOESM13_ESM.csv]

	logFC	AveExpr	t	P.Value	padj	B
BTN3A2	-0.678457076	0.794121691	-21.45729271	3.53E-89	3.74E-85	192.0611758		1: GO: Molecular Function [Display Chart]�977 input genes in category / 1552 annotations before applied cutoff / 19242 genes in category												molecular function
KCNJ2	-0.527330755	0.655811788	-16.38996848	1.28E-55	6.77E-52	115.5605354			ID	Name	Source	pValue	FDR B&H	FDR B&Y	Bonferroni	Genes from Input	Genes in Annotation				ID	Name	pValue	FDR B&H	Genes from Input	Genes in Annotation
CST7	-0.467510371	0.55887716	-14.71108873	7.82E-46	2.76E-42	93.26804277		1	GO:0003723	RNA binding		5.32E-33	8.26E-30	6.55E-29	8.26E-30	225	1973			1	GO:0003723	RNA binding	5.32E-33	8.26E-30	225	1973
NFE2L2	-0.398876331	0.436036792	-13.33176349	2.22E-38	4.70E-35	76.30493932		2	GO:0044877	protein-containing complex binding		4.12E-12	2.26E-09	1.79E-08	6.39E-09	128	1357			2	GO:0044877	protein-containing complex binding	4.12E-12	2.26E-09	128	1357
ARL4C	-0.435314113	0.623416895	-13.21184533	9.27E-38	1.64E-34	74.89135684		3	GO:0051082	unfolded protein binding		4.37E-12	2.26E-09	1.79E-08	6.78E-09	30	134			25	GO:0032395	MHC class II receptor activity	2.97E-06	1.85E-04	6	10
HMG20B	-0.382714146	0.433264828	-12.61694702	9.64E-35	1.46E-31	68.02896296		4	GO:0045296	cadherin binding		3.15E-11	1.22E-08	9.70E-08	4.90E-08	49	338
PMAIP1	-0.295069626	0.232357059	-12.00524699	9.35E-32	1.10E-28	61.23939796		5	GO:0042802	identical protein binding		1.18E-09	3.67E-07	2.91E-06	1.83E-06	161	1995			biological process
FTH1	-0.370318966	1.007647402	-11.71276799	2.27E-30	2.41E-27	58.09094438		6	GO:0017111	nucleoside-triphosphatase activity		4.05E-09	9.38E-07	7.43E-06	6.29E-06	123	1431			1	GO:0044403	symbiotic process	1.17E-26	5.52E-23	125	911
ITM2C	-0.358723436	0.428455982	-11.66619781	3.75E-30	3.32E-27	57.5955649		7	GO:0016887	ATPase activity		5.00E-09	9.38E-07	7.43E-06	7.76E-06	65	596			5	GO:0034097	response to cytokine	9.77E-17	1.52E-13	132	1287
SWAP70	-0.379250441	0.57779812	-11.67214079	3.52E-30	3.32E-27	57.65869076		8	GO:0016462	pyrophosphatase activity		5.58E-09	9.38E-07	7.43E-06	8.65E-06	126	1485			9	GO:0006518	peptide metabolic process	4.82E-15	4.16E-12	103	940
TXNRD1	-0.312342161	0.303521341	-11.39064249	7.08E-29	5.36E-26	54.69809514		9	GO:0016817	hydrolase activity, acting on acid anhydrides		6.04E-09	9.38E-07	7.43E-06	9.38E-06	126	1487			12	GO:0080134	regulation of response to stress	1.39E-14	8.98E-12	152	1672
CADM1	-0.376007549	0.685277276	-11.38293311	7.68E-29	5.43E-26	54.61786383		10	GO:0016818	hydrolase activity, acting on acid anhydrides, in phosphorus-containing anhydrides		6.04E-09	9.38E-07	7.43E-06	9.38E-06	126	1487
MT-ND3	-0.374660673	0.880033984	-11.3337684	1.29E-28	8.54E-26	54.10727986		11	GO:0050839	cell adhesion molecule binding		2.16E-08	3.05E-06	2.42E-05	3.36E-05	58	525
MAP4K4	-0.379851822	0.613833593	-11.32074929	1.48E-28	9.21E-26	53.97238484		12	GO:0003682	chromatin binding		4.04E-08	5.22E-06	4.14E-05	6.26E-05	65	629
TXN	-0.230673971	1.581649296	-11.14160524	9.58E-28	5.64E-25	52.12947713		13	GO:0042623	ATPase activity, coupled		1.40E-07	1.67E-05	1.33E-04	2.18E-04	39	308
LRRFIP1	-0.35539745	0.673671629	-10.68042253	1.05E-25	5.86E-23	47.50000027		14	GO:0035639	purine ribonucleoside triphosphate binding		2.17E-07	2.41E-05	1.91E-04	3.37E-04	142	1841
NFKB1	-0.268274711	0.261483726	-10.45460843	9.85E-25	5.22E-22	45.29431161		15	GO:0017076	purine nucleotide binding		3.15E-07	3.26E-05	2.58E-04	4.88E-04	148	1951
TALDO1	-0.34500197	0.676369937	-10.40092438	1.67E-24	8.41E-22	44.77591242		16	GO:0032555	purine ribonucleotide binding		7.42E-07	7.20E-05	5.70E-04	1.15E-03	145	1930
TENT5A	-0.256568101	0.230716512	-10.31785952	3.75E-24	1.80E-21	43.97834136		17	GO:0005524	ATP binding		1.04E-06	9.49E-05	7.52E-04	1.61E-03	117	1485
CCL22	-0.366567498	0.748247214	-10.29985276	4.46E-24	2.06E-21	43.8061738		18	GO:0032553	ribonucleotide binding		1.22E-06	9.94E-05	7.88E-04	1.90E-03	145	1947
SPG7	-0.31515273	0.43888335	-10.25343293	6.99E-24	3.09E-21	43.36354242		19	GO:0004812	aminoacyl-tRNA ligase activity		1.28E-06	9.94E-05	7.88E-04	1.99E-03	12	44
TKT	-0.2942642	0.372167816	-10.16434136	1.65E-23	6.99E-21	42.51887853		20	GO:0016875	ligase activity, forming carbon-oxygen bonds		1.28E-06	9.94E-05	7.88E-04	1.99E-03	12	44
FABP5	-0.307770418	0.400781139	-10.01755769	6.68E-23	2.72E-20	41.14123375		21	GO:0003725	double-stranded RNA binding		1.53E-06	1.13E-04	8.93E-04	2.37E-03	16	78
TMEM14C	-0.333450818	0.651537191	-9.975212253	9.98E-23	3.92E-20	40.74704682		22	GO:0030554	adenyl nucleotide binding		1.78E-06	1.26E-04	9.97E-04	2.77E-03	121	1566
RALA	-0.290946969	0.373677269	-9.852753419	3.15E-22	1.19E-19	39.61531616		23	GO:0032559	adenyl ribonucleotide binding		2.10E-06	1.41E-04	1.12E-03	3.26E-03	120	1555
ANXA2	-0.302082878	0.986192897	-9.472663503	1.03E-20	3.66E-18	36.18098007		24	GO:0008144	drug binding		2.18E-06	1.41E-04	1.12E-03	3.39E-03	134	1785
HLA-DRB1	-0.255519827	1.266378382	-9.447947439	1.29E-20	4.38E-18	35.96178787		25	GO:0032395	MHC class II receptor activity		2.97E-06	1.85E-04	1.46E-03	4.61E-03	6	10
TBC1D4	-0.316584726	0.605860947	-9.445366844	1.32E-20	4.38E-18	35.93893133		26	GO:0042393	histone binding		4.56E-06	2.72E-04	2.16E-03	7.07E-03	27	203
PSAP	-0.267477921	0.355727313	-9.201383688	1.16E-19	3.73E-17	33.80301167		27	GO:0019904	protein domain specific binding		6.88E-06	3.95E-04	3.13E-03	1.07E-02	72	833
RAB12	-0.252098843	0.32114498	-9.130667155	2.16E-19	6.55E-17	33.19323941		28	GO:0042803	protein homodimerization activity		1.25E-05	6.95E-04	5.51E-03	1.95E-02	83	1018
MFSD12	-0.22515623	0.238743331	-8.95818082	9.65E-19	2.84E-16	31.72357779		29	GO:0042277	peptide binding		1.55E-05	8.07E-04	6.40E-03	2.40E-02	44	441
SLFN5	-0.202610829	0.188806048	-8.936406608	1.16E-18	3.21E-16	31.53983688		30	GO:0003697	single-stranded DNA binding		1.56E-05	8.07E-04	6.40E-03	2.42E-02	19	124
GLS	-0.308971214	0.761657971	-8.93958413	1.13E-18	3.21E-16	31.56662529		31	GO:0045182	translation regulator activity		1.91E-05	9.54E-04	7.56E-03	2.96E-02	21	148
SQSTM1	-0.285552764	1.030931143	-8.892031802	1.70E-18	4.51E-16	31.16662408		32	GO:0030234	enzyme regulator activity		2.11E-05	9.78E-04	7.75E-03	3.28E-02	87	1096
NAA25	-0.258580736	0.367539482	-8.824213036	3.03E-18	7.84E-16	30.59946231		33	GO:0140030	modification-dependent protein binding		2.11E-05	9.78E-04	7.75E-03	3.28E-02	21	149
TNNT2	-0.221316815	0.249015042	-8.722549753	7.16E-18	1.81E-15	29.75658512		34	GO:0140097	catalytic activity, acting on DNA		2.14E-05	9.78E-04	7.75E-03	3.33E-02	38	364
FAM129A	-0.292782922	0.675536609	-8.682127587	1.00E-17	2.42E-15	29.42389717		35	GO:0033218	amide binding		3.79E-05	1.66E-03	1.32E-02	5.88E-02	48	515
ELL2	-0.228664692	0.269128722	-8.645802823	1.36E-17	3.21E-15	29.12612247		36	GO:0051087	chaperone binding		3.85E-05	1.66E-03	1.32E-02	5.98E-02	17	110
MT-ATP8	-0.265063957	0.455167646	-8.607515748	1.87E-17	4.31E-15	28.81348286		37	GO:0008234	cysteine-type peptidase activity		4.32E-05	1.81E-03	1.44E-02	6.71E-02	61	711
EIF2S2	-0.257416545	0.405010446	-8.569793926	2.56E-17	5.77E-15	28.50668629		38	GO:0003730	mRNA 3'-UTR binding		8.43E-05	3.38E-03	2.68E-02	1.31E-01	15	95
RGS1	-0.293160122	0.680415796	-8.539982417	3.27E-17	7.23E-15	28.26508821		39	GO:0003727	single-stranded RNA binding		8.63E-05	3.38E-03	2.68E-02	1.34E-01	16	106
RAB13	-0.237111153	0.344107463	-8.414049339	9.19E-17	1.99E-14	27.2529276		40	GO:0023026	MHC class II protein complex binding		8.71E-05	3.38E-03	2.68E-02	1.35E-01	6	16
HLA-DQB1	-0.274407334	0.9442404	-8.364768427	1.37E-16	2.91E-14	26.86056023		41	GO:0070087	chromo shadow domain binding		9.13E-05	3.38E-03	2.68E-02	1.42E-01	4	6
FTL	-0.103468592	1.721282118	-8.249035045	3.48E-16	7.09E-14	25.94735732		42	GO:0098631	cell adhesion mediator activity		9.14E-05	3.38E-03	2.68E-02	1.42E-01	12	65
ZNF121	-0.264100588	0.54277841	-8.182031794	5.94E-16	1.19E-13	25.42396558		43	GO:0004386	helicase activity		9.54E-05	3.44E-03	2.73E-02	1.48E-01	22	177
PGD	-0.197031624	0.222388487	-8.115891527	1.00E-15	1.97E-13	24.9111391		44	GO:0008134	transcription factor binding		1.09E-04	3.84E-03	3.04E-02	1.69E-01	62	750
TMEM123	-0.279778374	0.681099178	-8.086607875	1.26E-15	2.43E-13	24.68530043		45	GO:0003735	structural constituent of ribosome		1.21E-04	4.16E-03	3.30E-02	1.88E-01	24	205
GPM6A	-0.256312434	1.003829606	-8.013190432	2.24E-15	4.24E-13	24.12238333		46	GO:0031072	heat shock protein binding		1.27E-04	4.16E-03	3.30E-02	1.97E-01	19	144
CLDND1	-0.188701493	0.210036877	-8.009694975	2.30E-15	4.28E-13	24.09569974		47	GO:0043021	ribonucleoprotein complex binding		1.27E-04	4.16E-03	3.30E-02	1.98E-01	20	156
TES	-0.208973842	0.262827409	-7.958414334	3.43E-15	6.27E-13	23.70546144		48	GO:0042289	MHC class II protein binding		1.29E-04	4.16E-03	3.30E-02	2.00E-01	6	17
LDHA	-0.220481467	0.314913356	-7.949996629	3.66E-15	6.49E-13	23.64162362		49	GO:0090079	translation regulator activity, nucleic acid binding		1.51E-04	4.77E-03	3.78E-02	2.34E-01	16	111
RPS2	-0.263167659	0.673189553	-7.949527456	3.68E-15	6.49E-13	23.63806735		50	GO:0003964	RNA-directed DNA polymerase activity		1.68E-04	5.20E-03	4.12E-02	2.60E-01	16	112
MTRNR2L12	-0.153775937	1.449257395	-7.941207203	3.92E-15	6.81E-13	23.57503295
LYST	-0.254816936	0.501656336	-7.878624201	6.35E-15	1.09E-12	23.102846
ANXA1	-0.21589426	0.314119732	-7.711421204	2.27E-14	3.81E-12	21.85817158		2: GO: Biological Process [Display Chart]�977 input genes in category / 7770 annotations before applied cutoff / 20145 genes in category
RPS29	-0.217083676	1.191877814	-7.706133301	2.36E-14	3.91E-12	21.81920937			ID	Name	Source	pValue	FDR B&H	FDR B&Y	Bonferroni	Genes from Input	Genes in Annotation
BCAT1	-0.131816787	0.097518415	-7.638935769	3.90E-14	6.37E-12	21.32623491		1	GO:0044403	symbiotic process		1.17E-26	5.52E-23	5.26E-22	9.08E-23	125	911
CYTH1	-0.244196505	0.484021381	-7.62064193	4.48E-14	7.19E-12	21.19271833		2	GO:0016032	viral process		1.42E-26	5.52E-23	5.26E-22	1.10E-22	120	853
HNRNPA3	-0.232784449	0.416318993	-7.617884187	4.57E-14	7.23E-12	21.17261675		3	GO:0016071	mRNA metabolic process		1.70E-25	4.40E-22	4.20E-21	1.32E-21	122	901
CCR7	-0.213125058	1.2423203	-7.487494431	1.20E-13	1.87E-11	20.22987301		4	GO:0044419	interspecies interaction between organisms		4.49E-25	8.71E-22	8.31E-21	3.49E-21	126	960
FILIP1L	-0.189011896	0.23718397	-7.47711995	1.29E-13	1.96E-11	20.15551088		5	GO:0034097	response to cytokine		9.77E-17	1.52E-13	1.45E-12	7.60E-13	132	1287
DUSP5	-0.221107553	0.384184133	-7.412741608	2.07E-13	3.09E-11	19.69619818		6	GO:0006457	protein folding		3.06E-16	3.70E-13	3.53E-12	2.38E-12	46	234
HLA-DQB2	-0.219202645	0.383389633	-7.390261297	2.44E-13	3.59E-11	19.5366788		7	GO:0006402	mRNA catabolic process		3.33E-16	3.70E-13	3.53E-12	2.59E-12	60	377
DNAJA1	-0.242757654	0.531546777	-7.38434855	2.54E-13	3.69E-11	19.49479691		8	GO:0006401	RNA catabolic process		2.86E-15	2.78E-12	2.65E-11	2.22E-11	62	417
CD58	-0.179114665	0.21893539	-7.348650475	3.29E-13	4.72E-11	19.24259749		9	GO:0006518	peptide metabolic process		4.82E-15	4.16E-12	3.97E-11	3.74E-11	103	940
MAFG	-0.144757554	0.14324169	-7.315584717	4.18E-13	5.90E-11	19.01000825		10	GO:0071345	cellular response to cytokine stimulus		8.95E-15	6.95E-12	6.63E-11	6.95E-11	120	1188
SOD2	-0.198560212	0.302955037	-7.229789349	7.71E-13	1.08E-10	18.41106346		11	GO:0043043	peptide biosynthetic process		1.21E-14	8.52E-12	8.13E-11	9.38E-11	91	791
HLA-DRB5	-0.244973343	0.719127072	-7.227507847	7.84E-13	1.08E-10	18.39522591		12	GO:0080134	regulation of response to stress		1.39E-14	8.98E-12	8.57E-11	1.08E-10	152	1672
OTULIN	-0.154160682	0.163463657	-7.219093696	8.32E-13	1.13E-10	18.33685746		13	GO:0034655	nucleobase-containing compound catabolic process		4.16E-14	2.49E-11	2.37E-10	3.23E-10	72	562
SLC7A11	-0.232644247	0.482636729	-7.19936414	9.57E-13	1.28E-10	18.2002432		14	GO:0006414	translational elongation		8.66E-14	4.49E-11	4.28E-10	6.73E-10	87	764
CYFIP2	-0.140234879	0.132566735	-7.163608695	1.23E-12	1.62E-10	17.9535484		15	GO:0006412	translation		8.66E-14	4.49E-11	4.28E-10	6.73E-10	87	764
CHMP4B	-0.21000739	0.368079402	-7.163359102	1.24E-12	1.62E-10	17.95183035		16	GO:0006886	intracellular protein transport		1.52E-13	7.36E-11	7.02E-10	1.18E-09	140	1536
ERCC6	-0.165561422	0.193222008	-7.133332177	1.53E-12	1.97E-10	17.74555133		17	GO:0046700	heterocycle catabolic process		1.71E-13	7.81E-11	7.45E-10	1.33E-09	75	616
ARAP2	-0.22323599	0.446091267	-7.097876466	1.96E-12	2.47E-10	17.50301901		18	GO:0044265	cellular macromolecule catabolic process		2.48E-13	1.07E-10	1.02E-09	1.93E-09	117	1201
MTHFR	-0.129825505	0.118107998	-6.964541507	4.93E-12	6.08E-10	16.60106444		19	GO:0008380	RNA splicing		3.99E-13	1.63E-10	1.55E-09	3.10E-09	63	476
S100A11	-0.226350108	0.547594611	-6.957713385	5.17E-12	6.30E-10	16.55530589		20	GO:0043603	cellular amide metabolic process		4.19E-13	1.63E-10	1.55E-09	3.25E-09	118	1225
VMO1	-0.138990174	0.132211361	-6.949469424	5.47E-12	6.59E-10	16.50011513		21	GO:0019439	aromatic compound catabolic process		4.58E-13	1.69E-10	1.62E-09	3.56E-09	75	628
YWHAQ	-0.150538826	0.171039417	-6.940047469	5.84E-12	6.95E-10	16.43711311		22	GO:0044270	cellular nitrogen compound catabolic process		5.34E-13	1.89E-10	1.80E-09	4.15E-09	74	617
FAM49A	-0.193422384	0.315706794	-6.934554194	6.06E-12	7.14E-10	16.40041804		23	GO:0006397	mRNA processing		7.32E-13	2.47E-10	2.36E-09	5.68E-09	69	557
MT-ND2	-0.207732008	1.134752189	-6.932046124	6.17E-12	7.18E-10	16.38367318		24	GO:0006413	translational initiation		1.27E-12	4.12E-10	3.93E-09	9.88E-09	37	198
CARD16	-0.110800515	0.090403193	-6.897401311	7.81E-12	9.00E-10	16.15295171		25	GO:1901361	organic cyclic compound catabolic process		1.36E-12	4.22E-10	4.03E-09	1.06E-08	77	668
HLA-E	-0.231449047	0.832711207	-6.869635691	9.44E-12	1.08E-09	15.96882545		26	GO:0043604	amide biosynthetic process		1.59E-12	4.74E-10	4.52E-09	1.23E-08	96	930
TMEM14B	-0.220424336	0.49707295	-6.862234943	9.93E-12	1.12E-09	15.91986535		27	GO:0045047	protein targeting to ER		2.66E-12	7.27E-10	6.93E-09	2.06E-08	28	120
RAMP1	-0.229336205	0.561314138	-6.841050829	1.15E-11	1.28E-09	15.7799943		28	GO:0000398	mRNA splicing, via spliceosome		2.73E-12	7.27E-10	6.93E-09	2.12E-08	54	388
RPS24	-0.222809857	0.899685592	-6.813877945	1.38E-11	1.52E-09	15.6011758		29	GO:0000377	RNA splicing, via transesterification reactions with bulged adenosine as nucleophile		2.73E-12	7.27E-10	6.93E-09	2.12E-08	54	388
ACOT7	-0.197414467	0.359217137	-6.766975089	1.89E-11	2.06E-09	15.29409157		30	GO:1903311	regulation of mRNA metabolic process		2.81E-12	7.27E-10	6.93E-09	2.18E-08	50	342
NCL	-0.227948354	0.645005613	-6.669228012	3.62E-11	3.91E-09	14.66052807		31	GO:0080135	regulation of cellular response to stress		3.16E-12	7.93E-10	7.56E-09	2.46E-08	87	815
Sep-11	-0.152542725	0.18845713	-6.65165194	4.06E-11	4.31E-09	14.54752618		32	GO:0009607	response to biotic stimulus		3.56E-12	8.64E-10	8.24E-09	2.77E-08	142	1633
REL	-0.217582912	1.005133064	-6.6472625	4.18E-11	4.39E-09	14.51934897		33	GO:0000375	RNA splicing, via transesterification reactions		3.71E-12	8.74E-10	8.34E-09	2.88E-08	54	391
GADD45GIP1	-0.176595242	0.285578946	-6.643585321	4.29E-11	4.45E-09	14.49575746		34	GO:0009057	macromolecule catabolic process		4.78E-12	1.09E-09	1.04E-08	3.71E-08	130	1453
RASSF4	-0.215412977	0.532690756	-6.606648671	5.46E-11	5.57E-09	14.25946702		35	GO:0072599	establishment of protein localization to endoplasmic reticulum		6.22E-12	1.38E-09	1.32E-08	4.84E-08	28	124
FNBP1	-0.219846188	0.574603213	-6.583167204	6.37E-11	6.43E-09	14.10989742		36	GO:0051707	response to other organism		8.04E-12	1.74E-09	1.66E-08	6.25E-08	139	1604
JUNB	-0.142015328	0.173088315	-6.551404816	7.84E-11	7.84E-09	13.90838005		37	GO:0043207	response to external biotic stimulus		8.80E-12	1.85E-09	1.76E-08	6.84E-08	139	1606
MT-ND6	-0.213326775	0.929908053	-6.525894824	9.25E-11	9.16E-09	13.74719705		38	GO:0031329	regulation of cellular catabolic process		1.68E-11	3.44E-09	3.28E-08	1.31E-07	89	869
AOC1	-0.22079256	0.804006639	-6.502881219	1.07E-10	1.05E-08	13.6022966		39	GO:0033043	regulation of organelle organization		2.03E-11	4.05E-09	3.86E-08	1.58E-07	124	1391
MT-ATP6	-0.180501796	1.167265325	-6.471243956	1.32E-10	1.28E-08	13.40388814		40	GO:0033365	protein localization to organelle		3.11E-11	6.04E-09	5.76E-08	2.42E-07	124	1400
RPL37A	-0.215795827	0.822826827	-6.459187519	1.42E-10	1.37E-08	13.32851853		41	GO:0043900	regulation of multi-organism process		3.64E-11	6.90E-09	6.58E-08	2.83E-07	85	825
A2M	-0.109833832	0.094266528	-6.448157579	1.53E-10	1.46E-08	13.2596823		42	GO:0090150	establishment of protein localization to membrane		3.84E-11	6.94E-09	6.62E-08	2.98E-07	49	355
Mar-06	-0.193537822	0.406889317	-6.406243708	2.00E-10	1.89E-08	12.99911843		43	GO:0009894	regulation of catabolic process		3.84E-11	6.94E-09	6.62E-08	2.98E-07	100	1042
PARP4	-0.151154165	0.209562024	-6.380818984	2.35E-10	2.20E-08	12.84184499		44	GO:0000956	nuclear-transcribed mRNA catabolic process		4.57E-11	8.08E-09	7.70E-08	3.55E-07	36	212
TNFAIP2	-0.205935045	0.485700388	-6.363428224	2.62E-10	2.44E-08	12.73460928		45	GO:0002252	immune effector process		4.76E-11	8.22E-09	7.84E-08	3.70E-07	119	1332
CYP1B1	-0.176089304	0.278288878	-6.331181489	3.22E-10	2.96E-08	12.53650118		46	GO:0072594	establishment of protein localization to organelle		5.69E-11	9.61E-09	9.17E-08	4.42E-07	69	612
PTPN1	-0.181658991	0.343910914	-6.296141272	4.01E-10	3.66E-08	12.32231211		47	GO:0072657	protein localization to membrane		8.94E-11	1.48E-08	1.41E-07	6.94E-07	74	686
PSME1	-0.196284347	0.472587349	-6.214661564	6.67E-10	6.04E-08	11.8286116		48	GO:0000184	nuclear-transcribed mRNA catabolic process, nonsense-mediated decay		9.42E-11	1.53E-08	1.45E-07	7.32E-07	26	120
FAM107B	-0.195406403	0.439161118	-6.211946973	6.78E-10	6.09E-08	11.81226841		49	GO:0045087	innate immune response		1.00E-10	1.59E-08	1.52E-07	7.78E-07	99	1045
SET	-0.189859516	0.405429373	-6.208513679	6.93E-10	6.17E-08	11.79160796		50	GO:0070972	protein localization to endoplasmic reticulum		1.24E-10	1.93E-08	1.84E-07	9.63E-07	29	149
RALBP1	-0.152143206	0.228820501	-6.204409263	7.11E-10	6.28E-08	11.76692314
GOLGB1	-0.204864871	0.531270115	-6.183031207	8.11E-10	7.11E-08	11.63860162		3: GO: Cellular Component [Display Chart]�981 input genes in category / 1017 annotations before applied cutoff / 20583 genes in category
IFI6	-0.100457465	0.089311829	-6.170821229	8.75E-10	7.60E-08	11.56550006			ID	Name	Source	pValue	FDR B&H	FDR B&Y	Bonferroni	Genes from Input	Genes in Annotation
VIM	-0.20140234	1.016349791	-6.163865597	9.13E-10	7.87E-08	11.5239178		1	GO:0030055	cell-substrate junction		7.47E-15	4.51E-12	3.38E-11	7.60E-12	61	421
NFE2L1	-0.13333916	0.168867932	-6.160763623	9.31E-10	7.93E-08	11.5053879		2	GO:0005925	focal adhesion		8.86E-15	4.51E-12	3.38E-11	9.01E-12	60	411
RNF145	-0.192696109	0.455841099	-6.159976311	9.35E-10	7.93E-08	11.50068623		3	GO:0005924	cell-substrate adherens junction		1.54E-14	5.23E-12	3.92E-11	1.57E-11	60	416
GRAMD1A	-0.133247819	0.169956265	-6.144882065	1.03E-09	8.63E-08	11.41065688		4	GO:0048770	pigment granule		5.87E-13	1.19E-10	8.95E-10	5.97E-10	27	107
PPP1R15B	-0.118625604	0.128033632	-6.138659403	1.07E-09	8.90E-08	11.373603		5	GO:0042470	melanosome		5.87E-13	1.19E-10	8.95E-10	5.97E-10	27	107
ARID1B	-0.182283751	0.364227736	-6.130796649	1.12E-09	9.26E-08	11.32683396		6	GO:0044451	nucleoplasm part		2.81E-12	4.77E-10	3.58E-09	2.86E-09	112	1191
BIRC3	-0.113423983	1.612703334	-6.116100021	1.22E-09	1.01E-07	11.23956857		7	GO:0070161	anchoring junction		3.38E-11	4.91E-09	3.68E-08	3.43E-08	66	575
RPS3A	-0.20215321	0.704823664	-6.112198443	1.25E-09	1.01E-07	11.21643528		8	GO:0016604	nuclear body		4.33E-11	5.51E-09	4.13E-08	4.41E-08	82	799
RGS10	-0.179847515	0.351835227	-6.100704546	1.34E-09	1.08E-07	11.14836709		9	GO:0005681	spliceosomal complex		5.67E-11	6.41E-09	4.81E-08	5.77E-08	33	186
CRIP1	-0.20559487	0.691411512	-6.086776584	1.46E-09	1.17E-07	11.06604734		10	GO:0005764	lysosome		6.62E-11	6.53E-09	4.90E-08	6.73E-08	77	735
PADI2	-0.094636891	0.078405622	-6.066150183	1.66E-09	1.31E-07	10.94446591		11	GO:0000323	lytic vacuole		7.06E-11	6.53E-09	4.90E-08	7.18E-08	77	736
EIF5B	-0.191567238	0.44649109	-6.05981546	1.72E-09	1.35E-07	10.90720496		12	GO:0005912	adherens junction		8.14E-11	6.72E-09	5.04E-08	8.27E-08	64	560
SH3KBP1	-0.205853176	0.703677985	-6.024623638	2.13E-09	1.65E-07	10.70088067		13	GO:0016607	nuclear speck		8.58E-11	6.72E-09	5.04E-08	8.73E-08	52	406
FLNA	-0.122875177	0.152189688	-6.010988408	2.32E-09	1.77E-07	10.62124686		14	GO:0022626	cytosolic ribosome		1.62E-10	1.18E-08	8.83E-08	1.65E-07	27	134
SCAF11	-0.201658958	0.564126287	-6.01094269	2.32E-09	1.77E-07	10.62098014		15	GO:1902494	catalytic complex		2.62E-10	1.78E-08	1.33E-07	2.67E-07	128	1536
KYNU	-0.180490403	0.39631913	-5.970805571	2.95E-09	2.23E-07	10.38756659		16	GO:0005682	U5 snRNP		1.38E-09	8.76E-08	6.57E-07	1.40E-06	26	137
PRRC2C	-0.194508827	0.517576007	-5.963052404	3.09E-09	2.32E-07	10.34265047		17	GO:0098805	whole membrane		2.77E-09	1.66E-07	1.25E-06	2.82E-06	138	1760
SOD1	-0.179689154	0.387137352	-5.955176434	3.24E-09	2.42E-07	10.29707988		18	GO:0044437	vacuolar part		3.46E-09	1.96E-07	1.47E-06	3.52E-06	61	572
CXCR4	-0.179353784	0.393656272	-5.951262575	3.31E-09	2.46E-07	10.27445552		19	GO:0005765	lysosomal membrane		9.53E-09	5.10E-07	3.83E-06	9.69E-06	44	359
HLA-DQA1	-0.185846637	1.073829117	-5.915959608	4.09E-09	2.99E-07	10.07102488		20	GO:0098852	lytic vacuole membrane		1.04E-08	5.27E-07	3.96E-06	1.06E-05	44	360
EIF3A	-0.201386897	0.625976253	-5.894858645	4.63E-09	3.34E-07	9.949983333		21	GO:0042611	MHC protein complex		1.09E-08	5.28E-07	3.96E-06	1.11E-05	11	26
HLA-DPA1	-0.128766457	1.446718808	-5.858045086	5.76E-09	4.12E-07	9.739797573		22	GO:0098562	cytoplasmic side of membrane		1.21E-08	5.59E-07	4.20E-06	1.23E-05	30	194
CCNI	-0.187621968	0.494182635	-5.839888708	6.41E-09	4.56E-07	9.636597145		23	GO:0005774	vacuolar membrane		1.56E-08	6.88E-07	5.16E-06	1.58E-05	48	417
IER3	-0.122096932	0.156377953	-5.832528777	6.69E-09	4.73E-07	9.594850591		24	GO:0044433	cytoplasmic vesicle part		3.19E-08	1.35E-06	1.01E-05	3.24E-05	120	1528
C19orf12	-0.144459458	0.228139525	-5.81669168	7.34E-09	5.15E-07	9.505190865		25	GO:0097525	spliceosomal snRNP complex		1.09E-07	4.43E-06	3.33E-05	1.11E-04	27	179
PABPC1	-0.138231753	1.37299212	-5.810954643	7.59E-09	5.29E-07	9.472768801		26	GO:0071013	catalytic step 2 spliceosome		1.18E-07	4.44E-06	3.33E-05	1.20E-04	18	87
EEF1A1	-0.109818453	1.501844254	-5.799570796	8.11E-09	5.62E-07	9.408525081		27	GO:0001726	ruffle		1.18E-07	4.44E-06	3.33E-05	1.20E-04	28	191
SPTY2D1	-0.105469424	0.112324346	-5.767688707	9.76E-09	6.68E-07	9.229242065		28	GO:0044445	cytosolic part		1.97E-07	7.17E-06	5.38E-05	2.01E-04	36	293
SMARCA5	-0.168358246	0.345936702	-5.76545931	9.89E-09	6.72E-07	9.2167408		29	GO:0030532	small nuclear ribonucleoprotein complex		2.17E-07	7.60E-06	5.70E-05	2.20E-04	27	185
BHLHE40	-0.111910214	0.132347939	-5.754864423	1.05E-08	7.10E-07	9.157393494		30	GO:0042613	MHC class II protein complex		2.37E-07	8.02E-06	6.02E-05	2.41E-04	8	16
ALDH1B1	-0.143856897	0.237186867	-5.690178359	1.53E-08	1.02E-06	8.797319008		31	GO:0048471	perinuclear region of cytoplasm		2.55E-07	8.37E-06	6.28E-05	2.60E-04	73	825
PNN	-0.161133829	0.323471412	-5.686531968	1.56E-08	1.03E-06	8.777137351		32	GO:1990904	ribonucleoprotein complex		2.96E-07	9.25E-06	6.94E-05	3.01E-04	115	1508
RO60	-0.140560479	0.231896764	-5.653293723	1.88E-08	1.24E-06	8.593744842		33	GO:0005840	ribosome		3.00E-07	9.25E-06	6.94E-05	3.05E-04	36	298
AC015802.6	-0.072834252	0.054411084	-5.649735951	1.92E-08	1.26E-06	8.574175769		34	GO:0000974	Prp19 complex		4.02E-07	1.20E-05	9.03E-05	4.09E-04	18	94
CRTAM	-0.068213057	0.045870791	-5.619243947	2.29E-08	1.49E-06	8.406942316		35	GO:0009898	cytoplasmic side of plasma membrane		4.16E-07	1.21E-05	9.06E-05	4.23E-04	25	168
SON	-0.186277514	0.568864445	-5.613441381	2.36E-08	1.53E-06	8.375216329		36	GO:0044391	ribosomal subunit		4.31E-07	1.22E-05	9.14E-05	4.39E-04	29	215
ITSN2	-0.140063668	0.233423285	-5.592555463	2.66E-08	1.71E-06	8.26128092		37	GO:0030141	secretory granule		4.48E-07	1.23E-05	9.25E-05	4.56E-04	76	884
HLA-DOB	-0.097384252	0.102812986	-5.582525917	2.81E-08	1.80E-06	8.20671311		38	GO:0071556	integral component of lumenal side of endoplasmic reticulum membrane		5.05E-07	1.32E-05	9.89E-05	5.14E-04	10	29
CD83	-0.193000738	0.708615955	-5.576740744	2.91E-08	1.85E-06	8.175280387		39	GO:0098553	lumenal side of endoplasmic reticulum membrane		5.05E-07	1.32E-05	9.89E-05	5.14E-04	10	29
CHD2	-0.13485861	0.221821782	-5.520148963	3.99E-08	2.49E-06	7.869447242		40	GO:0097478	leaflet of membrane bilayer		6.99E-07	1.69E-05	1.26E-04	7.10E-04	61	663
PPIA	-0.183653976	0.780524308	-5.509557918	4.23E-08	2.62E-06	7.812543594		41	GO:0098552	side of membrane		6.99E-07	1.69E-05	1.26E-04	7.10E-04	61	663
ACSL4	-0.103165469	0.118078492	-5.506758529	4.30E-08	2.65E-06	7.797520532		42	GO:0120114	Sm-like protein family complex		7.02E-07	1.69E-05	1.26E-04	7.14E-04	27	196
DYNC1I2	-0.127040092	0.193141732	-5.483398499	4.90E-08	3.00E-06	7.672443539		43	GO:0017101	aminoacyl-tRNA synthetase multienzyme complex		7.29E-07	1.69E-05	1.26E-04	7.41E-04	7	13
YARS	-0.092733223	0.096510194	-5.467157826	5.36E-08	3.25E-06	7.585786656		44	GO:0034663	endoplasmic reticulum chaperone complex		7.29E-07	1.69E-05	1.26E-04	7.41E-04	7	13
ACVR1C	-0.12434815	0.185218798	-5.458721562	5.61E-08	3.38E-06	7.540869895		45	GO:0005739	mitochondrion		8.08E-07	1.83E-05	1.37E-04	8.22E-04	134	1865
PRPF38B	-0.159978454	0.344989763	-5.455267655	5.72E-08	3.43E-06	7.522499661		46	GO:0043209	myelin sheath		1.26E-06	2.79E-05	2.09E-04	1.28E-03	28	214
MAST4	-0.13943346	0.264475636	-5.450720717	5.87E-08	3.49E-06	7.498332967		47	GO:0005844	polysome		1.60E-06	3.47E-05	2.60E-04	1.63E-03	16	83
BAX	-0.130388925	0.219320494	-5.440918859	6.19E-08	3.63E-06	7.44630254		48	GO:0005770	late endosome		1.74E-06	3.70E-05	2.77E-04	1.77E-03	32	268
RDX	-0.144594432	0.265186964	-5.442121283	6.15E-08	3.63E-06	7.452680431		49	GO:0022625	cytosolic large ribosomal subunit		1.79E-06	3.71E-05	2.78E-04	1.82E-03	14	65
LUC7L3	-0.172354422	0.444254339	-5.441530007	6.17E-08	3.63E-06	7.449544019		50	GO:0031252	cell leading edge		2.21E-06	4.50E-05	3.38E-04	2.25E-03	45	449
ANP32B	-0.125311768	0.191034572	-5.428666166	6.62E-08	3.84E-06	7.381389054
FYB1	-0.083028174	0.074770122	-5.410827334	7.30E-08	4.21E-06	7.287132205
ERGIC1	-0.077646574	0.06908482	-5.392297834	8.08E-08	4.63E-06	7.189541727
NRIP1	-0.16384022	0.395463498	-5.335944254	1.10E-07	6.16E-06	6.894719219
GSPT1	-0.105008414	0.13473448	-5.323857292	1.17E-07	6.54E-06	6.831872474
ACTG1	-0.148287137	1.213214134	-5.320045463	1.20E-07	6.64E-06	6.81208113
ITGB8	-0.084513608	0.083306542	-5.311407321	1.25E-07	6.92E-06	6.76728164
PHLDA1	-0.069636959	0.05651508	-5.30335158	1.31E-07	7.19E-06	6.725565768
RIT1	-0.137038799	0.249411836	-5.300123908	1.33E-07	7.28E-06	6.708868682
MLLT6	-0.112947766	0.161519753	-5.297672643	1.35E-07	7.34E-06	6.696194571
GARS	-0.090837125	0.095761626	-5.295845842	1.36E-07	7.37E-06	6.686752879
AC010970.1	-0.190085824	0.987489647	-5.288883109	1.41E-07	7.57E-06	6.650795234
ASAP1	-0.089242222	0.096120366	-5.274093045	1.53E-07	8.16E-06	6.574566044
BUB3	-0.121818713	0.191789246	-5.267522182	1.59E-07	8.41E-06	6.540765237
KLF6	-0.177084482	0.828778853	-5.261723071	1.64E-07	8.63E-06	6.510968063
GLIPR1	-0.060049606	0.04234535	-5.255498681	1.69E-07	8.83E-06	6.479020887
CD84	-0.072752487	0.063068972	-5.255867924	1.69E-07	8.83E-06	6.480915043
HNRNPD	-0.146850518	0.319199034	-5.249228461	1.75E-07	9.09E-06	6.44687531
MACF1	-0.130428614	0.23499002	-5.236466967	1.87E-07	9.68E-06	6.381565075
ATF4	-0.1612415	0.420306981	-5.219771931	2.05E-07	1.05E-05	6.296355196
TMCC3	-0.121758971	0.194823879	-5.21462293	2.10E-07	1.08E-05	6.270128094
ZEB1	-0.082872215	0.084069929	-5.208464874	2.17E-07	1.10E-05	6.238793996
DNTTIP2	-0.126979313	0.216877303	-5.208171234	2.17E-07	1.10E-05	6.237300755
RAB14	-0.118262206	0.182434008	-5.192581093	2.36E-07	1.19E-05	6.158137156
WTAP	-0.131738576	0.246768972	-5.190086525	2.39E-07	1.20E-05	6.14549147
ARL4A	-0.061093977	0.045758687	-5.185884042	2.45E-07	1.22E-05	6.124201126
NEK1	-0.064035554	0.049477581	-5.185446281	2.45E-07	1.22E-05	6.121984329
ABI1	-0.108184179	0.155616374	-5.177994998	2.55E-07	1.26E-05	6.084279077
KIFAP3	-0.082894049	0.081215857	-5.174043453	2.60E-07	1.28E-05	6.064304545
PLEKHA5	-0.109504645	0.15281127	-5.142177108	3.08E-07	1.50E-05	5.903761976
ALPK2	-0.099455688	0.123108065	-5.139442368	3.12E-07	1.51E-05	5.890028944
ERC1	-0.081410567	0.084580056	-5.116900948	3.51E-07	1.68E-05	5.7771013
CALR	-0.165525585	0.468213198	-5.111928704	3.60E-07	1.71E-05	5.752255919
RPL35A	-0.127251879	1.294416207	-5.105215991	3.73E-07	1.76E-05	5.71875072
TRIP11	-0.115614017	0.178433027	-5.090920169	4.02E-07	1.89E-05	5.647537551
TTYH2	-0.081291149	0.085913681	-5.086185718	4.12E-07	1.92E-05	5.623995867
IWS1	-0.105530134	0.147814547	-5.083734389	4.17E-07	1.94E-05	5.611815138
RBM39	-0.152902867	0.387854206	-5.078866649	4.28E-07	1.98E-05	5.587643992
RAD21	-0.138107609	0.288464428	-5.077070737	4.32E-07	1.99E-05	5.578731897
RBBP6	-0.12390408	0.221340919	-5.074348642	4.38E-07	2.01E-05	5.565229482
IQGAP2	-0.082313702	0.086568809	-5.07101497	4.46E-07	2.04E-05	5.548702984
YBX3	-0.124192208	0.223355589	-5.060541855	4.70E-07	2.13E-05	5.496851334
MANBA	-0.08627476	0.100984941	-5.054551916	4.85E-07	2.19E-05	5.467242111
SYNJ2	-0.07634968	0.076217781	-5.052713274	4.90E-07	2.20E-05	5.458160206
SMAP2	-0.137881527	0.283121095	-5.051020715	4.94E-07	2.20E-05	5.449802693
N4BP2L2	-0.146343401	0.338993909	-5.051699129	4.92E-07	2.20E-05	5.453152241
P2RY10	-0.147374418	0.354737269	-5.04236892	5.16E-07	2.29E-05	5.407124146
MGLL	-0.135847796	0.284635392	-5.030409166	5.49E-07	2.43E-05	5.348244115
NSRP1	-0.120398543	0.212399441	-5.029239897	5.52E-07	2.43E-05	5.342494845
GPR183	-0.105496227	0.151405965	-5.026795059	5.59E-07	2.45E-05	5.330477799
PPP2R5C	-0.147452731	0.353311055	-5.022959235	5.70E-07	2.49E-05	5.311635051
BCL2A1	-0.117615687	0.199111918	-5.00306664	6.31E-07	2.73E-05	5.214139512
RPS12	-0.143879725	1.151408658	-5.003707995	6.29E-07	2.73E-05	5.217277023
AKAP9	-0.143496493	0.31662901	-4.989694806	6.76E-07	2.90E-05	5.148813041
NSA2	-0.109412177	0.179419016	-4.966417858	7.61E-07	3.25E-05	5.035499594
BAZ2B	-0.115602935	0.196515758	-4.917607452	9.73E-07	4.13E-05	4.799552122
MYO10	-0.132186773	0.283594815	-4.909646971	1.01E-06	4.28E-05	4.761285356
EPRS	-0.116024726	0.198145481	-4.890709024	1.11E-06	4.69E-05	4.670490081
PPA1	-0.099982419	0.144818545	-4.884094051	1.15E-06	4.82E-05	4.638855593
SARS	-0.101892122	0.154410936	-4.868017784	1.25E-06	5.21E-05	4.562147581
HNRNPL	-0.095524857	0.137359629	-4.861611931	1.29E-06	5.35E-05	4.531650246
KTN1	-0.157444207	0.494422717	-4.843164312	1.41E-06	5.84E-05	4.444041108
RNF168	-0.117876517	0.216776771	-4.835588884	1.47E-06	6.04E-05	4.408158273
C1orf43	-0.112622419	0.198894211	-4.820897879	1.58E-06	6.47E-05	4.338725904
EIF1AX	-0.110982018	0.195981116	-4.812493864	1.64E-06	6.72E-05	4.299099043
NOP58	-0.11083705	0.187059015	-4.801831958	1.73E-06	7.06E-05	4.248922135
NINJ1	-0.082619424	0.102138428	-4.795185891	1.79E-06	7.21E-05	4.217699082
APOOL	-0.113479909	0.212393458	-4.795271301	1.79E-06	7.21E-05	4.21810007
DNAJC21	-0.139321681	0.333298798	-4.795510055	1.79E-06	7.21E-05	4.219221022
SMCO4	-0.046884136	0.031504958	-4.791253192	1.82E-06	7.29E-05	4.199243105
NPC2	-0.152101482	0.441267596	-4.790439171	1.83E-06	7.29E-05	4.195424773
RPL22	-0.156931314	0.557944478	-4.790967622	1.83E-06	7.29E-05	4.197903509
ZFR	-0.10401	0.164713469	-4.784790609	1.88E-06	7.43E-05	4.168946376
VDAC1	-0.112601154	0.206732244	-4.781771588	1.91E-06	7.50E-05	4.154806726
FKBP3	-0.113659738	0.204616907	-4.769796436	2.03E-06	7.92E-05	4.098806064
LIMS1	-0.088113872	0.114517878	-4.765302549	2.07E-06	8.07E-05	4.077825966
EDEM1	-0.102829518	0.163910026	-4.755416421	2.17E-06	8.44E-05	4.031739219
BRD2	-0.111574987	0.200813818	-4.740842485	2.33E-06	8.99E-05	3.963968327
PCNA	-0.093561983	0.134935754	-4.718293215	2.60E-06	9.96E-05	3.859508631
SPEN	-0.125668344	0.260952258	-4.718863734	2.60E-06	9.96E-05	3.86214561
CASP4	-0.066059127	0.064053522	-4.717173116	2.62E-06	9.96E-05	3.854332358
IDO2	-0.119831199	0.242807571	-4.716691849	2.62E-06	9.96E-05	3.852108667
FOSL2	-0.046665306	0.03139852	-4.714098193	2.66E-06	0.000100175	3.840128465
GBP1P1	-0.124879983	0.283421907	-4.714446535	2.65E-06	0.000100175	3.841737099
SMCHD1	-0.093608671	0.136807078	-4.709884663	2.71E-06	0.000101874	3.820679631
HEXIM1	-0.103154909	0.169649373	-4.699583144	2.85E-06	0.000106316	3.773200895
TRAF1	-0.102783549	0.17598047	-4.697403073	2.88E-06	0.000107063	3.763166085
ZNF268	-0.105302951	0.195342893	-4.669841085	3.29E-06	0.000121812	3.63668877
RPS23	-0.124861812	1.231298509	-4.658557715	3.47E-06	0.000128132	3.58511974
CDKL5	-0.077900272	0.096335694	-4.654547335	3.54E-06	0.000130161	3.566820055
TARS	-0.114421666	0.219966883	-4.64183308	3.76E-06	0.000137358	3.508905051
MT-ND4L	-0.158668174	0.731541591	-4.640715501	3.78E-06	0.000137617	3.503821699
YWHAE	-0.149953926	0.488673532	-4.637304803	3.84E-06	0.000139395	3.488315346
NCALD	-0.156054603	0.841906806	-4.631228085	3.95E-06	0.000143	3.460715678
RABGAP1L	-0.106994976	0.18775096	-4.630074645	3.97E-06	0.000143298	3.455480873
PDIA3	-0.148708283	0.48883355	-4.620683521	4.16E-06	0.000149336	3.412907058
VDAC2	-0.110300601	0.215768119	-4.61698325	4.23E-06	0.000151471	3.396155276
SIRPA	-0.076867947	0.096767103	-4.609570121	4.38E-06	0.000156365	3.362633951
HNRNPM	-0.138208192	0.37077582	-4.608332507	4.41E-06	0.000156758	3.357042696
WDR1	-0.113890858	0.225500662	-4.602411305	4.53E-06	0.000160678	3.330312274
HNRNPA1	-0.145220326	0.472286665	-4.599694131	4.59E-06	0.000162216	3.318057154
CREG1	-0.149441185	0.483658733	-4.597850696	4.63E-06	0.000163093	3.309746818
MTDH	-0.1245511	0.283804644	-4.595980137	4.67E-06	0.000163998	3.30131751
MALT1	-0.155640041	0.56468952	-4.589472935	4.82E-06	0.000167456	3.272020054
EIF3J	-0.099610471	0.162073106	-4.58293114	4.97E-06	0.000172143	3.242607515
RUNX2	-0.050208967	0.038562525	-4.581758454	5.00E-06	0.000172534	3.237339317
KHDRBS1	-0.118445075	0.243897144	-4.575902041	5.14E-06	0.000176787	3.211049453
NPM1	-0.145027962	0.475459216	-4.571238112	5.25E-06	0.000180127	3.190136118
ANKRD36C	-0.074077399	0.087877124	-4.562652628	5.47E-06	0.000186943	3.151692506
ATP6V1A	-0.081836234	0.108542628	-4.559492247	5.55E-06	0.000189129	3.137558816
SMIM14	-0.131624668	0.3309309	-4.552660167	5.73E-06	0.000194665	3.107037282
PELP1	-0.102849568	0.185215089	-4.551169692	5.77E-06	0.000195252	3.100384667
TFPI2	-0.148833836	0.416852654	-4.550654496	5.78E-06	0.000195252	3.098085626
SRGN	-0.136077464	0.35987451	-4.538736767	6.12E-06	0.000205801	3.044973854
ZBTB10	-0.069599331	0.07817253	-4.531900892	6.31E-06	0.000211141	3.014570666
NDUFB1	-0.109355254	0.216545778	-4.532033051	6.31E-06	0.000211141	3.015158035
MTRNR2L1	-0.149097307	0.80988498	-4.525162473	6.52E-06	0.000216521	2.984644542
SKAP2	-0.06000531	0.057263413	-4.504506578	7.17E-06	0.000237626	2.893179131
CREBRF	-0.120004315	0.261989632	-4.500431508	7.31E-06	0.00024141	2.875182584
GPX4	-0.151552455	0.717135112	-4.498424767	7.38E-06	0.000242912	2.866326126
SLC3A2	-0.104828278	0.191881518	-4.49569532	7.47E-06	0.000245245	2.854286282
LLPH	-0.097594324	0.169584189	-4.484736781	7.86E-06	0.000257218	2.806018721
LUZP1	-0.103440417	0.189898659	-4.473997122	8.26E-06	0.000268649	2.758826451
PPTC7	-0.068678268	0.081116666	-4.471674381	8.35E-06	0.000270715	2.748634333
GCSAM	-0.091342278	0.149274805	-4.459049112	8.85E-06	0.00028606	2.693325132
CHST2	-0.063926129	0.069954114	-4.454793239	9.03E-06	0.00029083	2.674715166
HSP90AB1	-0.148021032	0.921274148	-4.449106153	9.27E-06	0.000297628	2.649873831
ENOX2	-0.066300168	0.071165225	-4.447444682	9.34E-06	0.000299002	2.642622316
ABCF1	-0.091840679	0.150391278	-4.446567424	9.37E-06	0.000299305	2.638794573
SH3GLB1	-0.100921074	0.184573677	-4.444682947	9.46E-06	0.000300999	2.630574515
SH3BGRL	-0.130765946	0.357293704	-4.436992868	9.80E-06	0.00031087	2.597065683
DESI1	-0.046189051	0.035916401	-4.432825702	9.98E-06	0.000315529	2.578931228
VPS35	-0.086212557	0.127645731	-4.432442056	1.00E-05	0.000315529	2.577262535
APOBEC3C	-0.089533603	0.138127774	-4.431533226	1.00E-05	0.000315905	2.573310074
SMS	-0.077889147	0.105003641	-4.423258295	1.04E-05	0.00032712	2.537359076
SENP7	-0.083437597	0.124094773	-4.420070821	1.06E-05	0.000330939	2.523528336
MT-CO3	-0.085228123	1.440084362	-4.417304778	1.07E-05	0.00033416	2.511534091
FRA10AC1	-0.087930918	0.139888314	-4.409141252	1.11E-05	0.000344808	2.47617767
UBXN4	-0.137798687	0.406935558	-4.40970868	1.11E-05	0.000344808	2.478633154
TRAF5	-0.105632838	0.209765955	-4.403413374	1.14E-05	0.00035289	2.451408129
SAT1	-0.154121758	0.62024041	-4.399328011	1.16E-05	0.000358465	2.433760609
S100A10	-0.141822003	1.003725664	-4.388223215	1.22E-05	0.000375921	2.385871931
PIM3	-0.082045475	0.124833984	-4.381681022	1.26E-05	0.000385009	2.357714363
ZFAND5	-0.102479008	0.198547205	-4.378403308	1.28E-05	0.000389646	2.343622486
CANX	-0.139346248	0.451366296	-4.373432281	1.31E-05	0.000396235	2.322270157
CHORDC1	-0.075794185	0.102705959	-4.370313457	1.33E-05	0.000400719	2.30888577
UPB1	-0.064299116	0.073763394	-4.367995979	1.34E-05	0.000403128	2.298946368
EIF2AK1	-0.114368348	0.257496332	-4.367730771	1.34E-05	0.000403128	2.297809247
EPC1	-0.078762335	0.109404122	-4.351690998	1.44E-05	0.000430499	2.229161389
RDH11	-0.080147075	0.116712213	-4.351293748	1.45E-05	0.000430499	2.227464344
FER	-0.079095672	0.110806307	-4.344230719	1.49E-05	0.000443159	2.197316369
PAK1	-0.102847335	0.202238186	-4.34296643	1.50E-05	0.000444441	2.19192489
CCPG1	-0.10493964	0.208508936	-4.332341279	1.57E-05	0.000463574	2.146675068
SIN3A	-0.064299896	0.07054121	-4.326729058	1.61E-05	0.000474071	2.122817653
IER2	-0.056110127	0.055398687	-4.321370889	1.65E-05	0.000484244	2.100068342
NCF1	-0.050488753	0.045753261	-4.314129866	1.71E-05	0.000497436	2.069368621
HLA-DRA	-0.082963965	1.561457463	-4.314213312	1.71E-05	0.000497436	2.069722123
AL390719.1	-0.100657557	0.201161502	-4.306023782	1.77E-05	0.000514361	2.035060865
TTLL3	-0.05666518	0.058340914	-4.300178349	1.82E-05	0.000526503	2.010360015
ZBTB38	-0.110588135	0.242732258	-4.299032279	1.83E-05	0.000527756	2.005520942
GALNT2	-0.073592756	0.097006264	-4.298204555	1.83E-05	0.000528267	2.002026808
PPIG	-0.127347284	0.356916266	-4.291689913	1.89E-05	0.000542339	1.974548976
MAML2	-0.040552781	0.02749	-4.29061778	1.90E-05	0.000543459	1.970030768
EPB41	-0.066805757	0.08095773	-4.289466841	1.91E-05	0.000544775	1.965181677
XAF1	-0.064021716	0.074483327	-4.281371963	1.98E-05	0.000563208	1.931112512
SLC13A5	-0.064685297	0.078308647	-4.277084892	2.01E-05	0.000572486	1.91309481
LST1	-0.044885606	0.03487659	-4.275943612	2.02E-05	0.000573852	1.908301203
CNNM2	-0.140424642	0.569899035	-4.271942072	2.06E-05	0.000582564	1.891503793
ZNF302	-0.144573267	0.790219525	-4.270669919	2.07E-05	0.000584299	1.886166844
SYF2	-0.126369868	0.361346912	-4.259276128	2.18E-05	0.000612878	1.838436647
TMEM106B	-0.074307668	0.107130559	-4.244346336	2.33E-05	0.000649442	1.776081969
CIITA	-0.141809356	0.573803617	-4.24474007	2.32E-05	0.000649442	1.777723666
SINHCAFP3	-0.086708182	0.152126371	-4.241152728	2.36E-05	0.000656912	1.76277152
DNAJB6	-0.110773867	0.263368172	-4.232700068	2.45E-05	0.000680011	1.727589371
ATF5	-0.075215893	0.107167424	-4.231926965	2.46E-05	0.000680543	1.724374936
ATXN10	-0.081710037	0.127879067	-4.228378512	2.50E-05	0.000689433	1.709628405
CCDC68	-0.060843613	0.067132779	-4.22097102	2.58E-05	0.000708516	1.67888353
PNISR	-0.139006476	0.505153794	-4.221099503	2.58E-05	0.000708516	1.679416351
TNFAIP6	-0.062876788	0.073127111	-4.200841759	2.82E-05	0.000766414	1.595602628
ANXA6	-0.118986666	0.329422436	-4.201612297	2.81E-05	0.000766414	1.598783423
NDUFA1	-0.133580138	0.487950395	-4.200658118	2.82E-05	0.000766414	1.594844639
NUDCD2	-0.056322684	0.060178859	-4.199032216	2.84E-05	0.000769897	1.588135034
CISD2	-0.063407431	0.07515864	-4.17274514	3.18E-05	0.000860998	1.480008305
C17orf75	-0.044401186	0.037303276	-4.17181672	3.20E-05	0.000862273	1.476201556
IFIH1	-0.074823158	0.110921513	-4.170662453	3.21E-05	0.000864402	1.471469934
RBM25	-0.137313766	0.493655455	-4.163761376	3.31E-05	0.000888393	1.443207403
RB1CC1	-0.096490974	0.184363158	-4.15972422	3.37E-05	0.000901774	1.426694911
TAB2	-0.083276243	0.135629154	-4.155368064	3.43E-05	0.000916612	1.40889522
KIF21A	-0.065633088	0.081970313	-4.154171311	3.45E-05	0.000919051	1.404008357
IFT27	-0.049486428	0.046577175	-4.150880826	3.50E-05	0.000929875	1.390578962
ZBTB20	-0.131254242	0.474494479	-4.146893576	3.56E-05	0.000943656	1.374319806
TCAF1	-0.070441347	0.09534437	-4.145284127	3.59E-05	0.000947862	1.367761142
SYNJ2BP	-0.06280678	0.074865538	-4.144649072	3.60E-05	0.000948098	1.365173914
RPS10	-0.092852736	0.192189649	-4.138215529	3.70E-05	0.000969934	1.338985349
BIRC2	-0.086874119	0.153094885	-4.134829879	3.75E-05	0.000981748	1.325219587
STX10	-0.05225518	0.052314302	-4.13174353	3.80E-05	0.000992422	1.312680353
LARP7	-0.120253188	0.334948512	-4.129994322	3.83E-05	0.000995665	1.305577721
GNG11	-0.138293607	0.619267888	-4.12984237	3.83E-05	0.000995665	1.30496086
CALCOCO2	-0.057867343	0.066606436	-4.126084286	3.89E-05	0.001009405	1.289711711
MAP2K1	-0.061880183	0.075534155	-4.123448881	3.94E-05	0.001015928	1.279026138
ERP29	-0.085923686	0.151847783	-4.123941404	3.93E-05	0.001015928	1.281022629
RAPGEF1	-0.109341533	0.276135745	-4.115320907	4.08E-05	0.001049426	1.246112294
ALOX15B	-0.036160395	0.024833709	-4.111751465	4.14E-05	0.00106302	1.231678065
FAM53B	-0.041841306	0.033469436	-4.104242728	4.28E-05	0.001095084	1.201353944
RCAN1	-0.062235739	0.075935729	-4.102329949	4.31E-05	0.001101416	1.193637822
CMIP	-0.065599912	0.085283334	-4.099765798	4.36E-05	0.00110821	1.183299591
ANKLE2	-0.091589823	0.175286648	-4.095307821	4.44E-05	0.001126806	1.165340809
METTL7A	-0.088355263	0.160451811	-4.091108009	4.52E-05	0.001144439	1.14843951
COX17	-0.124060894	0.409035973	-4.07939464	4.76E-05	0.001200114	1.101390978
LINC00869	-0.061318374	0.07614141	-4.077187531	4.80E-05	0.001208553	1.092540554
ZFP36L1	-0.125295547	1.151610091	-4.075344806	4.84E-05	0.00121517	1.085154886
DDX60L	-0.045238276	0.038932772	-4.071088923	4.93E-05	0.001234412	1.068109718
MXI1	-0.097509028	0.204437347	-4.065346544	5.05E-05	0.001261876	1.04513861
JOSD1	-0.062044741	0.076423063	-4.060797175	5.15E-05	0.001283416	1.026962384
THOC7	-0.094889612	0.202742158	-4.060241183	5.16E-05	0.001283423	1.024742374
MGAT4B	-0.069758298	0.103203922	-4.054352331	5.29E-05	0.001312736	1.001247174
MT-CYB	-0.083446196	1.441271316	-4.051260399	5.36E-05	0.001326906	0.988924412
CD55	-0.080913737	0.134220658	-4.050126534	5.38E-05	0.00132708	0.984407744
ZNF26	-0.116043702	0.3364343	-4.050285711	5.38E-05	0.00132708	0.985041739
PTK2B	-0.070811083	0.102564414	-4.049028815	5.41E-05	0.001330157	0.980036239
CPEB4	-0.078440787	0.130709601	-4.045890301	5.48E-05	0.001344788	0.967543964
RPL17	-0.119255263	0.380257468	-4.040063114	5.62E-05	0.001375084	0.94437505
MYDGF	-0.103036288	0.250167585	-4.039466086	5.63E-05	0.001375374	0.942003109
CDYL	-0.063075521	0.081052815	-4.03758764	5.68E-05	0.001383122	0.93454244
GNAS	-0.118006696	0.346823571	-4.035159364	5.73E-05	0.001390952	0.92490303
TSPO	-0.125462865	0.41515414	-4.035517739	5.73E-05	0.001390952	0.926325297
EPB41L3	-0.040818765	0.032405538	-4.029821819	5.86E-05	0.001416082	0.903734775
HSPD1	-0.107175867	0.27511595	-4.030235336	5.85E-05	0.001416082	0.905373766
MT-ND4	-0.079207483	1.4620883	-4.016952265	6.19E-05	0.001491369	0.852807917
BCL2L1	-0.033038764	0.0217036	-4.0161641	6.21E-05	0.001492916	0.849694206
EIF2AK2	-0.066604237	0.092269707	-4.01316312	6.29E-05	0.001508404	0.837844043
SETD5	-0.074905426	0.120416025	-4.006148031	6.48E-05	0.001549883	0.810176925
HLA-A	-0.11202605	0.329230103	-4.001138186	6.61E-05	0.001579146	0.790447367
EPOP	-0.044504982	0.039564885	-3.993595342	6.83E-05	0.00162604	0.760788031
ANKRD49	-0.064888014	0.088207638	-3.992956872	6.84E-05	0.001626724	0.758280003
TTC1	-0.101256169	0.237139048	-3.992372538	6.86E-05	0.001627048	0.75598498
KATNBL1	-0.106368063	0.26174087	-3.987550837	7.00E-05	0.001656396	0.737059865
MRPL33	-0.075446606	0.121664424	-3.985387249	7.06E-05	0.001667678	0.728575081
APBB1IP	-0.082056419	0.148513255	-3.980583064	7.21E-05	0.001697599	0.709750983
THG1L	-0.055273488	0.063457926	-3.979692351	7.23E-05	0.001700126	0.70626337
MT-CO2	-0.069829809	1.502842814	-3.976826828	7.32E-05	0.001709146	0.695048513
ATP5ME	-0.117315186	0.374501597	-3.977419404	7.30E-05	0.001709146	0.69736704
CDC40	-0.069707466	0.100629732	-3.972452909	7.45E-05	0.001736052	0.67794546
SUMO2	-0.123958408	0.434403588	-3.972011721	7.47E-05	0.001736052	0.676221334
NUCB2	-0.048715919	0.04824866	-3.957489762	7.93E-05	0.001835785	0.619575356
MID1IP1	-0.083069742	0.153545161	-3.952741159	8.09E-05	0.001868144	0.601096492
ENSA	-0.099307189	0.235717122	-3.951807037	8.12E-05	0.001871299	0.597463978
FSTL1	-0.040441436	0.034029681	-3.947725166	8.26E-05	0.001899016	0.58160069
FNDC3B	-0.076739273	0.129828906	-3.946405532	8.30E-05	0.001905265	0.576475655
SYNPO	-0.041075808	0.035001886	-3.945065683	8.35E-05	0.001907581	0.571273832
BTBD7	-0.064133267	0.090023051	-3.942289838	8.45E-05	0.001925417	0.560502407
APLP2	-0.121617581	0.399033341	-3.941327882	8.48E-05	0.001928928	0.55677135
OSBPL3	-0.032196846	0.020301965	-3.937349252	8.62E-05	0.001944154	0.541349256
AP3B1	-0.082177598	0.147596016	-3.938585523	8.58E-05	0.001944154	0.546139696
GPAT3	-0.038867748	0.03132107	-3.920635696	9.23E-05	0.002069359	0.476730248
CCSAP	-0.045765316	0.04478213	-3.921015775	9.22E-05	0.002069359	0.478196741
RPL6	-0.13027187	0.764624408	-3.915656226	9.42E-05	0.002107637	0.457530356
KIF5B	-0.115524558	0.345089393	-3.914575213	9.47E-05	0.002112548	0.453365332
PWP1	-0.084617532	0.1679083	-3.912203426	9.56E-05	0.002119805	0.444231046
TRAFD1	-0.111285984	0.327089963	-3.912363551	9.55E-05	0.002119805	0.444847554
RILPL2	-0.054690244	0.062663221	-3.904038532	9.88E-05	0.002186379	0.412827659
AFDN	-0.087393044	0.173431437	-3.903633662	9.90E-05	0.002186379	0.411272144
RIPK2	-0.051716607	0.056947918	-3.900558723	0.000100259	0.002200298	0.399463333
FGF23	-0.091716538	1.448734651	-3.900926299	0.000100108	0.002200298	0.400874471
OGFRL1	-0.128369483	0.518213684	-3.891877451	0.000103878	0.002275012	0.366173502
CEP290	-0.054315489	0.061079688	-3.889638687	0.000104831	0.002286438	0.357600361
CAMK1D	-0.074423386	0.124188547	-3.889959315	0.000104694	0.002286438	0.358827879
PSME4	-0.056855126	0.068528065	-3.888660146	0.00010525	0.002290868	0.353854646
EZR	-0.105523862	0.270545024	-3.885911082	0.000106436	0.002311938	0.343336565
GLA	-0.042914405	0.040159121	-3.871697835	0.000112773	0.002444568	0.289072087
TFPI	-0.07175377	0.115017698	-3.870028702	0.00011354	0.002456174	0.282712319
IRAK2	-0.029799728	0.019168765	-3.86746767	0.000114727	0.002476787	0.272959446
MFAP1	-0.072409577	0.116474922	-3.864294118	0.000116213	0.002498703	0.26088276
ETFA	-0.084380635	0.165004674	-3.864427213	0.000116151	0.002498703	0.261389046
PLEKHB2	-0.089972765	0.193963156	-3.859570667	0.00011846	0.002541846	0.242926058
PRDM4	-0.035668291	0.026928329	-3.858928181	0.000118768	0.002543321	0.240485241
ARHGAP26	-0.056568116	0.069099311	-3.858289601	0.000119076	0.002544767	0.238059659
BAP1	-0.099411841	0.268492574	-3.851745915	0.000122271	0.002602561	0.213226788
MTND1P23	-0.08429358	0.174652931	-3.850784467	0.000122748	0.002607462	0.209581635
TNFRSF9	-0.066739184	0.100216904	-3.848861898	0.000123705	0.002622548	0.202295244
HMBOX1	-0.054534885	0.066549407	-3.847319939	0.000124478	0.002633671	0.196453914
APOL6	-0.059538892	0.0794806	-3.842945397	0.000126696	0.002675264	0.179894528
RBM26	-0.064411716	0.095142112	-3.829593715	0.0001337	0.002817526	0.129467287
BPTF	-0.103631215	0.271533676	-3.826383577	0.000135437	0.002842836	0.117368748
ZBTB44	-0.040401844	0.036713587	-3.820522749	0.000138664	0.00290482	0.095305802
SERPINB9	-0.070347434	0.113157331	-3.817568512	0.000140318	0.002933671	0.084197218
TAP1	-0.060167995	0.082345964	-3.815231931	0.000141639	0.002949661	0.075417122
DEK	-0.116038782	0.387311874	-3.815662187	0.000141395	0.002949661	0.077033485
SLITRK4	-0.059760057	0.085644997	-3.813424574	0.000142669	0.002965287	0.068629289
H1FX	-0.091680571	0.214567983	-3.809963548	0.000144662	0.003000812	0.055639627
SLC38A1	-0.066720526	0.103491728	-3.808561478	0.000145476	0.003011815	0.050380777
RBM23	-0.062937427	0.091621477	-3.803566567	0.000148413	0.003066633	0.031661405
XRCC2	-0.028694913	0.018380281	-3.801984257	0.000149355	0.003074113	0.025736424
NMT2	-0.056109264	0.072540202	-3.802316128	0.000149157	0.003074113	0.026978919
ID2	-0.110916391	1.221100309	-3.79887165	0.000151225	0.003103062	0.014088282
C5orf15	-0.062526427	0.088500308	-3.797515164	0.000152047	0.003107482	0.0090149
PPARA	-0.099494233	0.258989331	-3.79686409	0.000152443	0.003107482	0.006580459
GCC2	-0.119075928	0.414523462	-3.797089688	0.000152305	0.003107482	0.007423949
ATP5F1B	-0.0980636	0.257178576	-3.79637999	0.000152737	0.003107519	0.004770615
STAG1	-0.039944467	0.035330368	-3.792997475	0.000154814	0.003137712	-0.007868844
AXL	-0.075611314	0.144697921	-3.79324884	0.000154658	0.003137712	-0.006929947
BICC1	-0.055080363	0.072824689	-3.78787226	0.00015801	0.003196383	-0.026999207
ANKH	-0.045175528	0.046572869	-3.782901096	0.000161169	0.003247902	-0.045530323
HSPA4	-0.100267144	0.272976729	-3.7771965	0.000164869	0.003316141	-0.066766055
GPBP1	-0.110177147	0.344102233	-3.75700432	0.000178614	0.003585818	-0.141680208
CXXC5	-0.038611766	0.033709858	-3.756005066	0.000179322	0.003586437	-0.145377267
SPEF2	-0.056102797	0.070763015	-3.756026148	0.000179307	0.003586437	-0.145299277
SSBP1	-0.075928091	0.141821976	-3.753952168	0.000180784	0.00360208	-0.152969593
RSF1	-0.095948148	0.237010283	-3.754371007	0.000180484	0.00360208	-0.151420915
MSANTD3	-0.071830408	0.125122061	-3.7515698	0.000182494	0.003629338	-0.16177531
IVNS1ABP	-0.070029148	0.118349306	-3.750172698	0.000183504	0.003642593	-0.166936731
NCF1C	-0.045808411	0.049786164	-3.749175286	0.000184229	0.003650137	-0.170620395
IK	-0.106971875	0.326353242	-3.748544719	0.000184688	0.003652411	-0.172948722
ZCCHC17	-0.065638536	0.101624457	-3.736281283	0.000193838	0.003826233	-0.218154235
ARNTL	-0.051124623	0.059568035	-3.733338047	0.000196097	0.003863623	-0.228981974
ATRX	-0.121103731	0.457451261	-3.732389792	0.00019683	0.00387087	-0.232468682
KLHL42	-0.042156609	0.040828557	-3.730986083	0.00019792	0.003885093	-0.237628489
SMARCD2	-0.049794749	0.059426827	-3.728899538	0.00019955	0.003895455	-0.245294769
RPN1	-0.064628529	0.103635101	-3.729518566	0.000199065	0.003895455	-0.243020804
SESN3	-0.092819183	0.221827381	-3.728977612	0.000199489	0.003895455	-0.245007987
LMAN1	-0.058636779	0.079994731	-3.722627203	0.000204528	0.00398528	-0.268314928
SPIRE1	-0.049830085	0.056884654	-3.721307812	0.000205589	0.003998619	-0.273152395
NARS	-0.078601672	0.160267108	-3.715732731	0.000210133	0.004072052	-0.29357452
DYNLRB1	-0.098993598	0.271655636	-3.709059109	0.000215697	0.004172235	-0.317981202
GSR	-0.049677158	0.058487261	-3.698996485	0.000224348	0.004331667	-0.35470067
RPL5	-0.123454899	0.710081211	-3.697944003	0.000225271	0.004341588	-0.358535623
ITGB1	-0.095749373	0.244037718	-3.695490372	0.000227438	0.004367464	-0.367471808
NAP1L1	-0.119685416	1.020038545	-3.695805764	0.000227158	0.004367464	-0.366323467
EYA4	-0.051916026	0.066295242	-3.693677853	0.000229051	0.004390486	-0.374069309
HSP90B1	-0.121818594	0.482129048	-3.690586839	0.000231827	0.004435671	-0.385313153
LRP10	-0.06314413	0.100259839	-3.690057319	0.000232305	0.004436821	-0.387238403
GPR65	-0.03772208	0.033955786	-3.68853213	0.000233689	0.00444121	-0.392782232
LDHB	-0.03809471	0.032990934	-3.688732524	0.000233507	0.00444121	-0.392053958
ZFP36L2	-0.047875989	0.054443442	-3.688419154	0.000233792	0.00444121	-0.393192792
FUS	-0.084933088	0.196124809	-3.687845184	0.000234315	0.004443182	-0.395278441
SRP14	-0.123666216	0.69460719	-3.686908833	0.000235171	0.004451443	-0.398680195
PPIL4	-0.077659958	0.153657514	-3.684687121	0.000237212	0.004482089	-0.406748261
ME1	-0.058767158	0.084912712	-3.681253954	0.0002404	0.004534244	-0.419206295
XBP1	-0.048670401	0.05584821	-3.678743992	0.000242757	0.004570551	-0.428307055
CD109	-0.041036333	0.038613016	-3.677745167	0.0002437	0.004580182	-0.431926953
PIGN	-0.081154356	0.18206072	-3.675185837	0.000246134	0.004609575	-0.441197965
NMI	-0.080507492	0.167398267	-3.67193889	0.000249254	0.00465978	-0.452950702
CETN2	-0.040294119	0.038998147	-3.663163183	0.000257875	0.004812451	-0.484664458
ZNF317	-0.037306504	0.034244077	-3.661820202	0.000259218	0.004829024	-0.489511166
HNRNPH3	-0.087228102	0.204461902	-3.65282643	0.000268387	0.004991064	-0.521923961
IREB2	-0.05091715	0.065805641	-3.651279567	0.000269995	0.005012161	-0.527490833
ACTR3B	-0.033668562	0.027638788	-3.648559621	0.000272843	0.005047357	-0.537273802
GNL2	-0.052440082	0.068593356	-3.644165742	0.000277504	0.005124633	-0.553062364
NMRAL2P	-0.035049209	0.03083812	-3.64117777	0.000280716	0.005174933	-0.563788395
CDK2AP1	-0.071375767	0.130859867	-3.637077476	0.00028518	0.005235055	-0.578493303
ACVR1	-0.032712576	0.025750163	-3.634813084	0.000287674	0.005257494	-0.586607129
P4HB	-0.069390758	0.124488913	-3.630974944	0.000291948	0.005320489	-0.600348711
ADNP	-0.086054322	0.207961281	-3.63081744	0.000292125	0.005320489	-0.600912313
RC3H2	-0.044977208	0.049666249	-3.625023438	0.000298694	0.005430794	-0.621628517
TLN1	-0.104037423	0.317541125	-3.622404269	0.000301708	0.005476212	-0.630982575
DNAJC10	-0.056155781	0.080050037	-3.620294701	0.000304157	0.005501818	-0.638511824
NRCAM	-0.075435452	0.15381363	-3.620378954	0.000304059	0.005501818	-0.638211202
CYTIP	-0.104557151	0.33707199	-3.61975546	0.000304786	0.005503802	-0.640435737
G6PD	-0.048832771	0.061670456	-3.618725163	0.000305991	0.005516166	-0.64411086
ALYREF	-0.036968735	0.033974421	-3.61626675	0.000308885	0.005558873	-0.652875995
DDX46	-0.100100846	0.292387912	-3.615488262	0.000309806	0.005561823	-0.65565037
MT-ND1	-0.11222424	1.021283727	-3.615242304	0.000310098	0.005561823	-0.656526793
DMD	-0.046252728	0.052003092	-3.613731363	0.000311895	0.005584615	-0.661909442
DBI	-0.120743828	0.873339931	-3.61213169	0.000313809	0.005609408	-0.667605789
MATR3	-0.113864177	0.428481968	-3.610131544	0.000316218	0.005642944	-0.674724714
HMGB1	-0.107524984	0.370909441	-3.607713822	0.000319152	0.005685736	-0.683324702
SERBP1	-0.11016322	0.403372723	-3.605210554	0.000322217	0.005730709	-0.692223017
DNAJB4	-0.059974023	0.091678753	-3.598402324	0.000330694	0.005861792	-0.716393396
PNPLA8	-0.061073573	0.09423667	-3.59603815	0.000333686	0.005904952	-0.724776116
HMGN2	-0.119092065	0.575003111	-3.592959873	0.000337619	0.005964606	-0.735682736
ORC6	-0.056722878	0.084060711	-3.591070585	0.000340055	0.005997642	-0.742372118
FAS	-0.046419966	0.05466542	-3.588946945	0.000342813	0.006036234	-0.749887136
TPST1	-0.03790392	0.035922628	-3.588435951	0.000343479	0.006037942	-0.751694759
GNB1	-0.074408881	0.151113581	-3.586380494	0.000346173	0.006075221	-0.758963317
DARS	-0.06582079	0.110241132	-3.582260379	0.000351632	0.006160832	-0.773520646
RPS27	-0.103769056	1.157663324	-3.580267558	0.000354302	0.006187149	-0.78055585
BSDC1	-0.032929083	0.027224695	-3.579279034	0.000355633	0.006200181	-0.784044181
RIC8B	-0.088724354	0.236102014	-3.576952351	0.000358785	0.0062434	-0.792250911
INSM1	-0.059545257	0.093334666	-3.575544397	0.000360705	0.006257722	-0.797214531
RAC1	-0.117495202	0.908953927	-3.57403431	0.000362774	0.006283347	-0.802536078
ZNF260	-0.056091727	0.082702367	-3.572816405	0.000364452	0.006302103	-0.806826366
GDNF	-0.062741494	0.101979809	-3.571543024	0.000366213	0.006313468	-0.811310543
NFATC2IP	-0.066444877	0.118139743	-3.571480389	0.0003663	0.006313468	-0.81153107
PDCL	-0.042632346	0.046948217	-3.570779278	0.000367274	0.006319972	-0.813999297
COL4A3BP	-0.071798036	0.135720988	-3.570114223	0.0003682	0.006325632	-0.816340154
MARS	-0.045950443	0.052711212	-3.567476863	0.000371892	0.006378732	-0.825618896
CCDC127	-0.044759798	0.051033659	-3.563657482	0.000377301	0.006461052	-0.839044267
REST	-0.090570371	0.231838542	-3.559131138	0.000383807	0.006561853	-0.854936357
MRTO4	-0.035068279	0.031161752	-3.554181813	0.00039104	0.006664025	-0.872290817
ARID4B	-0.091375705	0.240229762	-3.552776016	0.000393118	0.006688679	-0.877215815
CEBPB	-0.02837809	0.020281386	-3.55138929	0.000395177	0.006712947	-0.882072125
SLC4A1	-0.055072788	0.08103974	-3.548831568	0.000399003	0.006756274	-0.89102437
CTSD	-0.061416386	0.101240299	-3.546797587	0.000402069	0.006797344	-0.898138952
GTF2F2	-0.045192107	0.053073444	-3.543001685	0.000407852	0.006884119	-0.911405763
PMS2	-0.035653103	0.033489439	-3.537903211	0.000415741	0.006994999	-0.929203133
AC244636.2	-0.068706591	0.132519175	-3.534394605	0.000421252	0.0070765	-0.941436071
CLCN6	-0.03344571	0.028769655	-3.532404886	0.000424408	0.007095778	-0.94836803
IFITM3	-0.035279908	0.03106765	-3.532770305	0.000423827	0.007095778	-0.947095239
SRSF11	-0.111579674	0.444771476	-3.532954693	0.000423534	0.007095778	-0.946452946
CHAF1A	-0.030958355	0.025523875	-3.529676517	0.000428771	0.007134968	-0.95786712
APMAP	-0.072026615	0.149390279	-3.529719462	0.000428702	0.007134968	-0.957717659
LRP12	-0.033622864	0.029383804	-3.526749346	0.000433499	0.007191063	-0.968050336
TEX10	-0.039647487	0.040689634	-3.525551034	0.000435448	0.007212116	-0.972216697
CD200	-0.030258136	0.023452502	-3.523036904	0.000439565	0.007242079	-0.980953451
PRPF4	-0.040750747	0.043068943	-3.522778487	0.00043999	0.007242079	-0.981851117
PSD3	-0.077035241	0.163218412	-3.523373598	0.000439012	0.007242079	-0.979783774
NPM1P40	-0.118609734	0.821631679	-3.523935843	0.000438089	0.007242079	-0.977830286
CAST	-0.120715646	0.628994368	-3.519845476	0.000444844	0.00729929	-0.992035024
MTMR9	-0.041158562	0.044041158	-3.514464483	0.000453877	0.007436011	-1.01069705
NAV1	-0.086186957	0.218885719	-3.512815053	0.000456681	0.007470392	-1.016411876
SPECC1	-0.079960002	0.179690541	-3.51103785	0.000459719	0.007508509	-1.022566449
C18orf32	-0.048275913	0.063297584	-3.505335764	0.000469596	0.007634535	-1.042292481
KMT5B	-0.062560174	0.10550187	-3.503044498	0.00047362	0.007676415	-1.0502101
RAD1	-0.04651566	0.05693114	-3.502348383	0.000474849	0.007684584	-1.052614562
CD70	-0.035224175	0.033429343	-3.500445822	0.000478224	0.007715631	-1.059183831
TERF2IP	-0.079214577	0.182648257	-3.500805506	0.000477584	0.007715631	-1.057942164
TRAF3	-0.060362795	0.100906982	-3.492419912	0.000492706	0.007925159	-1.086857496
RPL38	-0.117768671	0.666411268	-3.492422944	0.0004927	0.007925159	-1.086847056
TOMM5	-0.051430937	0.073723745	-3.48329841	0.000509661	0.008185359	-1.118232954
SGTB	-0.053713363	0.076961025	-3.482893343	0.000510427	0.008185359	-1.119624402
IFIT5	-0.032143747	0.027116832	-3.480476858	0.000515015	0.008219598	-1.127921969
CNOT6L	-0.082754997	0.20448899	-3.479126046	0.000517597	0.008238032	-1.132557831
NECAP1	-0.030233216	0.024997848	-3.469639701	0.000536071	0.008519276	-1.165064222
SP140L	-0.040436922	0.044254205	-3.46501676	0.000545296	0.008652895	-1.180873781
BAZ1B	-0.087076914	0.229693352	-3.464605136	0.000546124	0.008653087	-1.182280446
RSRC1	-0.07724273	0.172174674	-3.462709928	0.000549954	0.008700759	-1.188754938
ASNS	-0.031446381	0.026805795	-3.460736635	0.000553968	0.008751202	-1.195492486
BICD2	-0.057030178	0.090086411	-3.454784352	0.000566241	0.008931784	-1.215792871
CCT6A	-0.100939816	0.345901974	-3.450859441	0.000574473	0.009048162	-1.22916005
HUS1	-0.038488241	0.040399564	-3.444552617	0.000587934	0.009246437	-1.250608059
SLC25A5	-0.081834652	0.203445868	-3.443172018	0.000590919	0.009279623	-1.255298
KMT2A	-0.077039476	0.17674674	-3.440744034	0.000596204	0.009334957	-1.26354145
U2SURP	-0.090085474	0.252062161	-3.435314244	0.000608183	0.009508466	-1.281955874
NAMPT	-0.059562111	0.102753352	-3.434894434	0.000609118	0.009509065	-1.283378411
PLCE1	-0.043297072	0.053370539	-3.434291894	0.000610463	0.009516046	-1.285419839
FBXO15	-0.040221694	0.046609205	-3.42875967	0.000622942	0.009696302	-1.304146725
ACSS1	-0.024164522	0.01606252	-3.428007537	0.000624656	0.009708736	-1.306690442
DNAJC2	-0.051359837	0.071359091	-3.427272658	0.000626336	0.009720589	-1.309175276
GMPPA	-0.027912163	0.021877797	-3.425793059	0.000629731	0.009758982	-1.314176632
GOLGA4	-0.100177572	0.329601258	-3.42532577	0.000630806	0.00976138	-1.315755722
TBC1D5	-0.036217912	0.035866442	-3.423235512	0.000635639	0.00982182	-1.322816661
RPS21	-0.11352593	0.834480651	-3.420840818	0.000641217	0.009893597	-1.330900775
ERAP1	-0.047580606	0.06467456	-3.419959952	0.000643281	0.009911008	-1.33387304
POU2F1	-0.043048562	0.051134292	-3.41949742	0.000644366	0.009913331	-1.33543344
SP100	-0.097388722	0.339356383	-3.418251349	0.000647301	0.009944038	-1.339636154
EMC4	-0.065867231	0.124956051	-3.416589265	0.000651234	0.009989981	-1.345239638
CCDC58	-0.037439088	0.039751487	-3.411335996	0.000663812	0.010138908	-1.362932664
NUP62	-0.065840014	0.130484848	-3.411471919	0.000663483	0.010138908	-1.362475214
SQOR	-0.069079068	0.143452087	-3.409869923	0.000667362	0.010178469	-1.367865621
GPR107	-0.032778602	0.030372739	-3.408127847	0.000671604	0.010228445	-1.373724541
IFT57	-0.041071434	0.045252872	-3.407531834	0.000673061	0.010235928	-1.375728362
BRD1	-0.044997459	0.057492321	-3.403950966	0.000681876	0.010355138	-1.38776015
APOBEC3G	-0.055985362	0.088891679	-3.40298935	0.000684262	0.010376501	-1.390989077
CWF19L2	-0.062776052	0.110798048	-3.400101247	0.000691473	0.010470881	-1.400681389
ALOX5AP	-0.04141377	0.045741946	-3.399483506	0.000693025	0.010479407	-1.402753442
AC013394.1	-0.041125433	0.049459366	-3.387128037	0.000724748	0.010927924	-1.44411882
CEP85	-0.027406946	0.0201081	-3.386572769	0.000726205	0.010934338	-1.445974345
UBXN7	-0.043796263	0.054299596	-3.382695877	0.000736453	0.011072915	-1.458921291
PSMA5	-0.075842157	0.174065405	-3.382178546	0.000737831	0.011077916	-1.460647822
THAP3	-0.029155692	0.024381261	-3.376946854	0.000751898	0.011257233	-1.478093374
XPC	-0.077480838	0.183332826	-3.377112838	0.000751448	0.011257233	-1.477540294
NIPBL	-0.095634912	0.310950479	-3.37473334	0.000757925	0.011331455	-1.485466531
RSL1D1	-0.102582868	0.386953873	-3.371213891	0.000767599	0.011459933	-1.49717992
ZC3H13	-0.09994709	0.341031407	-3.370598061	0.000769304	0.011469228	-1.499228284
S100A6	-0.083200711	1.342364123	-3.368272265	0.000775773	0.011549435	-1.506960975
PPIB	-0.079279347	0.202255931	-3.36112325	0.000795977	0.011817029	-1.530696757
MCOLN3	-0.04874572	0.06957739	-3.35853183	0.000803421	0.011910854	-1.539288386
NFKBIB	-0.034853597	0.03524219	-3.356889462	0.000808172	0.011931226	-1.544730139
CTBP2	-0.063445305	0.1203629	-3.354958674	0.00081379	0.011997466	-1.55112418
HIST1H1E	-0.043852618	0.054004195	-3.349681493	0.000829333	0.01219584	-1.568581719
TCERG1	-0.047243594	0.06475986	-3.349222395	0.000830698	0.01219584	-1.570099189
ENTPD7	-0.050716713	0.076887479	-3.349362515	0.000830281	0.01219584	-1.569636067
ETF1	-0.057159149	0.097412961	-3.346530261	0.000838745	0.012296948	-1.57899346
ATF3	-0.050869039	0.074944428	-3.344593723	0.000844578	0.012365365	-1.585387036
CDK11A	-0.064944477	0.133251254	-3.336930424	0.000868032	0.012691224	-1.61065205
NPEPPS	-0.070393121	0.153546752	-3.33323487	0.000879557	0.012842019	-1.622815463
DNAJB11	-0.032924675	0.032065074	-3.325916655	0.000902801	0.013163254	-1.64686319
GALNT11	-0.044685211	0.059333351	-3.325044025	0.00090561	0.013186077	-1.649727186
TNRC6A	-0.052834929	0.085400432	-3.323865217	0.000909418	0.013223357	-1.653594893
TIA1	-0.059740615	0.111847066	-3.321774275	0.000916208	0.01328565	-1.660452014
VTI1B	-0.060247089	0.115160264	-3.319384046	0.000924029	0.013380747	-1.668285425
SNW1	-0.078833186	0.197051003	-3.318679636	0.000926345	0.013395991	-1.670592902
LSM8	-0.066186576	0.141369173	-3.311564836	0.000950047	0.01372002	-1.693872221
WARS	-0.047182078	0.066296957	-3.309428412	0.000957273	0.013786808	-1.700852899
SNRNP200	-0.043151001	0.055552099	-3.307812166	0.000962773	0.013828449	-1.706130968
SMU1	-0.060593052	0.111523206	-3.306761747	0.000966364	0.013842507	-1.709559891
EMC3	-0.071918054	0.161178138	-3.305569223	0.000970455	0.013882351	-1.713451394
EEF1AKNMT	-0.028504301	0.023935529	-3.305044221	0.000972261	0.013888635	-1.715164165
CCNG2	-0.057759248	0.10505191	-3.302410066	0.000981371	0.01390713	-1.72375382
ZEB2	-0.070332862	0.154726911	-3.303191153	0.000978662	0.01390713	-1.721207495
YPEL5	-0.07222641	0.165838137	-3.303775666	0.000976638	0.01390713	-1.719301609
SMNDC1	-0.074856609	0.176984167	-3.303123892	0.000978895	0.01390713	-1.721426787
DSTN	-0.093633693	0.316232169	-3.302437952	0.000981274	0.01390713	-1.72366292
AGRN	-0.037162247	0.041574517	-3.301790962	0.000983524	0.013919025	-1.725771661
AFF4	-0.051776598	0.079500725	-3.300907799	0.000986602	0.013943972	-1.728649504
CTSB	-0.083875886	0.240507878	-3.300449601	0.000988202	0.013947996	-1.730142273
ATXN2L	-0.057319967	0.105261345	-3.299181938	0.000992643	0.013992042	-1.734271143
XPNPEP1	-0.044430988	0.061575003	-3.296375888	0.001002538	0.014103315	-1.743405088
CD86	-0.07440818	0.173943628	-3.296189741	0.001003198	0.014103315	-1.744010742
PLGRKT	-0.081642879	0.226586955	-3.294771669	0.001008237	0.014155376	-1.748623527
CCT8	-0.061195288	0.119103098	-3.293229857	0.001013741	0.014213835	-1.753636598
EIF1	-0.090589253	1.2089898	-3.286375471	0.001038553	0.014523298	-1.775895072
GLIPR2	-0.074206685	0.179112198	-3.285567354	0.001041515	0.01454553	-1.778516286
LARP1	-0.05097732	0.080863389	-3.284905046	0.001043948	0.01456033	-1.780664079
CEP135	-0.079932762	0.210867417	-3.284259849	0.001046324	0.014574287	-1.78275597
B2M	-0.030887311	1.873522203	-3.283161374	0.00105038	0.014611583	-1.786316576
MAP7D1	-0.055293769	0.093164341	-3.280976076	0.001058492	0.014703072	-1.793396525
CHD8	-0.054196108	0.092127408	-3.279935934	0.001062374	0.014720475	-1.796764755
CDK2AP2	-0.066717756	0.144001995	-3.279561843	0.001063773	0.014720621	-1.797975895
CRLF2	-0.07054341	0.16616019	-3.278196174	0.001068896	0.014766525	-1.802396163
TMEM70	-0.045662103	0.064002435	-3.275860456	0.00107771	0.014855304	-1.809951993
WBP11	-0.079527304	0.212206248	-3.272576563	0.001090217	0.014988712	-1.820566099
PAF1	-0.049156363	0.073296824	-3.271409483	0.001094694	0.015017817	-1.824335777
PUF60	-0.049890892	0.077314949	-3.271286285	0.001095167	0.015017817	-1.824733628
FAM114A1	-0.025598396	0.019349766	-3.267438212	0.001110055	0.01520231	-1.837153081
HAUS8	-0.039047122	0.047073903	-3.262056664	0.001131191	0.015451837	-1.85449758
IL7R	-0.106300846	0.469620637	-3.262253147	0.001130413	0.015451837	-1.853864822
GREM1	-0.063880717	0.139169368	-3.260954893	0.001135564	0.015491605	-1.858045069
GOLIM4	-0.060015643	0.111660366	-3.260400692	0.001137769	0.015501742	-1.85982904
TLE4	-0.043903031	0.058646855	-3.257020921	0.001151305	0.015645943	-1.870702043
DDX21	-0.061308938	0.117823383	-3.256106845	0.001154992	0.015675943	-1.873640791
COMT	-0.053609032	0.093233919	-3.252357591	0.001170227	0.015862406	-1.885686112
SPATS2	-0.051325792	0.082699331	-3.251165278	0.00117511	0.015908261	-1.889513821
XRN1	-0.059628518	0.111404158	-3.250499671	0.001177845	0.015924942	-1.891650029
NRBF2	-0.048465905	0.073650637	-3.246901725	0.001192728	0.016085142	-1.90318987
CDC26	-0.056500601	0.101823095	-3.246157367	0.001195829	0.016106468	-1.90557571
CLN5	-0.053743301	0.09171889	-3.240385996	0.001220126	0.016412858	-1.924055972
NEK4	-0.041336598	0.051940133	-3.23435943	0.001245983	0.016733504	-1.943318779
RPL26	-0.107764568	0.860956285	-3.234097165	0.00124712	0.016733504	-1.94415626
JMJD1C	-0.064336266	0.132555041	-3.231575864	0.001258096	0.016838156	-1.952203999
CMC1	-0.060449195	0.118304255	-3.226433118	0.001280763	0.017078503	-1.968599949
SENP6	-0.074778558	0.188022404	-3.226404951	0.001280888	0.017078503	-1.96868968
RPL39	-0.107801305	0.823104746	-3.224117892	0.001291089	0.017192899	-1.975972878
TNPO1	-0.055413821	0.097347403	-3.218279925	0.001317472	0.017462227	-1.994540947
DSG2	-0.076747327	0.200311931	-3.218185202	0.001317904	0.017462227	-1.994841947
PPIH	-0.025283587	0.019954764	-3.217464377	0.001321197	0.017484001	-1.997132211
LPAR1	-0.027800298	0.02354835	-3.216096661	0.001327465	0.017539041	-2.001476446
TRIM56	-0.071569773	0.175158646	-3.215835609	0.001328665	0.017539041	-2.002305412
SERPINB1	-0.085031108	0.26043114	-3.214117682	0.001336584	0.017621636	-2.007758993
NFIL3	-0.029026213	0.025368985	-3.211212449	0.001350076	0.017752383	-2.016975151
GCNT2	-0.032275421	0.031589038	-3.211580979	0.001348358	0.017752383	-2.015806532
FOXP1	-0.108115108	0.648473413	-3.210901983	0.001351526	0.017752383	-2.017959545
ASCC1	-0.038586397	0.047378872	-3.206491524	0.001372269	0.017997081	-2.031933634
CHD1	-0.068270119	0.153595413	-3.206221048	0.001373551	0.017997081	-2.032789994
BDP1	-0.07744963	0.204853566	-3.204541248	0.001381535	0.018057056	-2.038106846
TNIP1	-0.059817058	0.120510062	-3.203314133	0.001387395	0.018111312	-2.041989134
SLC2A6	-0.039970705	0.050619347	-3.202792365	0.001389893	0.018121611	-2.043639437
ITFG1	-0.057453134	0.107835614	-3.199317415	0.00140664	0.018294943	-2.054623602
MCTS1	-0.046221487	0.067677207	-3.197580167	0.001415081	0.018382181	-2.060110556
PET100	-0.068318369	0.166779262	-3.19608182	0.001422399	0.018454631	-2.064840603
CCDC50	-0.074224773	0.187465764	-3.194574799	0.001429795	0.018527909	-2.069595825
SLC2A1	-0.040240342	0.053759141	-3.192876061	0.001438174	0.018591036	-2.074953337
OPRM1	-0.045952485	0.070411218	-3.189234222	0.001456291	0.018802299	-2.086429561
ADI1	-0.044179812	0.063998278	-3.188146365	0.001461744	0.018849736	-2.089855131
PRDM1	-0.04049718	0.050320253	-3.186318521	0.001470947	0.018945372	-2.095608257
LARP1B	-0.03986893	0.049628392	-3.183464879	0.001485423	0.019108597	-2.104583572
MLLT3	-0.053972029	0.097647271	-3.18165962	0.001494648	0.019203966	-2.110257403
SNX1	-0.056480015	0.109830174	-3.174838673	0.001529984	0.019634177	-2.131666607
AMD1	-0.053621759	0.09466511	-3.174422757	0.001532163	0.019638369	-2.132970595
HSPA5	-0.077259325	0.204466632	-3.172325908	0.001543194	0.019732038	-2.13954211
VPS53	-0.044589097	0.065808495	-3.170787102	0.001551336	0.019812243	-2.144361994
FBXL18	-0.031469597	0.033407866	-3.164393527	0.00158559	0.020225335	-2.164363396
LTV1	-0.04832567	0.076185613	-3.163748989	0.001589081	0.020245509	-2.166377533
JRKL	-0.026838547	0.023922073	-3.162854857	0.001593937	0.02028299	-2.169170963
MAP3K2	-0.057848917	0.111903063	-3.16212486	0.001597911	0.020309181	-2.171451029
MPHOSPH8	-0.092658028	0.344158698	-3.160973834	0.001604196	0.020364643	-2.175045078
PGM5P2	-0.050810577	0.089834398	-3.160085007	0.001609065	0.020402017	-2.177819536
AP003108.2	-0.024584162	0.019774032	-3.158176048	0.001619568	0.020510653	-2.18377571
ATP6V1H	-0.035341353	0.040528524	-3.156613918	0.001628209	0.020571195	-2.188647097
IRF1	-0.077600509	0.22271851	-3.156610272	0.001628229	0.020571195	-2.188658463
DDIT3	-0.030608477	0.030616168	-3.155174569	0.001636209	0.020647403	-2.193133496
GPR171	-0.04216921	0.057296123	-3.154104823	0.001642178	0.020698087	-2.19646655
TNRC6B	-0.06559443	0.152766468	-3.152785808	0.001649566	0.020747215	-2.200574722
KDM5A	-0.068086305	0.161160731	-3.151665905	0.001655863	0.020747215	-2.204061416
SREK1	-0.073181546	0.18679479	-3.152133395	0.001653232	0.020747215	-2.202606086
KAT7	-0.100431994	0.44247174	-3.151909466	0.001654491	0.020747215	-2.203303221
RPL7A	-0.104483479	0.603743199	-3.152691255	0.001650097	0.020747215	-2.200869151
ZNF605	-0.035030664	0.039808245	-3.149452914	0.00166837	0.020835242	-2.210947726
TOP1	-0.070431652	0.170438447	-3.149555139	0.00166779	0.020835242	-2.210629729
KLF13	-0.070841644	0.181913735	-3.149379747	0.001668785	0.020835242	-2.211175321
WHAMM	-0.048346181	0.077449884	-3.14832322	0.001674788	0.020874217	-2.214461226
SCYL3	-0.059903037	0.129565277	-3.148137579	0.001675845	0.020874217	-2.215038477
TPRA1	-0.053850347	0.097285818	-3.145183021	0.001692749	0.02103533	-2.224221141
SUMF2	-0.029059804	0.027573248	-3.144206475	0.00169837	0.02106983	-2.227254342
FRMD8	-0.04069034	0.056350563	-3.143666108	0.001701488	0.02106983	-2.228932351
GUK1	-0.072718115	0.191771902	-3.143672241	0.001701453	0.02106983	-2.228913307
SEC22A	-0.023495834	0.01858185	-3.141926871	0.00171156	0.021154112	-2.234331289
BTN2A2	-0.065568889	0.146099995	-3.139183287	0.001727558	0.021293162	-2.242841932
GNAI3	-0.049773906	0.08565922	-3.137857919	0.001735336	0.021339404	-2.246950615
AC124319.1	-0.070470763	0.184579539	-3.136371178	0.0017441	0.02139752	-2.251557525
RBMX2	-0.046019858	0.068656839	-3.134153729	0.001757246	0.021533879	-2.258424646
PFDN6	-0.044369716	0.067930193	-3.130570576	0.001778681	0.021771387	-2.269511031
RPL9P9	-0.09153456	0.371284365	-3.130080021	0.001781635	0.021780644	-2.271027847
SYNCRIP	-0.070533969	0.178269618	-3.12771665	0.001795926	0.021906578	-2.27833221
DDOST	-0.057896507	0.119541597	-3.126648029	0.001802423	0.021960552	-2.281633162
DCAKD	-0.0545343	0.105611889	-3.126253439	0.001804827	0.0219646	-2.282851762
SAMD9	-0.035823129	0.041741904	-3.125015183	0.001812391	0.022031362	-2.286674843
TCF12	-0.033830616	0.036766489	-3.123680142	0.001820579	0.022105546	-2.290795069
FSCN1	-0.105210417	0.651454322	-3.123184292	0.001823629	0.022117242	-2.29232493
GTF3C3	-0.04437706	0.066451269	-3.12273239	0.001826413	0.022125687	-2.293718986
STRBP	-0.065766422	0.151138006	-3.120045103	0.001843047	0.022301707	-2.302004789
STYX	-0.038004815	0.047557392	-3.113981918	0.00188109	0.022710198	-2.320673749
AGO3	-0.046331674	0.073416258	-3.113995624	0.001881003	0.022710198	-2.320631588
BASP1	-0.068270236	0.178185941	-3.111601615	0.001896222	0.02284085	-2.327993068
AC006001.3	-0.045904388	0.072528318	-3.109903839	0.001907083	0.022919586	-2.333210272
CHD6	-0.06123058	0.130588684	-3.110150662	0.0019055	0.022919586	-2.332451968
CD47	-0.102829399	0.582861424	-3.1081461	0.001918387	0.023029338	-2.338608781
OSBPL11	-0.030196025	0.031014716	-3.107599241	0.001921917	0.023037249	-2.340287726
SAG	-0.052093845	0.094473969	-3.107370833	0.001923393	0.023037249	-2.340988888
HNRNPK	-0.098121154	0.460037779	-3.104096249	0.001944669	0.023239557	-2.351035543
IGSF6	-0.037917252	0.048415022	-3.100611132	0.00196755	0.023460096	-2.361716643
ZBTB8B	-0.024683098	0.021012338	-3.095406123	0.002002183	0.023846226	-2.377646772
KANSL1	-0.055381555	0.110033132	-3.093062818	0.002017957	0.023988895	-2.384809925
CAT	-0.074263001	0.214840925	-3.092954652	0.002018688	0.023988895	-2.385140443
GBP4	-0.030596648	0.032083349	-3.089700313	0.002040792	0.02422109	-2.395079269
PDCD11	-0.032960287	0.03620795	-3.089406596	0.002042798	0.02422109	-2.395975781
MYO5A	-0.076554256	0.217441546	-3.086786483	0.002060771	0.024379657	-2.403969409
EID2	-0.020046776	0.013254359	-3.086271745	0.002064319	0.024394406	-2.405539023
TPM4	-0.09242557	0.365219474	-3.085668533	0.002068484	0.024416404	-2.407378095
STMP1	-0.076105625	0.221390163	-3.082944862	0.002087386	0.02461212	-2.4156776
TBCA	-0.087657623	0.328843037	-3.081562889	0.002097038	0.024698446	-2.419885948
NUPL2	-0.03507737	0.040733298	-3.080986924	0.002101072	0.024718499	-2.421639311
MAVS	-0.066773347	0.168809235	-3.08035349	0.002105518	0.024743335	-2.423567251
KPNA6	-0.051261874	0.090621927	-3.079741718	0.002109819	0.024766427	-2.425428885
CELF1	-0.055932673	0.112543995	-3.07712791	0.002128288	0.024928019	-2.433378649
FADS1	-0.035721536	0.042850685	-3.074199862	0.002149154	0.025116907	-2.442276245
GTF2H5	-0.063239629	0.150762866	-3.074340111	0.002148151	0.025116907	-2.441850254
ZNF33A	-0.060213033	0.133135252	-3.072770274	0.00215941	0.025208969	-2.446617361
RUNX3	-0.060192409	0.136918324	-3.070556139	0.002175382	0.025367493	-2.453336916
GTF2H3	-0.029867817	0.029107185	-3.06873645	0.00218859	0.025493469	-2.458855809
TCF7	-0.025140998	0.021967314	-3.067834852	0.002195162	0.025541946	-2.461589046
HMG20A	-0.028738411	0.028388367	-3.066258086	0.002206698	0.025591897	-2.466367185
C9orf78	-0.083821902	0.284652092	-3.066339529	0.0022061	0.025591897	-2.466120444
RFTN1	-0.097749486	0.453430384	-3.066470388	0.002205141	0.025591897	-2.465723977
RBMX	-0.067144107	0.167242384	-3.064491768	0.002219686	0.025714399	-2.471716849
GOLGA2	-0.038178386	0.048817405	-3.060619311	0.002248409	0.026018701	-2.483434745
IL6R	-0.048581689	0.083124965	-3.060039154	0.002252741	0.026040407	-2.485189018
ZNF195	-0.028864623	0.028669328	-3.057710616	0.002270206	0.02621371	-2.492226717
RPL9	-0.079955232	0.272687001	-3.056505559	0.002279294	0.026290002	-2.495866765
PSMB2	-0.06812506	0.175857538	-3.056063057	0.002282639	0.026299969	-2.497203053
AC138207.8	-0.018990617	0.012716692	-3.055594591	0.002286185	0.02631223	-2.498617536
IQGAP1	-0.101200784	0.531699324	-3.054407704	0.002295193	0.026387252	-2.502200261
OGA	-0.095192458	0.427008067	-3.053948412	0.002298688	0.026398795	-2.503586305
MINK1	-0.025264003	0.02178176	-3.052163995	0.00231231	0.026526505	-2.508969342
BBC3	-0.032634876	0.038376899	-3.050751235	0.002323148	0.026622025	-2.513228999
IQCE	-0.021006904	0.015261486	-3.047996231	0.002344418	0.026836745	-2.521530099
AP2B1	-0.039111876	0.053836413	-3.044732694	0.002369844	0.027098535	-2.531353873
RPSA	-0.087605071	0.355985068	-3.042683989	0.002385934	0.027246489	-2.537515501
TMEM60	-0.036356837	0.04781569	-3.041703342	0.002393671	0.027282701	-2.540463416
UPF3B	-0.054470448	0.104704837	-3.038697471	0.00241753	0.027525051	-2.549493495
PLEKHM2	-0.045066419	0.074563483	-3.034679021	0.002449768	0.027862165	-2.561551738
PDE4DIP	-0.049651328	0.09090054	-3.031402399	0.002476345	0.02813425	-2.571372298
FBXW5	-0.063253937	0.155356375	-3.028824839	0.002497437	0.02831319	-2.579090297
STAG2	-0.070693897	0.195830499	-3.028967616	0.002496264	0.02831319	-2.578662949
PSMC1	-0.061677532	0.149815957	-3.028426109	0.002500714	0.028320057	-2.580283637
MED4	-0.088682398	0.344886526	-3.027239252	0.002510493	0.02840046	-2.583834805
ACTR5	-0.019097834	0.012910893	-3.023272911	0.002543428	0.028680257	-2.595692431
ERAP2	-0.044545014	0.071841705	-3.022959308	0.002546049	0.028680257	-2.596629314
GCLC	-0.05111868	0.097301313	-3.023056755	0.002545235	0.028680257	-2.596338203
ERVK3-1	-0.022789794	0.018355496	-3.020151973	0.002569621	0.028865889	-2.605011878
PMM2	-0.035855393	0.045036808	-3.020024265	0.002570698	0.028865889	-2.605393025
KIAA0930	-0.032866324	0.03865006	-3.018521653	0.002583402	0.028977837	-2.609876403
LRAT	-0.023167108	0.019790886	-3.016753475	0.002598424	0.02911553	-2.615149334
RASSF8	-0.023582109	0.019348021	-3.015995952	0.002604884	0.029157096	-2.617407431
ZNF480	-0.042010222	0.0627465	-3.011498543	0.002643542	0.029527445	-2.630802196
LARS	-0.059504874	0.12868591	-3.011556492	0.002643041	0.029527445	-2.630629729
BOD1L1	-0.079882127	0.259057205	-3.010295375	0.002653973	0.029581608	-2.634382277
TSPAN33	-0.073153081	0.216452982	-3.005923948	0.002692187	0.029944582	-2.64737777
TMEM150C	-0.072784252	0.203080908	-3.00532099	0.002697498	0.029945421	-2.649168796
MAP4	-0.091591897	0.394240002	-3.005273898	0.002697913	0.029945421	-2.649308661
CUL1	-0.04900462	0.087911397	-3.004343589	0.002706126	0.030005166	-2.65207131
TMEM19	-0.031654151	0.035779706	-3.00290946	0.002718833	0.030061141	-2.656328451
WDR43	-0.04932793	0.086724249	-3.002813745	0.002719682	0.030061141	-2.656612504
PBRM1	-0.064039298	0.154744141	-3.003146707	0.002716727	0.030061141	-2.655624332
IARS	-0.023988337	0.019850774	-3.002007036	0.002726856	0.030109033	-2.65900622
DMTF1	-0.044674955	0.072999293	-3.000521132	0.002740114	0.030223942	-2.663413624
ACTR2	-0.099533621	0.538410956	-2.99752352	0.00276704	0.030457554	-2.672298409
C1GALT1C1	-0.021799169	0.017317978	-2.995761645	0.002782979	0.030569508	-2.677516432
ESF1	-0.054528775	0.10862104	-2.99589575	0.002781763	0.030569508	-2.67711937
PAPLN	-0.022136739	0.018010136	-2.994687037	0.002792741	0.03061753	-2.680697538
ATP2C1	-0.035560548	0.04627638	-2.994010415	0.002798904	0.03061753	-2.682699926
TOMM20	-0.058284294	0.127414826	-2.994068964	0.002798371	0.03061753	-2.682526674
IRF2BP2	-0.052763393	0.103059074	-2.993127593	0.002806964	0.030642452	-2.68531187
CHMP1B	-0.060158335	0.138181138	-2.989908015	0.002836538	0.030901648	-2.694830961
ACTA2	-0.025429752	0.023529128	-2.988363507	0.002850826	0.030993597	-2.699393904
XIAP	-0.052936988	0.104792557	-2.984458806	0.002887242	0.031357341	-2.710919178
SEC61A1	-0.029131897	0.031258435	-2.982400916	0.002906605	0.031535323	-2.716987339
ATP5PF	-0.088578121	0.363219016	-2.981340724	0.002916626	0.031611697	-2.720111944
GALC	-0.033895623	0.041165294	-2.980207269	0.002927375	0.031695791	-2.723451256
MYL6	-0.063089496	1.430005479	-2.97852163	0.002943428	0.031837079	-2.728415057
VPS13C	-0.074456486	0.231426041	-2.977648968	0.00295177	0.031894764	-2.730983749
GGH	-0.03176207	0.037410451	-2.977316859	0.002954951	0.031896614	-2.731961119
IDI1	-0.061811087	0.146689702	-2.973899909	0.002987855	0.032186241	-2.74201068
IFRD1	-0.034057249	0.041472713	-2.972503071	0.003001402	0.032279752	-2.746115627
NUCKS1	-0.098276048	0.510946671	-2.972377155	0.003002626	0.032279752	-2.746485566
PRR11	-0.025838118	0.024078609	-2.970302411	0.003022859	0.032464342	-2.752578929
SEC14L1	-0.034246275	0.04290906	-2.968544719	0.003040097	0.032583451	-2.757737846
MAPK1IP1L	-0.052280485	0.104439973	-2.968852068	0.003037077	0.032583451	-2.756835978
PPP3CA	-0.071505423	0.206914577	-2.967503372	0.003050353	0.032660342	-2.760792829
KPNB1	-0.088654943	0.373752222	-2.96662233	0.003059054	0.032720455	-2.7633767
SYAP1	-0.059666299	0.138136881	-2.964241074	0.003082685	0.032903432	-2.770356525
ZFC3H1	-0.053112659	0.106154872	-2.963374333	0.003091327	0.032932732	-2.7728957
PC	-0.034953624	0.044814288	-2.962016787	0.003104908	0.03301106	-2.776871245
NMD3	-0.091214914	0.440084819	-2.960475357	0.003120395	0.033109294	-2.78138311
PAQR8	-0.087055109	0.367225265	-2.959962478	0.003125563	0.03313097	-2.782883824
UBE2QL1	-0.031852873	0.036922724	-2.956121569	0.003164518	0.033510383	-2.79411439
HIVEP1	-0.073196673	0.222178881	-2.95488594	0.003177144	0.033610506	-2.797724223
ZER1	-0.020304481	0.015267147	-2.951960701	0.003207218	0.033848578	-2.806264232
PNPLA2	-0.036058851	0.049244536	-2.951766029	0.003209228	0.033848578	-2.806832265
DNAJC3	-0.052880173	0.106386845	-2.949697177	0.003230667	0.034040821	-2.812866679
C2orf92	-0.019341346	0.014172533	-2.945188542	0.00327784	0.034401093	-2.826002947
KIAA0355	-0.032039397	0.038586822	-2.945331581	0.003276334	0.034401093	-2.825586497
FAM98B	-0.044113868	0.073030925	-2.943780731	0.003292698	0.034489246	-2.83010065
PPP1R14B	-0.036145517	0.048271118	-2.942113717	0.003310371	0.034639617	-2.834950306
VPS54	-0.031165579	0.035917735	-2.941022881	0.003321982	0.034726837	-2.838122283
RPL14	-0.094341016	0.969309159	-2.939852157	0.003334485	0.034823197	-2.84152527
PSMA2	-0.062502227	0.168357462	-2.939482778	0.003338439	0.034830172	-2.84259868
HSD17B12	-0.046836675	0.082482365	-2.938674069	0.00334711	0.034886302	-2.844948308
ANPEP	-0.022887309	0.020164639	-2.936195612	0.003373813	0.035026854	-2.852145259
ATP6V1B2	-0.044627103	0.074482005	-2.936362274	0.003372011	0.035026854	-2.851661493
RAD23A	-0.063482452	0.163101333	-2.936786355	0.003367431	0.035026854	-2.850430402
TMED4	-0.056267458	0.1259453	-2.933539458	0.003402646	0.035291628	-2.859851543
DNAJC30	-0.02606372	0.025826655	-2.932479074	0.003414219	0.035342498	-2.862926104
EIF5A	-0.053914676	0.115713159	-2.932628196	0.003412589	0.035342498	-2.862493792
DDX52	-0.057917524	0.133336694	-2.932011704	0.003419331	0.035360886	-2.864280883
S100PBP	-0.029760932	0.033652451	-2.931657581	0.003423209	0.035366488	-2.865307249
ATG3	-0.053651241	0.111610116	-2.930996905	0.003430455	0.035406841	-2.867221778
PALB2	-0.023871134	0.020235912	-2.928768504	0.003454999	0.035590854	-2.873676172
PAFAH1B1	-0.069815154	0.204837685	-2.928394779	0.003459131	0.035598822	-2.874758161
BLOC1S6	-0.059367316	0.142714693	-2.927495866	0.003469087	0.035666661	-2.877360093
CAPNS1	-0.059449933	0.144088571	-2.926620516	0.003478808	0.035731946	-2.879893061
RING1	-0.023090661	0.02039574	-2.923572361	0.003512852	0.035942309	-2.888707552
MINDY2	-0.03478859	0.045517193	-2.922083816	0.003529587	0.035979194	-2.893008746
NFAT5	-0.046012338	0.079771491	-2.92292081	0.003520168	0.035979194	-2.890590493
LITAF	-0.064903436	0.168802989	-2.922062378	0.003529829	0.035979194	-2.893070676
FADS2	-0.02863975	0.031669572	-2.918049588	0.003575308	0.036390762	-2.904654882
MTREX	-0.038244075	0.054048714	-2.917867824	0.003577381	0.036390762	-2.905179228
FXR1	-0.087084975	0.368756551	-2.917575732	0.003580714	0.036390762	-2.906021779
C12orf45	-0.07300622	0.236539487	-2.91463338	0.003614446	0.036698396	-2.91450446
RTCB	-0.036326118	0.049286146	-2.913095106	0.003632196	0.036843328	-2.918935873
NKTR	-0.073440168	0.233947155	-2.910100438	0.003666979	0.037160595	-2.927556188
UBE2V2	-0.05106587	0.101355832	-2.909558621	0.003673305	0.037189143	-2.929114899
CEP120	-0.056703683	0.129727325	-2.909181183	0.003677717	0.037198286	-2.930200554
MS4A7	-0.022246016	0.018611267	-2.907990937	0.003691663	0.037210333	-2.933623239
HSPA9	-0.054026659	0.109377997	-2.908329493	0.003687692	0.037210333	-2.932649825
RBM8A	-0.069575928	0.209611583	-2.908625712	0.00368422	0.037210333	-2.931798046
MANF	-0.039504466	0.060246222	-2.906340301	0.003711083	0.037357532	-2.938367535
FAM131C	-0.023319891	0.020732896	-2.905966224	0.003715497	0.037366479	-2.939442346
DDX59	-0.029498765	0.033722688	-2.90559185	0.003719919	0.037375493	-2.940517872
CNTLN	-0.05299712	0.109744835	-2.905113127	0.003725581	0.037396932	-2.94189298
SAMD8	-0.04355272	0.074876379	-2.901954812	0.003763131	0.037738118	-2.950959467
GMPS	-0.036100783	0.050562129	-2.900496966	0.00378058	0.037841498	-2.955141179
LRRCC1	-0.025671758	0.02448763	-2.899620601	0.003791104	0.037911043	-2.957653957
FAM133B	-0.040454666	0.063703662	-2.89623881	0.003831967	0.038283553	-2.967343447
IBTK	-0.051765882	0.104476595	-2.89470612	0.003850618	0.038433667	-2.971731223
SLU7	-0.060522328	0.144720764	-2.89326531	0.003868227	0.038573099	-2.975853869
COX16	-0.038565431	0.058375017	-2.889904219	0.003909588	0.038948908	-2.985463201
SERINC5	-0.036399661	0.05071607	-2.88823109	0.003930328	0.039082057	-2.990242548
DYNC1LI2	-0.059268864	0.142594204	-2.882591555	0.004000971	0.039677406	-3.006331899
SMIM13	-0.019735185	0.015209366	-2.881853658	0.004010299	0.039728195	-3.008434787
DCLRE1C	-0.026456522	0.026944715	-2.881045154	0.004020542	0.039792482	-3.010738283
BRD3	-0.039701562	0.060743616	-2.88074555	0.004024344	0.039792955	-3.011591719
UNC45A	-0.031680813	0.040213625	-2.880287738	0.00403016	0.039813322	-3.012895646
CDK6	-0.039704115	0.059376688	-2.87988728	0.004035253	0.039826523	-3.01403605
ATP5MD	-0.094199643	0.545228814	-2.878074118	0.004058388	0.039980406	-3.019197524
KIAA0232	-0.041162697	0.065621516	-2.876279953	0.0040814	0.040149643	-3.024301755
RAB11A	-0.061140284	0.162083503	-2.876144398	0.004083143	0.040149643	-3.024687268
FUBP1	-0.061667625	0.159379624	-2.87432653	0.004106588	0.040317317	-3.029855481
MAPKBP1	-0.02731524	0.02965291	-2.871504465	0.004143227	0.040627385	-3.037872234
REV3L	-0.03701921	0.053186094	-2.87053716	0.004155853	0.040713535	-3.040618302
FAM177A1	-0.052287833	0.114966201	-2.870167852	0.004160683	0.040723215	-3.041666486
FAM32A	-0.046729563	0.087327928	-2.869622072	0.00416783	0.040732804	-3.043215293
NFKBIA	-0.085120446	0.36117272	-2.866432084	0.004209828	0.041052602	-3.05226197
VPS4B	-0.062898141	0.164895163	-2.865717402	0.00421929	0.041107052	-3.054287414
PHF14	-0.031378233	0.037538279	-2.864058257	0.00424133	0.041245959	-3.058987588
ABHD2	-0.026615518	0.028207573	-2.861929947	0.004269755	0.041484329	-3.065012917
MTHFD2	-0.054748899	0.125546863	-2.861132906	0.004280445	0.041550103	-3.06726823
COX6C	-0.096343891	0.84437754	-2.860215153	0.004292783	0.041631748	-3.06986434
RNF216	-0.039250122	0.059656849	-2.858552918	0.004315213	0.041811021	-3.074564322
SLC36A4	-0.020050263	0.016313005	-2.856451508	0.004343721	0.041983182	-3.080502206
COL6A3	-0.043199804	0.075913977	-2.856342663	0.004345202	0.041983182	-3.080809651
DSE	-0.068013019	0.20042898	-2.856404104	0.004344366	0.041983182	-3.080636106
SQLE	-0.076987485	0.278635371	-2.855558426	0.004355889	0.041983182	-3.083024452
HLA-DMA	-0.082318656	0.341960015	-2.855778581	0.004352886	0.041983182	-3.082402763
C1orf52	-0.027865242	0.030767054	-2.853992922	0.004377292	0.042104621	-3.087443872
ACBD5	-0.045101927	0.081451063	-2.852623978	0.004396086	0.042247061	-3.091306436
YWHAB	-0.094440337	0.507030127	-2.851482139	0.004411818	0.04232151	-3.094526808
WDR60	-0.0374528	0.054216687	-2.850534354	0.004424915	0.04240877	-3.097198913
HNRNPC	-0.084733073	0.375582139	-2.849262653	0.004442544	0.042539263	-3.10078286
NUFIP2	-0.056450029	0.133839334	-2.846790198	0.004477	0.042830508	-3.107746283
RHOA	-0.092321753	0.518335429	-2.845407767	0.004496372	0.042977041	-3.111637155
PATL1	-0.031592572	0.039325769	-2.843951937	0.004516853	0.043103257	-3.115732588
BCAS2	-0.03351182	0.043364326	-2.843891233	0.004517709	0.043103257	-3.11590331
CBWD2	-0.036576565	0.054317722	-2.843410063	0.004524499	0.043129213	-3.11725642
FBXW7	-0.036087301	0.051073757	-2.842615093	0.004535736	0.043197484	-3.119491475
EPM2A	-0.021455837	0.01870983	-2.83880531	0.004589941	0.043674481	-3.130194082
PRDX1	-0.080994296	0.319839518	-2.836951923	0.004616522	0.043888013	-3.135395562
NPTN	-0.043565065	0.077924051	-2.836143391	0.004628162	0.043959243	-3.137663635
USP14	-0.062308247	0.164723824	-2.834346438	0.004654126	0.044166283	-3.142702108
HYOU1	-0.040917542	0.068767764	-2.8325763	0.004679832	0.044370501	-3.147662302
GNL3L	-0.037185351	0.055374721	-2.832040559	0.004687637	0.044404788	-3.149162927
RNF13	-0.035768837	0.049564099	-2.830018894	0.004717198	0.04464491	-3.154823132
CHD3	-0.076300618	0.274813481	-2.829171394	0.00472964	0.044722736	-3.157194751
SUGT1	-0.060745163	0.163329802	-2.825696104	0.004780973	0.045167836	-3.166912551
KDELR1	-0.052650918	0.115776525	-2.824989703	0.004791468	0.045197158	-3.168886384
RAB9A	-0.095551932	0.738755076	-2.824913337	0.004792604	0.045197158	-3.169099737
PCSK5	-0.031403818	0.038976169	-2.824186085	0.004803434	0.045259021	-3.17113127
FAM210A	-0.021834064	0.019591582	-2.823197874	0.004818185	0.045317443	-3.173890942
TAOK3	-0.073852292	0.255197723	-2.823280577	0.004816949	0.045317443	-3.173660024
ELF3	-0.016509344	0.011224797	-2.822790478	0.004824278	0.045334526	-3.175028358
LCP1	-0.098051169	0.735710133	-2.822504032	0.004828566	0.045334634	-3.175827993
WIPF2	-0.054840388	0.134748337	-2.820986394	0.004851344	0.045475728	-3.180063249
DDX18	-0.058477685	0.144449656	-2.820931203	0.004852174	0.045475728	-3.180217229
CUL3	-0.044107043	0.077908725	-2.820533706	0.004858157	0.045491579	-3.181326127
SMC3	-0.069287432	0.215182915	-2.819131741	0.004879312	0.045649348	-3.185235952
CATSPER2	-0.021270238	0.017961227	-2.817423834	0.004905197	0.045851046	-3.189996399
GTF2H2	-0.023430334	0.02269397	-2.817131388	0.004909641	0.045852158	-3.190811248
TAF1D	-0.057656671	0.141794348	-2.815574916	0.004933358	0.046033097	-3.195146668
TOM1	-0.02206321	0.019896776	-2.810110937	0.00501744	0.04673538	-3.210347352
CLIP1	-0.067374199	0.206269858	-2.810288666	0.005014685	0.04673538	-3.209853372
HMGXB3	-0.026136834	0.028597636	-2.808614315	0.005040696	0.046845149	-3.214505826
NECTIN2	-0.026307692	0.028430041	-2.808730102	0.005038893	0.046845149	-3.214184183
HSPA1B	-0.037933009	0.060456492	-2.808499573	0.005042482	0.046845149	-3.214824556
ATP6V0A1	-0.023285039	0.021387173	-2.80650762	0.005073596	0.047092926	-3.220355723
AIFM2	-0.031886189	0.041039617	-2.804206943	0.005109748	0.047386994	-3.226739309
TCEA1	-0.068963294	0.220707577	-2.802960757	0.005129428	0.047527915	-3.230194885
CNOT4	-0.046846086	0.092643589	-2.802667642	0.005134067	0.04752935	-3.231007446
PPFIBP1	-0.028854489	0.031894219	-2.801099105	0.005158954	0.047618668	-3.235354266
REXO4	-0.04048017	0.068444491	-2.80092748	0.005161684	0.047618668	-3.235829736
SUOX	-0.021777476	0.019694101	-2.799867529	0.005178572	0.047732922	-3.238765591
TMF1	-0.060723273	0.168160481	-2.79953009	0.005183959	0.04774106	-3.239699999
PAK2	-0.073870785	0.263091201	-2.798136822	0.005206254	0.047904767	-3.243556944
CST3	-0.041706048	0.075647541	-2.796584965	0.005231189	0.048092459	-3.247850668
TMEM33	-0.05454775	0.130794898	-2.795862685	0.005242832	0.048144255	-3.249848292
MTATP6P1	-0.060897194	0.175945608	-2.795672131	0.005245907	0.048144255	-3.250375224
ANKIB1	-0.040502161	0.069403668	-2.793216072	0.005285693	0.048467424	-3.257163713
ZNF131	-0.041493497	0.073201985	-2.792833185	0.00529192	0.048482582	-3.258221469
PLD5	-0.03593898	0.055174786	-2.792255552	0.005301326	0.04852682	-3.259816959
OXSR1	-0.046464272	0.090109105	-2.791027338	0.005321378	0.048668337	-3.263208346
THRAP3	-0.072647178	0.253715797	-2.790191423	0.005335064	0.048751444	-3.265515656
ST13	-0.074898156	0.278294694	-2.788987445	0.005354832	0.048889938	-3.268837702
SLC11A2	-0.024345212	0.024546904	-2.787782817	0.005374677	0.048986737	-3.272160121
RASGRP2	-0.025103963	0.02574268	-2.78785454	0.005373493	0.048986737	-3.271962346
CUTC	-0.021359499	0.018189642	-2.787156763	0.005385017	0.049023272	-3.273886247
RSL24D1	-0.062342055	0.177786397	-2.786980261	0.005387935	0.049023272	-3.274372819
SPATS2L	-0.050859104	0.114299834	-2.785752954	0.005408267	0.049166066	-3.277755365
SSX2IP	-0.028168932	0.032603254	-2.784191403	0.005434237	0.049266344	-3.282056976
RNF219	-0.033121829	0.043783479	-2.784007265	0.005437307	0.049266344	-3.282564066
BCLAF1	-0.069854881	0.232526413	-2.783972357	0.005437889	0.049266344	-3.282660193
ZUP1	-0.031779784	0.040381616	-2.781783349	0.005474506	0.049536537	-3.288685776
UBXN1	-0.07575436	0.284712548	-2.780813851	0.005490794	0.049596607	-3.291352972
